# Supplementary material for: Bovine milk consumption affects the transcriptome of porcine adipose stem cells: Do exosomes play any role?
Source: PLoS One. 2024 Dec 20;19(12):e0302702. doi: 10.1371/journal.pone.0302702 (PMC11661651; doi:10.1371/journal.pone.0302702)
Supplement: S3 File — (XLSX) [file pone.0302702.s003.xlsx]

## Sheet: Raw count
target_id	Gene Symbol	GenBank Nucleotide Accession	GeneID Sus scrofa	pig 1C	pig 2C	pig 3C	pig 4C	pig 5C	pig 6C	pig 1M	pig 2M	pig 3M	pig 4M	pig 5M	pig 6M	Mean count
NM_001244395.1	SFRP2	NM_001244395	100516027	728395	856421	485922	369748	529776	837416	552229	936971	959426	427613	559648	266410	625831
NM_001097418.2	EEF1A1	NM_001097418	574059	765517	1020940	541669	444522	553100	466507	867046	518586	483762	522934	531640	341659	588157
NM_001243655.1	COL1A2	NM_001243655	100626716	298816	322734	239835	247082	280703	336645	319672	303819	207810	355630	368952	208841	290878
NM_001244536.1	THBS1	NM_001244536	492313	349405	240979	262826	139543	226917	424290	161555	194010	141167	286837	362729	292873	256928
NR_046261.1	RN18S	NR_046261	100861538	187306	269610	256623	222593	223672	192965	258864	191465	202772	249823	336280	233193	235430
XM_003357928.4	ACTG1	XM_003357928	397653	223560	214016	186805	146198	212254	240611	202918	203381	163688	201361	283269	171734	204150
XM_021079173.1	CALD1	XM_021079173	100524227	171615	183606	193452	149035	165520	257726	151605	165406	90670.5	247434	195331	128624	175002
NM_001244131.1	FTL	NM_001244131	397035	111868	162992	129156	136773	211239	158220	124958	313430	142015	84841	95069	160424	152582
XM_021070306.1	FSTL1	XM_021070306	110256417	74824.8	209365	142291	58865.3	186735	247976	125142	204767	207705	58512.8	152640	61051	144156
NM_001243297.1	COL3A1	NM_001243297	100152001	93582	150098	79637	87681	149212	172959	86575	106265	136240	105730	89252	110507	113978
NM_001001771.1	FBN1	NM_001001771	414836	72802	143912	84831	71924	117691	154594	123288	115401	93184	88353	84743	61024	100979
XM_021074694.1	COL5A2	XM_021074694	397532	92558.2	88890.3	79384.9	77723	77205.3	120809	81870.4	78297.9	56314	116349	81534.7	85795.6	86394.4
XM_003133642.5	FN1	XM_003133642	397620	55981	82651	46828	36680	172100	100471	45954	62169	71842	68873	42587	151801	78161.4
XM_021081566.1	TPM4	XM_021081566	397608	77047.6	73769.9	75365.4	57465.9	58103	83162.8	78988.2	77268.9	60876.3	69422.7	138827	51153.4	75120.9
NM_001031794.1	SPARC	NM_001031794	595124	80452	88045	54310	38738	65146	113364	65583	108876	78051	54038	85698	45215	73126.3
XM_003354002.5	EEF2	XM_003354002	100624328	49767	102241	52497	39438	75864	77378.1	74213	103426	84609.8	42290	97254.1	36787	69647.1
XR_001301493.2	LOC106506288	XR_001301493	106506288	54351	80346	35134	50435	33177	47813	76317	75390	42370	39594	158146	91759	65402.7
XM_021067155.1	COL1A1	XM_021067155	100738123	71247.8	71829.7	59918.1	49142.4	54662.8	86756.8	77939.2	70583.3	56238.5	52124.4	85236.8	41695	64781.2
NM_214373.1	TPT1	NM_214373	397664	64851.9	71982.8	54213.8	60596.8	60444.8	62966.9	70085.7	73901.9	68931.8	62952.7	52866.8	62501.5	63858.1
XM_003124280.5	ACTB	XM_003124280	414396	64976.5	82155.6	73753	35964.3	71788.5	64055.9	60517.9	62721.6	51836.2	47205.7	92898.1	37827.6	62141.7
NM_001129963.1	RTN4	NM_001129963	100170118	61404.7	71885.5	58210.9	51995.1	55392.1	70669.6	71990.3	65184.2	41308.7	72056.6	85353.8	23271.4	60726.9
XM_021075741.1	COL6A3	XM_021075741	100101551	42379	59176	42884	51757	76006	72464	32409	103175	125883	38811	28683	47192	60068.2
XM_021083319.1	EIF4G2	XM_021083319	100520826	66824	57248	53442	61177	49946	52499	77326	54722	43417	88826	69160	44749	59944.7
XM_005662783.3	RPS7	XM_005662783	100736789	90779	107699	55155	18054	51992	46013	77615	65933	50416	43311	43467	28567	56583.4
XM_005668106.3	VIM	XM_005668106	100522394	42977.8	60124.7	39533.6	46408.5	71402.1	64392.7	50535	46503.4	23138.4	75737.4	71799.6	73391	55495.4
XM_021066047.1	CLTC	XM_021066047	100271929	52168.4	54414.1	49976.3	37041.6	55080.1	64790.6	51671.6	64586.6	41777.9	49092.7	66894	26440.3	51161.2
NM_001243907.1	HSPA8	NM_001243907	100511890	53065	54625	44624	40367	49519	49914	49857	57911	42983	47329	59224	45529	49578.9
XM_003130105.4	FMOD	XM_003130105	100526237	65725	56132	46682	43217	52671	47357	53139	38864	18146	63785	50570	53412	49141.7
NM_214332.1	RACK1	NM_214332	397605	50668	61820	43801	36750	46903	43408	61092	52969	50146	39630	55762	36107	48254.7
NM_213920.1	DCN	NM_213920	396957	61087	57442	35555	46028	48099	30351	78990	46350	69866	40012	32273	31281	48111.2
NM_001098598.1	RPLP0	NM_001098598	100049695	47377	59734	40002	36102	46957	45362	58711	50481	49176	42948	47726	38045	46885.1
NM_001244433.1	HSP90AB1	NM_001244433	396742	40918.3	62494.1	38628.7	33766.1	53498.5	44822.3	49451.3	47660.4	37651.8	47931.8	62747	31488.9	45921.6
XM_013994215.2	AHNAK	XM_013994215	106504153	31048	53620	38502	41374	69213	44786	46820	52182	65936	34071	35778	26044	44947.8
XM_001924626.5	CD164	XM_001924626	100152548	49960.5	56818.2	43137.2	32224.7	46511.3	48690.1	49029.8	42143.2	30930.8	44456.6	54700.5	26880.3	43790.3
XM_013980285.2	ITGB1	XM_013980285	397019	44104.6	45830.6	41167.3	25508.1	38158.6	61188	37128.3	48320.9	31987.3	30022.7	85140.1	30202.3	43229.9
NM_213978.1	B2M	NM_213978	397033	32759.3	39950.2	42228.8	32227.3	46251.5	47101.5	40907.4	62005.6	67239.3	29817	51107.4	25844.3	43120
NM_213833.2	CTGF	NM_213833	100152141	33514	37085	34760	31982	28377	75858	23158	38791	41785	51235	46458	33226	39685.8
XM_021091826.1	LRP1	XM_021091826	100514839	28428	50338	30850	27865	51820	49309	38579	54490	48575	23163	32456	24761	38386.2
NM_213973.1	HSP90AA1	NM_213973	397028	38042	50352	36500	39077	42362	39854	40942	29962	27771	37931	53082	21003	38073.2
XM_013992423.2	THBS2	XM_013992423	100153940	40707	53787.5	36204.5	32372.6	30774.5	36486.2	46722	45542.7	32995.6	27003.2	53741.2	12630.4	37414
XM_021067153.1	COL1A1	XM_021067153	100738123	27978.2	38562.3	25632.4	22893.8	34469.9	58566.3	40815.8	41431.7	26256.3	34214.8	68706.9	17723.1	36437.6
XM_001927747.4	PABPC1	XM_001927747	100153958	35772	47812	30755	30722	39645	31933	39170	36061	30281	46444	37893	26704	36099.3
XM_003129218.5	ANXA5	XM_003129218	100521982	36539	28780	34950	32902	30851	33320	39890	39789	42692	34192	44456	34014	36031.2
XM_013979789.2	SEMA3C	XM_013979789	100624508	31585.5	57634.4	29133.7	28548.9	50534.6	54122.6	36186.3	30494.1	34038.6	32036.7	15372.3	23830.4	35293.2
XM_005659862.3	RPL4	XM_005659862	100038029	33003	44044	31059	27264	33615	36231	45584	35233	36532	30411	44947	24527	35204.2
XM_021079153.1	CANX	XM_021079153	100519184	26599.7	44768.7	29077.8	23923.7	36871.1	41921.5	31715.3	55455.6	30979.7	29999.1	49082.5	16600.3	34749.6
XM_021070307.1	FSTL1	XM_021070307	110256417	75904.2	664.52	4934.29	97226.7	1112.31	635.438	42813.9	221.596	578.16	121457	165.854	64177	34157.6
XM_021095589.1	CLIC4	XM_021095589	100622787	35656	34678	32174	37217	34478	39825	31839	27934	24888	52143	25491	31774	34008.1
XM_021087620.1	LOC100625479	XM_021087620	100625479	39655	37357	31969	35382	46793	14307	16607	51184	16124	50887	11697	20748	31059.2
NM_214192.2	MMP2	NM_214192	397391	21794	37754	19903	18623	29461	37624	28014	49171	49014	13699	26748	11096	28575.1
XM_021100696.1	RPLP1	XM_021100696	100170119	28792.2	35027.9	28035.9	19374.8	32832.9	37691	33002.8	30055	32218	17667.8	30063	17093.7	28487.9
XM_005673406.2	TMSB4X	XM_005673406	733606	47635.2	33153.1	33276.1	20759.8	27657.3	30735.6	26683.4	22639.3	14341.6	28773	24004.4	31804.2	28455.2
XM_021093364.1	CDH11	XM_021093364	100525579	23229.5	32728.4	31359.4	6326.37	39216.6	52698.8	30181	32873.5	46631	15528.9	6778.61	20179.6	28144.3
XM_013986328.2	CHRDL1	XM_013986328	100521058	20635	40237.6	25294	32476.6	35824.7	41126.3	26666	28261.1	15056.2	23235.2	15616.9	23384.7	27317.9
XM_003484023.4	CALU	XM_003484023	397301	28179.7	29760.1	25074.6	19841.2	23249.5	31883.1	35133.7	30855.2	21101.8	28635.2	34926.5	13814.2	26871.2
XM_005660798.3	EEF1G	XM_005660798	397022	26452	31591	24429	21243	28332	27372	29802	31544	27856	26425	29465	17399	26825.8
NM_213910.1	SERPINE1	NM_213910	396945	19279.2	19236.2	17071.3	7324.55	16691.7	28846.4	10214.7	14298.4	11926.7	22614.4	137674	15168.5	26695.5
NM_214239.2	MMP14	NM_214239	397471	27340	31792.8	22673.9	22437.1	23140.1	27877.3	28769.1	51881.4	30313.2	17259.4	22396.6	13862.6	26645.3
NM_001031781.2	CCNG1	NM_001031781	595110	22240	27932	25174	38635	27208	20075	32848	23115	18379	42245	11985	29562	26616.5
XM_003130269.5	LAMB1	XM_003130269	396707	22704.8	37378.1	21241.9	18539.7	32919.4	33821.8	23217.5	34436	29381.4	18580.3	28497.2	18031.9	26562.5
NM_001163998.1	ANXA1	NM_001163998	396942	27867	31904	24781	28383	23076	27801	26540	26972	21567	26643	28150	23642	26443.8
NM_001315756.1	PDGFRA	NM_001315756	100627123	25365	32631	20065	22577	28874	14042	29341	36588	57908	23357	17197	7237	26265.2
XR_002339000.1	ACTR3	XR_002339000	396738	20489.8	29161	19174.9	12201.2	20750.2	37300.4	20534.6	37593.2	22162.2	17727.9	61565.1	11313.8	25831.2
XM_001926711.5	TMED10	XM_001926711	100158015	26069	25048	25221	24873	27299	27680	24558	29132	25039	29957	26042	18387	25775.4
XM_001926587.6	ALDH1L2	XM_001926587	100151976	26436.6	24789.4	22887.5	27082.1	23530.1	26845.3	27306.7	33975.7	21389.4	30146.7	28296.4	15074.6	25646.7
NM_001190170.1	FAT1	NM_001190170	100154043	23840	27567	25504	22017	21617	27623	19350	30938	26832	25532	33878	15455	25012.8
XM_021099123.1	PKM	XM_021099123	100158154	25151.7	29648.4	18996.5	14974.7	30566.2	40853.4	20234.9	30302.7	19984.7	20337.8	20225	28307	24965.2
XM_021072186.1	ACTA2	XM_021072186	733615	31523.4	22015.2	28528.4	14022.1	20960.8	37164.5	18737.6	22936.8	9924.71	19071.4	47445	27223.1	24962.8
XM_005660427.3	ANGPTL2	XM_005660427	100126164	23837	28257	21878	20219	16576	15054	29692	63457	37524	16291	18727	6969	24873.4
XM_021066202.1	TIMP2	XM_021066202	396988	20752.1	30821.7	21980.7	21350.8	24592.3	30559.8	35474.6	28014.9	38614.9	12864.9	22456.6	10122.9	24800.5
XM_003126626.6	SLC38A2	XM_003126626	100525644	25963.5	39223.5	29237.2	24013.6	26566.7	18002.1	25770.9	15863.7	19347.3	34733.6	23134.6	15429.9	24773.9
XM_021091947.1	GNS	XM_021091947	100623722	26436	29151	23138	19963	27233	29162	24133	31211	16187	21498	21442	16397	23829.2
NM_001206351.1	POSTN	NM_001206351	100152401	14364	21941	10120	24005.5	34030.3	13666	13394.6	43473.2	84538.7	411.36	2725.94	21664.6	23694.6
XM_005663297.2	SSR2	XM_005663297	100154318	10173.1	32671	14052.5	6020.19	18932.4	38672.2	11218	54491.8	37021.7	10136.7	44733.5	4429.72	23546.1
XM_021081651.1	LDHA	XM_021081651	407245	22943.2	30853.1	17413.4	13602.7	22969.8	45318.7	19685.3	30572	8949.21	19454.7	16958.4	28357.2	23089.8
NM_001244132.1	SERPINH1	NM_001244132	396773	24639	25958	20805	13402	23154	29069	23802	27699	17251	17825	34657	14730	22749.2
XM_003483535.4	PGAM1	XM_003483535	100154776	28051	28354	18890	14666	25834	32497	21088	24962	16813	24021	19564	17116	22654.7
XM_021071890.1	PSAP	XM_021071890	100153167	18435.3	26026.1	15924	12663	24302.8	32101	21366.8	46394.2	16874.7	8404.6	30788.5	11096.8	22031.5
XM_003135022.4	ATP6AP2	XM_003135022	100514935	23640	23263	21672	21627	19639	27625	24869	28996	17444	21600	19098	14580	22004.4
XM_021064963.1	PLXDC2	XM_021064963	100522568	17916.9	20147.7	13963.4	24103.6	25858.7	36333	31888.3	15961.6	15582.9	41689.9	4369.83	15646	21955.2
XM_021085857.1	PPP1CB	XM_021085857	397378	20953.5	24604.5	19169.3	17562.2	19828.3	25997.2	23374.9	25910.7	21049.2	24752.9	27714.4	11793.1	21892.5
NM_001244210.1	CALM1	NM_001244210	100154056	21888.6	22490	21573	19553	20381.9	27065.5	18692.5	21184.6	15315.8	23393	29332.9	18547.9	21618.2
XM_021091538.1	MYH9	XM_021091538	396904	21499.5	23101.5	19812.5	10961.4	24086.6	29807.5	17102.9	19473.3	12770.3	18319.6	39708.6	17137.2	21148.4
NM_001174133.1	CALR	NM_001174133	100381266	14862	28566.9	16070	9015	19379	17610	12971	45119	23496	9576.99	42537	12043	20937.2
XM_005668351.3	POSTN	XM_005668351	100152401	8624.46	20264.5	8321.52	20281	27395.7	9634.87	8982.03	29287.9	90970.9	621.469	3028.6	22673.1	20840.5
XM_021082499.1	COL6A2	XM_021082499	100101552	19896	23533	15473	13505	24147	28043	16597	32284	17778	15587	24672	17108	20718.6
XM_005659537.2	ANXA2	XM_005659537	406192	15883.7	31585.7	13419.4	7612.75	23444	17248.5	16686.1	28838.5	22216.8	13637.4	39359.9	17930.8	20655.3
XM_021102434.1	TMEM106B	XM_021102434	100512621	16350.7	21783.2	15150.4	21380.6	23869.8	26088.1	20840.2	22397.6	19094.3	21654.6	26975.3	10918.2	20541.9
XM_021085709.1	FOSL2	XM_021085709	100623777	15444	31712.6	16203	9733.58	21597.1	25452	16597.5	29570.1	20170	15412.4	33681.3	7586.05	20263.3
XM_021080738.1	FLNA	XM_021080738	733585	20726.2	20586.3	21753.4	13098.1	25476.7	29698.9	16205.7	22320.9	12956.1	15955.5	26370.2	17348.4	20208
XM_005652339.3	ITM2B	XM_005652339	595120	19039.7	26157.5	17880.3	19963	21168.8	22330.7	25421.4	17897.2	18696.6	25621.7	10747.2	17308.2	20186
NM_001105289.1	COL5A2	NM_001105289	397532	13396.6	26073.9	13181	6547.14	20249.2	36672.2	14790.1	29868.4	16491.9	12833.2	36501.5	8734.27	19611.6
NM_214372.1	APP	NM_214372	397663	18200.6	23943	17428.4	18872	16204.4	21745.3	24019.3	26419.2	14529.7	22641.3	16695.8	13562.5	19521.8
XM_021067863.1	MYH10	XM_021067863	396903	21461.4	20978.4	20584.5	11800.5	19768.3	22271.4	19555	23807.6	19434.6	14514.3	28252.2	11066.7	19457.9
XM_021068564.1	CTNNB1	XM_021068564	397657	19378	21942.8	19074	13697.3	25289.6	23295.5	15363.7	19364.4	19928.2	24063.6	16437.8	13303.8	19261.6
NM_214103.1	HSP90B1	NM_214103	397191	18169.8	19465.1	15507.6	16678.5	19417.6	17813	16514.6	22711.1	18137.6	17203	33357.9	15483.4	19204.9
NM_001037146.2	RPSA	NM_001037146	641351	23587	21802	18932	17712	17643	14051	28633	14342	15419	22515	18708	16625	19164.1
XM_003133208.4	HTRA1	XM_003133208	100515628	21692	23906	15169	12276	21009	24010	19893	23761	18539	12418	18276	17204	19012.8
NM_001044544.1	TUBA1B	NM_001044544	733594	20851.3	18825.2	17729.7	10856.1	15241.7	28442.9	13244.1	21361.3	15504.8	18354.1	29583.1	17667.2	18971.8
NM_001271715.1	LAMC1	NM_001271715	100514785	16956	24673	15790	13946	22284	27033	17455	25459	21054	13413	15413	11702	18764.8
XM_003125163.4	CALM2	XM_003125163	100522926	21526	15788	20147	22151	14515	14697	23124	14755	18907	21808	22963	13048	18619.1
XM_021077855.1	RPL17	XM_021077855	100625001	21150.3	18199.6	20107.3	23498.8	17295.1	12367.9	23297.8	13413.6	15598.8	23453	13520	21209.2	18592.6
XM_003131528.6	KPNB1	XM_003131528	100518449	15032	22836	15580	10548	22586	22680	15876	21621	16770	17053	32409	9599	18549.2
XM_003357318.4	ARCN1	XM_003357318	100622860	18925	22457	17380	14480	16604	18627	20398	21882	16014	18714	24650	10336	18372.2
XM_003126073.6	TIMP3	XM_003126073	396775	9676	30478	15781	20764	28554	15377	19778	16582	18743	16480	13533	13409	18262.9
NM_001244783.1	PTX3	NM_001244783	100513178	7343	17615	14050	17209	11257	9513	23408	23901	60081	11270	16263	3874	17982
XM_021087363.1	MOB1A	XM_021087363	100738341	15892	20529	16603	15710	18502	21645	16997	21268	16124	21725	17107	11294	17783
XM_001927795.7	HSPA5	XM_001927795	407060	15883.7	16794	15798.9	14379.5	14175.4	17937.7	14818.8	23247	20715.2	10311	32001.9	16293.4	17696.4
NM_001244212.1	GJA1	NM_001244212	100518636	18856	17776	13324	14203	20397	28659	16579	15123	13923	27820	7613	17763	17669.7
XM_021070736.1	PROS1	XM_021070736	397388	15491	22617.9	15449.9	14396	14715	23186	17586.9	24144.6	28646.4	13424.2	13079.4	7822.92	17546.7
XM_021092370.1	COL12A1	XM_021092370	100156689	15320.6	19464.3	16310.2	9345.06	19397	16578	21225.1	23822.7	24879.2	13468.1	24506.8	4988.41	17442.1
NM_001195112.1	PDIA3	NM_001195112	100156204	16443	21640	14827	12812	16152	17060	16366	25188	18938	12244	23414	12965	17337.4
XM_003353917.5	RCN1	XM_003353917	100516484	15477	15877	19515	12423	13353	17381	24163	18313	11086	20797	28879	10030	17274.5
XM_021090690.1	NOTCH2	XM_021090690	100153369	17225.2	22323.5	16270.5	13694.9	20129.1	18058.2	16088.7	19842.6	17949.1	17293.8	17916.3	7600.38	17032.7
XM_021078487.1	MTPN	XM_021078487	100521697	14345.5	23084.3	16736	10841	20939.5	23455.4	16707.8	19647.1	11627.7	16588.5	16475.8	13318	16980.5
XM_003134806.6	GARS	XM_003134806	100512260	16122	20360	14166	13162	15191	18335	19076	17508	13325	18378	25156	11101	16823.3
NM_001167640.1	ASNS	NM_001167640	100312961	11109	19195	11528	8931	11592	18869	11491	29455	15121	13874	43126	6867	16763.2
XM_005673561.3	DDX3X	XM_005673561	100515940	18456.7	20190.7	16630.1	16638.9	14897.9	14166.7	17120.5	17182.6	18149.2	18247.1	18049.3	11144.1	16739.5
XM_005673150.3	CALD1	XM_005673150	100524227	16023.8	17709.6	19439.5	17235	14523.8	23660.8	14759.5	14401.1	10055.2	21861.3	13036.8	16749	16621.3
XM_003134032.5	MAP1B	XM_003134032	100519062	16519.2	16836.4	16238.7	8772.37	18030.7	20893.8	11119.6	15931	15253.5	13281.2	36938.1	9113.15	16577.3
XM_021066265.1	SERPINF1	XM_021066265	780402	16834.7	19802.8	13832.3	14604	14254.9	14973.4	17717.3	22980.9	21015.4	14378.2	17017.6	9865.84	16439.8
NM_001123124.1	HIF1A	NM_001123124	396696	23112	16822	18232	14992	13041	16080	17906	17912	12525	18430	17516	10339	16408.9
XM_021086984.1	IARS	XM_021086984	100624746	13830.5	19672.7	13269.5	12821.7	16920	22600.4	16211.3	18978.4	13160.9	17896.2	22142.4	9212.3	16393
XM_021097852.1	RPL10A	XM_021097852	100037993	17890.7	24562	15255	12594.9	17061.5	16143.7	18456.6	16523.7	16456.2	11276.7	17818.1	12543	16381.8
XM_021089499.1	DDR2	XM_021089499	100154199	13366.2	21759.4	12933.3	12532.3	20152.6	18066.8	15535.9	17918.9	22660.8	15811.9	13232.3	12012.4	16331.9
XM_005655417.3	CSDE1	XM_005655417	100739316	16438.5	20892.7	15373.1	15472.5	16826.4	15870.1	17813.1	18112.9	12589.9	17059.9	16765	12533.6	16312.3
XM_005663466.3	CTSK	XM_005663466	397569	18667.7	12996.5	18822	21426.2	8623.23	13188.7	20390.6	37134.8	20184.5	7986.34	6832.17	7929.85	16181.9
XM_021065699.1	TLN1	XM_021065699	100157220	16237.3	20560.9	15078.6	8575.96	19993.7	20451.3	12489.6	18424.8	12285.3	12120.9	25656.6	11460	16111.2
XM_021069383.1	FBLN2	XM_021069383	100621722	8492.25	16765.7	10900.4	10915.6	12996.2	26116.8	21535.4	29241.2	13048.5	10499.2	26550.6	5877.92	16078.3
XM_021073314.1	PALLD	XM_021073314	100627292	16709.7	17002	16856.4	10063.4	13140.8	18205.5	16223.6	15218.6	10741.9	15732.1	31639.9	11056.3	16049.2
XM_021090642.1	PRRX1	XM_021090642	100738910	12144.9	24520.9	11733.6	13056.9	20357.3	19165.6	9204.14	18773.8	12535.9	29114.5	12261.3	8170.72	15920
XM_021087559.1	RHOQ	XM_021087559	100523840	17314.6	16396	17258.3	16898.5	14010.5	15330.4	21138.2	18903.7	9501.07	21508.1	13321.9	9239.16	15901.7
XM_021064911.1	ALDH1A1	XM_021064911	100517137	9186	27004	9405	9448	26523	17379	16860	17551	15524	13842	22015	6083	15901.7
XM_021065731.1	KCTD12	XM_021065731	100524761	7830	22322	11178	17226.2	12112	11895	26049	15434	37106	12508	3940	12366	15830.5
XM_005656299.3	CFL2	XM_005656299	497233	19099.6	14954	17203.7	17778.4	13060	13312.6	18732.4	10887.8	6085.04	25871.2	21023.1	10179	15682.2
XR_002341443.1	LOC102163816	XR_002341443	102163816	6149	15622	12736	28409	24845	14310	7425	8432	17889	19825	12463	18956	15588.4
XM_005671927.3	CYBRD1	XM_005671927	100144591	13617.4	15292.8	14519.2	18998.3	11854.9	16673.1	23320.7	17553.5	20081	16446.9	7486.39	9747.72	15466
XM_005656533.3	SETD7	XM_005656533	100626704	13344.1	16017.5	13666.3	13866	16865.3	18927.4	15837	20960.8	13396.7	18263.6	15386.1	7699.3	15352.5
NM_001302462.1	PEG10	NM_001302462	654416	16087.4	25953.6	15907.2	7227.24	30222.2	20135.9	5710.64	8948.55	924.321	23436.1	8927.71	20286.5	15313.9
NM_001302463.1	PEG10	NM_001302463	654416	16087.4	25953.6	15907.2	7227.24	30222.2	20135.9	5710.64	8948.55	924.321	23436.1	8927.71	20286.5	15313.9
XM_021077315.1	DSTN	XM_021077315	445516	17842.2	16973.8	15811.6	12809.4	16091.1	20283.3	12792.5	12796	10198.8	16248.3	16746.9	14993.9	15299
NM_001185142.1	ATP5F1A	NM_001185142	100157880	17712	20296	13825	10264	15472	15218	14569	16317	13237	12917	25020	8395	15270.2
NM_001134823.1	SELENOP	NM_001134823	100037964	13932.8	20103.3	12016.3	15337.7	11472.1	16626.4	14634.1	29500.5	24528.8	10749.2	9293.07	4831.68	15252.2
XM_021062248.1	IPO7	XM_021062248	100626508	15236.1	19581	14154.9	11149.4	19448.5	20492	13347.8	12960.7	12532.5	13585	22094.5	7940.77	15210.3
XM_021099870.1	LMAN1	XM_021099870	100153007	13856	15885.5	12660	14859.4	14468.9	20413	15497	17548.9	14049	18570.9	15867.4	8838	15209.5
XM_001927741.5	MORF4L1	XM_001927741	100154823	14134.3	16456	12365.1	13695.3	15015.1	17277.8	15640.9	15265.8	12732.5	19811.2	16778.8	12926	15174.9
XM_021088898.1	EFR3A	XM_021088898	100627646	13779.9	18219.1	14988.6	12272.4	12477.7	19416.1	16025.9	21585.7	13085.8	16212.8	16222.1	7665.07	15162.6
XM_021076517.1	IL6ST	XM_021076517	100037294	13479.8	16917	13481.4	16614.3	14932.7	12064.9	13611.8	16270.2	20308	21019.2	13607.4	9001.93	15109.1
XM_021087653.1	LTBP1	XM_021087653	100627243	13632.4	18476.7	11364.6	10158.2	23695.4	19559.6	9312.39	19416.8	21015.9	12108.4	5261.93	15634.5	14969.7
XM_021066213.1	PRKAR1A	XM_021066213	397091	14916.5	18542.8	15605.4	12798.7	12676.9	16387.9	11533.3	16369.3	14972.7	17069.5	18568.9	9617.95	14921.7
XR_115737.4	LOC100513133	XR_115737	100513133	8747	20065	15302	14335	18546	18100	11272	12739	27088	14367	10686	7098	14862.1
XM_003480887.4	REEP5	XM_003480887	100516959	15520.4	14657.1	15167.1	17506.5	11460.8	13863.2	20386	13879.4	10641.2	21246.7	13502.3	9780.17	14800.9
XM_021092352.1	TMEM30A	XM_021092352	100154255	15912.7	15699.6	13262.2	12724.9	14575.6	17199.7	15709.2	15860.7	12400.4	15563.8	19242.3	9002.79	14762.8
XM_021099584.1	SEL1L	XM_021099584	100520751	14912.7	15112.1	13475.3	15997.8	12948.6	18510.1	15604.1	15697.8	10149	19693.1	14639.9	9606.8	14695.6
XM_021091501.1	MARCKS	XM_021091501	100517207	18069	14317	14150	18108	12703	11441	15612	13226	10211	27798	10297	10249	14681.8
XM_003354744.4	GGCX	XM_003354744	100620337	14115.9	16959.1	17394.7	14735.5	14769.4	16142.9	14424	17068	15902.2	12140.2	14450.1	8049.99	14679.3
XM_003359088.4	TMED2	XM_003359088	100625917	12944	17542	13009	11912	11793	16518	13542	22905	15150	12517	20240	7475	14628.9
NM_001243602.1	ID3	NM_001243602	100626978	17501	22532	12028	7769	16802	20930	8625	18128	10327	11230	17848	10062	14481.8
XM_003131786.4	CPD	XM_003131786	100517495	13689	18945	12754	14305	19394	17931	15231	13706	10275	17055	10319	10051	14471.2
XM_003482086.4	RNF11	XM_003482086	100736575	16200	16964	14101	13507	14892	15278	14148	12359	9309	19286	17029	9243	14359.7
NM_001244512.1	PCBP2	NM_001244512	397665	10608.7	17116	11056.3	8378.82	16219.8	26134.1	13787.2	11834.9	11718.5	11438.8	26152.2	7381.98	14318.9
XM_005667533.3	NUCKS1	XM_005667533	100626322	11776.3	15523.5	12900.6	12092.8	16894.8	16431.8	14313.2	14825.3	14791.3	16628.7	14567.4	9670.42	14201.3
XM_005661021.3	CAPRIN1	XM_005661021	100512646	14987	14244	12417	16307	13981	12609	14967	12365	12123	20580	12699	12830	14175.8
NM_001206359.1	GAPDH	NM_001206359	396823	13358	16456.3	11541	9961.92	15598.5	14442.7	15221.6	16511.4	11736.4	12384.1	15584.4	17287.7	14173.7
XM_021068141.1	MRC2	XM_021068141	100516106	12989	18890	10226	11156	17958	15911	14566	17983	15803	9045	13033	11880	14120
XM_021096177.1	RIOK3	XM_021096177	100621912	15219.9	15749.8	12241.3	11588.2	14109.3	14916	14894.9	14580.3	9887.68	20540.1	13467.8	10952.3	14012.3
XM_021090643.1	PRRX1	XM_021090643	100738910	19733	19697	12198.4	11212.1	17607.7	17048.4	12934.8	12759.2	12878.1	11238.5	8183.71	12136.3	13968.9
XR_001300397.2	CCNL1	XR_001300397	100626293	13311.4	20875.3	15187.3	20284.4	5922.8	5814.42	15369	15147.5	28739.3	6827.29	12343.6	7135.35	13913.1
XM_001925664.5	ADAM9	XM_001925664	397344	14016.3	13467.4	13349.3	11126.6	14434.8	13271.4	16504.6	16786.9	11670.4	15325.1	18011	8923.63	13907.3
XM_021096270.1	GALNT1	XM_021096270	100738545	13446.4	16811.7	12589	10726.9	15957.8	25664.2	10497.8	15157.9	10178.9	12471.9	9565.71	13428.9	13874.8
XM_005671366.2	TM9SF3	XM_005671366	100157588	11927	15279	12603	12642	13919	15848	13515	17839	13463	14692	15331	7821	13739.9
XM_021093874.1	SNTB2	XM_021093874	100620497	9475.54	16678.8	12185.1	15147.3	16996.9	15469.4	11193.4	16755.1	19346.2	16824.9	6179.67	8520.95	13731.1
XM_021082361.1	YIPF5	XM_021082361	768112	13526.5	18487.2	12013.5	9338.83	12476.6	14305.3	15459	17987.2	13550	11355.3	19492.6	6732.78	13727.1
XM_021063488.1	SEMA3C	XM_021063488	100624508	9241.37	6816.94	11667.8	21453	19469.8	12925.8	8511.62	4235.22	6636.03	32895.1	2189.67	27883.2	13660.5
NM_001244256.1	LAMP2	NM_001244256	100154598	10175.7	15545.9	12675.1	8366.94	14689.6	16681.5	13621.5	24202.1	19699.9	8644.22	14605.6	4268.72	13598.1
XM_003132697.3	RPL24	XM_003132697	100521642	10221	20032	9872	6590	14493	14983	12738	21115	16885	7332	20507	7962	13560.8
NM_001244501.1	GLUD1	NM_001244501	100157162	12942	16284	12076	10462	13042	12729	13442	14149	12276	14469	22032	8628	13544.2
NM_001038007.1	SRSF1	NM_001038007	654327	13329.4	13223.6	13411.6	10591.2	14428.9	16576.4	11160.7	13963.2	12549.9	14825.9	20073.6	8187.22	13526.8
XM_001925136.4	TMEM47	XM_001925136	100157181	13317	17023	14665	11367	15867	17801	9875	14625	13123	15930	7418	11216	13518.9
XM_001928342.6	EIF3A	XM_001928342	100156570	13162	16163	12257	11362	14287	11767	14050	14985	10822	17186	17162	8938	13511.8
XM_003125183.6	LRPPRC	XM_003125183	100512225	12899	14314	12752	10022	15056	13852	13559	16193	12968	12677	19432	7276	13416.7
XM_013991051.2	LOC100519997	XM_013991051	100519997	7908.2	14482.3	10854.8	9872.11	9656.25	14591.2	20083.1	19020.4	14479.4	8918.2	24177.5	6145.44	13349.1
XM_005662248.3	ASPN	XM_005662248	100511749	12568	11829.1	11129.8	15766.3	7379.83	17087.4	23462.4	8648.11	6668.65	25846.7	8350.48	9888.36	13218.8
NM_001348806.1	MCL1	NM_001348806	397648	17125	13629	13318	19832	8580	8955	13774	11711	13648	14794	8831	14339	13211.3
XM_021076956.1	SNX18	XM_021076956	100518876	12988.1	15046.4	12046	13147.3	11526.4	11492.6	13466	15364.8	14329.4	15128.7	15743.9	7772.76	13171
XM_021072758.1	ARID5B	XM_021072758	100622249	13166.3	18828	11163.3	7567.58	11484	13345	14321.1	11991.8	11165	16678.9	20622	7649.23	13165.2
XM_021071248.1	LPP	XM_021071248	100626969	14137.5	13783.9	14721	12755	16641	14054.8	6967.48	12851.2	12401.5	15888.3	14766.7	8936.47	13158.7
XM_021064962.1	PLXDC2	XM_021064962	100522568	11945.6	25659.3	5681.33	2740.41	14020.3	25117.9	9089.49	21954.4	16824	8273.12	13091.3	2743.72	13095.1
XM_005668368.3	LHFPL6	XM_005668368	100624925	9960.18	19210.4	10777.2	7845.64	8834.84	11952.9	14868.9	28180.5	20004.4	5653.85	14619.9	4264.4	13014.4
NM_001044543.1	RPL10	NM_001044543	733593	10888	17859	12819	9122	13029	13002	17185	14882	15856	7752	14893	8664	12995.9
XM_005662949.2	YWHAZ	XM_005662949	780440	12674.4	5852.2	10368.9	8196.33	11130.7	28222.2	5703.86	21105.1	19586.4	10087.9	17836.2	5030.02	12982.9
XM_013986219.2	MSN	XM_013986219	494458	14032.1	13559.7	11966.3	7909.44	11621.5	18205.2	11082	14353.4	9533.37	12880	20259.5	9840.67	12936.9
NM_213945.1	PLAU	NM_213945	396985	12116	15577	12940	12519	9013.98	9776	19475	18877	16761	8751.98	13950	5438	12932.9
XM_005662508.3	ACTR2	XM_005662508	100174962	14730.4	13914.5	12384.1	10085.5	12038.5	14662	12578.2	12346.7	8925.03	16590.6	16283.1	10142.1	12890.1
XM_003131527.5	NPEPPS	XM_003131527	414413	12681	16061	9734	9762	14105	15398	14412	15008	8666	14817	15478	8413	12877.9
XM_021066760.1	DDX5	XM_021066760	102158045	14816.4	17236.8	10982	11189.7	8840.31	9634.04	15737.7	11553.4	14687.8	10001.4	17855.6	11243.8	12814.9
XM_005659240.3	PTP4A1	XM_005659240	100522049	12062.8	14522.5	12676.8	11452.9	13598.4	13949.7	13479.6	14136.2	13369.4	14302.3	12207.4	7891.99	12804.2
NM_001243218.1	EIF1AX	NM_001243218	100522912	11702	15090	12251	10977	12721	13890	13422	14089	10325	13712	17374	7676	12769.1
NM_213934.1	VCL	NM_213934	396974	10245.8	11620.8	19407.6	7126.95	10910.9	13092	8849.69	14997.1	20593.6	15506	14252.7	6345.23	12745.7
XM_003123974.6	EGR1	XM_003123974	100520726	17749.8	16911.9	15640.9	18489.8	4983.04	3550.15	8816.16	17781.9	24038	4169.22	6144.98	14549.3	12735.4
XM_021076557.1	HMGCS1	XM_021076557	100524223	14680.5	12237.5	13671.5	10678.5	13075.4	9312.08	17554.4	16554.6	10441.8	13705.7	14270.5	6409.25	12716
NM_001254716.1	HSPD1	NM_001254716	492279	12429	15313	11394	10601	12752	11825	14010	12960	10637	13461	17399	8773	12629.5
XM_005662490.3	GFPT1	XM_005662490	397209	12852.7	11207.1	11674.2	14163.8	13067.4	12805.9	11769.2	14057.5	11755	17111.2	9597.41	11455.5	12626.4
XM_003134886.4	AEBP1	XM_003134886	733628	13381	15942	10582	9387	14819	15397	10731	18157	11666	7989	13046	9529	12552.2
XM_003125902.5	CNN3	XM_003125902	100049656	6829.52	19726.7	7815.41	4149.89	9542.86	16656	8771.13	23428.9	20414.2	5048.37	24978.2	2825.4	12515.5
NM_001004043.1	CFL1	NM_001004043	445532	13177.8	14809.1	10302.9	5755.22	12253.6	15035.9	11542.7	15967.9	13134.7	7613.92	22107.8	8236.84	12494.9
XM_005661535.3	VCAN	XM_005661535	397328	9379.74	14749.2	6600.95	11280.1	22776.8	14565.5	4247.93	12492.1	21344.5	11605.8	5916.81	14353	12442.7
XM_021064805.1	KIF5B	XM_021064805	595132	14074.9	10227.7	13273.5	12603.4	9066.89	12884.8	12297.4	12607.1	7788.33	17560.9	15799.5	10743.3	12410.6
XM_021095278.1	ENO1	XM_021095278	100738870	14181.8	15348.8	9680.91	6844.6	16617.4	15347.3	13184	12100.3	9430.78	8039.4	11909.8	15374.5	12338.3
NM_001100188.1	CAPN2	NM_001100188	397393	11345	15540	11333	8761	11754	13903	14370	15276	11306	9664	16240	8496	12332.3
NM_001258386.1	TOP2B	NM_001258386	100156319	10179	15981	9612	9221	13699	12298	11737	15627	13261	13566	15163	7288	12302.7
XM_013992820.2	COL12A1	XM_013992820	100156689	16069.3	13266.8	14323.5	8709.24	18560.2	12711.7	12111.7	10255.6	9346.05	15885.5	10827.7	5249.89	12276.4
XM_003132680.4	CCDC80	XM_003132680	100516578	9757.02	13015.5	11520.8	14130.2	10571.2	13520.8	17782.3	13742.7	13430.2	9704.43	12317.1	7302.43	12232.9
XM_021063476.1	SEMA3D	XM_021063476	100523915	14082	12679	12162	13341	10872	8445	12663	9081	7569	22958	17466	4391	12142.4
XM_005659487.3	NARS	XM_005659487	100513328	13285.1	11867.4	12332.3	10118.5	11917.4	12862.8	11313.6	10081.9	8863.21	16184	17863.1	8169.69	12071.6
NM_001244301.1	IPO5	NM_001244301	100152933	12119	13442	10924	9777	12321	10411	11998	11889	9232	14986	17896	7905	11908.3
XM_005656039.3	CDC42	XM_005656039	780428	12680.5	12397.5	11094.8	8371.9	12175.8	14240.1	12046.5	10279	15464.9	11329.6	15099	7415.85	11883
XM_021076556.1	DUSP1	XM_021076556	100522469	15967.7	15342.4	15119.8	17211.3	5117.18	5241.16	9567.3	18085.6	18559	4703.86	8870.97	8797.76	11882
XM_021081584.1	DYNC1H1	XM_021081584	100037291	11211	15275	9519	9341	14967	12469	11255	14683	13651	9520	12946	7461	11858.2
XM_021098865.1	CEMIP	XM_021098865	100738461	21318.3	6708.21	10753.2	6494.25	4027.81	4212.97	11320.5	7598.55	7085.97	16396.6	43018.9	2140.09	11756.3
NM_001134353.2	KLF6	NM_001134353	100174961	18031	13122	13499	14991	4740	5507	11059	17388.8	13902	6617	12199.9	9188	11687.1
XM_021067508.1	NUFIP2	XM_021067508	100519109	11482.5	12848	11123.3	11758.7	12915.1	13565.2	10078.6	12448.3	10004.5	16497.9	9635.83	7570.73	11660.7
XM_021065057.1	PRUNE2	XM_021065057	100153374	11639	13493	11951	8747	14647	18160	8975	12692	7753	10096	10957	10629	11644.9
XM_013990172.2	VGLL3	XM_013990172	100233225	8313.76	9990.13	13095.3	9074.8	9655.06	13692.9	16251.7	13114.5	12418.9	14192.6	16015.8	3621.15	11619.7
NM_214302.1	CTSK	NM_214302	397569	17212.8	12389.6	12359.7	14126.5	5769.55	7051.32	16524.1	24139.7	14288.7	4090.3	5068.08	5860.99	11573.4
NM_001244065.1	RPL15	NM_001244065	100620094	10041.7	15797.1	9849.96	8242.28	8448.16	10537.6	12432.7	16242.9	13475	6481.61	17067.4	8059.22	11389.6
XM_001926704.6	RAB2A	XM_001926704	100151822	12726	10799	11816	12082	10303	12196	12144	10474	7883	17136	11135	7766	11371.7
NM_001048072.2	ARF4	NM_001048072	595108	10372.1	10541.3	9047.34	10272.9	10664.6	10375.8	11562.8	12391.5	11377.3	13083	19980.7	6573.28	11353.6
XM_021077329.1	FKBP1A	XM_021077329	654323	7515.46	17233.1	9140.67	8210.68	15343.3	7779.88	6477.09	18598	15107	6328.96	19757.8	4650.17	11345.2
XM_021098910.1	IQGAP1	XM_021098910	100157656	11973	11103	11683	7766	10135	13870	11273	10895	8215	12751	17729	8745	11344.8
XM_005661654.3	HSPA4	XM_005661654	100524853	9418	11756	9327	8043	11966	12237	11483	11747	8437	11680	23184	6838	11343
XM_005655549.2	TUBA1A	XM_005655549	100135051	14366.6	11184.4	11545.9	5677.84	9618.13	18300.6	8300.67	9801.91	7092.08	13103.4	15794.3	11253.6	11336.6
XM_003135205.6	MAGT1	XM_003135205	100517568	9318	12303	10776	8249	11867	13244	11031	16792	14059	10480	12151	5448	11309.8
XM_021070969.1	TTC3	XM_021070969	106505861	11191	16918	10119	8154	12330	12915	10292	12505	8583	11305	12477	8686	11289.6
XM_001929069.5	PKM	XM_001929069	100158154	12023.4	16187.8	7779.82	4436.79	12196.9	16392.5	10985.3	17532.4	11634.5	5082.14	11036	9603.02	11240.9
NM_001243060.1	RAB10	NM_001243060	100526104	8123	13391	9673	7022	9060	14639	10717	19051	9407	9508	19288	4930	11234.1
XR_002337271.1	WSB1	XR_002337271	100525660	9609.01	11998.6	9828.49	10474	11891.8	13330.1	8116.98	7642.47	7738.16	14351.7	11326.6	18460.6	11230.7
XM_013996514.2	COL14A1	XM_013996514	100158059	6557.78	7513.44	5940.68	8973.58	15852.8	11156.7	10751.4	9217.65	27241.8	10243.5	4310.93	16910.8	11222.6
XM_021074114.1	LOXL2	XM_021074114	110256870	7311	13078.7	8717.52	5595	8315.08	22742.8	8447	27452	10673.5	5244	8411.28	8405.36	11199.4
XM_021096743.1	PRDX1	XM_021096743	100512476	9959.86	13187.7	9009.2	7968.52	11145	13137.7	10368.4	13425.9	8539.55	9480.71	18309.2	9687.42	11184.9
XM_021073855.1	MYOF	XM_021073855	100154898	14621.6	14118.8	12856.4	6762.99	13038.9	11341.2	9032.68	10910.3	8435.84	12489	13916.8	6130.78	11137.9
NM_001172366.1	COPB1	NM_001172366	100337660	11798	10588	10369	11104	11129	11252	11538	10780	8325	15139	12892	8604	11126.5
XM_021064916.1	ARHGAP21	XM_021064916	100518571	9924	16182	10291	5582	13319	13841	9467	12662	11404	7957	17222	4828	11056.6
XM_003134705.6	CALU	XM_003134705	397301	11183.2	7955.97	9813.87	17192.5	7799.87	9914.12	13571.7	10543	6676.07	19857.8	9715.18	8235.77	11038.3
NM_001097506.1	ZFAND5	NM_001097506	100048933	10326.1	13894.4	10992	9487.67	9154.02	13640	8734.2	16884.3	14493.6	7758.4	11259.4	5700.48	11027
XM_005662724.3	LAPTM4A	XM_005662724	100516188	10099.4	9727.62	10450	15811.1	9595.88	11450.2	13880.8	10166	9154.82	15271.7	7880.06	8546.32	11002.8
XM_021070308.1	LRRC58	XM_021070308	100523026	10031.3	10608.3	10991.3	11665.7	11934.1	12159.6	11393.3	11884	8939.14	13227.1	12246.1	6579.66	10971.6
XM_003124088.3	CSNK1A1	XM_003124088	100514516	11745.4	12016.5	10114.7	9926.11	10444.4	12386.4	11891.7	10903.3	7917.24	12631.2	11643.6	9644.7	10938.8
XM_021091487.1	DDX17	XM_021091487	100514347	10995	13515	9748	9513	12418	11642	10174	8158	7912	17369	10514	8674	10886
XM_005660403.3	RAB14	XM_005660403	595112	7665	15293	8136	7347	9003	14406	11068	11167	11989	10767	15476	8042	10863.2
NM_001244150.1	TAGLN	NM_001244150	397021	13977.5	7589.29	12007	10654.1	7951.45	9543.8	7954.23	7962.76	4693.56	18568.2	11322.4	17793.7	10834.8
NM_001031787.1	RAB1A	NM_001031787	595116	9165	16395	8782	5271	8150	11321	11571	18895	10599	5839	19502	4308	10816.5
XM_021094246.1	VPS35	XM_021094246	100623578	11368	11607	10871	8693	10811	12992	10760	13143	9548	11528	12425	6038	10815.3
NM_213865.1	ATP2A2	NM_213865	396875	9644.83	15997.7	9695.39	5401.53	10626.8	13045.4	11582.6	14742.5	11176.6	7834.79	16372	3642.2	10813.5
NM_001244155.1	SCARB2	NM_001244155	414407	9789.13	11871.7	10823.8	11365.6	10516.5	13984.4	11934	13338.6	10075.3	11291	6722.06	7975.24	10807.3
XM_021092209.1	BCAT1	XM_021092209	100518784	10606	10601	11181.2	12394.2	10610.9	12017.9	10805.6	9392.64	6936.16	16369.8	13072.8	5607.72	10799.7
XM_021091940.1	XPOT	XM_021091940	100511016	8577.8	13699.1	9877.35	8301.88	10459.2	14394.5	10117.8	11272.8	9354.76	10662	17765.9	4958.09	10786.8
XM_021070662.1	DCBLD2	XM_021070662	106504106	9211	14537.1	9655.01	7847.07	13669.7	14577.5	9378.23	11030	5794.07	10896.1	12394.4	9850.12	10736.7
XM_021094165.1	CA12	XM_021094165	100152749	12383	10300.8	7109.78	7917.71	16378.4	18786	8122.96	20737.9	8824.23	7483.39	1541.33	9067.97	10721.1
XM_003482563.4	SPCS2	XM_003482563	100739125	9434	13670	9087	6434	10193	14284	9704	14909	13465	6945	15480	4384	10665.8
XM_005659939.3	ARF6	XM_005659939	780425	10844.5	11375.1	9644.85	7109.18	10161.2	11888.7	11019.4	13665.1	8761.87	10277.8	17488.6	5382.33	10634.9
XM_021102109.1	FERMT2	XM_021102109	100517989	10967.8	11064.1	10450	6763.3	10435.9	11474.2	10135.9	10112.5	8470.08	10125.4	22077.4	5280.75	10613.1
XM_021070990.1	HMGN1	XM_021070990	100625838	10914	12394.9	8927.62	7415.95	10936.2	11800	9585.9	8958.99	9295.96	12631.5	18287	6153.91	10608.5
NM_001244063.1	RPL3	NM_001244063	396768	6694	14656	7424	4748	12260	12408	10343	15377	13089	5629	17643	6621	10574.3
XM_021083311.1	PARVA	XM_021083311	100518536	12451	13413	11511	8687	12881	10388	9487	11137	7612	11757	7744	9563	10552.6
XM_001928960.6	PEA15	XM_001928960	100152480	11458	10421	9520.89	6720.93	9518	12277	10526.8	12562	7263.77	8741	19726	7404.85	10511.7
XM_005670302.3	APP	XM_005670302	397663	13825.3	10749.3	13056.4	12014.7	10466	12230.6	18261.8	10611.1	7943.01	929.369	7671.49	8181.81	10495.1
XM_021088178.1	FAM120A	XM_021088178	100514399	10446.2	12106.2	9361.37	8941.28	11485.4	10055.6	11188.8	10591.4	8386.9	13155.5	14103.6	6097.89	10493.3
XM_001929410.5	ATP5F1B	XM_001929410	100157156	10939	12291	9220	7231	10182	11390	10652	11565	8885	8130	17594	6873	10412.7
XM_021064406.1	ENAH	XM_021064406	100525245	12111.3	11004.3	13126.2	7657.67	10126	8358.55	13002.2	12078.4	6187.77	9126.49	17809.1	4020.4	10384
XR_001303170.2	EIF4A2	XR_001303170	100101928	10669.6	14350.1	8078	8826.88	15807.8	8196.86	8012.79	9561.29	7963.47	15525.3	9301.4	8154.75	10370.7
XM_021081891.1	LOC102158401	XM_021081891	102158401	6355.17	11328.1	11659.2	8357.47	10649	11098.2	8386.42	7028.35	9741.22	9518.84	16830.3	13404.1	10363
NM_001137619.1	RPS3A	NM_001137619	414390	13033.7	10662.4	11602.5	11234.2	9669.48	7620.71	16994.9	6513.65	8792.82	10616.2	7211.51	10315.1	10355.6
XM_021084761.1	SKP1	XM_021084761	110259483	9999	10348	9241	10910	11299	11676	9510	10885	8720	12511	9795	9130	10335.3
XM_021084702.1	FAM111A	XM_021084702	100525029	9779.89	11125	8689	10932	10467.1	7862.53	11476	12654.9	16102.9	10892	7317.96	6690.95	10332.5
NM_001044612.1	TUBB	NM_001044612	733686	8273	13158	8315	6657	10684	11596	9169	11760	8799	7972	19844	7573	10316.7
XM_005657775.2	42985	XM_005657775	100523875	9363.94	11516.8	10122.6	9744.63	9032.98	11120.4	10097.2	11050.3	10215.5	11477.1	13252	6610.05	10300.3
XM_021088652.1	AHCYL1	XM_021088652	100512899	9563.05	13844.8	8675.05	7386.5	10349.2	9845.77	11829.7	15059.1	11470.5	7809.03	13306.5	4341.88	10290.1
XM_013982220.2	ZMAT3	XM_013982220	100621584	7330.35	9648.91	8290.94	13776.6	13865.4	13042.6	7739.39	8701.05	8458.17	17142.3	4879.01	10583.6	10288.2
XM_021084447.1	ENC1	XM_021084447	100517459	10458.3	11716.1	9509.77	4875.62	9258.22	15787.8	6144.96	7290.37	5802.99	9962.24	26240.1	6345.51	10282.7
XM_021067817.1	EIF5A	XM_021067817	100517970	10322.1	10851.3	8948.02	5836.64	12334.5	13165.9	7314.76	10659.1	8993.26	10963.5	16468.5	7372.57	10269.2
XM_021080962.1	XG	XM_021080962	102166402	7631.15	10283.7	8889.9	9257.98	11120.9	11189	13331.2	17684.7	17855.4	7263.66	5180.08	3505.46	10266.1
XM_005661695.3	HSPA9	XM_005661695	100521183	10217	10572	8663	7361	8557	12487	10093	13054	8571	7906	19678	5684	10236.9
NM_001134344.2	KLF10	NM_001134344	100153665	12714	8428	10680	15681	5666	7500	11227	9996	12911	12994	8677	6280	10229.5
XM_005672613.3	ANXA6	XM_005672613	100515934	9820	14059	7671	5737	10612	11046	7598	15201	8207	6676	17738	8128	10207.8
XM_003357998.4	GNA13	XM_003357998	100522824	10463	11103	9600	10037	9884	10944	10058	12497	9861	12713	9350	5737	10187.2
NM_001206403.1	LOX	NM_001206403	100525278	14479	8106	12158	12496	7673	6698	13251	8614	6400	18262	7315	6678	10177.5
XM_021093256.1	GNG12	XM_021093256	100270820	9265.52	10895	11372.6	9465.74	10718.1	12479.5	8240.15	11671.9	9843.36	10289	9064.5	8478.15	10148.6
XM_021070219.1	HEG1	XM_021070219	100152919	7729	14043	8220	10514	11495	7364	15455	11923	16108	9262	5340	4229	10140.2
NM_214331.1	HADH	NM_214331	397604	8179	16683	7938	3760	10177	11781	9043	16051	12213	4654	16865	3914	10104.8
XM_003133058.4	EIF4EBP2	XM_003133058	100523927	10019.9	12760	9256	8640.77	12141	9601	10848	10420	8855.07	13518	9430	4978.4	10039
XM_013992615.2	SERINC1	XM_013992615	102158514	8957	12113	8147	9347	10030	11777	10312	11760	10985	11250	8294	7239	10017.6
NM_214418.2	SLC25A6	NM_214418	403155	8881	11820	8017	8199	10354	9364	10361	10628	13794	10016	10230	8443	10008.9
XM_021073464.1	SEC23IP	XM_021073464	100157013	10585	12894	9210	7743	9932	9368	11044	11356	8313	11565	11811	6207	10002.3
XM_021092854.1	ZC3H10	XM_021092854	100521269	12784.7	13560.2	11324.2	10211.3	8813.18	6978.92	13951	7366.25	7635.83	9166.11	7457.85	10207.9	9954.79
XM_021068281.1	STOM	XM_021068281	100627513	9971	12347	8923	8479	10014	11168	9504	10534	9914	12059	10880	5439	9936
XM_021091260.1	EEA1	XM_021091260	100153403	9582.45	8834.7	9520	11665	7888.66	9382	12939	9320	7555.97	14275	10897	7254.5	9926.19
XM_021066038.1	CRK	XM_021066038	100192444	9728.61	11301.1	9436.73	7359.95	9584.53	12997	10705.3	10291.9	8331.6	11152.1	12352.8	5622.17	9905.32
XM_021092344.1	LRP6	XM_021092344	100515777	8133	12139	8168	11441	11784	9608	7978	12597	14900	10738	5687	5563	9894.67
XM_021094557.1	FOSB	XM_021094557	110261009	9318	11711	10106	11054	1705	1827	4713	23466	19120	542	5946	18882	9865.83
XM_021068566.1	CTNNB1	XM_021068566	397657	10680.8	6557	9322.67	13370.7	5427.06	5725.89	16389.5	6001.25	4244.13	25233.6	7882.67	6458.9	9774.51
XM_021095325.1	KIF1B	XM_021095325	100525927	10172.9	10322.2	9621.35	7299.2	8178.06	11066.8	9031.64	11452.3	7105.04	11984.1	16385.5	4605.91	9768.75
XM_021062718.1	PDGFD	XM_021062718	100524161	9820	13245	8871	7985	12567	10061	11356	11925	7748	11702	4901	6990	9764.25
XM_021065910.1	COL4A1	XM_021065910	100515336	6837	10467	7410	9499	7698	15244	7470	17078	12874	6631	6134	9583	9743.75
XM_013986528.2	BGN	XM_013986528	397396	16056.6	26978.1	12638.2	8339.33	17077.2	76.704	16.1359	23505.9	31.7509	2026.61	52.5531	10106.1	9742.1
XM_021102198.1	CD46	XM_021102198	396922	9515.08	12631.5	9150.9	7095.06	9441.82	9051.81	12733.9	10447.4	11047.1	9598.87	12034.7	3813.5	9713.47
XM_021092811.1	PPP1R12A	XM_021092811	397190	11872.6	11044.9	8678.04	6174.28	6809.08	11063.6	9442.97	11721.9	9297.78	10399.6	15101	4749.5	9696.27
XM_001928470.5	SSR2	XM_001928470	100154318	9799.85	11655	8714.46	3714.81	11955.6	10080.8	11268	14193.2	13194.3	2994.25	15028.5	3623.28	9685.17
XM_021093791.1	AARS	XM_021093791	100525399	8510	10609	6169	5508	8448	11523	8244	13427	9020	7807	21111	5779	9679.58
XM_003482982.4	EIF1	XM_003482982	100736981	11828	9930	9877	10808	7800	8381	12865	8314	8277	10283	8588	8800	9645.92
NM_001204283.1	RPS4X	NM_001204283	397611	9324	12410.9	9275.86	9186.7	9862.54	7879	13541.9	7679.97	8813.88	8863.8	9420	9362.95	9635.13
XM_005656968.3	SCPEP1	XM_005656968	100526072	10383	9564	10324	11398	9850	8618	9062	12118	9274	9344	5271	10256	9621.83
XM_001925936.6	PLS3	XM_001925936	100158187	12122	9066	10795	8005	7317	14141	11586	7469	5343	15189	7112	7314	9621.58
XM_021074573.1	PTMA	XM_021074573	100294684	8717	10284	8549	7626	10005	10019.4	10215	10251.4	11874.7	8398.76	10234	8580	9562.85
XM_005667011.3	PKD2	XM_005667011	641309	8147.86	12018.7	8728.97	10272.3	9683.48	10391.5	10152.5	9175.24	8346.5	11241.1	10182	5990.5	9527.55
NM_001044542.1	RPL6	NM_001044542	733592	10061	10092	9533	9813	9782	5976	12787	8730	9741	8522	8349	10772	9513.17
XM_003123823.6	MAN2A1	XM_003123823	100514631	7762.49	8173	10617	10568.6	6759	9393	12327	12384	15527	9504.88	6987.92	3809.79	9484.47
NM_001244493.1	BZW1	NM_001244493	100152909	10277.3	9624.6	8956.61	10023.9	8400.11	8699.23	12446.2	7231.22	7626.52	10631.2	12427.3	7250.99	9466.27
XM_005667584.3	CYP51	XM_005667584	403334	11193.4	7868.34	9162.17	6591.06	8482.31	7959.31	14205.1	11026.1	11474.4	7706.41	14013.3	3433.56	9426.29
XM_021067460.1	NF1	XM_021067460	100526136	9268.68	10885.9	8630.01	8832.75	12407.1	10060.1	8520.58	9575.9	8990.78	11175.8	7576.76	7184.89	9425.77
XR_002340394.1	HNRNPA2B1	XR_002340394	100521762	9056.38	13440.8	9686.46	2635.41	13544.2	11593.2	7679.09	11019.5	13426.6	2520.73	16409.2	2082.32	9424.49
XM_021087113.1	FHL2	XM_021087113	100513532	8962.28	14183.8	7120.19	2630.87	14702.1	17658.3	4941.82	8682.98	4533.16	6128.92	17465.7	5914.86	9410.41
XM_001925659.6	REEP3	XM_001925659	100158143	8480	7434	9386	12841	10803	9260	9081	8499	8214	14381	3928	10368	9389.58
NM_001114284.2	RPL5	NM_001114284	100135671	8676	11644	8889	9159	9041	7595	10982	8709	9003	9395	10380	9201	9389.5
XM_021092374.1	COL12A1	XM_021092374	100156689	6949.91	9071.83	10723.4	11162.8	1632.19	6247.24	13685.1	13395.7	15665.7	10964.1	9323.46	3826.94	9387.36
XM_013979051.2	PTPN13	XM_013979051	100521910	9699	12210	7626	5668	12975	11314	8820	9504	6749	11300	9655	6766	9357.17
XM_005664351.3	GLG1	XM_005664351	100622584	8044.92	12124.5	7774.97	6795	10615	12993.9	8191	12286	9380.47	7892	10994.3	5089.88	9348.5
XM_021096057.1	RAB31	XM_021096057	100737127	8704	12675	9134	6434	10050	12470	7210	11738	7593	10295	8814	6878	9332.92
XM_003135475.5	BGN	XM_003135475	397396	1284.42	2188.85	1245.77	1100.67	2000.85	28273.3	16166.9	2824.07	14299.2	12093.4	29108.4	1118.87	9308.72
XM_001927082.7	LGMN	XM_001927082	100154477	6622.05	9961.59	7275.46	10650.4	6629.14	9565.28	9840.03	21388.4	12405.7	3591.41	6672.61	6653.34	9271.28
XM_003133915.4	C16H5orf51	XM_003133915	100522766	9636	10270	9236.98	9091.99	8604.99	9929	9169.98	11346	8779	11092	9520	4420	9258
XM_021082942.1	ARPP19	XM_021082942	397362	10293.3	9360.37	9667.69	10407.7	8220.33	9863.5	9785.69	10528.8	7658.35	11175.3	8235.49	5848.25	9253.73
XM_003127971.6	PLPP3	XM_003127971	100512419	5746.58	12066.4	6220.68	12270	13982	5908	6998.88	16177.3	18348.9	5926	2203.85	4603.05	9204.3
XM_003129041.5	PPIC	XM_003129041	100511313	7998.99	11396	7398.99	4584.92	11275.8	12661	7703.44	13957	11515.8	6791.94	9161.92	5645.95	9174.31
XM_021072800.1	BICC1	XM_021072800	100154253	5926.48	12746.1	6964.38	9324.56	8159.02	8831.88	10921.6	11879.2	15513.9	7670.9	8008.39	3974.79	9160.1
NM_213781.1	SCD	NM_213781	396670	13951.5	8872.24	7381.27	6505.27	5164.73	5121.32	9949.6	25289.9	5334.71	5341.34	13631.4	3317.32	9155.05
XM_021093390.1	PTP4A2	XM_021093390	100625391	4622.47	9528.01	8145.14	6550.55	9511.17	12118.1	6408.93	14882	11739.4	8531.87	12383.9	5175.27	9133.07
XR_002336238.1	HNRNPU	XR_002336238	102165761	8691.44	11655.7	7130.57	7733.02	8710.67	9243.35	9695.03	9252.23	8858.83	10214.1	12709.7	5645.93	9128.38
XM_003132088.6	STT3B	XM_003132088	100526009	8294.8	9498.77	8706.65	10248.3	9097.63	8341.97	10991.6	8787.59	7602.09	12411.1	8833.91	6327.11	9095.13
XR_002336600.1	ZDHHC20	XR_002336600	100623451	8676.97	9141.79	9884.75	7954.33	10737.4	10250	9957.16	8722.13	7778.63	12032.7	7290.18	6677.7	9091.98
XM_003125136.5	RPS27A	XM_003125136	100514637	9226	7197	10668	12378	8979	7226	9614	5673	5416	17145	6386	9014	9076.83
XR_297056.2	EIF4A2	XR_297056	100101928	8492.63	10590.3	7385.1	9933.42	6211.5	10519.1	9979.13	7754.94	8801.5	11239.3	7875.11	10014.5	9066.38
XM_003134187.6	ASAH1	XM_003134187	100512932	9160	10043	8430	9235	7331	9472	10294	14795	9881	6318	7715	6075	9062.42
XM_005666037.3	XPO5	XM_005666037	100155084	9111.18	10232.6	7842.34	6434.31	8817.17	9820.26	8411.98	10473.9	7150.38	10160.5	14832.7	5247.01	9044.53
XM_021070085.1	PPP1R2	XM_021070085	100156975	8953.16	10961.4	8878.87	6926.57	6833.52	11526.4	10745.1	11121.3	9849.97	9259.45	8796.23	4202.24	9004.52
XM_021076651.1	DAB2	XM_021076651	100519746	7420.35	10539.8	8355.05	10207.1	5371.38	7355.59	13200.1	11770	13848.1	8838.59	7849.57	3199.49	8996.26
XM_021073759.1	NID1	XM_021073759	100511351	7489	13171.9	7068.85	6644.2	10175.3	8734.05	12459.2	10324.6	5829.19	8333.49	14542.1	3140.06	8992.66
XM_021084749.1	AFF4	XM_021084749	100524487	10228.6	9585.22	8222.41	7941.72	8822.02	9918.21	9047.1	9629.11	6530.37	11912	10179.9	5885.74	8991.87
NM_214154.3	TXNRD1	NM_214154	396681	8351	13669	8414	6192	10690	6765	11048	12256	6959	6043	13177	4182	8978.83
XM_001925999.7	VPS26A	XM_001925999	100155086	11619.3	8964.84	8183.58	7253.64	9200.59	9969.03	9822.46	10257.2	10974.5	7519.16	9352.26	4105.58	8935.18
NM_001244437.1	RHOA	NM_001244437	396849	9904.28	10106.2	8769.02	8192.89	8403.44	8114.4	10637.1	8948.71	7262.92	10308.5	8963.75	7468.12	8923.28
XM_013990662.2	NPM1	XM_013990662	100525313	8948.39	11238.4	8101.52	7108.28	8338.34	7558.44	10285.8	8660.06	8115.31	8512.73	13304.4	6702.68	8906.2
XM_021086076.1	KDELR2	XM_021086076	100625446	9129	9373	8883	7007	9228	8716	8227	9693	8079	9211	12805	6521	8906
XM_021065150.1	PSAT1	XM_021065150	100154160	7448	9780	7631	7377	7913	9258	9019	10256	8302	8861	15124	5295	8855.33
XM_021086796.1	RPS2	XM_021086796	100624157	7759.39	13141.8	7361.51	5396.3	9374.91	7289.38	10558.2	10460.4	9836.62	6106.32	12709.3	6157.79	8845.99
XM_021063160.1	APLP2	XM_021063160	100126835	7106.1	10845.7	8098.36	6199.64	12244	11688.4	7284.27	10757.8	6997.14	9215.84	8026.05	6978.25	8786.8
XM_021088484.1	SDCBP	XM_021088484	100151838	9202.2	11633.4	8675.31	8141.86	8095.55	10613.2	8192.41	6627.61	11058.2	9270.75	3803.93	10027.2	8778.47
XM_005660803.3	FTH1	XM_005660803	397030	6209.59	14308	8614.34	8265.6	11199.4	7045.26	8247.49	11543.2	10350.7	7573.17	6898.9	4928.42	8765.34
XM_003131509.5	RPL19	XM_003131509	396989	9260	11150	8417	6461	8492	7483	10267	10308	9151	6613	10486	7067	8762.92
NM_001042375.1	ITM2B	NM_001042375	595120	4359.33	14369.5	5042.75	3402.99	11399.2	15967.3	8461.65	13877.8	11050.4	2479.31	11513.8	2892.85	8734.74
XM_021101478.1	CCNI	XM_021101478	100523679	7657.44	10273.8	7823.66	8731.52	9916.14	10332.7	8359.85	9150.72	8120.77	10421.9	6523.38	7210.6	8710.21
XM_021069285.1	EDEM1	XM_021069285	100738285	6993.59	12526	6430.63	5648.26	11564.3	9148.48	7727.7	14619.8	12144.6	4211.81	8360	4460.56	8652.98
NM_001244687.1	RPL36	NM_001244687	100512647	7930	14985	5857	3319	5906	5359	9700	20128	10623	3856	12655	3112	8619.17
XM_013997884.2	WNK1	XM_013997884	406235	8169.27	9497.13	8265.28	7717.2	11075.6	9655.06	7587.46	9163.81	6490.06	11000.5	6524.32	7696.05	8570.15
XM_013989124.2	ZFP36L1	XM_013989124	100624279	11065.5	11140.8	7420.93	7521.24	11629.7	6791.57	5849.23	7591.58	9001.77	10741.4	3849.26	9950.15	8546.09
XM_021074960.1	NCL	XM_021074960	100737210	5912.53	10077.4	7599.27	4763.57	10292.2	10061.4	6861.24	11071.3	10345.9	5811.65	15574	4144.46	8542.91
XM_021069464.1	CDV3	XM_021069464	100627162	8524	8918	8544	8390	7286	8601	9742	7693	8329	8683	11889	5355	8496.17
XM_021071889.1	PSAP	XM_021071889	100153167	8880.09	9727.38	5724.15	5699.82	10545.3	11546.6	8504.49	14434.4	5882.82	4263.05	11274	5431.62	8492.81
XM_013992761.2	LAMA4	XM_013992761	100154581	7605	10831	7769	8322	7697	9804	8109	10330	12014	8100	5097	6202	8490
XM_021062707.1	BIRC3	XM_021062707	100622590	8433	9357	7998	8746	5936	7648	7386	9827.68	12365.6	9791	10388	3833	8475.77
XM_005672136.3	IDH1	XM_005672136	102166364	8363.3	10162.5	7171.44	5606.71	7479.22	7965.59	9831.15	16835.2	8896.42	5271.26	11038.2	3053.54	8472.88
XM_021084463.1	LAMA2	XM_021084463	100154420	8404	9807	9808	9560	8912	5924	8428	10228	13254	6111	10236	909	8465.08
XM_021070136.1	PAK2	XM_021070136	100511837	7562.26	9656.1	7839.45	7971.01	8576.79	9701.83	8103.2	9971.83	7098.33	11309.6	7554.97	5702.53	8420.66
XM_003356369.4	MIB1	XM_003356369	100628163	7856.33	9601.23	7551	7497.16	9322.58	9085.65	7956.45	8794.84	8235.87	10920.4	7551.71	5808.05	8348.44
NM_001113217.1	RPL7	NM_001113217	414418	7553	9553	7673	7914	8506	6318	11918	7198	8698	7453	8070	9215	8339.08
XM_005672130.3	CCNYL1	XM_005672130	100520645	7939.99	8943.97	7158.75	4835.42	10672.6	9898.44	7545.13	8836.53	5788.36	9609.5	12942.9	5382.78	8296.2
XR_002337499.1	CD47	XR_002337499	397042	9079.71	8655.51	8835.09	9864.45	7762.8	7043.08	8521.8	8120.18	7146.02	12588.9	5875.51	5854.08	8278.93
XM_001928694.6	MLEC	XM_001928694	100156249	7019.87	10738.2	7264	6695.9	10325.8	9052.14	6682	12166	7378.65	7495	9380.57	5069.43	8272.3
XM_021063515.1	SYPL1	XM_021063515	100518030	7860	8073	7733	7479	7269	9741	7943	10489	6455	10110	10015	5674	8236.75
NM_001190239.1	ARPC2	NM_001190239	100153175	10155	9599	7572	6044	7278	8428	10122	8345	6977	7606	9858	6710	8224.5
XM_021076972.1	TEAD1	XM_021076972	100216478	9112.18	14921.3	9839.95	4291.88	11765.5	10327.5	5718.94	10525.4	6197.28	5797.88	6158.03	4007.1	8221.91
XM_021094239.1	ITFG1	XM_021094239	100521970	9071	9277	7709	9601	7829	8838	8470	7804	6159	11525	5958	6316	8213.08
XM_005657393.3	SAR1A	XM_005657393	595115	9221.26	9278.69	8023.22	7876.36	8455.41	8229.08	8957.54	9451.72	6042.92	10097.8	6556.92	6248.56	8203.29
XM_021089027.1	EIF3E	XM_021089027	100156671	8562	9315	7846	9309	8438	6634	10502	6576	7142	9759	6525	7773	8198.42
XM_021093492.1	LEPR	XM_021093492	396836	6623	7090	4546	10950	9660	11344	5373	4299.96	3143	13029	9310	12878	8187.16
NM_001097501.2	LGALS3	NM_001097501	100038033	6606.54	11689.1	6960.41	7719.62	7235.82	9870.52	10058	10067.1	6274.51	9233.34	5668.54	6857.51	8186.75
XM_021076246.1	RPL37A	XM_021076246	110257174	7486.55	9856.73	7222.33	7021	9717.14	7203.61	10044.1	8682.18	7365	7864.99	8553.55	7205.67	8185.24
XM_003125100.4	CCT4	XM_003125100	100521551	7606	9881	6645	6028	8542	7832	7716	9488	7044	8692	13237	5389	8175
XM_021065854.1	TM9SF2	XM_021065854	102161802	8048	9187	7479	7461	7995	8755	9474	8999	7186	9712	8259	5515	8172.5
XR_002340060.1	LOC110257452	XR_002340060	110257452	8280	7347	7193	10953	7245	7304	9271	7408	7712	12786	6744	5657	8158.33
XM_021069473.1	AMOTL2	XM_021069473	100523696	8916	9823	7475	6553	6229	8592	7615	8826	8730	7357	13711	4069	8158
XM_021089503.1	UHMK1	XM_021089503	100152072	7075	8097	7411	8486	9792	9411	7302	7944	5783	13734	6696	6024	8146.25
XM_001925989.7	ABHD2	XM_001925989	100153434	9665	10158.8	8624	4830	10696	10576.8	5556	9446	5549.65	9756	7214	5447.15	8126.62
XM_003123975.6	ETF1	XM_003123975	100520896	8865.33	8374.89	8239.61	6965.84	7975.58	9418.55	8813.09	8353.8	7430	6319.15	11053.1	5585.99	8116.24
XM_021067551.1	YWHAE	XM_021067551	100620600	8332.12	9607.73	8391.41	7250.71	7952.75	7453.03	9349.13	5944.94	5691.89	9309.7	10298.4	6770.4	8029.35
XM_021101755.1	PDLIM5	XM_021101755	100515041	9083.22	9451.85	8960.64	5903.93	10069.2	11251.1	5375.8	4833	3355.09	12938.5	4803.62	9936.03	7996.83
XM_021091135.1	C1S	XM_021091135	397274	3911.39	9054.93	6456.33	6431.52	7291.61	4370.75	7903.5	15087.6	26506.1	3896.99	2468.1	2558.18	7994.75
XM_021081664.1	EIF5	XM_021081664	110255321	8038.13	9071.48	6764.98	8164.32	7180.31	7311.61	8732.95	7932.9	7303.78	11028.7	9420.41	4951.73	7991.78
XR_002337811.1	CCDC50	XR_002337811	100520765	7550.43	7887.09	8510.77	8136.34	12379.3	7689.78	7357.71	7421.34	7520.96	9106.23	5627.58	6181.97	7947.46
NM_001243889.1	ASPN	NM_001243889	100511749	6383.02	9128.92	6133.19	7160.62	5964.16	16675.6	9303.57	7334.89	4142.26	12478.3	6721.47	3912.55	7944.88
XM_021066016.1	ACOX1	XM_021066016	100113422	7647.04	10961.9	7686.97	6774.15	7851.59	8478.87	10165.2	8932.92	6081.88	8085.89	7729.6	4930.29	7943.86
XM_021074572.1	PDK1	XM_021074572	100286871	6226.98	5731.14	6178.26	4422.46	6530.43	13369	6700.82	9297.36	4874.12	10979.5	14148.8	6794.5	7937.78
NM_001244914.1	YKT6	NM_001244914	100513964	2651	6115	2600	1548	3154	6940	2835	31747	8365	2219	24859	1489	7876.83
XM_021074745.1	TMEM181	XM_021074745	100156875	8321	11594	5358	5543	6229	9851	10799	12523	8048	5348	7449	3259	7860.17
NM_001243495.1	DYNC1I2	NM_001243495	100154566	8589	9564	7173	6630	7357	8365	7475	8721	6307	8648	8911	6574	7859.5
NM_001243448.1	EIF4H	NM_001243448	100627717	7522.3	9326.67	6798.49	5752.39	8138.43	8641.87	7328.33	8430.22	7364.34	7816.79	11454.6	5644.21	7851.55
XM_021096067.1	RAB12	XM_021096067	110261168	7619	9320	6820	6248	7079	10122	8082	9712	8308	7651	8836	4421	7851.5
XM_021093366.1	CDH11	XM_021093366	100525579	9807.81	8784.59	1511.59	6685.49	3757.58	14095.9	388.42	16189.2	14365.6	7321.67	5129.11	5999.38	7836.36
XM_021074514.1	BZW1	XM_021074514	100152909	7141.19	8389.95	8074.34	6845.67	7273.47	8474.19	8124.94	9814.11	7244.4	8392.17	10004.9	4170.39	7829.14
XM_021088757.1	YWHAZ	XM_021088757	780440	5545.68	10354.1	6208.16	4973.58	7931.39	7115.46	7588.13	9401.06	6709.29	6918.99	13981.8	7146.82	7822.87
XM_013997237.2	PTGFRN	XM_013997237	397023	4165	9846	5834	7413	6253	9533	8824	12684	14467	3205	9136	2171	7794.25
XM_021092812.1	PAWR	XM_021092812	102164931	6953	10061	7037	4225	6758	8511	9193	7126	2597	11412	14593	4939	7783.75
NM_214367.1	CTNNB1	NM_214367	397657	7980.44	8572.47	7667.78	4448.44	7334.29	8909.4	8890.74	9066.51	7099.86	6698.13	12481.1	4232	7781.76
XM_021101115.1	SMIM14	XM_021101115	100627474	6652	8939	7285	8935	8106	8695	7883	8964	6488	9967	5115	5561	7715.83
XR_002336171.1	TROVE2	XR_002336171	102163691	7756.14	8106.9	8357.76	8627.26	7467.56	9535.76	6656.12	9016.81	6346.03	8312.67	7157.25	5248.56	7715.74
XM_005653400.3	ROCK1	XM_005653400	397447	7574	8942	6805	5622	8572	9309	6879	8496	6061	10406	8349	5565	7715
XM_003123938.5	C2H5orf15	XM_003123938	100511071	7052	8754	6694	6851	7987	8644	7971	9222	6642	9319	7768	5597	7708.42
XM_013978597.2	RPL9	XM_013978597	100627537	7347.57	13493.6	6687.34	7914.03	5594.17	5287.4	4652.22	6477.33	3916.23	12672.2	11152.1	7212.38	7700.55
XM_021062706.1	YAP1	XM_021062706	100622418	5826.67	8375.66	6199.39	5539.28	7289.21	8212.37	6354	10128.5	7474.66	8026.22	13804.3	4759.7	7665.83
XM_021071622.1	PDCD6IP	XM_021071622	100512811	8274.15	7591.9	7823.31	8081.92	7580.67	7254.2	8598.35	8113.59	5751.24	9831.48	6354.56	6650.76	7658.84
XR_002343954.1	EIF4B	XR_002343954	100737981	6936.25	10771.8	6707.06	6652.9	8480.67	6658.82	8812.1	9038.21	7851.18	7028.33	7532.99	5426.15	7658.04
XM_021093389.1	PTP4A2	XM_021093389	100625391	8140.09	9232.59	6442.42	6983.33	7900.47	8967.16	10278.9	7708.46	7154.35	6393.02	7623.45	4757.97	7631.85
XM_003481531.4	ST13	XM_003481531	100624451	8044	8718	7061	7054	7594	7301	8717	8093	6149	9529	7140	6139	7628.25
XM_013984803.2	SMIM15	XM_013984803	100525133	6947.35	9089.72	7413.28	4801.34	6242.6	10302.2	8308.68	10972.8	7991.01	5741.91	10706.1	2475.96	7582.75
XM_021066427.1	P4HB	XM_021066427	110255932	8323	8549	7446	5913	7942	6960	7442	8196	6811.99	6500.99	9194	7652	7577.5
NM_214366.1	PPP2CA	NM_214366	397656	7613	9043	6447	4926	7282	8433	7543	9458	7242	6583	12180	3998	7562.33
XM_021064409.1	ENAH	XM_021064409	100525245	5754.86	4612.63	4571.32	5787.28	9953.76	4568.01	5846.72	7632.36	2296.9	12146.9	20616.7	6940.37	7560.65
XM_013977858.2	CDKN1A	XM_013977858	100152215	7401	9670	6931	5716	8108	9211	5930	11623	8620	6549	5518	5410	7557.25
XM_021086991.1	ECM2	XM_021086991	102166778	7864.44	7532.85	7897.71	10152.4	7059.6	5450.6	11041.5	8951.56	8308.77	7423.96	5073.06	3405.9	7513.53
XM_021068423.1	BHLHE40	XM_021068423	100514873	8798.13	9251.74	4913.27	6995.49	4441.39	9682.45	6678.01	13854.8	11170.6	4046.6	2802.6	7302.23	7494.78
XM_013990293.2	CTSB	XM_013990293	100037961	6984.25	8016.65	6338.04	6942.7	7893.34	6126.45	8588.4	13525.6	9987.67	4341.97	5389.11	5442.18	7464.7
XM_021095495.1	HSPG2	XM_021095495	100517288	6984.75	9798.55	6021.75	5116.88	9209.57	8043.41	7402.94	10524.3	7588.51	4303.51	8012.31	6360.85	7447.28
NM_001130732.1	THBD	NM_001130732	100157642	5528	6590	6557	5681	11454	8954	11149	9646	9571	5834	6558	1683	7433.75
XM_021090848.1	EMP1	XM_021090848	100101477	7276.51	8175.8	6610.13	7359.42	7061.71	4584.93	8603.28	8753.95	10859.5	6799.45	7802.05	5095.49	7415.19
XM_001929157.7	WBP1L	XM_001929157	100151782	6749.32	10575.8	5734.88	5709.08	8788.23	8856.42	8000.38	8258.22	7003.99	8448.69	5832.03	4839.56	7399.72
XM_021090988.1	CD164	XM_021090988	100152548	9631.5	2981.78	8884.76	12693.3	5188.72	4183.88	7039.2	4238.83	3145.24	21309.4	4243.49	5003.72	7378.65
XM_021084857.1	MATR3	XM_021084857	100521716	7272.57	7850.71	6077	7395.91	8373.52	7003.15	7567.24	7856.96	7592.4	8643.83	7545.74	5305.95	7373.75
NM_001164512.2	SLC25A3	NM_001164512	100302698	7193	9776	6717	5351	6965	7305	7998	8308	7587	6605	8855	5685	7362.08
XM_021095983.1	MACF1	XM_021095983	106504077	5105.95	8845.76	6375.47	4282.46	9207.49	8131.22	6683.82	11277.6	9206.4	4302.39	11489.5	3253.69	7346.81
XM_021067061.1	LASP1	XM_021067061	110256017	3958.07	7929.5	6500.43	2254.99	6520.98	10703.9	5559.87	10397.1	6432.01	5169.01	20555.2	2027.12	7334.01
XM_021080998.1	CAST	XM_021080998	397135	4961.57	11098.2	6031.19	2908.82	7026.77	9148.67	6740.03	13559.1	8180.59	6633.97	9223.26	2477	7332.43
XM_021100701.1	SEC24D	XM_021100701	100739491	7408.96	8498.78	6267.5	5437.68	6693.97	7768.05	7538.53	7909.3	6555.53	8164.37	10182.3	5406.73	7319.31
XM_005656404.3	LTBP2	XM_005656404	100514300	3838.54	11248.8	9427.2	1620.35	13628	12378.7	5326.66	5289.41	2809.75	2194.81	11701.3	8208.34	7305.99
XM_021074688.1	ITGAV	XM_021074688	397285	6387.03	7490.6	6507.67	7079.19	7068.96	11016.2	5996.27	8103.75	5893.33	10883.5	4061.79	7072.15	7296.7
XM_005656487.3	LOC100621287	XM_005656487	100621287	6024.56	8792.28	6325.37	6258.63	8117.31	8522.9	7042.01	6512.22	7453.18	7843.98	8064	6523.17	7289.97
XM_005662574.3	RHOQ	XM_005662574	100523840	10699.3	7544.85	7869.75	4671.88	7232.68	7213.99	7511.04	11538.5	7078.47	6383.39	5426.18	4252.38	7285.2
XM_003126362.4	CAND1	XM_003126362	100514460	7192	7795	6356	6436	7577	8562	7092	7320	6058	9606	8175	5215	7282
NM_001128465.1	SFRP4	NM_001128465	100145890	5242	6000	4706	5428	4792	4720	6658	7123	32113	5440	929	4179	7277.5
XM_013991872.2	ARL6IP1	XM_013991872	100625874	6133.44	9831.22	6211.98	4204.35	7176.05	8330.36	6191.55	11582.3	8473.56	4747.1	10846	3350.32	7256.52
XM_021075514.1	SF3B1	XM_021075514	100157887	6664.07	7755.01	8397.6	12993.6	4171.13	2568.96	7569.17	5436.76	7973.61	9783.17	6461.28	6792.54	7213.91
XM_021069380.1	TMEM43	XM_021069380	100515413	5908	7728.84	6329.61	6312	6848	10334	8244.81	7779	8681.72	5764	7816	4769.4	7209.61
XM_021102115.1	RAB6A	XM_021102115	100625022	6386.73	6378.54	6519.94	5698.79	6155.82	9122.72	6869.58	8450.34	6669.04	10326.3	9515.13	4337.1	7202.5
XR_002335782.1	ZC3H11A	XR_002335782	100622147	6155.46	9604.17	7168.66	5665.57	8973.44	5362.44	8137.77	8987.24	7681.07	8675.28	6494.92	3486.82	7199.4
NM_213968.1	ITGB1	NM_213968	397019	10712.2	5695.33	8997.75	4887.64	12797.9	5696.05	6831.66	4299.83	3991.23	12543.4	6270.77	3529.15	7187.74
NM_214214.1	CCL2	NM_214214	397422	4145	11249	10725	5984	3284	2319	10776	12982	10804	5289	5932	2533	7168.5
NM_001243339.1	LUM	NM_001243339	100152607	8913	8165	7250	6291	12498	3989	4230	7458	7569	8380	3659	7541	7161.92
XM_021071493.1	TGFBR2	XM_021071493	100038019	5764	8261	6044	6397	7877	5752	9730	9193	10861	5569	6404	3792	7137
NM_001244317.1	NAP1L1	NM_001244317	100524086	6498.64	9288.96	6082.63	5557.42	7007.31	5458.04	8719.49	8447.4	5890.02	8559.06	8735.86	5269.18	7126.17
XM_021071094.1	LOC100623720	XM_021071094	100623720	5352.14	10298.4	4935.05	3435.38	8571.04	10866.8	6062.06	12098.3	5898.11	3709.35	9339.58	4880.14	7120.53
XM_003357132.4	TPP1	XM_003357132	100623352	7058.3	8865.26	7502.78	5186.47	6888.13	6862.08	8293.83	12813.6	7863.99	4076.16	6394.71	3602.73	7117.34
XM_003359581.4	NCKAP1	XM_003359581	100158033	8512.75	9122.52	6128.04	2976.01	8415.06	11192.6	8530.07	8246.02	6238.26	4504.07	9490.96	2035.88	7116.02
XM_021092211.1	ETNK1	XM_021092211	110260724	7657	6980	8047	8988	6609	5454	9114	5587	5132	12207	4326	5244	7112.08
NM_001244196.1	TSPAN3	NM_001244196	100157865	6477	9757	6196	6140	8693	8334	7193	8277	5998	6053	5828	6393	7111.58
XM_005665607.3	DEK	XM_005665607	100156871	6603.24	7253.45	7385.67	6026.76	5229.48	6160.29	8780.52	7511.89	7926.14	8544.46	9683.53	4113.01	7101.54
XM_021092154.1	ARNTL2	XM_021092154	100625791	7897.33	7634.85	6822.86	8338.66	7069.46	3832.63	7891.48	8992.25	7518.82	8117.12	7138.91	3067.07	7026.79
XM_001926935.6	TOMM20	XM_001926935	100152814	5715	6351	6249	6180	7355	9312	5660	7467	6264	8144	11215	4011	6993.58
XM_021100546.1	FGF2	XM_021100546	397643	4386.24	7377.59	5925.28	7163.73	10219	7510.75	4042.92	7872.19	7219.35	9591.41	3218.33	9358.1	6990.41
NM_001137620.1	RPS16	NM_001137620	414397	7078	7333	6660	6652	6496	4918	8797	7214	6097	6865	8456	7161	6977.25
XR_298231.3	TGOLN2	XR_298231	100519476	6531.87	8520	5802.69	4937.89	7461.77	9730.42	5916.75	9021.55	5711.22	6326.99	9810	3938.8	6975.83
NM_214369.1	VDAC2	NM_214369	397659	5912.61	9428.75	5739.99	4101.15	6447.63	7895.29	6673.05	10022.3	5758.94	4970.75	12572.8	4100.64	6968.66
XM_021073766.1	IL33	XM_021073766	100518643	4095.22	6696.98	4076.59	4911.42	17347.4	7249.27	2470.98	5557.73	13978	4666.76	5798.42	6757.77	6967.21
XM_013999126.2	RBBP4	XM_013999126	100620677	7767.4	8518.85	6177.24	5763.14	6947.37	6768.49	7834.89	7170.91	5347.95	7710.24	8226.17	5241.38	6956.17
XM_021077161.1	GNAS	XM_021077161	100049657	6519.98	9594.5	5987.54	3822.08	6016.74	6513.11	8089.13	9049.62	8676.88	3325.97	11302.3	4163.95	6921.82
XM_003133759.4	ACKR3	XM_003133759	100515346	4356	7950	4825	7307	3317	6007	13202	8219	14723	5259	4932	2757	6904.5
XM_021070889.1	BACH1	XM_021070889	100523514	6627.37	10498.6	5766.49	5872.12	5791.3	7042.8	7027.72	9805.37	7339.64	4415.47	8644.02	3857.86	6890.73
XM_021064315.1	EPRS	XM_021064315	449526	7745.04	7071	5940.99	5726.58	7379.67	7350.7	6885.84	6303.91	5257.95	7964.79	10327.9	4561.35	6876.31
XM_005671052.3	P4HA1	XM_005671052	100037299	7451.59	5903.5	3803.32	8099.99	8232.99	9508.45	9138.68	8856.2	4719.65	5344.18	5886.18	5189.73	6844.54
XM_021073223.1	CISD1	XM_021073223	110256737	7378	5604	7736	6851	8025	8783	6541	6525	5122	9030	5291	5238	6843.67
XM_021079291.1	TAX1BP1	XM_021079291	100516165	8434.14	9846.33	6751.09	6005.49	6229.33	7615.25	8625.96	6851.5	4563.9	6807.59	5818.03	4544	6841.05
XM_001927319.7	SNX14	XM_001927319	100156800	7838	7277	7080	6655	6674	7237	7243	6141	4668	8665	6285	6235	6833.17
XM_021093899.1	HERPUD1	XM_021093899	100622579	7883.54	8766.38	5894.23	5563.69	5780.67	6230.1	6666.38	9962.32	7495.21	5811.67	7339.51	4458.29	6821
XM_003355564.4	STRAP	XM_003355564	100624126	5271	8250	6539	4391	7153	8270	6639	9301	6401	6002	9765	3825	6817.25
XM_021098646.1	SRSF3	XM_021098646	100739153	7193.56	6130.55	6570.86	6385.04	6517.37	7596.09	5388.67	6356.6	5179.07	7485.66	10838.9	6130.86	6814.44
XM_003122651.6	DDB1	XM_003122651	100522239	6648	9247.98	5312	4051	7194	7479	7162	8808	7397	5257	9209	3883	6804
XM_003128921.6	FAM114A1	XM_003128921	100525173	7676	6846.91	7314.41	6794.04	6013.29	6705.74	7536.92	7180.13	4969.97	9156.14	6552.27	4739.74	6790.46
NM_001243029.1	LIPG	NM_001243029	100155736	7036.2	3193.15	6201.57	2377.9	3788.97	9477.28	8540.04	20957	3755.5	4307.43	9033.37	2625.83	6774.52
XM_003131194.4	LOC100521680	XM_003131194	100521680	9036	7037	8281	9264	4883	4113	6889	5672	8944	6114	5317	5741	6774.25
XM_021070084.1	ACAP2	XM_021070084	100627914	7414.41	8419.25	6287.57	7334.46	6839.97	6565.75	6306.91	5892.34	5248.06	11050.4	4367.9	5495.68	6768.56
XM_005671074.3	VCL	XM_005671074	396974	8397.72	7077.65	1156.8	4524.89	9369.31	11722.5	5684.52	14230.9	1766.6	158.167	11995	4824.26	6742.36
XM_003122965.4	PSMA1	XM_003122965	100516779	6874	6650	5921	7200	6704	6201	7584	6741	7408	7323	7181	5053	6736.67
XM_021087862.1	YWHAQ	XM_021087862	100048964	6448	7139	6276	6300	7068	6221	6877	6330	6123	9134	7088	5832	6736.33
XM_003123822.5	PJA2	XM_003123822	100514278	6876.84	6957.6	6032.05	6023	6571.29	8215.63	5789.15	6425.79	4893.69	9700.38	7450.64	5565	6708.42
XM_013977975.1	VEGFA	XM_013977975	397157	6238.82	7731.58	5442.5	3632.57	6048.7	11260.6	4581.56	9568.04	5654.83	4987.61	10830.4	4506.26	6706.96
NM_001258444.1	WASF2	NM_001258444	100512789	7061.82	8602.67	5337.29	4076.49	7607.28	8962.31	6444.74	8355.88	7382.39	5724.79	7444	3365.81	6697.12
XM_021062554.1	ACER3	XM_021062554	100524160	8243.58	6971.27	7407.7	5603.82	6236.36	4162.93	10779.5	7979.86	9782.67	7936.4	3902.87	1347.7	6696.22
NM_214333.1	RPN1	NM_214333	397606	7056	7130.8	5571.74	5149.66	6466	6373.94	6423	8533	7795.95	6239.81	8443	4830.79	6667.81
NM_001004045.1	S100A11	NM_001004045	445534	7838	6059	5771	6438	5001	6926	7697	7047	6513	6860	6364	7373	6657.25
XM_021082904.1	ATL3	XM_021082904	100512265	5989.66	9183.71	7163.09	8231.58	7854.99	4072.09	8487.78	3950.1	4039.64	8647.02	5388.87	6868.87	6656.45
XM_013979065.2	IPO7	XM_013979065	100626508	4892.87	7977.05	2858.09	5605.57	6734.51	7793	6159.15	13391.3	4052.51	8923.95	6509.48	4915.23	6651.06
XM_005667933.3	WDR26	XM_005667933	100523327	6439.82	8374.76	5960.12	6219.75	6786.38	6190.61	7949.39	7172.9	6009.97	8202.78	5357.61	4919.44	6631.96
NM_001244126.1	MFF	NM_001244126	100513442	6190	9012.98	7231.99	4405.98	6112	7949	7327	7890	6966.99	5842	6771	3807.99	6625.58
XM_021076714.1	TNPO1	XM_021076714	100627484	6750.55	6290.16	6258.47	8571.89	6685.74	5951.39	6242.24	4800.65	5690.72	12678.1	4183.49	5341.86	6620.44
XM_021069435.1	RAB7A	XM_021069435	100622795	7949.54	7125.61	6684.34	5724.33	6382.2	6848.31	6800.83	7883.18	6460.09	6090.11	7024.71	4457.58	6619.24
XM_021101919.1	GPNMB	XM_021101919	100049669	7172.18	4541.14	6805.9	10113.5	3871.15	3552.94	12250.2	7416	11817.8	3642.23	4352.26	3724.75	6605
XM_021091956.1	MSRB3	XM_021091956	100511693	7848.39	5483.73	6862.02	7648.72	5783.76	6878.39	4964.27	5453.44	4388.18	10771.8	4873.72	8284.67	6603.42
XM_021077089.1	SH3PXD2B	XM_021077089	100524286	7632	8381	6131	6279	6078	5324	7617	8808	8907	4930	5925	3210	6601.83
NM_001005349.1	C1S	NM_001005349	397274	2994.13	8710.61	6376.67	6677.3	7962.86	3779.23	9285.2	14958.8	10251.1	3026.1	2091.98	3068.69	6598.56
NM_001244255.1	LAMP2	NM_001244255	100154598	7227.3	7071.13	6488.91	8993.06	5799.4	5669.49	8748.47	7994.89	6096.08	7002.78	4195.45	3891.28	6598.19
XM_003357752.3	RAB18	XM_003357752	100620478	6272.61	6393.68	6913.83	6832.37	5829.22	6977	7018.21	6128.99	5354.7	9947.88	6812	4668.96	6595.79
XM_003360244.4	PDHA1	XM_003360244	100294678	8266.95	8448.93	6122.86	4528.57	5605.75	6413.94	6458.48	9484.79	7080.32	4506.29	8733.8	3371.51	6585.18
XM_005657947.3	LOC100624149	XM_005657947	100624149	5912.19	8262.22	5218.33	5358.4	5913.7	7212.73	6995.2	7378.29	7117.97	8294.45	7185.05	3804.92	6554.45
XM_021063578.1	EPDR1	XM_021063578	100521143	6096	9997	5167	4449	6373	7368	6375	9121	8683	5063	4582	5227	6541.75
XM_003134980.6	EIF2S3	XM_003134980	100525970	5634	9847.24	6291.44	4648.8	6545.41	5839.26	7588.96	7520.7	6740	6339.91	7937.97	3382.75	6526.37
NM_001078679.1	CD81	NM_001078679	780427	4653.05	6566.11	5409.1	6543.77	8973.26	5778.55	5674.78	6481.69	6550.94	8753.02	5671.41	6856.24	6492.66
XM_021069419.1	CNBP	XM_021069419	100312965	6560.75	5467.73	6327.5	6491.17	4986.15	7616.06	7536.85	5551.2	5248.25	8574.39	8759.83	4493.78	6467.8
XM_021083263.1	TXN	XM_021083263	397581	4687.71	8081.05	6156.28	4427.6	8404.93	7242.32	6682.07	6155.77	5951.27	6645.53	8180.97	4997.89	6467.78
XM_021077217.1	RPN2	XM_021077217	100154432	7117.67	7759.86	6005.19	5005.83	6210.46	6484.72	6878.36	6379.53	4685.01	6820.59	9180.58	4974.18	6458.5
NM_213904.1	GANAB	NM_213904	396938	5439.74	7870.82	4949.01	3706.43	6517.4	9027.06	6757.49	7096.55	4895.95	5188.7	12114.6	3702.01	6438.81
NM_001243405.1	MRPL44	NM_001243405	100153145	6600	8029	5895	4467	7055	7979	6376	6956	5245	6249	9011	3389	6437.58
XM_003357043.4	USP53	XM_003357043	100626376	7350.43	5787.13	5790.76	10115.3	6913.95	4854.24	7435.66	4427.92	4863	9303	5409.81	4696	6412.27
XM_005655416.3	CSDE1	XM_005655416	100739316	5109	9024.61	4318.87	4023	7320.68	9070.45	6183.5	7531.85	7746.13	5531.27	7965.67	3091.68	6409.73
XM_003124333.5	TRIM4	XM_003124333	100525393	6440.69	7369.72	6849.28	3287.42	6102.75	8271.7	5500.87	8304.9	10276.6	5082.39	7040.12	2340.77	6405.6
XM_021085007.1	CSNK1A1	XM_021085007	100514516	5363.05	5397.39	5789.89	5355.48	6713.84	8895.45	7030.75	6118.98	6223.14	7527.39	9595.93	2854.77	6405.51
XM_021072701.1	RAN	XM_021072701	397655	6760	6929	5656	5580	6121	6295	6839	5616	5909	7608	8368	5178	6404.92
XM_005663964.3	MDM2	XM_005663964	100125959	5075.02	6403.84	8374.54	6226.76	6786.28	6713.41	7100.74	8391.53	6975.46	6983.99	3261.83	4166.55	6371.66
XM_021071424.1	NR1D2	XM_021071424	100621076	4644.53	10098	4699.52	4257.09	5688.4	5614.43	7487.73	7113.09	6597.88	6606.1	10677.8	2813.84	6358.2
NM_001185167.1	SSR1	NM_001185167	100152689	6066	6936	5529	5628	6419	6790	6634	8368	5902	6522	7208	4235	6353.08
XM_021093437.1	ZNF24	XM_021093437	100628069	5824.84	8240.81	6007.56	5397.95	7370.26	7803.01	5627.35	6544.99	4730.17	8721.67	6227	3729.63	6352.1
NM_214127.2	SOD2	NM_214127	100154319	3705	10721	5085	3680	3396	3564	6724	15309	15658	3611	3274	1457	6348.67
XM_005666762.3	USO1	XM_005666762	100511575	6625	6311	6130	5616	6061	6703	6837	6804	4804	8875	7251	3966	6331.92
NM_001128462.1	RAI14	NM_001128462	100145886	6385	5785	4210	3333	6582	9451	3677	8503	5201	8593	9075	5179	6331.17
XM_005656949.3	VAT1	XM_005656949	100625359	5533	7415	5259	4634	5764	7280	6253	10123	7188	4149	7873	4432	6325.25
XM_013993907.2	SPTAN1	XM_013993907	100049693	5280	7132	6116	6055	7363	4329	5852	7310	10604	4695	6826	4099	6305.08
XM_005672699.3	JAG1	XM_005672699	100156773	4430	8645	6490	6331	4623	7493	7207.95	8743	8238.57	4667	5721	3040.74	6302.52
NM_214321.1	PTGS2	NM_214321	397590	10954	7859.95	10446	11221	1490	1042	3289	9879	10650	1447.89	3084.02	4173.99	6294.74
XM_021076708.1	LARP1	XM_021076708	100525545	5562.88	7494.44	5163.04	3867.06	5588.58	6305.05	5468.67	9927.47	6291.06	5025.88	11732.5	2870.53	6274.76
XM_021063196.1	ATP2B4	XM_021063196	100623420	7286.04	6349.74	5707.99	4588.76	5829.24	8289.31	5748.17	6292.06	4330.7	7689.13	6893.4	6240.47	6270.42
NM_001142836.1	XBP1	NM_001142836	100217386	6027.14	8896.75	6409.46	5007.15	7033.78	5210.78	6843.08	6255.62	6247.12	6672.23	6670.17	3970.64	6270.33
XM_001928249.4	TMX1	XM_001928249	100152543	6062.42	6591.49	5775.02	6672.95	6673.2	6168.15	6435.43	7293.27	6797.35	7565.36	5595.35	3599.58	6269.13
NM_001243500.1	GOLT1B	NM_001243500	100154676	6829	5145	6148	6864	5346	6553	6778	6178	4655	9023	7210	4226	6246.25
XM_021089514.1	ATF6	XM_021089514	100158076	5282.16	5784.37	5589.52	7098.69	6350.63	8065.47	6530.91	5388.34	4130.88	8609.54	7813.62	4257.88	6241.83
XM_005658862.3	AVIL	XM_005658862	100624986	6215.85	9078.87	5070.96	5357.89	6215.87	5594.84	6897.96	7223.97	7194.85	6966.88	5132.96	3894.73	6237.14
NM_213982.1	CD47	NM_213982	397042	5877.55	7726.27	6440.92	4722.51	6581.01	6885.22	6331.17	7016.2	6314.13	6898.02	6363.02	3503.97	6221.67
XM_021089683.1	SYNCRIP	XM_021089683	100154370	7087.8	7128.61	6130.97	4834.7	6378.3	6079.2	5892.45	6458.33	4748.02	7877.17	6987.52	5001.08	6217.01
XM_021069796.1	SKIL	XM_021069796	100153567	6215	7235.36	6331.59	4789.13	6841.16	9990.46	4502	4903.77	2992.31	8921.95	6823.89	4905.92	6204.38
NM_001252212.1	DHX15	NM_001252212	100517041	5805	7968	5859	4078	6544	7379	5823	6933	6207	5580	8634	3469	6189.92
XM_003357729.3	ACO1	XM_003357729	100628006	7637.7	6804.91	4857.69	4708.17	5699.83	4127.97	5771.78	10220	6697.85	4493.85	10704	2404.77	6177.38
XM_001927592.4	BNIP3L	XM_001927592	100152675	6330.19	7600.22	5558.25	6390.03	6082.87	5958.94	6520.89	6572.98	4885.16	7548.92	4848.22	5707.72	6167.03
XM_021069221.1	PDZRN3	XM_021069221	100511410	6691	6490.26	6565.28	5748.12	3996.29	7586	8036.53	6498	5930.29	6682	7166	2595.86	6165.47
XM_021098560.1	RAB23	XM_021098560	100155623	5772.34	6570.42	5391.3	5084.99	5134.19	7232.96	7537.52	7887.79	5851.45	5265.86	9697.79	2297.32	6143.66
XM_003359957.4	TRPC4AP	XM_003359957	100156677	6949.13	6583.6	5919.24	4986.91	5801.39	7421.97	5626.28	5805.67	5944.61	7182.68	7758.29	3731.25	6142.58
XM_003354779.4	PCYOX1	XM_003354779	100624596	6193.57	8265.4	5621.62	4784.62	6327.81	7726.25	7117.65	5961.28	4897.71	6189.09	5931.99	4685.24	6141.85
XM_021089097.1	VIRMA	XM_021089097	100512408	4389.75	9230.12	5937.96	2270.17	5805.09	8062.06	5917.87	10578.6	6061.57	3016.55	10221.1	2208.44	6141.61
NM_001145387.1	GNG12	NM_001145387	100270820	7480.92	4390.03	4548.68	3107.45	5175.41	14165.1	6200.89	6074.16	3667.44	8217.84	7660.43	2939.95	6135.69
XM_021091142.1	KITLG	XM_021091142	397509	5345.7	10580.6	2014.38	3615.66	6161.72	16263	2343.75	4525.32	1838.11	11475	1384.63	7787.92	6111.32
XM_021075750.1	FAM168B	XM_021075750	110257088	5516.81	5792.35	5871.08	6119.73	5665.66	7615.59	6333.24	6992.64	4356.14	7997.38	6494.56	4481.05	6103.02
NM_001244388.1	CCNY	NM_001244388	100525480	5530.97	7363.64	5776.79	3786.74	7098.66	8970.51	4935.8	8512.61	5805.25	5264.79	7037.4	3045.7	6094.07
XM_021097092.1	AMFR	XM_021097092	100516197	6016.73	7720.82	5476.97	4282.91	6066.75	6771.97	6233.89	7861.1	4914.71	5671.95	8753.98	3247.79	6084.96
XM_013979542.2	STT3A	XM_013979542	100511525	6314.69	6855.29	5929.32	6128.42	4267.91	4699.17	6011.99	6860.62	6354.17	6810.45	9250.53	3381.6	6072.01
XM_005656671.3	PPP1R15B	XM_005656671	100512360	5909.86	6896.78	5299.67	4898.73	5527.18	6389.75	6090.13	7371.91	6770.56	5977.56	7434.78	4287.18	6071.17
XM_021071095.1	LOC100623720	XM_021071095	100623720	8875.73	5423.99	6534.26	6962.9	8788.68	4762.06	6896.16	1513.88	3488.52	9123.06	451.5	9825.27	6053.83
XM_021062699.1	ARHGAP42	XM_021062699	100519555	5171	8360	5675	5898	6144	5155	7159	7117	7167	5560	6510	2440	6029.67
XM_021095464.1	UBR4	XM_021095464	102161705	5431	7910	5137	4029	7444	7206	5031	7069	7518	5247	6901	3412	6027.92
XM_003359244.4	RPS24	XM_003359244	100155012	5097.87	7018.42	5147.07	5961.38	4838.4	3881.63	8362.16	6670.63	5652.81	5760.71	7432.54	6437.82	6021.79
XM_003132361.5	BRK1	XM_003132361	100522899	6197	6730	5878	5423	6198	6955	6469	6414	6228	5140	6283	4232	6012.25
XM_021097494.1	GNB1	XM_021097494	110261346	6376.81	6937.79	5159.78	4077.57	5405.86	7140.17	6253.26	7191.25	5067.77	6169.6	7928.36	4358.55	6005.56
XM_005668337.2	DCLK1	XM_005668337	100623824	4781.58	7901.65	2307.81	2830.19	1692.13	5928.92	11943.9	6965.64	11847	8028.01	6283.51	1534.38	6003.73
XM_021087656.1	BIRC6	XM_021087656	100049694	5462	6593	5942	5238	7512	6482	5136	6047	5543	7138	7110	3778	5998.42
XM_001929150.6	EIF2S2	XM_001929150	100621044	5660	7328	5605	4999	6035	6944	6707	4840	5259	5650	8376	4510	5992.75
XM_003129174.5	SMARCA5	XM_003129174	100188903	5834	7156	4652	4825	5959	5958	6084	6775	5329	6999	8157	4096	5985.33
XM_003130680.4	B4GALT1	XM_003130680	100511655	6117.99	7433.96	5994.99	5439.43	6564.17	5406.97	7325.99	7611.92	5708.46	7010.96	3351.48	3753.75	5976.67
XM_021076051.1	GLS	XM_021076051	399525	6402.73	5321.64	5960.82	5455.88	5578.15	7268.12	5239.25	5543.59	3599.34	8912.85	5560.53	6831.94	5972.9
XM_021091143.1	CS	XM_021091143	397519	6268.23	7520.15	5755.09	4963.38	6119.99	5453.31	5893.81	6543.25	5175.92	6200.42	7331.41	4428.34	5971.11
XM_005657387.3	DDX21	XM_005657387	100153111	5674	6402	5058	5080	6379	6153	5892	5819	4787	7839	8184	4316	5965.25
XM_021063778.1	DHX9	XM_021063778	100514066	5117.61	5200.77	5287.24	4218.64	7118.27	3888.13	4309.66	9782.03	5938.37	6239.3	9552.68	4888.98	5961.81
XM_021092625.1	WASHC4	XM_021092625	100520136	6538.24	5761	6028.98	6712	5469.82	6577.94	5886	5021	3949.99	9365.05	5732.34	4232.87	5939.6
XM_001925697.5	SLC39A14	XM_001925697	100152468	4966.14	7893.26	3286.7	3244.27	8353.01	5905.27	4768.44	10767.1	5920.53	4504.49	9477.23	2181.25	5938.97
NM_001097505.2	BTG2	NM_001097505	100048932	7549	7573	7603	9153	2599	2326	2912	10477	11602	2291	2129	5031	5937.08
XM_021088339.1	MAP4K3	XM_021088339	100622259	5148.82	10218.4	4538.96	1671.76	5837.03	7417.67	3642.74	10945	5986.63	3611.28	10517.4	1544.84	5923.38
XM_003130513.6	AIDA	XM_003130513	100518326	6887.81	6938.62	5816.15	4807.87	5773.99	5659.82	7566.7	5882.58	5122.64	6400.49	6094.33	4114.94	5922.16
XM_021072737.1	RHOU	XM_021072737	100626928	5120	6263	6080	5519	3531	5015	11853	4908	4319	6271	10645	1380	5908.67
NM_214204.1	PKIA	NM_214204	397408	4316	4854	6943	8553	5525	5477	8006	5240	3773	8226	6522	3319	5896.17
XM_021098574.1	ALDH1A3	XM_021098574	102162530	4054	5207	5461	8612	4942	3093	5451	6647	10623	7481	6241	2871	5890.25
NM_213925.2	ADGRE5	NM_213925	396964	6581.89	8525.7	3973.87	1884.22	9365.15	10906.6	2584.24	5258.65	3345.9	5227.89	4473.59	8367.13	5874.57
XM_021087822.1	DDX1	XM_021087822	100627404	6455.61	6793	5124.39	5127.95	5350.9	5538.92	6443.76	5626	4869.52	6797	7481	4834	5870.17
XM_001929413.6	PTGES3	XM_001929413	100155956	4042.24	6368.17	4626.14	3818.41	5748.56	6968.89	4953.92	8318.58	5648.84	5289.78	10989	3628.81	5866.78
NM_001129954.1	RPS20	NM_001129954	414395	5805.86	7464.96	5696.9	5169.78	6203.87	5845.98	6653.65	5496.96	5783.84	4714.58	5862.91	5697.76	5866.42
XM_013990003.2	PAFAH1B1	XM_013990003	397482	6720.92	5808.78	5977.53	5307.39	5450.46	6421.03	6714.68	5689.85	5430.56	6952.98	6263.31	3623.89	5863.45
XM_021089369.1	LYPLA1	XM_021089369	100152491	5530	5229	3969	7937	4060	6475	5515	6592	3924	11747	5217	4105	5858.33
XM_021099894.1	HEATR5A	XM_021099894	100152987	5637.61	6638.79	4937.55	4376.51	5218.08	8173.26	5758.73	7043.52	4260.06	6004.37	8947.57	3084.51	5840.05
XM_003121890.4	RPS6	XM_003121890	100038023	5622.22	8433.5	6276.06	3680.77	6702.88	4492.21	9254.65	5747.66	5524.53	3922.81	5561.92	4776.7	5832.99
XM_013997710.2	RAP1B	XM_013997710	100152555	6575.34	6627	5351	5415.63	5189.2	6587	5671.56	6036.4	4709	6922.16	6314	4552.41	5829.22
NM_001145388.1	LEPROT	NM_001145388	100270821	6312	6639	5680	5636	5194	6419	6855	5966	4169	6554	6407	4084	5826.25
NM_214003.1	IGFBP2	NM_214003	397064	5821	9631	2808	1762	12562	6907	1887	3087	485	2673	751	21481	5821.25
XM_021078752.1	GMFB	XM_021078752	100625819	5640.33	5113.19	5839.33	7416.22	4517.76	5073.21	7118.07	5892.28	4772.15	8293.25	6761.53	3346.42	5815.31
NM_001114675.1	PRRC2A	NM_001114675	100137083	6707	8127	4617	2582	5383	6961	4248	8106	6337	4600	9844	2257	5814.08
XM_021098899.1	PDE8A	XM_021098899	100514527	5079.49	8317.12	4441.52	3993	5250.98	6247.39	6719.27	8072.96	6062.66	4515.88	8679	2356.84	5811.34
XM_021088717.1	ATP1A1	XM_021088717	397481	5771.39	7534.92	3195.22	3638.32	6523.02	6362.8	6406.13	6692.55	5089.16	4106.83	10868.5	3542.97	5810.98
XM_021079030.1	ESYT2	XM_021079030	100737296	5950.19	7059.22	5436.41	4315.24	5659.16	7499.24	5894.35	7197.53	5401.29	5181.33	7281.69	2820.76	5808.03
XM_005663855.3	HNRNPA1	XM_005663855	768103	6539.03	6946.09	5361.69	4339.14	5093.8	4370.26	7147.66	4465.87	5441.61	8207.94	7600.42	4127.49	5803.42
XM_003354207.4	RASA1	XM_003354207	100627579	5958.58	5878.2	5465.91	3880.82	6092.84	7387.46	5658.11	5730.93	4431.5	7045.02	8660.41	3333.44	5793.6
XM_021096154.1	YES1	XM_021096154	100627112	6148.76	8443.68	6012.42	2867	5598.33	7266.37	7044.79	7156.62	6018.51	5826.1	6084.94	926.713	5782.85
NM_001243061.1	ACTN1	NM_001243061	100513412	4788.68	5279	4653	2966	4721	6252	4990	9234	3506	4027	15067	3896.25	5781.66
XM_013990173.2	VGLL3	XM_013990173	100233225	4922.66	6470.91	5197.57	7263.79	5464.74	4304.48	8818.18	6172.74	4319.6	5211.78	7998.21	3230.4	5781.25
XM_021094365.1	VPS13C	XM_021094365	100625505	4673.84	5500.74	4467.9	6364.01	7897.49	6001.43	5396.45	9013.89	5751.72	5754.99	4716.17	3835.15	5781.15
XM_021075941.1	UGGT1	XM_021075941	100155117	6227.8	6802.51	6414.2	6703.27	5784.09	6009.3	5668.94	7451.36	4294.82	6395.82	3799.69	3808.9	5780.06
XM_013988065.2	TRAM1	XM_013988065	100151996	6786.56	6107.47	4089.68	4962.76	4515.48	6199.38	7236.3	7015.37	5849.27	5386.38	8828.2	2284.08	5771.74
XM_021087100.1	TMEM127	XM_021087100	100522794	4921.35	7188.97	4876.83	3520.75	5768.4	7115.27	5577.39	8322.96	6800.74	4326.79	7798.7	3025.29	5770.29
XM_021093827.1	AP1G1	XM_021093827	100514713	7607.03	6498.64	4917.18	4350.55	6449.96	6760.08	6127.45	5661.93	5029.38	5791.37	7068.49	2727.91	5749.16
NM_001005154.1	MYC	NM_001005154	448810	7743	7358	6033	5579	3141	2993	4971	7809	11329	3127	5891	2890	5738.67
XM_021088222.1	SPTBN1	XM_021088222	100516258	4134.88	7145.79	3821.26	8105.83	6462.38	3770.67	7023.05	7290.11	9619.86	4523.78	3916.97	3026.77	5736.78
XM_021076312.1	DNAJC10	XM_021076312	100523288	5447.41	6823.37	4702.78	5386.44	6362.71	4312.45	6255.63	7119.96	5340.71	6651.61	6547.96	3882.87	5736.16
XM_003130584.6	FBXO28	XM_003130584	100520046	4323	8284	5460	3049	5975	6854	4901	6730	5349	5239	10214	2371	5729.08
XM_021096453.1	SPG11	XM_021096453	100522412	5602.17	6328.79	5244.19	5536.05	5673.95	5811.58	6514.5	7202.9	5450.67	6650.19	5451.93	3257.66	5727.05
XM_021090356.1	ASCC3	XM_021090356	100625273	6010.74	6461.08	4923.23	5214.52	6636.4	6018.77	5678.3	5236.64	4048.69	7873	5791.43	4775.8	5722.38
NM_001243525.1	CNIH1	NM_001243525	100154949	5562.64	5194.11	5670.13	6033.16	6199.51	5858.76	6072.42	5100.94	5124.17	8882.92	5285.94	3655.28	5720
XM_021091743.1	CBX5	XM_021091743	100519426	5667.82	5077.87	4756.26	3685.85	7497.89	7267.27	4326.73	6010.13	5271.21	7366.98	8363.73	3311.85	5716.97
XM_021069860.1	GNB4	XM_021069860	100524280	5967.05	6636.12	5096.92	5521.9	6142	6067.85	4925.45	5581	5030.22	7863.2	5297.18	4280.45	5700.78
NM_001172363.2	LDHA	NM_001172363	407245	5314.96	6378.12	4212.25	3914.91	9400.12	7882.4	4224.85	6796.27	3309.94	5747.18	2850.11	8227.17	5688.19
XM_021087640.1	CRIM1	XM_021087640	100525394	5670.45	6630.31	6224.41	4061.56	5179.41	6743.42	4961.02	4487.69	4353.64	6337.54	8983.28	4584.09	5684.74
XM_003353820.4	LRRN4CL	XM_003353820	100620756	3709	6641	5389	6105	6172	4165	9137	7137	8587	3324	4192	3593	5679.25
XM_005667609.2	TFPI2	XM_005667609	100520144	3192	6087	4618	4107	7223	9701	5324	6551	6946	4359	4509	5451	5672.33
XM_021085014.1	PDGFRB	XM_021085014	102166564	5428.47	5762.84	4972.88	5127.58	6032.08	8189.76	5287.26	7212.34	6594.98	4563.7	5267.57	3465.84	5658.78
XM_021096922.1	YBX1	XM_021096922	100620708	4404	5830	4869	4752	6089	5186	6276	5552	5179	6723	8007	4993	5655
XM_021080735.1	FLNA	XM_021080735	733585	3618.96	7525.33	3697.22	1694.13	4884.47	7655.76	6697.18	4451.89	4845.57	4253.01	17217.6	1221.02	5646.85
XM_001925252.7	ITGA5	XM_001925252	100155091	5333	6638	3988.11	2855.24	5713	9700	5465	7298	4586.76	3981	7398	4746	5641.84
XM_003125066.6	ANTXR1	XM_003125066	100513853	5272	7462	4615	5414	6676	5134	6305	5854	5834	6851	3106	5167	5640.83
XM_013999248.2	MRLC2	XM_013999248	414399	5147.93	8446.59	5482.04	2842.24	5523.53	7641.9	6474.28	7129.27	5990.5	3283.91	7104.07	2562.78	5635.75
NM_001244675.1	PPP4R3B	NM_001244675	100512224	5372	6898	4808	4467	5987	6312	5380	5741	4872	7699	6591	3456	5631.92
XM_021075942.1	UGGT1	XM_021075942	100155117	4706.2	6003.49	3914.8	3295.73	6986.91	6714.7	5644.06	5928.64	3845.18	6756.18	11035.3	2726.1	5629.77
XM_005661037.3	HIPK3	XM_005661037	100515770	5586.36	6286.35	5105.12	5750.62	5704.15	6232.21	5669.19	5927.77	5453.07	7554.35	4526.85	3617	5617.75
XM_005656503.3	MSMO1	XM_005656503	396590	6073.11	4507	5443.1	4609.65	5116.57	5929	7431	5313.49	3687	6980	8921.21	3319.4	5610.88
XM_021101527.1	TMEM184C	XM_021101527	100621783	5448	5777	5352	5098	4917	6207	6251	7066	5264	6023	6102	3820	5610.42
XM_021078536.1	STK17A	XM_021078536	100621897	5918	6082	4923	6310	3591	2408	11140	4506	5870	6711	7189	2589	5603.08
XM_013990364.2	PTPN11	XM_013990364	100170851	5340.57	7506.61	4744.44	3449.71	5179.62	7026.92	4861.15	7113.99	4535.65	5317.44	8810.88	3260.68	5595.64
XM_013989239.2	WARS	XM_013989239	100515390	4700.82	7226.49	5076.44	4104.38	5291.22	6572.27	6612.22	5505.05	6171.55	4253.83	8436.86	3155.51	5592.22
XM_003133111.6	LOC100522401	XM_003133111	100522401	5653	5952	5006	4363	4910	5800	7003	9764	5567	3786	6599	2678	5590.08
XM_021071997.1	SET	XM_021071997	100514028	6235.43	4842.57	3302.87	6435.48	5898.58	6603.81	7189.73	5696.42	5401.04	4291.22	6384.44	4782.47	5588.67
XM_001925670.7	SARS	XM_001925670	100155484	4809	7443	4688	3703	5742	6192	5424	6783	5218	3379	9483	4196	5588.33
XM_013985800.2	PPIA	XM_013985800	397637	5464.22	6863.4	4780.17	3802.46	6132.54	5907.42	6423.94	5446.76	4243.24	5228.96	8315.55	4423.31	5586
XM_021080476.1	IDS	XM_021080476	100512880	4756.81	6555.96	5051.63	4378.75	6541.74	7977.98	5033.7	6570.18	5087.17	5042.12	6128.51	3833.85	5579.87
NM_001244508.1	PNRC2	NM_001244508	100625012	5112	6456	4958	5367	5632	5711	5599	5303	4633	8608	5824	3684	5573.92
XM_021098831.1	ELOVL5	XM_021098831	100171403	7187.37	5101.62	6765.01	5171.11	5989.4	4609.62	5331.85	5364.27	5794.79	6647.37	4981.09	3833.58	5564.76
XM_003132469.4	AGTR1	XM_003132469	100519976	6080	5586	5957	5770	5392	4456	5930	5641	7776	4313	6534	3284	5559.92
XM_021073580.1	EGLN1	XM_021073580	100153461	5038.9	7564.07	4395.96	3919.54	6319.28	7893.39	5821.27	6477.82	4951.03	5986.83	5119.6	3219.56	5558.94
XM_021088288.1	STON1	XM_021088288	100623273	7204	5849	5666.77	4365	5551.99	6328	4913	5403.98	4590	8112	3628.91	5072	5557.05
XM_005660244.3	RNF38	XM_005660244	100519814	5484.84	7020.12	5131.09	5182.04	6116.69	6571.28	4921.83	4462.93	5010.95	7046.29	5421.56	4290.69	5555.03
NM_214001.1	TFRC	NM_214001	397062	7031	5085	4187	4447	4712	7442	4791	8645	4377	6844	6028	3005	5549.5
XM_005666190.3	SEC23A	XM_005666190	100155766	6578	5175	5726	5652	4745	5373	5718	4674	3703	8816	6234	4175	5547.42
XM_021068425.1	ARL8B	XM_021068425	100515580	6819.91	6749.4	6963.44	3967.33	5112.54	4164.04	4578.01	8677.03	5601.68	7657.96	2886.51	3307.91	5540.48
XM_003131191.5	WBP2	XM_003131191	100521149	5240	7935	4844	2735	5023	7541	5350	10052	5607	2880	6315	2802	5527
XM_021074595.1	42980	XM_021074595	100510936	5740.82	6158.14	4766.13	4711.43	5172.23	6154.02	5333.29	6294.65	5656.33	5290.72	6908.01	4111.72	5524.79
XM_021087426.1	PPP3R1	XM_021087426	100627903	5557.64	6039	5294.77	4720	5336.59	6694	5174.74	6835	5311	5729	5473.74	4123	5524.04
XM_005669884.3	COPB2	XM_005669884	100156939	6265.29	4723.47	5845.04	6002.38	5136.04	5169.43	6048.51	5247.83	4136.75	7067.3	5539.98	4812.26	5499.52
XM_021064487.1	NEK7	XM_021064487	100521742	5164	5487.64	5655.79	6091.66	5039.72	5954.6	5398.58	4895.65	4798.65	7681.67	5746.97	3727.22	5470.18
XM_013998550.2	EHD2	XM_013998550	100624668	3750.34	5704.24	3893.63	2587.8	4241.79	6824.47	5282.9	7471.73	3803.69	3229.95	16576.5	2243.67	5467.56
NM_214206.1	NPC2	NM_214206	397410	5190	6020	5068	6178	5232	4162	8227	7463	5079	3368	4366	5127	5456.67
XM_001925774.5	CITED2	XM_001925774	100156022	6729	7815	4785	3360	5320	3815	7106	4836	6434	4129	8043	2967	5444.92
XM_013995883.2	LOC100511376	XM_013995883	100511376	5198.64	6188.55	4510.43	4655.94	5737.86	5871.81	5761.74	5497.49	4759.25	6437.88	6778.61	3928.96	5443.93
NM_213971.1	CLU	NM_213971	397025	4987.98	7163.13	2630.14	4575.19	6431.49	6927.42	5854.81	7519.12	8636.41	1444.15	4987.64	4076.53	5436.17
XM_003127577.5	PLOD1	XM_003127577	100525583	5653.14	6573	3567	3093.7	6925	8190.93	5501.73	8098.95	5552.93	2901.78	3823.38	4969.32	5404.24
XM_001924217.5	ERMP1	XM_001924217	100155278	5112.48	5526.75	4190.5	4614.04	8502.08	8837.22	2783.57	3877.94	1309.86	7806.87	1894.57	10345.9	5400.15
NM_214318.2	CAPNS1	NM_214318	397587	5912	6382	4571	4066	5191	5868	5383	5095	4286	6492	6422	5112	5398.33
XM_021072613.1	DOCK1	XM_021072613	100524831	5139	7475	4814	3954	6072	5170	5642	6639	5291	4629	7038	2829	5391
XM_021067569.1	PRPF8	XM_021067569	100526074	5372.99	6768.4	5460.53	4308.04	6033.64	5466.62	5674.11	6447.91	6160.08	4476.14	6101.7	2414.07	5390.35
XM_021083275.1	PIK3C2A	XM_021083275	100514626	5467	6521	4897	4904	6491	6443	4918	5343	3637	6586	6136	3286	5385.75
XM_021068233.1	SEC61A1	XM_021068233	100155306	4777.42	5139.59	4793.46	5084.64	5155.72	5360.7	5205.75	6425.92	6590.28	5559.84	7055.65	3477.56	5385.54
XM_005662018.3	CCT6A	XM_005662018	102163415	5177	6136	4569	3866	5730	5524	5157	5078	4150	5926	9124	4141	5381.5
XM_003481661.4	ATXN7L3B	XM_003481661	100524374	5467	6540	4586	4715	5894	5804	5332	6073	6017	5786	5127	3221	5380.17
XR_002336340.1	KIF5B	XR_002336340	595132	6079.12	6421.32	4419.54	1942.57	5545.11	6775.16	5354.59	8157.9	4395.67	2532.13	11124.5	1660.74	5367.36
XM_021068627.1	ARF4	XM_021068627	595108	4963.95	5526.7	6154.66	5769.1	3555.43	6198.19	5735.23	6745.48	3580.72	7107.01	5633.29	3349.72	5359.96
XM_001928389.6	C7H6orf62	XM_001928389	100155872	4791.48	5592.57	4414.95	5984.06	4894	6073	5625.27	4904.62	4316.91	8092.62	5959.19	3626.13	5356.23
XM_021076653.1	DAB2	XM_021076653	100519746	4178.11	8068.08	3777.55	4154.31	4181.1	4268.42	8308.7	7537.62	9674	4165.16	4599.17	1359.37	5355.97
XM_001928697.6	COPA	XM_001928697	100157296	4797.38	6216.93	4476.85	4115.71	5519.16	6400.91	5570.92	6684.87	5669.47	4949.31	7075.42	2757.36	5352.86
XM_003129258.4	OSTC	XM_003129258	100517665	5474	5292	5306	5382	4505	4750	5786	6640	5489	5477	5690	4162	5329.42
XM_005671138.3	FAM213A	XM_005671138	100155717	3498.68	4799.25	4150.01	4308.94	11377.7	5513.47	5050.66	3585.65	1081.39	9295.59	4827.01	6384.74	5322.76
NM_001348784.1	CAPN1	NM_001348784	397027	4470.4	7133.44	4981.11	3530.2	6085.57	5880.7	4593.63	6980	6073.56	4014.59	7291.09	2728.97	5313.6
XM_021082358.1	MAN1A1	XM_021082358	396919	5121.99	6047.08	4916.99	5055.04	6314.74	4519.08	4482.87	5064	4393.73	8586.74	5176.9	3976.4	5304.63
XM_001929278.6	NT5C2	XM_001929278	100154612	6075.12	6370.35	5422.3	5059.61	5482.7	4061.65	5845.36	5946.71	4966.29	5927.39	4220.78	4271.7	5304.16
XM_013990075.2	ATP2C1	XM_013990075	100157931	4994	6636	4194	3973	6099	6950	4435	6205	5207	5431	5823	3654	5300.08
XM_021102361.1	FZD1	XM_021102361	110262227	6941	4933.77	3358	6815.96	6399	4574	5522	4298	5555	7646	3417	4110	5297.48
XM_013978191.2	TM9SF1	XM_013978191	100520918	5433.48	6206.83	4173.95	4475.84	5699.03	5321.34	5596.2	6024.82	4938.08	6008.92	6011.91	3581.25	5289.3
XM_021069588.1	PLOD2	XM_021069588	641354	5946.19	5952.36	4321.72	3862.81	6840.99	7871.53	4299.79	3904.53	2190.51	9227.45	2096.96	6772.35	5273.93
XM_021064834.1	ITGA8	XM_021064834	100512676	7820.66	5981.76	5614.78	1696	5879.76	12348.8	1362.33	2121.28	608.781	7376.42	5953.84	6373.42	5261.49
XM_005662197.3	SRRM2	XM_005662197	100511011	4797.14	7352.01	4247.45	3106.38	6955.55	5808.79	4901.16	5614.13	5176.35	5075.54	6316.42	3585.67	5244.72
XM_021072593.1	ADAM12	XM_021072593	100157228	6012.19	7171.14	4844.58	4282.25	7598.08	5908.7	3272.74	5051.75	3725.9	6544.54	4766.31	3747.96	5243.84
XR_002343951.1	EIF4B	XR_002343951	100737981	5766.7	7707.5	4375.52	4314.24	5888.99	4347.27	5778.45	5689.18	5331.82	5570.87	4461.05	3494.87	5227.21
NM_001044558.1	TMEM59	NM_001044558	733610	5227.19	5736.65	5150.54	5691.85	5553.83	5740.87	5632.79	4669.88	4600.81	5974.63	4697.31	3983.29	5221.64
XM_003358772.4	FYTTD1	XM_003358772	100622532	5277.66	5759.21	5170.65	4931.36	5158.19	4610.21	5053.4	5750.49	5686.14	5255.23	6763.68	3210.93	5218.93
XM_001929552.7	STK38	XM_001929552	100153410	4306	7374	4070	3836	5302	6681	5754	6509	5679	5297	4725	3042	5214.58
XM_005664155.3	TWF1	XM_005664155	100523377	5219	5621	5442	5350	4610	5129	5652	5355	3865	6593	6483	3246	5213.75
XM_001925977.5	WSB2	XM_001925977	100152765	4659.84	5803.28	3836.65	2995.66	5188.52	7144.04	4789.51	6750.1	4633.94	5172.45	7484.39	4102.95	5213.44
XM_021101852.1	FRMD6	XM_021101852	100157790	4495.61	622.721	3193.68	10006.9	8412.1	296.648	5683.45	112.956	13736.9	7747.54	3939.43	4274.76	5210.22
XM_021086178.1	PDXDC1	XM_021086178	100622608	4451	6377	4742	2805	5054	7028	4486	7970	4525	3834	8861	2376	5209.08
XM_021089305.1	YTHDF3	XM_021089305	106510070	5977.52	4833.59	4965.49	5341.83	5154.25	5020.4	5687.39	4963	4031.97	7258.78	4922.92	4325.14	5206.86
NM_001206429.1	VCAN	NM_001206429	397328	5441.43	5662.92	3489.83	2814.9	4619.65	9390.49	1504.73	10553.2	5609.95	4092.51	5597.32	3673.7	5204.22
XM_005664262.3	UBE2N	XM_005664262	100519842	4972.38	5343.76	5450.92	5637	5257.04	5759.62	5098.47	4729.71	3950.94	6435.3	5567.56	4137.63	5195.03
NM_001252232.1	FKBP9	NM_001252232	100623924	5049	6506	4299	4492	4592	5763	4908	7860	5840	3851	6089	3088	5194.75
XM_021089427.1	KIFAP3	XM_021089427	100157611	4312.07	8929.52	3869.86	2576.45	6172.25	8094.82	4589.28	6056.12	3960.05	5199.12	6239.81	2235.63	5186.25
XM_021077330.1	FKBP1A	XM_021077330	654323	6472.66	3088.29	3954.11	1642.14	417.546	14121	6045.87	5643.45	2251.06	6073.51	5545.31	6903.91	5179.9
XM_021066515.1	C1QTNF1	XM_021066515	100217377	4117.77	7524.39	3438.3	3354.95	5078.04	7816.26	6089.72	7752.56	5820.58	3253.39	5472.71	2420.93	5178.3
NM_214287.1	SERPINE2	NM_214287	397542	6165	3581	3099	2001	7252	9599	868	1595	2914	11374	4549	9091	5174
XM_001924775.4	SARAF	XM_001924775	100154322	5278.48	6232.24	4642.78	3365.19	4923.61	6714.22	5223.51	6684.13	4913.59	3883.27	7045.48	3146.62	5171.09
XM_021067300.1	MED13	XM_021067300	100628203	4743.48	5598.84	4788	5134.95	5420.54	5634.24	4374.29	4878.75	4783.06	8001.55	4904.51	3667.99	5160.85
XM_021088929.1	TRIB1	XM_021088929	100512960	6837.46	6794.58	5737.81	5243.34	1126.21	1034.83	4133.55	12762.5	9457.63	1239.1	5472.19	2047.72	5157.24
XM_005663586.3	GNAI3	XM_005663586	100144421	5217.5	5559.76	5127.15	5534.26	4425.26	5133.9	5695.34	4889.66	4185.1	7640.42	4626.19	3660.12	5141.22
XM_021075207.1	TNS1	XM_021075207	100514801	4499	5964	4554	3070	7254	7030	4075	5063	3561	4844	7142	4609	5138.75
XM_021080449.1	LDLR	XM_021080449	396801	6005.4	5787.33	5197.39	2447.58	5290.85	5427.02	5377.09	7268.78	5816.49	3634.57	6139.51	3133.59	5127.13
XM_021076258.1	ARL5A	XM_021076258	100622814	4595	5540	4703	5581	5143	4785	6138	5021	5013	6947	4853	3198	5126.42
XM_003355214.5	LOC100738859	XM_003355214	100738859	6518.45	7818.91	6244.54	3863.11	4854.45	4386.92	4671.76	7555.45	5515.35	3140.25	3709.7	3229.97	5125.74
NM_001164650.1	ACTA2	NM_001164650	733615	3539.37	6285.27	2387.62	694.781	4080.64	8123.69	2088.27	8290.42	3402.01	921.828	17491.3	3991.12	5108.03
NM_001129970.1	CYCS	NM_001129970	100170131	4597.9	7072.92	4337.95	3214.76	5293.94	6201.93	4880.93	6805.98	5525.95	3875.79	6033.92	3389.87	5102.65
XM_005657148.3	SON	XM_005657148	396703	5073.03	5720.14	4884.67	4526.74	5377.87	5413.56	5018.48	5033.46	5425.75	5355.21	6021.67	3362.44	5101.09
XM_013996955.2	HDGF	XM_013996955	100153512	4089.62	7114.06	3886.88	1955.06	5420.15	7037.22	4075.84	6805.53	4848.03	3743.93	10260.5	1906.36	5095.27
XM_021065623.1	AKAP11	XM_021065623	100736642	5316	5597	4459	4642.92	5586	6067	4277.97	5707.98	5621	6141	4476	3103	5082.91
XM_013997033.1	SHC1	XM_013997033	100156321	6653.06	5498.39	5254.96	5114.65	4916.4	5229.25	4191.51	6286.02	3458.18	5451.92	4480.31	4308.96	5070.3
XM_003133964.6	MTREX	XM_003133964	100518521	4815.63	5404.42	4608.55	4270.85	5738.55	5730.79	5109.02	5117.39	4641.94	6063.04	5786.71	3291.6	5048.21
XM_021070750.1	CGGBP1	XM_021070750	110256454	5689.23	5763.2	5345.67	5485.7	5857.31	5130.94	4806.8	4147.3	3814.21	6613.87	4556.8	3319.87	5044.24
XM_021069735.1	KPNA4	XM_021069735	100620632	3701.74	5488.09	4187	4588.57	5402.66	6624	4294	4482.7	3356.83	7498	6227	4642.31	5041.07
XM_001929282.5	CCDC6	XM_001929282	100155896	4634	6055	4720	3817	5155	6581	4549	5654	4539	5428	5689	3461	5023.5
XM_021076314.1	DNAJC10	XM_021076314	100523288	5852.1	4074.67	6555.14	6197.5	4238.26	5655.05	6401.58	2986.96	4267.7	7467.92	2533.77	4036.81	5022.29
NM_214249.1	ATP1A1	NM_214249	397481	3457.61	6597.08	6814.78	2015.59	5869.98	6218.2	4074.87	5956.45	4169.84	4084.17	9209.55	1787.03	5021.26
XM_005654160.3	UBXN4	XM_005654160	100737637	5246.47	5258.92	4594.19	5149.78	4256.73	4897.2	5198.01	4358.93	4301.84	7735.13	4952.18	4247.1	5016.37
XM_021073143.1	PXN	XM_021073143	110256718	4742.28	7019.16	3966.27	3249.23	6478.41	4977.14	5606.55	5180.55	3877.17	4976.03	6529.72	3541.87	5012.03
XM_001927740.5	CYR61	XM_001927740	100153791	6020	7149	5472	4991	2708	3350	4808	4821	6273	3214	5864	5424	5007.83
XM_003122075.5	SVEP1	XM_003122075	100155613	5333.79	4996.01	5290.51	4539.89	3928.22	3062.25	5096.31	3856.89	5993.83	5918.9	8615.77	3432.87	5005.44
XM_021089629.1	LOC100525572	XM_021089629	100525572	3110.07	4554.53	5680	3425.86	6066.06	7121.12	3292.66	10194.3	10172.8	2256.61	3233.15	908.541	5001.31
XM_005655347.2	MTDH	XM_005655347	100153168	4360.49	5519.33	4839.22	4070.34	4787.61	5530.64	5486.16	5399.02	4616.25	4900.16	7263.04	3146.81	4993.26
XM_021063779.1	DHX9	XM_021063779	100514066	6392.15	5306.91	4508.97	4432.94	3671.68	7210.54	6663.94	3296.09	5843.02	5013.53	5940.7	1415.89	4974.7
XR_002336466.1	LOC100625049	XR_002336466	100625049	4436.7	4962.26	3503.22	3463.42	5643.02	2564.59	8253.33	7232	3281.41	4124.53	8530.38	3653.19	4970.67
XM_021091250.1	REV3L	XM_021091250	100513963	4387.57	6205.69	4780.88	4844.7	5064.54	4353.68	6079.01	4879.84	7903.53	5453.49	3301.51	2163.4	4951.49
XM_021091797.1	RAB5B	XM_021091797	100625381	4719.04	5933.46	4548.38	3581.54	5370.54	5862.79	4546.54	6358.04	4932.47	4591.43	5755.75	3051.68	4937.64
NM_001185070.1	RANBP1	NM_001185070	100151896	4033.11	5432.09	3641.53	2883.5	5203.87	6830.24	3624.15	5804.45	4790.8	3569.18	11059	2295.44	4930.61
NM_001097481.2	RPS26	NM_001097481	100037997	5236	7785	4638	3978	4577	3560	6468	5380	5218	3987	4407	3895	4927.42
XM_005655017.3	C2H5orf24	XM_005655017	100627041	4663.41	6188.44	4842.87	4273.09	5177.66	5502.34	4371.51	5365.62	4084.77	6957.11	4658.59	2946.63	4919.34
NM_001128458.1	AXL	NM_001128458	100144875	5619	4934	4627	4389	4243	4415	6577	3580	2623	7115	6989	3805	4909.67
XM_005667960.3	DESI2	XM_005667960	100037270	4550.41	5347.7	4970.45	3994.13	5236.88	6181.04	5784.33	4639.44	4187.89	5103.72	6695.63	2186.85	4906.54
XR_002342956.1	SPTBN1	XR_002342956	100516258	3762.28	3780.2	4442.41	5939.31	7128.99	3061.32	3000.54	4864.43	8779.06	5769.75	4511.21	3823.29	4905.23
XM_003129390.5	TMEM41B	XM_003129390	100519436	4117.35	5605.09	4119.22	4108.92	4554.8	5978.53	4665.89	6095.93	5042	5400.1	6019.67	3087.19	4899.56
XM_021084369.1	DBN1	XM_021084369	100621245	4958	5763.68	5003	3270	5258.74	5388.36	5553.67	6091.14	4375.87	3934.43	6022.7	3000.7	4885.02
XM_021070069.1	ATP13A3	XM_021070069	100736901	4764.62	4758.05	4293.81	3689.83	4636.55	5376.3	4208.83	5600.73	4416.11	5464.99	7913	3492.56	4884.61
XM_013982079.2	SLC25A36	XM_013982079	100513238	4572.13	5832.84	4667.95	5620.84	4634.96	4606.76	5037.23	4147.04	4831.66	6248.11	4383.74	3842.63	4868.82
XM_005661413.3	PTBP1	XM_005661413	397461	3790.2	6769.82	4082.7	1682.83	5134.89	5428.69	4080.68	6602.07	5419.08	3408.85	9746.63	2232.55	4864.92
XM_021079698.1	MBTPS2	XM_021079698	102165056	3962.09	5399.55	3977.2	3765.32	4758.18	5950.65	4781.82	6551.35	4102.59	5129.52	7717.81	2189.39	4857.12
XM_003123639.4	SQSTM1	XM_003123639	100518718	5002.46	4744.59	4774.89	4456.5	5097.48	4848.05	5723.7	6063.39	3722.16	5458.97	3459.21	4933.18	4857.05
XM_001928794.4	SF3B1	XM_001928794	100157887	5463.59	6256.61	4038.1	835.015	7069.96	8424.17	4338.67	5630.87	4781.77	3727.86	5658.76	1936.63	4846.83
XR_002344970.1	SFPQ	XR_002344970	110261143	3943.17	5394.1	4613.19	6609.75	4515.88	3539.18	4753.7	3135.52	5460.7	6020.84	5472.71	4674.96	4844.47
XM_013999108.2	KPNA6	XM_013999108	100621713	4607.91	6404.56	4394.45	3495.6	5125.4	5820.59	4455.01	5938.71	4268.56	4630.9	6291.43	2672.39	4842.13
XM_021068493.1	MFN1	XM_021068493	100627612	4760.59	5056	4649	4156	5072	4884.24	4020.18	5628.2	4822	5215	6459	3340	4838.52
XM_005656538.3	JADE1	XM_005656538	100516328	2651.08	5945.61	4771.27	511.791	6247.11	11993.2	3371.12	7800.31	4355.26	1733.95	8472.84	165.87	4834.95
XM_021074018.1	UBC	XM_021074018	396966	5188.34	6316.09	3933.07	4451.71	4429.8	3787.46	4991	5196.63	5378.61	3919.09	3638.06	6746.57	4831.37
XM_021096082.1	ARHGAP28	XM_021096082	100520745	4489.58	7556.01	4370.51	4260.74	6853.01	6153.97	5289.66	3739.49	4559.86	5852.67	2780.85	1992.47	4824.9
XM_003483075.4	TAOK1	XM_003483075	100622172	4198	5943	4564	4580	4871	5232	4554	5335	4513	6177	5001	2896	4822
XM_013988347.2	LDHB	XM_013988347	102161427	5311.76	6381.36	4236.53	4673.11	5137.8	3536.65	5693.47	4484.03	4423.94	4899.76	5194.41	3884.96	4821.48
NM_001244473.1	IGF2R	NM_001244473	397214	4309	6081	4002	2924	5216	6317	5326	7404	4645	3359	5926	2326	4819.58
XM_021063516.1	CCDC71L	XM_021063516	100518922	5236	5743	4020	4791	5883	6195	3307	4621	3218	7738	2266	4520	4794.83
XM_001927098.5	C14H1orf198	XM_001927098	100155899	4558.86	6337.07	4054.47	2168.94	4270.82	6963.1	3786.78	3328.13	2163.25	5520.47	10969.7	3297.05	4784.89
NM_001317081.1	SLC38A2	NM_001317081	100525644	4155.5	7520.7	1279.52	706.89	6044.69	8122.76	3452.53	7989.48	6584.64	1772.17	8353.43	1338.68	4776.75
XM_021084706.1	PRRC1	XM_021084706	100515883	4152	5948	4600	4241	4502	5628	4664	5120	3339	6603	5189	3214	4766.67
XM_005652541.3	PCBP2	XM_005652541	397665	2994.79	7218.79	2642.85	2601.5	3745.98	7844.75	3866.07	6819.36	6040.43	2813.52	9125.06	1481.92	4766.25
XM_013988894.2	TM2D1	XM_013988894	100523447	4404.21	6562.86	4056.34	3123.19	5425.57	6044.39	3841.42	6787	4754.89	4667.45	5065.76	2297.28	4752.53
NM_001044578.1	GRN	NM_001044578	733645	4654	5488	4260	4450	4715	4726	4884	8360	4686	3297	3440	3989	4745.75
XM_005652395.3	GOLGA4	XM_005652395	100157001	4640	6258	4879	4067	4953	3934	5576	5389	4724	4324	4780	3339	4738.58
XM_005655003.3	SEC24A	XM_005655003	100511986	4972.07	4069.44	4705.33	3946.28	5494.99	3634.6	5984.8	4618.63	4257.57	6482.79	5391.3	3209.56	4730.61
XM_001928707.6	COPA	XM_001928707	100157296	5019.83	5772.07	4106.15	3486.29	4054.42	5103.62	4305.66	5743.27	4559.53	3820.24	7434.58	3266.2	4722.65
XM_021101654.1	PDE5A	XM_021101654	397616	5703.33	4829.25	5499.81	4452.09	4111.26	4507.15	4754.64	4299.68	2413.71	7298.42	6011.91	2679.18	4713.37
XM_003131552.4	CALCOCO2	XM_003131552	100523089	4756	5072	3779	4276	5026	4251	4680	4749	4123	5198	6335	4247	4707.67
XM_021063750.1	CEP350	XM_021063750	100621225	4473	5206	4357	3799	5337	5169	4579	5328	5006	5384	5088	2759	4707.08
NM_214363.1	RPS12	NM_214363	397650	5542	5852	4494	4157	3707	3131	7968	3989	3758	4252	5199	4430	4706.58
XM_021074659.1	STAT1	XM_021074659	396655	5117.35	3883.47	4527.38	4668.04	4670.89	3892.3	4900.48	5832.36	5045.28	6190.31	4053.89	3688.87	4705.88
XM_021080385.1	NR3C1	XM_021080385	396740	5324.59	5112.82	3465.23	5330.85	3762.58	3934.03	5120.27	6690.2	6518.67	4563.98	3257.05	3385.22	4705.46
XM_003125150.6	PSME4	XM_003125150	100517820	4314.37	5443.01	4317.08	4586.37	5194.24	4740.31	4704	5195.34	4468.79	5868.68	4113.73	3493.67	4703.3
NM_001243184.1	HK1	NM_001243184	100152344	4781	5788	3924	3207.98	5131	4578	5328	6484	4461	3467	4801.99	4478	4702.5
XM_021063023.1	CLMP	XM_021063023	100512427	5634.14	3308.25	3613.07	4800.26	6131.31	5698.23	5249.56	4869.44	4032.51	7134.12	2458.06	3440.41	4697.45
XM_021065152.1	KPNA3	XM_021065152	396715	4798.53	5205.43	4611.05	4224.96	4504.9	5316.69	5139.22	4904.06	3870.97	5232.85	5723.64	2822.9	4696.27
NM_214240.1	ATP6V1H	NM_214240	397472	4181.89	4606.6	4653.67	1742.47	5352.18	5616.37	4707.94	7453.6	4420.47	3295.8	7529.17	2722.77	4690.24
XM_003131772.3	RPL23A	XM_003131772	100514795	5174.97	5819.94	4864.99	3955.95	2976.97	4096.94	6750.96	4751.94	4369.99	4727.98	5868.93	2896.95	4688.04
XM_021087498.1	USP34	XM_021087498	100625426	4851.55	5315.97	3888.93	4146.16	6670	5665.96	4970.1	5148.07	4376.46	5623.28	3346.71	2214.14	4684.78
XM_013983945.2	RAB3GAP1	XM_013983945	100152771	3840	5342	4061	3732	4924	5986	4803	5422	4521	4617	5888	3056	4682.67
XM_003356752.4	NEK9	XM_003356752	100152772	4361	5951	3632	4078	5525	4300	4779	5066	4312	5480	5133	3509	4677.17
XM_003481653.4	TMBIM4	XM_003481653	100738459	4399	4660	5009	3857	4252	6113	4713	5344	3834	4746	6346	2736	4667.42
NM_214060.1	ESD	NM_214060	397127	3903.2	5993	4802.72	3815.33	6307.59	5301.91	4434.69	4913.71	3474.93	4279.41	4827.99	3840.13	4657.88
XM_021072087.1	CLU	XM_021072087	397025	5253.77	3298.67	2480.07	2341.22	6739.56	5641.59	6410.39	6889.52	11337.1	1296.32	2571.79	1467.42	4643.95
XM_021073762.1	VPS26A	XM_021073762	100155086	3.66821	8308.35	3412.82	2.62445e-06	4221.17	8022.28	3775.46	13274.8	2702.87	37.3998	11785.6	136.698	4640.09
XM_021097992.1	PEAK1	XM_021097992	100152646	3966.63	7150.62	4338.3	3839.17	5318.92	6538.65	2792.01	5571.68	4336.41	4600.82	3928.66	3232.79	4634.55
XM_021075053.1	RBMS1	XM_021075053	100525434	4353.59	4519.34	4239.35	4584.47	5506.29	5828.18	4380.52	4608.85	4013.47	6157.38	4240.82	3174.29	4633.88
XM_013984388.2	FZD7	XM_013984388	100513691	4553.15	6690.1	4016.99	2773.43	4082.43	5513.77	5296.57	5252.95	3013.93	4902.32	7039.84	2447.62	4631.93
XM_005656518.3	GRSF1	XM_005656518	100516986	5192.32	4841.11	4316.3	5552.06	4047.99	4627.31	4693.94	4575.74	3604.02	6874.78	3489.34	3738.63	4629.46
XM_021088221.1	SPTBN1	XM_021088221	100516258	3509.05	6023.97	4092.74	6849.59	5447.57	3122.65	5925.63	4070.73	6743.93	3852.88	3307.89	2587.27	4627.82
XM_021067267.1	TMEM245	XM_021067267	100625952	4573.54	6023.13	5004.46	4503.9	5130.83	4429.47	5103.58	4002.99	2774.61	6155.48	5615.18	2184.8	4625.16
XM_005655713.3	ANO6	XM_005655713	100155593	4815	5652	4353	3588	5075	4590	4391	5121	5491	4451	5226	2740	4624.42
XM_021064882.1	YME1L1	XM_021064882	100515849	3891.02	4692.86	4325.77	4531.96	5360.78	5840.38	3355.18	4896.71	4007.71	5907.56	5147.2	3531.35	4624.04
XM_003129920.3	RPS25	XM_003129920	100516385	4159.9	7038.76	5134.9	3487.67	3942.43	4071.53	5559.57	4082.46	4757.35	3164.05	4681.03	5348.18	4618.99
XM_003483701.4	SLC40A1	XM_003483701	100737517	4706.67	4398.79	3761.55	3703.37	3577.38	8947.04	6236.19	3462.92	2784.88	4866.78	6162.92	2775.99	4615.37
NM_001123097.1	CDK4	NM_001123097	100144492	4335	6490	3041	2412	3643	4318	4024	8942	5920	2261	7671	2238	4607.92
XR_299737.3	LOC100624113	XR_299737	100624113	3513	5801	3733	3661	3768	4476	5928	5757	5213	4502	5948	2920	4601.67
XM_003481371.3	ZNF706	XM_003481371	100521722	4453	4345	4688	5514	4446	5880	5118	3747	3762	5163	3571	4529	4601.33
XM_003359404.4	BNIP3	XM_003359404	100624868	3739	8598	3256	1982	4383	8919	4489	7167	2808	2498	3591	3768	4599.83
XM_003129758.5	SESN3	XM_003129758	100526065	1978	5777.94	3497	4034.95	5642.96	2737	3251.93	5527	13761	4029.87	2709.78	2210.83	4596.52
XM_021101059.1	SLIT2	XM_021101059	100620577	2879	5102	3738	7944	2725	1730	9727	4354	8089	3170	4992	644	4591.17
XM_005670003.3	ZMAT3	XM_005670003	100621584	3155.44	3972.36	4645.69	4935.31	6733.82	5694.97	4350.62	4270.8	3492.78	7367.93	2668.49	3799.48	4590.64
XM_001926556.7	TNKS2	XM_001926556	100154520	4947	4797	4553	5179	4204	4710	4132	4818	4001	6023	4245	3419	4585.67
XM_021064659.1	UBQLN1	XM_021064659	100622592	4618.37	5050.26	4872.36	5153.71	4228.74	4894.46	5157.88	4153.76	3419.03	5954.68	4337.47	3158.73	4583.29
XM_021090887.1	ATF4	XM_021090887	100144302	3739.08	5463.16	3084.12	2841.68	3893.06	5444.88	3959.86	5690.21	4738.59	3886.21	8980.71	3113.06	4569.55
XM_021083632.1	QKI	XM_021083632	492277	6397.09	4941.34	4792.21	3994.95	3486.81	4057.2	5136.36	4189.01	3574.24	6695.92	3826.79	3628.34	4560.02
XM_021091118.1	TMBIM6	XM_021091118	396907	4764.79	6243.84	4500.52	2229.42	5642.28	5549.42	4475.44	6258.22	4489.52	2295.6	6089.17	2135.64	4556.15
XM_021070582.1	MAP4	XM_021070582	100519172	4698.36	6271.39	4326.9	2241.53	5261.88	4783.86	4184.93	6436.83	4663.47	2136.74	6353.11	3262.01	4551.75
XM_005655570.3	DAZAP2	XM_005655570	100196906	4382.74	5586.57	4013.91	4318.75	3823.03	4673.79	4777.87	5346.09	4236.77	5462.19	4070.25	3905.03	4549.75
XM_005659529.1	TPM1	XM_005659529	100037999	6962.57	2437.9	6632.47	5864.94	3471.57	4185.08	2907.85	4233.3	1191.24	10151.6	2038.97	4506.15	4548.64
XM_003128060.4	RPS8	XM_003128060	100516861	5148	5919	4301	4046	3899	3341	6797	3984	4712	3612	4360	4425	4545.33
NM_001244923.1	ARMC10	NM_001244923	100513998	3790	6720	3480	2871	5674	5156	3951	5929	5522	3780	5080	2576	4544.08
XM_021085645.1	LIMS1	XM_021085645	100511559	4535.49	4732.47	4038.25	4821.32	4119.69	3790.33	6470.24	3647.42	4198.16	6125.74	4859.54	3178.89	4543.13
XM_021065792.1	UGGT2	XM_021065792	100154594	5127.11	4558.92	4673.65	3945.18	4008.04	6047.33	4615.42	4848.9	1846.94	6980.05	5686.78	2120.53	4538.24
XM_021071553.1	GLB1	XM_021071553	100624593	4833.99	6524	4577	4096	3810	4882	5717	6381	3955	3354	3489	2808.98	4535.66
XM_021069190.1	PRICKLE2	XM_021069190	100520050	4228.4	5234.16	3897.42	3058.47	4920.68	8072.43	3036.42	6245.43	4639.61	4024.02	4416.22	2653.25	4535.54
XM_005664183.3	SLC41A2	XM_005664183	100519603	4932	4648.99	4228.97	3866.99	4715.99	5230.98	4213.98	4642	4876.99	4738	4701	3550.99	4528.91
XM_021084197.1	AP3D1	XM_021084197	100049700	1650.63	6016.58	4551.17	1883.29	5460.23	6143.44	4021.76	7399.07	4950.58	1449.73	8378.18	2437.12	4528.48
XM_021101375.1	PAICS	XM_021101375	100521281	3952	6347	3533	3234	6167	3953	3658	4499	4898	4081	7803	2195	4526.67
NM_001014971.1	COL5A1	NM_001014971	397533	3960	4811	3131	2392	5079	8175	3796	4380	3140	3695	7217	4375	4512.58
NM_001244970.1	KDELR3	NM_001244970	100514523	5142	4481	4105	3902	3905.65	5121	4884	4557	4025	5288	4831	3896	4511.47
NM_001243122.1	NCOA4	NM_001243122	100156184	6052.32	4303.06	6442.58	2740.1	3431.68	3334.49	3508.27	3491.47	5138.77	7326.95	2979.2	5375.68	4510.38
XM_021063162.1	ZBTB44	XM_021063162	100518028	3365.56	6567.46	3598.41	2927.03	5463.63	6888.92	3973.28	5157.75	5190.56	4271.41	4860.44	1815.87	4506.69
XM_021076054.1	GLS	XM_021076054	399525	3919.67	4294.44	3922.47	5314.83	4130.75	5606.92	3617.52	2779.58	3764.01	5637.37	5052.7	5773.01	4484.44
NM_001097458.1	CTSB	NM_001097458	100037961	3821.4	6814.97	3823.66	1588.42	2503.51	5208.58	2629.22	6804.1	8377.11	2014.55	6488.02	3671.06	4478.72
XM_021086363.1	NIPSNAP2	XM_021086363	100520953	4085	4891.59	4666.58	3304.33	4850.97	5181.21	4493.15	5359.95	4454.39	4338	5643	2442.08	4475.85
XM_021087519.1	CCDC88A	XM_021087519	100514454	5200.64	4454.14	3226.08	3722.7	5329.95	4372.25	4579.42	4481.59	3627.26	6352.47	4015.34	4042.73	4450.38
XM_021101611.1	FAT4	XM_021101611	100622618	5052.47	4310.33	4439.95	4454.87	5092.72	4724.21	3885.19	4175.78	5694.1	4454.31	4322.54	2764.55	4447.59
XM_013997188.2	GOLPH3L	XM_013997188	100153347	3680.98	4811.86	3847.98	4194.89	4752.81	4643.7	4752.94	5500.14	4837.08	3906.8	4573.15	3856.29	4446.55
XR_002341609.1	QKI	XR_002341609	492277	3306.16	4889.05	3579.22	2744.29	5109.14	7394.3	3686.9	4337.24	3607.02	6132.6	6155.25	2405.6	4445.56
NM_001244114.1	HMGN2	NM_001244114	100524500	3272	5347	2628.74	2424.88	3618	4347.37	3687	3903.06	6522	3732	11410	2310	4433.5
XM_021086551.1	SMG1	XM_021086551	100625964	3191.52	5374.32	3855.28	3610.77	5419.26	6171.47	3452.86	3478.06	4212.96	7204.93	4600.82	2624.17	4433.03
XM_021072229.1	ATP6V0A2	XM_021072229	100154525	4885.33	4725.65	4902.21	5064.62	4735.77	4954.18	4062.27	4368.53	3952.19	5552.76	3483.05	2314.77	4416.78
XM_003132421.6	UBA5	XM_003132421	100521223	4126.05	4718.26	3653.35	5138.79	4304.17	4406.39	4669.77	4664.59	4472.81	5773.32	4180.77	2855.66	4413.66
XM_021101841.1	FRMD6	XM_021101841	100157790	2911.62	10370.7	4450.36	446.682	1793.82	6394.7	3946.67	12806.2	6402.27	511.444	2256.57	644.465	4411.29
XM_003129914.5	DDX6	XM_003129914	100515499	5054.2	6103.24	3598.76	3567.43	5940.72	4528.73	4080.26	3858.34	3751.88	4682.55	4353.25	3355.53	4406.24
XM_021064441.1	AHCTF1	XM_021064441	100511581	2935.6	5125.72	2864.23	2935.78	5325.66	4961.71	4771.02	5387.45	4231.86	5546	7267.04	1512.6	4405.39
XM_005662545.1	RTN4	XM_005662545	100170118	3577.64	3755.02	3808.6	2518.93	4766.61	5386.04	4055.81	3680.61	2816.4	4295.24	4500.94	9702.11	4405.33
XM_021084961.1	LARS	XM_021084961	100525981	5323	4709	4111	3309	3769	4188	5244	4717	3506	4107	7010	2817	4400.83
XM_021076266.1	PLEKHB2	XM_021076266	100622476	4335.4	4958.81	4681.71	2294.9	3270.15	5249.45	5305.85	4477.35	3076.61	3779.95	9282.21	2037.63	4395.83
NM_001048073.1	ARL6IP5	NM_001048073	595127	4903	4619	4134	4226	3825	4624	4965	5937	4053	4225	4214	2944	4389.08
XM_013981135.2	APPBP2	XM_013981135	100525889	4451	4649	4009	4334	4572	4353	4267	4391	4165	5734	4578	3128	4385.92
XM_021097860.1	KLHDC3	XM_021097860	100125975	4123.44	5551.7	3461.94	3240.17	4614.74	5906.95	3977.39	5546.25	4859.02	3660.15	3998.09	3659.03	4383.24
XM_021077977.1	SERINC3	XM_021077977	100152356	4114.6	5483.99	3887.21	4183.83	4542.7	4752.49	4692.79	4512.96	3810.51	4870.54	4282.61	3428.22	4380.2
XM_013993152.2	OIP5	XM_013993152	100516409	5428.86	1875.42	3492.37	5358.8	7547.92	5935	5379.3	2702.7	1685.84	7826.78	1185.82	4135.74	4379.55
XM_021088633.1	AZIN1	XM_021088633	100158237	3630.66	3460.71	3530.16	4409.04	4011.31	6484.71	4229.81	4647.43	3301.24	5707.33	6197.28	2876.31	4373.83
NM_001039748.2	OGT	NM_001039748	664652	4282.19	4529.73	4273.15	4484.6	5230.52	5520.9	3470.92	2933.27	3875.85	7371.99	3029.8	3474.16	4373.09
XM_021093420.1	DYNC1LI2	XM_021093420	100626901	4416.23	4190.4	3881.6	4364.73	4925.67	4144.56	4665.24	3024.41	3180.83	7168.75	3673.97	4745.94	4365.19
XM_021098883.1	TJP1	XM_021098883	100736682	4636.84	4991.08	4200.37	2745.95	5454.32	6055.98	3693.26	4687.42	3482.55	5274.71	4556.01	2594.17	4364.39
XM_021100187.1	DENND4A	XM_021100187	100157295	4711.42	5520.06	3973.53	3596.75	4717.88	4541.86	4092.57	4888.42	3328.75	6306.06	4005.25	2432.43	4342.91
XM_003123759.4	TMEM167A	XM_003123759	100514704	4295	3722	4103.09	4402.99	4033.37	5148.77	4382.09	4646.42	3239.66	5510.05	5024.68	3469.24	4331.45
XM_021068191.1	RAB5A	XM_021068191	100144499	4734.64	4635.66	3870.29	3735.8	4311.56	4921.93	4189.69	4171.83	3886	5527.73	4742.24	3227.36	4329.56
XM_021098363.1	FOXN3	XM_021098363	733584	3170.12	5673.73	4246.2	3798.33	3370.75	4775.21	4765.51	7410.31	5871.5	1876.16	5414.63	1544.46	4326.41
XM_021077099.1	LOC110257335	XM_021077099	110257335	4125.29	4606.11	3638.26	3980.76	3825.81	5043.35	4138.95	5761.42	4352.5	5316.13	4299.55	2811.26	4324.95
XM_021091115.1	TMBIM6	XM_021091115	396907	5613.03	3766.78	4154.87	5065.84	3654.87	4057.09	5431.43	3756.85	2647.37	6551.73	2830.93	4358.69	4324.12
NM_001243477.1	PSMD2	NM_001243477	100627568	4543	5451	3582	3183	4153	4305	4407	5168	3922	4050	5501	3472	4311.42
XM_003356116.5	MXRA8	XM_003356116	100621355	4314.47	5414.58	3733.92	3902.27	4048.61	5373.4	5673.68	6002.62	3757.59	3277.75	3082.69	3153.72	4311.28
XM_005663409.3	ILF2	XM_005663409	100154734	3645	6063	3473	2491	4345	3996	3792	5693	4651	3154	7888	2535	4310.5
XM_021068187.1	GSK3B	XM_021068187	100126852	4305.18	3555.65	4639.94	4177.48	5750.03	4772.57	4086.14	3812.69	3374.22	5057.46	5137.58	3011.1	4306.67
XM_003134072.4	PANK3	XM_003134072	100512746	4248.22	4796.16	3973.76	4818.37	4755.1	4428.35	3782.04	4671.33	4031.07	5707	3624.25	2776.58	4301.02
NM_001243481.1	RPL9	NM_001243481	100627537	5115.42	415.383	4755.16	5319.44	4429.6	3948.45	10384.5	5158.04	6791.12	397.799	460.772	4385.28	4296.75
XM_021066983.1	CAVIN1	XM_021066983	106505427	3720.76	4311.77	3539.42	3324.99	4650.61	4615.69	4511.09	3749.98	4601.91	4217.99	5102.97	5149.19	4291.36
XM_021083164.1	HSD17B12	XM_021083164	100312972	4184.64	5443.53	3940.41	3344.98	4290.21	4385.01	4649.53	5454.71	5193.87	3626.47	4754.34	2108.78	4281.37
XM_021071922.1	MAPK1	XM_021071922	100153927	4409.38	4768.49	4098	3412.04	3670.97	5644.97	4415.43	5239.42	4655.15	3673.81	4775.89	2612.82	4281.36
XM_021078798.1	UBE2H	XM_021078798	100626356	3322.03	5672.14	3865.58	3250.03	5096.6	5304.55	3777.61	5274.2	3854.98	5669.06	3675.48	2607.85	4280.84
XM_021095561.1	SPPL2A	XM_021095561	100522175	3583.04	4496.86	3393.06	4190.69	4148.25	5162.32	4315.26	4779.34	5163.94	5041.43	4228.74	2794.26	4274.77
XM_013978532.2	FBXL5	XM_013978532	100511143	4029.76	5488.25	4084.45	3909.38	4453.27	4620.61	3938.01	4688.38	3318.87	5557.01	3764.77	3422.73	4272.96
XM_005660087.3	RRAGA	XM_005660087	100153321	2866	4601	2808	2043	4275	6102	3481	6604	5061	3011	8615	1594	4255.08
XM_003359565.4	HNRNPA3	XM_003359565	100516520	2757.99	4582.1	4372.37	4765.53	3932.4	2499.82	3199.58	6149.03	4226.53	5242.73	4796.84	4487.34	4251.02
XM_021087279.1	RMND5A	XM_021087279	100516072	2745.07	8663.85	3284.19	802.312	6099.08	6159.14	3769.38	6505.42	5527.07	1205.06	5524.66	708.626	4249.49
NM_001137629.1	ERP44	NM_001137629	100192437	4780	4048	3912	4987	3574	3708	4175	4829	3746	5588	3050	4548	4245.42
XM_021082903.1	RTN3	XM_021082903	100512087	3900.19	5018.14	3965.21	3956.66	3860.61	5539.77	3839.92	4464.3	3039.2	5542.77	5050.59	2748.2	4243.8
XM_005664199.3	IGF1	XM_005664199	397491	4745.38	3268.25	2607.45	4283.68	6555.27	7052.55	2452.07	3897.25	4731.92	6194.48	931.239	4126.17	4237.14
XM_021089074.1	PTDSS1	XM_021089074	100156809	3637.71	5703.35	3560.9	2583.96	4719.52	5512.65	3318.35	5601.27	4134.13	3363.34	6355.43	2321.61	4234.35
XM_013992351.2	WWTR1	XM_013992351	100522573	3263	5782	3885	3395	3614	6129	3806	5675	4060	5028	2803	3329	4230.75
NM_001123113.1	FOS	NM_001123113	100144486	5199	5301	4953	4779	1594	1422	3615	6238	6301	843	3284	7059	4215.67
XM_013982944.2	RNF10	XM_013982944	100152989	4190.41	5648	3988.29	3313.34	4809.16	4703.87	4159.07	4927	3590.02	3800.24	4328.16	3071	4210.71
XM_021080137.1	CXH4orf3	XM_021080137	110255263	4131.55	3822.9	3518.9	3348.64	6388.07	4309.19	3776.5	3187.52	2427.79	7056.5	2664.62	5881.83	4209.5
XM_021073196.1	ADD3	XM_021073196	100155574	1852.64	5180.04	3398.09	2196.56	5141.52	3495.67	3385.61	4809.07	8861.78	3860.43	7601.24	730.169	4209.4
NM_001267834.1	PDIA4	NM_001267834	100522203	4156	4684	3407	3168	4368	3992	3721	6234	4447	3274	5670	3376	4208.08
XM_021094006.1	CMTM3	XM_021094006	110260936	3797.89	5277.31	3376.54	2986.97	4818.92	4646.72	3839.57	6114.29	5357.84	3445.57	4616.62	2180.09	4204.86
XM_005670201.3	NAA50	XM_005670201	100513438	4291.86	4329.24	4383.9	4384.94	4354.13	4383.33	4117.16	3762.75	3578.06	5341.8	4401.6	3085.99	4201.23
XM_013995069.2	ALDH7A1	XM_013995069	106504110	3949.85	4720.97	3831.36	4746.59	4210.49	3972.21	4526.61	4900.4	4414.92	3723.98	4318.42	3042.56	4196.53
XM_013997364.2	ARHGAP29	XM_013997364	100152734	3977.67	4213.09	2330.26	4557.39	3512.84	5170.68	3577.62	3960.53	4020.87	6564.96	6219.66	2231.87	4194.79
XM_021066145.1	AP2B1	XM_021066145	100620457	4282.2	4083.06	4827.24	2175.9	6727.72	4210.33	1960	4239.33	4328.75	4961.27	4482.1	3905.74	4181.97
NM_001190177.1	BCLAF1	NM_001190177	100462726	3833.76	5392.03	4161.5	4973.04	4407.79	4105.64	3042.79	2480.42	5434.74	3200.01	6024.92	3100.88	4179.79
NM_001097435.1	P4HA1	NM_001097435	100037299	2901.41	6224.5	4433.68	2989.01	3336.01	3570.55	4158.32	3754.8	5289.35	6595.82	2724.82	4143.27	4176.79
XM_003359582.4	NCKAP1	XM_003359582	100158033	4393.35	2045.33	6616.51	9282.76	1715.73	617.17	5226.16	387.392	823.594	13700.6	518.999	4734.14	4171.81
XM_005672579.3	EBF1	XM_005672579	100520467	2741.23	7475.1	3986.19	2361.81	4228.43	2954.95	4346.37	6557.24	6838.33	2384.27	5524.58	628.549	4168.92
XM_021087497.1	USP34	XM_021087497	100625426	3669.15	4311.39	3450.57	2808.56	3745.67	4667.25	4195.51	5667.97	4313.41	5005.99	5034.25	3078.93	4162.39
XM_021101187.1	FRYL	XM_021101187	100520794	3984.36	5495.91	4811.87	3508.67	4864.8	4672.61	3230.21	3542.78	3399.08	4974.83	4787.62	2649.73	4160.21
XM_021068731.1	SMARCC1	XM_021068731	100519869	4116.92	4899	3584	2949.99	4455	4336	3832.94	4860	3679.99	4604.99	5643.99	2874	4153.07
XM_013984983.2	ZDHHC2	XM_013984983	100516118	4343.53	3242.24	4700.83	2957.65	3101	3937.63	6563.06	4176.18	3177.16	5403.79	6710.84	1459.13	4147.75
NM_001099932.1	PGK1	NM_001099932	407608	3949	5210	3362	3450	4261	4322	4637	4573	3173	3700	4200	4896	4144.42
XM_005662889.3	RAD21	XM_005662889	100738633	4543	5159	3835	3518	4287	3806	4184	3473	4210	4995	4687	3036	4144.42
XM_021096667.1	EPS15	XM_021096667	100518076	3519.16	4864.16	4129.7	2796.88	3550.42	4546.58	3174.81	5945.99	5464.55	3752.83	6067.22	1915.16	4143.96
XM_003354222.5	RHOBTB3	XM_003354222	100523594	4002.38	3392.72	3959.52	5188.67	4647.74	4140.56	4090.38	3784.39	3056.2	6858.19	3610.04	2991.83	4143.55
NM_001001643.1	GDI2	NM_001001643	414427	4040	5686	3675	2478	4429	4621	4412	4590	4164	3517	5512	2468	4132.67
XM_013989211.2	ATXN3	XM_013989211	100144422	3951.33	4661.37	3278.66	4118.64	4094.26	5780.47	2902.94	5210.66	3609.71	5043.01	4599.7	2326.79	4131.46
XM_021098841.1	TBC1D2B	XM_021098841	100156840	4411.69	5504.09	3766.45	3861.55	4345.36	4206.78	3865.47	6168.13	5452.88	3804.65	2289.19	1893.94	4130.85
XM_003354616.4	C3H16orf72	XM_003354616	100620922	4544	4595	3727	3658	4007	5195	3843	4355	3985	5062	4086	2510	4130.58
XM_021077850.1	HOOK3	XM_021077850	100626498	3643.61	4879.45	3891.95	4272.07	4466.55	5233.26	3601.82	4317.61	2214.67	6460.73	4165.17	2378.22	4127.09
XM_021076523.1	42800	XM_021076523	100170772	3875.21	5910.21	3606.01	3220.47	5157.8	4972.19	3827.53	4631.01	4069.79	3871.89	3544.82	2829.29	4126.35
XM_021085440.1	P4HA2	XM_021085440	100623801	3748.48	3894.77	3902.95	3444.66	3345.04	5068.91	5118.76	5878	2110.31	3360.02	6379.79	3178.86	4119.21
XM_005669917.2	PCOLCE2	XM_005669917	100156529	3216	5974	3066	2520	5738	3615	4773	4353	4655	3433	6305	1772	4118.33
XM_021078395.1	TOP1	XM_021078395	100518587	4712.07	4768.34	4084	3817.99	4622.7	3629.94	4104.75	4303.25	3932.78	4957.1	3708.38	2778.27	4118.3
NM_001195114.2	DYNLL1	NM_001195114	100157773	3376	4111	3555	2787	5064	4343	4362	5086	3821	3049	6246	3570	4114.17
XM_005673229.3	MDFIC	XM_005673229	100192442	4982.57	5195.21	4574.34	2834.17	4309.28	4054.95	5701.22	5112.77	3582.56	2708.25	3778	2529.96	4113.61
XM_005660316.3	KLF4	XM_005660316	595111	3900.41	4763.08	4220.68	4554.66	2772.98	2606.96	7556.32	5373.28	3638.54	3611.05	1827.39	4446.68	4106
NM_213929.2	CTSH	NM_213929	396969	4742	4666	3879	3682	3869	3780	5600	6269	4723	1799	2458	3804	4105.92
XM_005655297.3	RPL8	XM_005655297	100154456	3293	5367	3232	2623	4046	3909	4323	4938	4626	2734	6525	3649	4105.42
XM_021100160.1	TXNDC5	XM_021100160	100156354	4229	5460	3470	2811	4049	4427	4220	5463	4088	3207	5048	2705	4098.08
XM_021062779.1	CRYAB	XM_021062779	100519789	3929.94	5396.93	3633.84	2532.13	3402.01	5018.03	4771.76	4516.98	1221.6	4038.6	5691.65	4986.25	4094.98
XM_021091567.1	TMEM263	XM_021091567	100620181	4226.39	3855.54	3752.66	4660.48	3664.69	3511.04	5388.85	3383.22	2686.81	6561.17	3788.8	3635.77	4092.95
XM_001928982.4	CREG1	XM_001928982	100152373	3970.88	4493.44	3630.62	5567.35	3904.99	4548.38	5002.8	4316.99	3670.55	4199.96	2041.11	3733.68	4090.06
NM_001252214.1	ARL8B	NM_001252214	100515580	3551.09	3762.6	2666.56	5033.67	3206.46	5652.96	6446.99	4302.97	3494.32	2792.04	4364.49	3786.09	4088.35
XM_021068632.1	TRA2B	XM_021068632	768108	4486.96	4598.22	3804.63	3428.43	3564.28	3544.57	3901.4	5274.65	5249.34	3192.62	5385.17	2587.14	4084.78
XM_021091911.1	SLC16A7	XM_021091911	100158241	2383.35	6153.28	3670.97	6241.32	3988.24	4113.44	2892.25	4511.43	6523.76	4258.63	2321.59	1885.53	4078.65
XM_013989579.2	FAM126A	XM_013989579	100620255	2178.54	4985.04	3760.1	3947.08	4272.7	4980.44	4019.78	5631.2	2338.96	6154.17	4414.26	2256.94	4078.27
XM_021100536.1	SRP72	XM_021100536	100520920	3878	4392	3499	3930	3618	4564	5332	4009	3715	4317	4830	2846	4077.5
XM_005668526.3	ITGBL1	XM_005668526	100525532	2713	4847	3750	5574	2421	4461	6390	5765	6009	3438	2712	847	4077.25
NM_001244573.1	PRPF40A	NM_001244573	100157937	4201.26	4597.08	4036.62	4497.49	4346.6	3512.78	4239.75	3324.4	2740.6	5426.24	4909.39	3075.71	4075.66
XM_021068448.1	NFKBIZ	XM_021068448	100520981	2897.46	6281.29	3658.4	6054.63	3036.43	3031.1	3007.32	3689.63	6028.8	4273.5	1838.35	5104.67	4075.13
XM_021094264.1	DPY19L3	XM_021094264	100621064	3349.83	5094.83	4707.85	4500.26	4241.97	4356.06	4502.76	3653.76	3191.95	4382.48	4152.33	2763.28	4074.78
NM_001031786.1	SAR1A	NM_001031786	595115	4397.97	5433.78	3715.89	3084.9	4874.38	4900.15	4009.45	4634.28	3383.8	3331.5	4468.72	2579.27	4067.84
XM_003130057.5	SRPRA	XM_003130057	100513370	4299.47	4205.91	3908.26	3700.51	4164	4478.61	4415.94	4059.78	3780.73	3979	4947.13	2864.4	4066.98
XM_003123988.6	CTNNA1	XM_003123988	100523778	3834	5798	3396	2363	4258	4138	4247	4867	3842	3124	5833	3097	4066.42
NM_213892.1	CTSV	NM_213892	396926	3681.18	4239.68	4172.22	5324.57	3116.45	2671.76	6449.12	3984.84	4479.36	4986.03	2918.09	2753.71	4064.75
NM_001134343.1	ACTR3	NM_001134343	396738	5522.63	3810.8	4727.61	3902.91	3612.66	3696.38	4826.39	3499.46	2682.5	4018.91	4528.77	3916.69	4062.14
XM_021101855.1	SEC31A	XM_021101855	100511210	5622.74	6516.14	3110.38	943.366	5945.22	4516.98	3232.19	4824.27	2149.37	992.038	8159.13	2712.2	4060.34
XM_021076800.1	ERBIN	XM_021076800	100511418	3981.52	4738.12	3741.47	3536.02	4684.13	3648.35	4710.81	4493.85	3836.39	4990.38	3781.45	2580.49	4060.25
NM_001123089.2	C4A	NM_001123089	445467	1529	7382	1339	2829	4860	990	3267	4035	20625	518	573	770	4059.75
XM_013996502.2	ZHX1	XM_013996502	100154564	3848.08	3155.93	4071.84	5277.2	4935.63	3100.55	5062.43	2415.19	2285.34	8099.4	2511.69	3890.5	4054.48
XM_021070652.1	QARS	XM_021070652	110256443	3809	5305	3722	3277	4039	3937	4427	4845	4426	2945	4102	3768	4050.17
XM_021070564.1	TFG	XM_021070564	414406	4531.52	4134.52	3927.74	3722.06	4061.26	4107.7	4283.15	3809.77	3232.68	3935.74	4738.63	3993.09	4039.82
XM_005663893.3	NACA	XM_005663893	100154750	3518.99	5663.67	3338.25	3178.61	4607.41	4061.94	4603.51	4373.08	4203.91	2780.7	4423.83	3707.69	4038.47
XM_021084231.1	FOXO3	XM_021084231	733621	3566.77	5386.52	3311.01	2932.49	4315.01	4949.51	3230.23	6456.4	5671.62	3478.2	3113.43	1955.31	4030.54
NM_001244442.2	CHSY1	NM_001244442	100520288	3931	5147	3683	3037	4504	6200	3213	4058	3173	3973	5078	2327	4027
XM_021062879.1	PAFAH1B2	XM_021062879	100523683	3802	4621	3348	3597	3960	4741	4014	4117	3202	5335	4845	2733	4026.25
XM_021101857.1	SEC31A	XM_021101857	100511210	4169.83	4572.38	3398.68	4451.01	1968.05	2788.59	5407.67	6825.87	4980.7	4035.96	3559.85	2145.37	4025.33
XR_002336611.1	MTMR6	XR_002336611	100739485	4346	4659	3929	2893	3627	5182	4746	5042	3769	3575	4354	2164	4023.83
XM_021079895.1	DCTN4	XM_021079895	100626043	2601.78	4701.51	2768.1	2031.33	4422.3	5514.42	3188.99	7019.93	4999.8	2264.17	7406.6	1359.93	4023.24
NM_001167650.1	MAT2A	NM_001167650	100312974	4147	5104	5309	5083	3833	3697	3555	3730	4909	3010	3582	2290	4020.75
XM_003133258.4	MMADHC	XM_003133258	100521690	3445	5232	3923	2888	3798	5766	4043	4305	3425	3154	5984	2278	4020.08
XM_021099884.1	HECTD1	XM_021099884	100152212	3548.59	5525.37	3433.3	1939.13	4208.08	4901.08	3833.56	5990.34	5035	2416.45	7039.25	369.656	4019.98
XM_021064023.1	HNRNPK	XM_021064023	100622191	3716.55	4970.94	5058.86	3587.24	4013.86	2999.12	5288.5	2303.02	5027.58	2784.05	5640.2	2812.11	4016.84
XM_021088919.1	ASAP1	XM_021088919	106509950	4030.34	5214.82	5394.93	4473.56	4161	3423.73	5904.34	4110.33	2479.4	4409.6	2735.22	1808.1	4012.11
XM_003124066.6	DPYSL3	XM_003124066	100525453	4132	3000	3135	2907	5225	6835	3529	3648	3014	4938	2992	4786	4011.75
XM_003358650.5	MFSD1	XM_003358650	100621077	4605	4528.73	4088.49	3955	3169	3584	5301.49	5659.99	4483.6	2955	3577.31	2179.63	4007.27
XM_021064627.1	GAS1	XM_021064627	100516459	2877	6900	4434	2962	6803	3541	3255	2687	3849	5821	1767	3162	4004.83
XM_003122601.4	C2H11orf95	XM_003122601	100511737	3103.81	4519.86	4085.79	3262.34	3850.39	5978.23	4160.08	4921.7	3430.8	3725.23	4820.41	2190.8	4004.12
XM_003130506.5	RAB3GAP2	XM_003130506	100516506	4149.64	4923.06	4551.72	3370.69	4287.48	4146.26	5139.8	3506.13	3742.79	3545.4	4070.79	2609.15	4003.58
XM_005668350.3	POSTN	XM_005668350	100152401	1444.54	2052.45	1421.14	9872.14	3479.99	853.113	1686.39	2678.2	13490.6	417.171	907.017	9729.26	4002.67
XM_021097539.1	UBA2	XM_021097539	100739612	4042	4615	3196	3195	4223	3947	4184	4336	3719	4244	5430	2869	4000
XM_005662787.3	PXDN	XM_005662787	100516076	5198.46	4738.13	3577.71	2393.66	4845.42	5471.32	3387.42	3975.67	2917.54	3034.28	5471.54	2963.99	3997.93
XM_021078934.1	MKLN1	XM_021078934	414428	4087.64	4710.36	3753.44	2312.53	3584.55	5340.14	3590.57	4665.92	5045.31	2905.22	5856.75	2051.58	3992
XM_003133981.5	PLK2	XM_003133981	397251	5023	6791	4134	3557	3369	1751	3884	4590	6529	2489	2736	3023	3989.67
XM_021084478.1	ARSB	XM_021084478	102158016	4349.96	3909.89	4861.94	3764.89	3533.89	5830.37	4374.89	5004.98	2474.91	4021.08	2819.98	2915.1	3988.49
XM_021101589.1	PCDH18	XM_021101589	110262155	4557.25	4396.48	3730.02	2143.11	2364.36	2970.67	5019.09	5549.54	7133.63	2125.88	7040.73	820.734	3987.62
XM_003133366.4	ADGRA2	XM_003133366	100524344	3995	5198	3611	3271.89	3898	3814	4368	4841	3797	3555	5634	1842	3985.41
XM_003123715.5	AGGF1	XM_003123715	100520064	3908.14	4471.67	3379.98	3533.95	3604.97	4499.49	4153.26	5069.38	3926.11	4251.67	4622.73	2394.25	3984.63
XM_021101485.1	DCHS2	XM_021101485	100626442	4197	7017	2500	1311	8119	3598	1999	2881	1328	6841	3013	4987	3982.58
XM_001928248.5	FUT11	XM_001928248	100157040	3404.25	4570.88	3245.13	3714.53	4610.99	4699.86	4621.14	4329.24	3703.04	4681.11	3309.53	2891.49	3981.77
XM_021086898.1	GINM1	XM_021086898	102157824	2928	4097	3546	2457	4289	5408	3242	6818	4174	4121	4206	2466	3979.33
XM_021091141.1	KITLG	XM_021091141	397509	4985.05	7068.81	1706.62	3774.65	4683.49	7054.94	1822.56	2657.55	1253.34	6666.37	1330.58	4731.8	3977.98
XM_021076137.1	SSFA2	XM_021076137	102166177	3974.64	4313.86	3096.18	2982.76	5197.33	3662.56	4823.24	4388.64	5963.53	3481.56	3127.73	2711.19	3976.93
XM_021090963.1	CCT2	XM_021090963	100157776	4984.24	3074.43	4712.8	4942.74	2092.82	6477.07	3008.17	1555.01	1782.55	6020.04	7174.23	1857.67	3973.48
XM_021080456.1	RLIM	XM_021080456	100738472	3346.26	4235.58	3915.6	3975.71	3995.4	4370.19	3576.18	4573.22	3516.81	5385.77	4540.11	2218.76	3970.8
XM_005656783.3	IARS2	XM_005656783	100739845	4006.1	4752.65	3732.04	3266.02	4349.64	3830.21	4421.08	4580.15	4245.13	3956.32	4019.35	2467.1	3968.82
XM_021083008.1	ZFP91	XM_021083008	100525558	4216.35	4444.46	3658.81	4148.19	3918.67	3971.8	4366.47	3758.33	3165.94	5389.78	3856.82	2702.09	3966.48
XM_003357285.4	PPP2R1B	XM_003357285	397470	4069.8	4866.5	3613.52	3125.4	3782.06	4214.88	4041.69	4476.72	3013.68	4108.63	5824.82	2456.52	3966.18
XM_013993169.2	CHP1	XM_013993169	100621371	3974	5806	3052	2491	4091	4675	3739	4045	3333	3978	5060	3325	3964.08
XM_021092534.1	SLC2A13	XM_021092534	106504075	3431	3296	3481	4098	3314	6350	3688	4709	2449	6919	3196	2637	3964
XM_005666340.3	PSEN1	XM_005666340	780411	3433.48	6232.41	3495.91	2388.89	2897.91	5215.44	3698.73	6343.66	5235.63	2304.56	4578.1	1736.61	3963.44
XM_003126994.5	DNAJA2	XM_003126994	100521133	3759.31	4919.82	3563.08	3186.42	3801.94	4475.64	4306.29	4312.5	3777.22	3751.84	4958.23	2615.08	3952.28
XM_021082147.1	MAP3K7	XM_021082147	100135663	3337.01	4570.42	3602.35	3309.85	4668.65	4924.74	3608.06	4324.01	3255.13	4737.61	4633.3	2450.94	3951.84
XM_021084528.1	ARRDC3	XM_021084528	100520233	3993.98	5587.62	4303.35	3855.3	3745.94	3000.31	3696.89	3879.32	3479.86	3547.88	5021.16	3277.66	3949.11
XM_001924998.6	SSB	XM_001924998	100152189	3884.89	4472.15	3744.93	3825.21	4184.21	3614.35	4137.19	3884.75	3932.9	4271.5	4305.67	2992.8	3937.55
XM_005673699.3	YIPF6	XM_005673699	100738646	4380.04	4611.85	3006.88	4349.77	4205.28	4498.05	4099.86	2414.33	3766.08	5039.99	4185.89	2685.08	3936.92
XM_003129170.6	ABCE1	XM_003129170	100524881	4566.79	3183.68	3550.61	4460.59	3731.31	3844.82	3687.73	3028.06	2479.93	7311.06	3959.76	3410	3934.53
XM_003481659.4	RAB21	XM_003481659	100736618	3856	4072	4008	3304	3894	4606	3464	5072	3248	4355	4638	2648	3930.42
NM_001244829.1	RPS13	NM_001244829	100513520	4140	5107	3671	3428	3946	3218	5005.98	3462	4318	3090	3991	3726.99	3925.33
XM_021087834.1	ROCK2	XM_021087834	397445	4094.48	3877.06	4099.94	3739.54	4385.37	3526.02	3818.99	3099.78	4012.35	4690.73	5356.29	2398.96	3924.96
XM_021065790.1	DZIP1	XM_021065790	100519383	3574	5363	3316	2790	4191	4420	3543	4540	3687	3928	4910	2803	3922.08
NM_001243494.1	RTRAF	NM_001243494	100154555	5070	3725	4168	4986	3298	2667	5518	2624	2671	4735	2760	4797	3918.25
NM_001199890.1	VLDLR	NM_001199890	733630	3851.64	5362.97	4362.53	1337.32	4911.27	9820.86	1982.79	5586.65	2016.78	2223.94	3333.41	2220.23	3917.53
XM_003356899.5	UGDH	XM_003356899	100627727	3179.93	4574.29	2454.19	2278.51	5373.68	4766.75	2730.06	3869.58	3220.19	5458.66	6329.86	2741.38	3914.76
XM_001928761.4	EID1	XM_001928761	100155122	3531	5259	3119	3018	3927	4911	5116	5314	3753	3366	3758	1882	3912.83
XM_021085753.1	RAC1	XM_021085753	100627149	3069.67	5378.19	2815.99	2377.27	3050.27	3452.19	3865.74	6189.73	4131.85	3663.23	6161.39	2715.97	3905.96
XM_021069472.1	RYK	XM_021069472	100523513	4483	4061	3548	4164	3975	3627	3571	3358	2268	5431	2635	5669	3899.17
XM_021101587.1	SLC7A11	XM_021101587	100623148	3538.03	3211	4007.42	4165.68	3924.69	3440.75	3268.35	3210.38	2802.49	7221.57	5657.11	2293.99	3895.12
XM_021093024.1	APAF1	XM_021093024	100513283	4467.85	3815.87	4384.24	4036.01	3705.3	4254.24	3221.04	5162.55	4787.88	4110.79	3164.21	1629.78	3894.98
NM_001243852.1	STT3A	NM_001243852	100511525	3067.04	4390.33	2605.25	1883.5	5314.21	5891.51	3297.82	4999.18	3716.08	2435.32	6257.84	2858.24	3893.03
XR_002345408.1	CCNL2	XR_002345408	100739567	4066.98	5421.71	3550.91	3579.54	3706.27	4109.64	4298.21	3434.14	3872.63	3769.29	4256.49	2642.51	3892.36
NM_001308410.2	NUDT3	NM_001308410	100737442	3127	4890	3766	2793	4892	4845	3292	5860	3294	3532	4409	1961	3888.42
XM_013990651.2	UBTD2	XM_013990651	100621592	3853.97	4182.75	3359.98	3966.46	3515.18	4560.88	4569.85	4658.14	5032.84	4354.35	2757.47	1834.86	3887.23
XM_021089487.1	ALDH9A1	XM_021089487	100153809	3071.99	5841.51	2977.97	2183.77	4138.82	4563.51	3248.13	6144.51	4503.77	2649.62	5326.5	1957.69	3883.98
XM_021076504.1	ZEB2	XM_021076504	100739669	3604.77	3919.45	3354.04	4370.3	4986.98	4626.59	4610.49	2143.73	2135.69	7030.85	1960.22	3849.58	3882.72
XM_021080147.1	USP9X	XM_021080147	100628154	3099.22	5046.15	3686.98	3609.5	3634.91	3741.99	3840.6	4106.13	4474.51	4109.33	4646.36	2552.12	3878.98
XM_021065463.1	SACS	XM_021065463	100624042	4119.69	4285.85	3749.43	3369.94	4449.1	4183.75	3230.01	3145.6	2865.89	5560.04	4785.32	2770.74	3876.28
XM_005661051.3	EIF3M	XM_005661051	100513781	3643	5372	3309	2818	3608	4014	3973	4883	3841	3146	5081	2773	3871.75
XM_021069858.1	PIK3CA	XM_021069858	100621789	3785.83	4535.53	3567.65	3860.94	4155.73	4315.13	3954.85	3852.66	3168.86	5051.61	3469.65	2703.3	3868.48
XM_021083210.1	QSER1	XM_021083210	100516129	4136.37	4625.85	3723.44	3723.91	3709.28	3602.25	4612.47	3236.11	4053.88	4795.96	3757.56	2435.66	3867.73
XM_003127238.5	SLC1A5	XM_003127238	641348	4500	4014.97	3697.21	3075.93	3734.2	4315.38	6032.5	3348.78	2855.66	3191.5	5161.58	2477.56	3867.11
XM_003355244.5	ATP5PB	XM_003355244	100154817	3342.04	5499.79	3162.66	2748.91	3249.93	3154.54	3562.77	5452.22	3857.84	3686.17	6143.96	2474.45	3861.27
XR_002341786.1	ZFYVE16	XR_002341786	100511806	3401.93	3568.87	3273.64	4377.65	3662.07	4307.33	3861.1	3784.15	3475.19	5557.24	3591.18	3332.49	3849.4
XM_021096135.1	EMILIN2	XM_021096135	100522875	3859	4379.33	3810	3474.98	5182	2202	4733.08	5227	4042.71	2738	3418.92	3106	3847.75
XM_013982100.2	ATP1B3	XM_013982100	100514493	3825.12	4635	3817	3307.64	3786	4358.25	3685	3707.37	2701	4290.33	3977.32	4011.95	3841.83
XM_021071096.1	LOC100623720	XM_021071096	100623720	1341.73	4419.44	1611.26	1083.54	5498.3	10673.2	1217.83	6954.99	2816.02	1807.57	7300.58	1341.59	3838.84
NM_001129955.1	RPL23	NM_001129955	414398	3066	5185	3123	3287	3597	3391	3974	4362	4236	2755	5230	3796	3833.5
XM_021075607.1	CYFIP1	XM_021075607	100627463	3583	4341	3553	3061	3789	3916	4642	4123	3856	4120	4475	2532	3832.58
XM_021079172.1	CALD1	XM_021079172	100524227	5293.99	7681.74	18.6637	54.153	4212.32	5873.56	3600.65	1038.37	512.617	18.658	17660	24.7283	3832.45
XM_021086344.1	GTF2I	XM_021086344	100513345	4433.31	3831.64	3996.94	3706.35	3239.7	4386.61	3903.03	4390.31	3829.51	4790.89	2711.86	2758.57	3831.56
XM_021092144.1	PPFIBP1	XM_021092144	100516194	3720.54	4378.56	2974.22	3257.68	5127	2981.46	3388.66	4962.89	5395.06	3747.05	3072.68	2958.63	3830.37
XM_001928904.7	TRIM8	XM_001928904	100154191	2937	4858	3197	2327	3745	4634	2990	6238	5113	2728	5727	1424	3826.5
XM_021096004.1	CAP1	XM_021096004	100621359	5073.21	3722.88	4197.53	3454.17	3724.68	3502.59	3668.09	2915.92	2422.87	5342.83	2723.45	5131.21	3823.29
NM_001206430.1	APC	NM_001206430	100517932	3831	5829	2995	2132	3967	3875	3465	4975	3373	3550	5577	2285	3821.17
XM_005664321.3	MBTPS1	XM_005664321	100516674	3238	5519.9	2556.87	1981.72	3458.71	5082	3701.19	5725.85	4473.3	3006	5312.63	1793.19	3820.78
XM_021069003.1	ASB14	XM_021069003	110256252	3445	4467	3807	4041	3512.99	3605	4110	3723	3591.67	4967	4415	2103.99	3815.72
XM_021073625.1	IL33	XM_021073625	100518643	2603.16	1582.15	2659.36	6654.91	9951.05	1089.71	2475.77	1671.89	3170.76	5028.81	1719.29	7074.88	3806.81
XM_021079235.1	BMT2	XM_021079235	100621338	3668	3668	3186	5189	3196	3429	4151	4877	3288	5647	2639	2701	3803.25
XM_021064883.1	YME1L1	XM_021064883	100515849	4590.4	4403.53	3074.05	3871.4	3377.53	3112.91	4574.32	2860.29	2866.74	5614.8	4146.35	3122.53	3801.24
XM_021063987.1	DNAJA1	XM_021063987	100512008	4264.05	3700.99	4551.61	4460.43	3490.96	3422.27	3562.04	3570.96	3394.57	4805.11	3335.7	3004.73	3796.95
XM_021083020.1	CTNND1	XM_021083020	100519699	3438.41	5089.86	3317.73	1762.95	3912.58	5681.86	2409.64	4551.71	3400.48	2824.53	7206.65	1865.53	3788.49
XM_001927545.6	CD109	XM_001927545	100155478	3393.43	4273.96	3212.71	3205.76	3964.22	6254.04	3595.34	3132.76	2233.46	5841.76	3396.96	2952.83	3788.1
XM_001929029.7	RAB8B	XM_001929029	100153972	3494	3886	3463	3994	3660	3316	4176	3915	3797	5299	3535	2864	3783.25
XM_021094168.1	RBL2	XM_021094168	100627715	2909.98	5332.51	3035.97	3376.09	4080.06	4591.32	4214.33	4439.48	4917.42	3588.1	2639.37	2255.5	3781.68
NM_001001636.1	RPL32	NM_001001636	414419	2839.04	4429.43	3096.77	2386.99	3640.9	4042.07	4713.37	4547.41	4287.96	2353.85	6301.92	2721.64	3780.11
XM_021089159.1	CPNE3	XM_021089159	100152057	3789.33	3113.56	3740.78	4154.45	4083.53	4150.46	2778.47	4113.62	2682.24	6199.79	3643.64	2889.8	3778.31
XM_021076644.1	TARS	XM_021076644	100526191	4086.78	3994.57	3726.61	3153.23	3925.74	3979.64	4090.48	3576.47	3374.8	3865.73	4901.99	2636.52	3776.05
XM_003132815.6	KCTD9	XM_003132815	100521867	3500	4224.83	3286	3873	3936.94	3575.73	3942	4481	4162	3774	4407	2078.48	3770.08
XM_021080403.1	NR3C1	XM_021080403	396740	1977.62	4313.74	3184.2	3908.69	4211.94	4279.1	2729.97	5710.4	4455.73	5037.14	2839.65	2570.79	3768.25
NM_001315754.1	SDC2	NM_001315754	100152754	4065	3529	4175	2311	2224	5484	3230	4369	2759	3380	7704	1951	3765.08
NM_001244208.1	PRELID1	NM_001244208	100512335	3499	4833	3203	1960	3338	4454	3739	5319	3916	2050	6459	2373	3761.92
XM_021087429.1	C1D	XM_021087429	100515656	3556.06	3684.25	3229.81	3729.79	3945.38	5059.25	3347.17	4261.97	3198.32	4149.95	4547.99	2416	3760.49
XM_021071557.1	CRTAP	XM_021071557	100622574	3400.86	5972.14	2940.44	2704.58	4623.68	4479.39	3289.57	5975.21	3307.73	3163.92	2835.71	2412.15	3758.78
XM_021070274.1	GOLGB1	XM_021070274	100620515	3553	4916	3157	2837	4324	3566	3821	4025	4104	4205	3587	3009	3758.67
XM_003484170.4	LOC100625207	XM_003484170	100625207	3672.74	4537.96	3785.13	4170.3	4157.8	3059.93	3766.07	3613.86	2777.89	5618.24	3216	2720.12	3758
NM_001168419.1	ZFP36	NM_001168419	100316849	4013	4875	4765	5153	1600	1412	2425	6593	8333	988	1705	3217	3756.58
XR_002339208.1	SF3B1	XR_002339208	100157887	5052.37	4647.32	3484.66	5697.75	2352.98	1135.84	4431.58	1924	3576.3	4852.27	3010.93	4862.77	3752.4
XM_005665438.3	EPS15	XM_005665438	100518076	3933.25	3248.23	3139.84	6204.12	4264.06	2968.99	4080.19	2653.33	1828.2	6700.7	2683.4	3312.63	3751.41
NM_001243524.1	EEF1B2	NM_001243524	100154920	3859	4081	3848	4600	3603	2299	5826	2622	3222	4191	2464	4342	3746.42
XM_021068928.1	PBRM1	XM_021068928	100525781	4307.48	4176.24	3317.24	3746.57	3859.6	3703.63	4366.55	3522.73	3201.26	4538.26	3559.07	2655.84	3746.21
XM_021080479.1	DIAPH2	XM_021080479	100155257	4367.46	5034.08	3930.66	2106.43	4454.16	4793.44	3591.83	4230.99	3384.57	895.7	5241.88	2899.65	3744.24
XM_021080713.1	TGFBR1	XM_021080713	396665	3546.59	3542.29	2855.44	3805.71	3516.41	5170.29	3077.59	3985.51	3691.45	5764.36	3234.43	2732.93	3743.58
NM_001114676.1	LIMA1	NM_001114676	100137084	5032.15	2690.55	4623.25	3633.3	3483.82	2938.5	3171.26	2549.22	4229.08	6698.93	2011.48	3854.86	3743.03
XM_021091651.1	LARP4	XM_021091651	100626466	3675.25	3541.65	3848.39	4240.87	3825.61	3906.91	4124.26	4179.02	3007.54	4342.43	3689.73	2523.81	3742.12
NM_001244547.1	CTDSP2	NM_001244547	100624883	2764	5861	2632	2088	4480	3790	3481	5529	5512	2491	4262	2010	3741.67
XM_021063973.1	PHYH	XM_021063973	100134962	4117.74	1957.09	3687.2	7361.49	2744.56	2820.21	3594.2	4947.23	3810.17	5282.15	1624.05	2928.37	3739.54
XM_021090345.1	DDAH1	XM_021090345	100153814	2911.31	3408.68	4479.82	1479.16	1126.44	9027.93	1934.42	4655.32	679.855	2136.42	11368.7	1640.7	3737.4
XM_021075136.1	HNRNPA3	XM_021075136	100516520	4950.23	2976.24	3036.65	2715.23	5166.56	3219.93	4851.1	2455.1	4026.98	3751.43	4724.68	2907.77	3731.83
XM_021070864.1	ADAMTS5	XM_021070864	100522952	2324	4088	2411	5088	2004	1493	6412	5245	10879.3	3209	1060	558	3730.94
XM_021094715.1	TCF12	XM_021094715	100621557	3810.73	3457.57	3349.55	3520.74	3663.24	4502.91	3288.68	3814.17	3435.69	5227.69	4448.4	2246.49	3730.49
XM_003358899.4	CCT8	XM_003358899	100623886	3769	4515	3318	3042	3179	3397	4161	3356	3197	3921	6097	2813	3730.42
XM_021069974.1	VPS8	XM_021069974	100514920	3339.06	5099.92	3178.12	3213.38	3583.71	4795.86	4543.44	3882.73	2467.89	4542.39	3783.81	2285.44	3726.31
XM_021077308.1	VDAC3	XM_021077308	397651	3057.61	5161.84	2967	1933.59	3573.54	5187.16	3682.41	5351.97	3236.3	2392.78	5681.49	2422.75	3720.7
XM_003130398.6	PTPN14	XM_003130398	100521917	3785.88	4078.94	3454.69	3004.93	4145.87	5020.94	3555.84	4263.97	2816.23	4253.51	4072.82	2188.94	3720.21
XM_021096065.1	ANKRD12	XM_021096065	100519490	3805.42	5959.98	3269.7	2212.36	4767.59	3878.54	3851.82	3777.51	4125.75	4458.84	2853.52	1675.65	3719.72
NM_214407.1	GPX4	NM_214407	399537	3997.78	4720.37	3422.74	2857.35	3646.52	4532.67	4008.06	4335.09	3603.62	2907.92	3299.29	3302.32	3719.48
XM_003480359.4	RSL24D1	XM_003480359	100623328	3146.87	3892.96	3338.93	3583.81	3771.77	4386.99	2991.88	4174.04	3284.84	4531.87	4831	2629	3713.66
XM_005655356.3	LAPTM4B	XM_005655356	100522993	3476	4357	3162	4009	4061	2974	4327	4625	5077	2705	2954	2798	3710.42
XM_003359437.5	MAP3K2	XM_003359437	100621234	2988.92	4351.89	3256.42	4214.9	4181.16	4322.18	3412.31	3365.44	3545.03	5510.86	2608.7	2765.47	3710.27
XM_021067113.1	UBE2Z	XM_021067113	100523993	3652	4751	2728	2518	3806	3881	3909	4892	3607	3255	5112	2410	3710.08
XM_005666690.3	REST	XM_005666690	100520754	2845.36	4354.89	3442.11	2875.67	3895.09	4614.34	3135.66	5278.02	3752.17	4099.2	4234.45	1987.51	3709.54
XM_003127269.5	KDELR1	XM_003127269	100520962	3688	4127	3187	3406	3630	4246	4018	3885	3621	3533	4164	2963	3705.67
XM_005654497.3	PTAR1	XM_005654497	100153489	3159.39	3419.15	3490.17	4464	4081.43	4332.77	3135.76	3659.99	3097.05	6012.48	3399.4	2186.7	3703.19
XM_021094349.1	HNRNPL	XM_021094349	102163392	3606	5162.82	2982.86	2719.14	3729.45	3568.64	3652	3593.53	4089.13	3248	4965.66	3088.22	3700.45
XM_021064440.1	CDC42BPA	XM_021064440	100511216	4846.37	3666.2	3667.62	3119.54	3497.47	4696.68	4776.03	3721.32	2538.17	4428.2	3331.8	2107.57	3699.75
XM_021067470.1	KIAA0368	XM_021067470	100628178	3687.88	5146.22	3466.59	2870.16	3957.42	4428.93	3916.37	3924.04	2800.18	4463.23	2921.09	2778.69	3696.73
XM_021087192.1	EIF5B	XM_021087192	100520783	3855.1	4052.4	3543.34	3513.59	3445.13	3137.33	3855.71	4252.46	3726.82	4223.74	4348.07	2402.62	3696.36
XM_021075109.1	NBEAL1	XM_021075109	100514254	3377.08	4175.79	3457.1	3942.02	4712.72	3781.06	3423.03	3248.03	3585.45	5211.33	2431.23	3008.37	3696.1
XM_001929152.5	LOXL4	XM_001929152	100157207	4817.66	3200.05	3984.97	3110.67	2666.14	4088.87	4165.82	4048.51	1062.99	3914.16	8194.91	1048.16	3691.91
XM_021065809.1	MBNL2	XM_021065809	100519915	3582.94	3970.77	3602.44	3241.35	3993.31	5074.95	3255.44	3482.26	1659.19	6561.29	1930.43	3915.24	3689.13
XM_003358482.4	FAM208A	XM_003358482	100627450	3819	3552.96	3326.52	3710.68	3988.61	4001.77	3876.13	3003.01	3156.48	5252.73	3884.12	2690.51	3688.54
XM_003132032.5	ALDH3A2	XM_003132032	100525303	2951.26	4473.55	3764.2	2572.6	5120.2	3801.69	4649.56	5079.01	3074.85	2365.89	3977.43	2421.83	3687.67
XM_021072334.1	FUCA2	XM_021072334	100154940	3797.59	3666.07	4030.66	4750.01	3970.87	3554.98	4492.84	3544.88	3442.46	3129.58	3047.46	2785.57	3684.41
XM_005669945.3	TIPARP	XM_005669945	100626111	4223	3817	3690	4910	2198	2029	3802	5952	4091	1693	3219	4495	3676.58
XM_013986236.2	OGT	XM_013986236	664652	2369.19	4874.3	3047.31	3389.17	3320.63	3336.74	4590.06	2699.03	2841.25	5240.46	5616.86	2703.53	3669.04
XM_013984778.2	PLPP1	XM_013984778	100515451	3940.8	3970.76	3396.92	4350.57	2970.92	3509.94	5284.49	3071.07	2603.62	3440.72	3185.78	4260.47	3665.51
XM_021069457.1	DNAJC13	XM_021069457	100152107	5424.03	4811.71	2877.76	2779.89	3345.15	4308.28	4605.28	2442.42	3652.31	4512.16	3377.24	1737.44	3656.14
XM_013999263.2	OSBPL1A	XM_013999263	100511459	2742.5	4874.33	3298.08	1738.05	3428.84	4072.12	3587.52	7488.65	4072.38	2020.33	5405.06	1099.58	3652.29
XM_021088720.1	TGFBR3	XM_021088720	397512	3498.69	4232.71	3600.06	3925.36	3374.68	2157.32	5424.47	3972.94	7680.81	2648.71	1590.56	1720.52	3652.24
XM_013985025.2	PRNP	XM_013985025	494014	4835.03	3810.09	3033.72	3186.07	5112.15	3594.68	3738.18	3104.66	2953.48	3651.27	3692.69	3026.73	3644.9
XM_021064196.1	ZEB1	XM_021064196	100520325	4525	4493	4095	2573	3625	4450	3415	3257	2547	4554	3888	2285	3642.25
XM_021070935.1	TMEM50B	XM_021070935	100532728	4294.59	3848.33	4070.01	2762.09	4298.85	4381.17	3484.97	3993.59	3261.15	3416.29	3490.93	2370.63	3639.38
XM_021063816.1	TPR	XM_021063816	100520507	3222.91	4755.16	2852.33	2630.72	4154.56	3717.46	3528	4491.86	4435.63	3043.47	4398.13	2386.88	3634.76
NM_001004027.1	HMOX1	NM_001004027	445512	2451	4624	2244	2205	7019	4412	3488	4798	1382	2740	5440	2790	3632.75
XM_021087487.1	XPO1	XM_021087487	397330	3657.97	3088.48	3373.03	3668.76	3753.62	3916.66	3685	3174.53	3306.02	4813.83	4432.85	2717.37	3632.34
XM_003358680.5	RPL22L1	XM_003358680	100627256	3626	2961	2780	4397	4744	2151	2975	1474	1859	4726	1944	9890	3627.25
XM_005662003.3	TPST1	XM_005662003	100517581	1948.06	6066.95	1421.08	1063.7	3851.13	5519.9	2407.25	7984.58	5317.57	1377.56	4716.19	1843.47	3626.45
NM_001315800.1	TOLLIP	NM_001315800	100625123	5249	5634	3309	2090	3675	3438	4689	4646	3309	2195	3169	2102	3625.42
XM_021097351.1	EHD4	XM_021097351	100738234	3829	3480	3527	2631	4161	4040	3765	3731	3096	3586	4534	3124	3625.33
XM_005670021.3	AP2M1	XM_005670021	100626761	2734.83	4804.76	2209.47	1704.63	3537.8	4386.53	2994.75	5785.69	3780.55	1865.83	7922.06	1743.37	3622.52
XR_002347074.1	EXOC5	XR_002347074	100513903	3511.25	3450.47	3906.55	4065.92	3422.01	3462.62	3766.5	2990	2368.79	5840.65	4288.04	2393.33	3622.18
XM_021069674.1	MBNL1	XM_021069674	100525306	3316.38	3623.35	3942.97	4989.12	4287.85	3223.6	3573.71	1319.83	1171.77	8748.04	1756.68	3488.9	3620.18
NM_001317080.1	ABCA1	NM_001317080	100152112	3190	3739	3051	4055	2785	3325	6022	5488	4634	3209	2008	1927	3619.42
XM_003131571.5	ANKRD40	XM_003131571	100512492	3177.61	4607.66	2662.29	2314.26	2822.03	3863.81	3441.07	6269.22	3397.09	3158.96	6092.62	1561.13	3613.98
XM_021101914.1	NID2	XM_021101914	100156994	3048.23	5022	2919.96	3165.2	3958.95	3706	3792	4169	2397.1	2430.53	6324.95	2418.12	3612.67
XM_001925000.5	ISM1	XM_001925000	100154170	3611.92	6230	2675.74	3694	4524	3494	3675	3228.99	3328.84	4047.92	1743.17	3046	3608.3
NM_001348972.1	HADHB	NM_001348972	397017	4035	4536	3561	3112	3712	3198	3986	3455	2873	3819	4379	2613	3606.58
XM_021088219.1	SPTBN1	XM_021088219	100516258	2227.78	3826.15	5202.07	2669.77	3507.06	2271.4	2534.65	5998.13	5429.44	3340.77	3258.81	3011.34	3606.45
XM_021065329.1	FNDC3A	XM_021065329	100620938	2748.54	3517.21	3054.38	3729.28	3643.78	3560.01	3321.24	3601.59	3233.34	5180.94	3927.67	3748.76	3605.56
XM_021098462.1	CLIC1	XM_021098462	110255330	2858	3824	2554	2149	3637	3656.65	3742	4705	2760	2235	8457	2685	3605.22
XM_021074819.1	FARSB	XM_021074819	100524650	2701.39	6838.99	3816.67	2198.85	2422.55	4499.55	3229.48	4388.91	4388.99	2434.73	4663.31	1619.27	3600.22
XM_021090344.1	DDAH1	XM_021090344	100153814	6537.95	5719.15	3156.08	1497.1	7024.4	2022.98	4473.1	1128.87	1495.62	4701.49	1824.07	3542.37	3593.6
XM_021085862.1	EIF2AK2	XM_021085862	397588	2680.85	3441.23	3247.49	3730.21	4905.42	3629.03	3060.31	3617.74	3660.65	5560.21	2903.46	2670.39	3592.25
XM_021068742.1	DAG1	XM_021068742	100620392	4534.59	4969.3	3648.56	2436.55	4296.17	3578.33	3214.54	3620.07	2599.91	3459.35	3372.53	3341.53	3589.29
XM_021088931.1	WASHC5	XM_021088931	100152185	3876.24	4563.37	3343	3819	3576	2359.12	4419.55	3984.19	2970	4077.52	2926.69	3153	3588.97
XM_021080805.1	CUL4B	XM_021080805	100513454	3235.44	4051.87	3170.15	3262.4	3309.72	3535.55	4182.94	3584.82	3580.81	4673.06	4651.98	1758.52	3583.1
XM_021063388.1	C1GALT1	XM_021063388	100525767	3341.16	5241.86	3030.06	3596.49	2469.83	4342.59	3876.74	4367.05	2581.27	4739.84	2394.64	3006.73	3582.36
XM_003121818.5	MAPK1IP1L	XM_003121818	100526089	3384.06	4050.9	3465.93	3654.48	3582.96	3468.77	3904.18	3293.38	2940.59	4736.72	3585.3	2843.47	3575.9
NM_001097482.1	TMSB10	NM_001097482	100037998	3739	4299	3527	2887	3976	3340	4701	2831	2694	3299	3318	4222	3569.42
NM_213950.1	RPL29	NM_213950	396993	3167.48	3363.61	3468.57	3302.3	4297.82	3809.39	4971.25	2591.94	2846.7	3991.73	4115.68	2904.49	3569.25
XM_021076503.1	UBR3	XM_021076503	100521299	3590	3770	3233	3427	4059	3814	3093	3365	2877	5228	3733	2634	3568.58
XM_021069803.1	FNDC3B	XM_021069803	100153395	3350.19	4309.56	3324.31	3530.12	2924.73	3025.24	3846	3957.51	3186.09	5300.52	2473.08	3529.03	3563.03
XM_005671024.3	ADO	XM_005671024	100153304	3405.81	3648.36	3036.44	2971.34	4422.79	4740.53	3600.67	3267.56	2753.79	4214.62	3893.23	2778.38	3561.13
XM_003130633.6	CTSL	XM_003130633	100515919	2892	7712	6023	1846	2664	1034	4821.42	4054	5058	3694	2114	744	3554.7
XM_005667282.3	TMEM123	XM_005667282	100622759	3621	4278	3134	3194	3374	4710	3128	4097	2077	4107	3849	3059	3552.33
XM_001926577.5	NDFIP2	XM_001926577	100152028	3734	3388	3270.95	3458	3105	4156.24	3465	3945	3349	4477	3622	2655	3552.1
XM_021073122.1	MED13L	XM_021073122	100151978	3626.61	4945.52	3137.56	2248.57	3751.53	4221.71	3210.19	3882.68	2416.15	4368.43	4941.72	1872.39	3551.92
XM_021087098.1	SNRNP200	XM_021087098	100739577	3647.83	4489	3120.97	2310	4167.98	3542.99	3602.99	3837	3334.93	2979	5005	2575.05	3551.06
XM_013977467.2	SOX4	XM_013977467	100512542	3489	4570	2850	3525.97	4154	3961	3079	4181.97	3442	4231	2212	2885	3548.41
NM_001044611.2	ALDH2	NM_001044611	733685	4120.97	5663.98	3294.99	2781.98	3722.84	3580.99	3637.97	5090.99	2982.99	2761.9	3354.98	1547.89	3545.21
XM_021094622.1	ARHGAP35	XM_021094622	100514580	3268	5090	2950	2536	4188	4223	3366	4084	3377	3481	3974	1995	3544.33
XM_021095920.1	PSMB2	XM_021095920	100622444	2453	4170	2704	1593	3450	5007	2505	5026	3764	2177	8209	1455	3542.75
XM_021077026.1	TEAD1	XM_021077026	100216478	6854.39	6077.69	1511.66	2202.92	4608.59	4344.72	2931.98	4063.78	1758.53	2861.93	4450.93	843.605	3542.56
XM_005669948.3	CCNL1	XM_005669948	100626293	2947.55	4626.36	3343.69	3890.69	2195.61	1712.98	3201.68	4745.92	8690.95	1337.25	3249.26	2542.95	3540.41
XM_021092050.1	PHLDA1	XM_021092050	100523904	4357	3632	3556	3611.81	3560	2722	2088	4088	3802	4746	3099.31	3202	3538.68
XM_021067060.1	LASP1	XM_021067060	110256017	4633.93	4648.5	2795.57	2557.01	3540.02	3292.08	3460.13	3156.91	1998.99	3778.99	5955.79	2488.88	3525.57
XM_021085571.1	KTN1	XM_021085571	100152397	3686.82	3721.31	3445.35	3237.24	3968.24	3646.23	4592.3	2926.2	2533.99	3355.4	3653.5	3494.38	3521.75
XM_001928479.5	DR1	XM_001928479	100152776	3045	3949	3039	2991	3416	4379	3411	3997	3118	4454	4186	2262	3520.58
XM_003353171.4	SNX9	XM_003353171	100627455	3744	3549.92	2860.67	3424.05	3167.35	3513.36	2976.74	4678.28	4804.61	3748.93	2017.86	3742.94	3519.06
XM_003355831.4	URI1	XM_003355831	100627684	3337	4112	3237	3578	3859	3973	3406	3162	2703	4831	3161	2826	3515.42
NM_001244631.1	CKAP4	NM_001244631	100523493	4416	3535	3588	2374	2823	3423	3109	3412	2913	3405	6770	2373	3511.75
XM_003132890.3	PEBP1	XM_003132890	100518336	3348.47	4931.36	2762.28	2428	3322.73	2851.96	4147.65	4607.61	4633	2135	4811	2115	3507.84
XM_021085624.1	SOCS5	XM_021085624	100302367	2231.06	3493.25	2338.74	2097.09	5444	5042.49	3992.93	3723.29	2162.2	4563.95	2242.68	4708.61	3503.36
XM_005659490.2	LOC100737265	XM_005659490	100737265	3242.21	4715.76	3379.63	2725.59	3533	4252	3846.97	4191	3404	3058	3486.8	2165.53	3500.04
NM_001246238.2	COPG2	NM_001246238	100515937	3209.86	4612.85	2817.88	2833.62	3659.96	4146.78	3635.67	4133.95	2842.88	3705.85	3495.77	2845.66	3495.06
NM_214330.1	GPI	NM_214330	397602	3069	4393	2688	2211	3696	4740	3386	6199	3031	2125	3151	3244	3494.42
NM_001243427.1	TCP1	NM_001243427	100153485	3504.35	3927	3053.77	2655.5	3275.63	3137	3849	3416.88	2626	3594.64	6012.7	2818.84	3489.28
XM_013989000.1	ZFAND6	XM_013989000	100155656	3563.26	4158.27	3018.25	2997.48	3445	4254.51	4079.49	3640.66	2912.21	4448.56	2865.93	2450.34	3486.16
XM_013988326.2	OSBPL8	XM_013988326	100525288	3225.75	2723.44	3118.36	3448.34	3155.53	3749.55	3392.46	4889.09	3015.67	5032.58	3809.83	2251.64	3484.35
XM_003481791.4	MLKL	XM_003481791	100736836	2627.88	4062.35	2849.77	2320.2	2650.73	3700.65	3302.56	5718.55	4738.91	2634.17	5809.57	1393.09	3484.04
XM_003125982.4	LOC100524254	XM_003125982	100524254	2168	4712	2398	2041	3998	3281	3462	6587	3937	1742	5316	2161	3483.58
XM_021083314.1	USP47	XM_021083314	100519588	3209.11	4039.06	2863.18	2647.8	3755.2	4004.81	3220.04	4087.06	3514.74	3692.78	4436.67	2290.01	3480.04
XM_021101588.1	PCDH18	XM_021101588	110262155	4256.75	2982.52	3493.98	5578.89	1626.64	2403.33	4108.91	3266.46	3462.37	5591.12	3924.27	1057.27	3479.38
NM_001243361.1	NDFIP1	NM_001243361	100628119	3692	4365	2713	2681	3542	3714	3233	3895	3906	3268	3917	2782	3475.67
NM_214114.1	JAK1	NM_214114	397202	3054.04	2396.43	2984.51	2763.69	3939.11	5615.52	6017.75	1473.03	1806.44	4854	5098.82	1691.74	3474.59
XM_005666658.3	FAM198B	XM_005666658	100515440	3642.52	5051.76	2159.83	1935.44	6969.02	5696.29	675.716	2264.81	3190.39	5327.8	1122.6	3617.09	3471.11
XM_001927549.5	COPZ1	XM_001927549	100156765	3819.15	4378.06	2904.5	2657	3264.3	3669.08	3449.76	3872.19	2920.35	3396.13	4750.12	2495.45	3464.67
XR_002343947.1	CNIH1	XR_002343947	100154949	3174.88	3101.77	3200.87	5175.74	3632.49	2857.24	3086.92	3026.06	3499.96	4697.22	2871.18	3247.71	3464.34
XM_021068412.1	RUNX1	XM_021068412	100512633	4852.74	3705.33	3460.03	3794.45	3292.76	6218.4	3553.23	1761.53	1089.16	6428.22	1131.25	2270.08	3463.1
XM_005666019.3	PTK7	XM_005666019	100153873	3152	5061	2468	2394	5432	5273	2703	4275	1888	3389	2877	2635	3462.25
XM_021101177.1	KLHL28	XM_021101177	100156355	2630.58	3742.43	2872.2	3719.51	4169.83	4196.26	2847.81	3086.78	3359.78	5231.27	2633.64	3028.85	3459.91
XM_021062254.1	TMEM9B	XM_021062254	100519788	4063.08	4107.05	2887	3019.61	3872.07	4308.17	3363	4550.54	2341.09	2618.22	3558.57	2780.36	3455.73
XM_001929362.6	FAM160B1	XM_001929362	100153060	3980	3599	3327	4019	2998	3309	3841	3191	2931	4862	2889	2514	3455
XM_005654478.3	TMX3	XM_005654478	100518050	2316.55	4884.18	3071.41	3908.85	3846.74	5164.36	2962.65	3264.36	2080.66	4585.42	3223.12	2146.87	3454.6
XM_021070394.1	NECTIN3	XM_021070394	100518152	3977.46	3762.67	3242.07	2366.94	3509.46	5188	2622.53	2935.96	1703.63	6341.98	2355.56	3425.14	3452.62
XM_013993003.1	TRPM7	XM_013993003	100169932	3860.15	2971.47	3335.16	4881.39	2816.71	2805.1	4490.92	2185.76	3372.58	5330.97	2553.9	2800.37	3450.37
XM_021074051.1	TTC28	XM_021074051	100516229	3637.76	4272.74	3176.79	3110.43	3405.5	3751.5	3573.18	3588.22	3659.7	3663.08	3501.05	2062.45	3450.2
XM_013985807.2	PURB	XM_013985807	106506852	4026	3984	3567	3378	3593	3155	3146	3842	3439	3991	3147	2089	3446.42
XM_021089371.1	RB1CC1	XM_021089371	100622699	4882.62	4191.82	3114.59	3159.12	4507.45	3412.77	3231.1	2614.08	2128.46	4840.69	2814.09	2410.51	3442.27
XM_003132275.4	RPP14	XM_003132275	110255173	3333.48	4273.61	2300.14	2264.49	3954.11	5075.67	3114.34	3675.49	3030.74	3871.39	4409.07	1963.76	3438.86
XM_003359134.4	TMEM119	XM_003359134	100621401	4175	3633	3278	2801	2623	4853	3802	3083	2072	4238	4740	1899	3433.08
XM_003359464.5	WWC2	XM_003359464	100621011	4017	3679	3367	3294	3388	3382	3587	3192	2905	4425	3887	2064	3432.25
XM_003353809.4	SLC3A2	XM_003353809	100144589	2574	3453	2457.41	1847.47	2649.27	4394	3734	4802	3468.34	2550	6876	2381	3432.21
XM_005666398.3	PPP4R3A	XM_005666398	100157672	2993.67	4804.2	2742.82	1887.83	3506.7	3745.65	3386.83	4202.11	3175.17	2868.75	6019.67	1821.66	3429.59
XM_003358608.5	RNF13	XM_003358608	100621829	3103.36	3288.89	3222.82	4378.44	2862.53	3470.16	4004.51	3659.81	3087.44	4284.36	2719.24	3002.29	3423.65
XM_013989339.2	USP53	XM_013989339	100626376	2495.49	5411.76	3129.17	12.6761	2831.01	5741.75	3165.63	4844.96	5152.79	0	8288.01	0	3422.77
XM_021080357.1	UBA1	XM_021080357	100525439	3504.88	4444.47	2923.29	2536.48	3555.02	2809.17	3599.16	3598.51	2919.72	3187.37	5628.66	2350.66	3421.45
XM_003134737.4	FAM3C	XM_003134737	100511668	3403	3452	2891	3835	3319	3381.52	3518.84	3295.38	3081.4	4768	2916.26	3150	3417.62
XM_021081498.1	CAT	XM_021081498	397568	3054.59	5930.53	2598.08	2540.73	5787.87	2600.19	3898.93	4065.06	3457.72	2781.29	2500.47	1790.57	3417.17
XM_021065265.1	UFM1	XM_021065265	100522509	4202.97	2732.29	3444.91	4293.92	3623.68	2591.64	3956.54	2554.56	2005.59	5665.3	2693.1	3177.49	3411.83
XM_003129294.6	MANBA	XM_003129294	100524326	3860	3613	3148	3196	2852	3306	3436	5617	4928	2781	1819	2380	3411.33
XM_021079367.1	XIAP	XM_021079367	100037300	3333.25	4439.3	3252.49	3356.97	2837.02	3008.84	3641.35	4221.48	3027.61	4473.2	3458.61	1862.9	3409.42
XM_021086358.1	TMEM248	XM_021086358	100516361	3458.81	4417.58	2944.46	3359	3372.06	3625.48	3607.48	4290.64	4267.49	2977.47	2274.87	2313.5	3409.07
XM_003356295.4	YARS	XM_003356295	100621140	3908.56	4127.21	3226.04	2252.27	3289.04	4116	3603.95	3461	2980.45	2779.66	5199.13	1937.14	3406.7
XM_005657924.3	SLC9A6	XM_005657924	100621561	3428	4320.48	3054	2586	2964	3392	3768.78	4944	3165	3320.25	4567	1349	3404.88
NM_001244620.1	TBC1D20	NM_001244620	100519805	3391	3971	2491	2329	2619	4054	3504	5458	3204	3513	3919	2374	3402.25
XM_021068804.1	GAPVD1	XM_021068804	106504138	3749.22	3727.91	3620.41	1949.23	4202.78	5288.57	3348.1	3140.82	3089.05	1922.26	6259.58	489.004	3398.91
XM_021099684.1	PAPOLA	XM_021099684	100156323	3568.78	3654	3231.12	3432.69	3339.07	3480.03	4380.15	2455.28	2897.04	4559.91	3176.36	2611.85	3398.86
XM_021096161.1	USP14	XM_021096161	100625317	3317.82	3355.34	3367.91	3386.38	3807.11	4667.57	2988.23	3356	3091.38	3922	3310.15	2201.27	3397.6
XM_003129822.5	AASDHPPT	XM_003129822	100525064	2793.79	3768.97	2411.29	3086	4092.58	4234.33	3312.09	3465.58	2621.53	4260.61	4681.02	2023.43	3395.93
XM_021084482.1	JMY	XM_021084482	100510894	3574.5	3772.73	3399.03	4364.1	2931.97	3638.01	3565.54	3286.97	2190.87	5367.81	3071.09	1582.37	3395.42
XM_021100356.1	TMEM33	XM_021100356	100514303	3197.9	3537.54	3012.32	3211.28	3487.86	3584.21	3290.98	3333.77	3529.69	4761.51	3199.3	2474.64	3385.08
XM_001928869.5	PEX19	XM_001928869	100154884	2870.85	4332.96	2966.86	2402.78	3233.92	4109.77	3312.87	4637.32	3302.98	2853.11	4144.72	2448.06	3384.68
XM_021064742.1	MAP3K8	XM_021064742	100622217	3382.95	5017.89	4878.58	5019.79	1057.67	826.856	4592.94	5045.48	5210.08	2089.86	2719.48	759.762	3383.44
XM_003356870.5	LAP3	XM_003356870	100739583	2892.93	4147	3060.21	3300.65	2927.56	3515	4168	4397	3460.84	3012.88	3439	2265.09	3382.18
XM_021084361.1	FYN	XM_021084361	791125	2312.61	4899.32	2307.15	2524.09	3885.04	3468.36	3080	6179.43	4974.76	2512.01	2252.77	2186.6	3381.84
XM_001925096.7	LRRC28	XM_001925096	100156704	2778.52	3851.47	1940.97	3117.51	4119.25	4689.84	3931.26	4829.86	3145.28	3345.06	3280.13	1474.28	3375.29
XM_021091658.1	DIP2B	XM_021091658	100626751	4027	4571	2983	2404	3637	4232	2465	3489	2473	4194	3952	2037	3372
XM_021075099.1	TRIP12	XM_021075099	100622166	3351.81	4891.34	3124.49	2916.15	3314.43	4624.34	3799.53	2334.08	2522.49	3930.63	3074.36	2554.13	3369.81
XM_005668472.2	CLN5	XM_005668472	100152208	4123.96	3568	3496	3896.75	3019.88	2982	4025	3430.98	2796	3706	2641.94	2747.98	3369.54
XM_021077401.1	PLCB1	XM_021077401	100152679	3289.07	3775.3	3841.22	2687.73	3765.51	3157.38	3802.63	3751.23	3194.34	4191.8	2585.98	2391.45	3369.47
XM_005673652.3	HUWE1	XM_005673652	100517442	3848.98	3227.05	3033.08	4246.21	5084.7	3757.84	3909.8	3283.94	1570.65	3259.22	3002.61	2053.65	3356.48
XM_003125342.4	SMC6	XM_003125342	100517523	3228	4505	3092	2802	3827	3249	3169	4168	3341	3414	3423	2056	3356.17
XM_021099423.1	PCNX1	XM_021099423	100154536	2342.89	4711.49	2280.11	1457.18	4291.69	4722.29	2106.9	5083.3	3602.8	2412.84	5966.7	1251.21	3352.45
XM_021068612.1	EIF4G1	XM_021068612	449528	4051.88	4185.32	3251.41	2659.29	3432.48	3784.29	2702.96	3557.41	3029.74	2795.17	4043.35	2704.56	3349.82
XM_021063861.1	LPGAT1	XM_021063861	100622761	3331.9	3082.86	2835.23	3586.41	4000.56	3944.7	3287.31	3345.17	2688.95	4451.82	2962.01	2665.92	3348.57
NM_001100196.1	EIF4A1	NM_001100196	100101929	3919.36	3981.43	2576.15	2666.88	3356.36	2146.48	4182.63	2971.76	2755.57	3022.76	5084.65	3484.87	3345.74
XM_021090779.1	SEC63	XM_021090779	100152304	2983.57	3431.37	3041.24	3710.45	3395.63	3127.35	3969.44	2952.88	3390.74	3950.67	3016.07	3148.7	3343.18
XM_021099625.1	CPSF2	XM_021099625	106507753	2943.28	3693.88	2832.93	2793.97	3783.69	4027.4	2944.17	3812.85	2617.53	4011.41	4274.05	2382.6	3343.15
XM_005652573.3	ATF7	XM_005652573	100518609	2875.28	4470.6	2985.34	1808.75	3325.12	4251.62	2728.35	5110.86	4463.75	2695.45	4136.68	1255.75	3342.3
XM_005671435.3	SLK	XM_005671435	100156642	3737	3305.26	3453.13	3737.97	3238.58	3334.21	3366.16	3150	2933.44	4716.2	2719.24	2415.99	3342.26
XM_021099910.1	LOC110261685	XM_021099910	110261685	3440.9	3716.71	2954.34	3373.61	2948.65	3100.27	2953.44	3135.86	2669.26	5189.65	3903.13	2697.86	3340.31
XM_013995777.2	ECM2	XM_013995777	102166778	2687.75	4265.02	3138.81	4034.34	2631.59	3360.49	4716.71	4550.8	3932.32	2361.47	3041.97	1344.58	3338.82
NM_001109944.2	PEG10	NM_001109944	654416	2987.15	5224.43	4797.31	1239.76	5358.75	3081.56	378.358	3652.45	413.179	5195.44	4978.29	2748	3337.89
NM_001127224.2	PEG10	NM_001127224	654416	2987.15	5224.43	4797.31	1239.76	5358.75	3081.56	378.358	3652.45	413.179	5195.44	4978.29	2748	3337.89
XM_005667301.3	ACAT1	XM_005667301	100626793	2900.03	4249.37	2656.19	3075.33	2619.08	4367.98	3334.67	3989.63	2726.4	3504.22	4512.62	2063.25	3333.23
XM_001927369.3	PRDX4	XM_001927369	100152260	3715.35	3003.21	2997.72	4103.01	2877.72	2769.98	4073.92	2483.33	2714.25	4542.26	3021.37	3693.19	3332.94
XM_021068163.1	PSMD5	XM_021068163	100155007	3725	3785	3007	3104	3374	3482	3511	2748	2609	4434	3633	2581	3332.75
NM_001243181.2	UBE3A	NM_001243181	100522589	3231.82	4248.2	3068.84	3344.59	3213.49	4099.95	3106.56	3484.9	2655.92	3770.76	3929.74	1821.56	3331.36
XM_021086589.1	GSPT1	XM_021086589	100517817	3223.94	3843.05	3497.32	3336.47	3751.34	3637.54	3055.66	4180.98	3231.54	3193.28	3219.96	1796.46	3330.63
XM_003356238.4	SESN2	XM_003356238	100620966	3256.22	3683.3	2807.54	1945.9	2345.66	3517.83	2630.67	4401.72	5394.58	2015.87	6747.23	1194.3	3328.4
XM_001924920.6	HSPA13	XM_001924920	100152073	3366.38	2869.75	2699.95	3949.3	2671.72	3699.3	3268.38	3211.44	2733.6	4731.3	3947.29	2777.98	3327.2
XM_005663091.2	CEBPD	XM_005663091	100153946	3703	4380	3079	3428	3576	2675	4234	2553	3037	4025	1848	3360	3324.83
XM_003122904.4	LIN7C	XM_003122904	100518294	3013	3642	3008	3035	3773	4162	2705	3465	2366	4537	3929	2260	3324.58
XM_003353492.4	ACTR10	XM_003353492	100620619	3173	3608	3241	3660	3356	3356	4083	2952	2322	4419	3145	2580	3324.58
XM_003484218.4	LOC100157002	XM_003484218	100157002	3750	3521	3259	3270	2906	3182	3673	3061	2583	4463	3560	2659	3323.92
XM_003354838.5	FBXO11	XM_003354838	100624629	3509	3543	3249	3255	3030	3250	3873	3207	3252	4495	2801	2338	3316.83
XM_005655225.2	SUCLG1	XM_005655225	399539	3083.06	3728.95	2983.66	2668.75	3850.22	3617.65	3183.55	3281.7	2724.98	3488.51	4146.58	3024.33	3315.16
NM_001195119.1	PDIA6	NM_001195119	100499564	2017.18	4925	1794	1570	2159	3765	3429	8579	3273	1502	4652	2071	3311.35
NR_128538.1	MIR6782	NR_128538	104797534	3061	4152	4658	3577	3007	2490	3388	2942	3488	2293	4878	1787	3310.08
XM_003127831.4	TWSG1	XM_003127831	100519317	3366	3516	3233	3831	3457	3310	3850	3006	2407	4752	2294	2687	3309.08
XR_002336784.1	ATP11A	XR_002336784	110255868	2831.23	4148.61	3043.69	2373.32	4007.3	4269.06	2911.15	3914.07	4074.22	3063.45	2981.76	2080.48	3308.2
NM_001244531.1	PRDX3	NM_001244531	100154143	3651	3960	3017	2743	3193	3583	3521	3166	2051	3798	4455	2555	3307.75
XM_021094879.1	RPS9	XM_021094879	100622613	2614.83	4751.82	2635.22	1442.98	3638.05	3290.61	2957.48	3725.86	4063.1	2277.76	5955.48	2288.12	3303.44
NM_001185132.2	LTA4H	NM_001185132	100154219	3226	3648	3222	2820	3470	2781	3723	3778	3391	3295	4572	1699	3302.08
XM_021072305.1	UTRN	XM_021072305	100523292	4474.65	4990.25	3592.11	2693.26	5345.19	4470.97	2695.15	4580.47	3964.04	555.402	1258.64	973.605	3299.48
XM_003121533.6	EIF3J	XM_003121533	100517070	3554	3343	2881	2938	3059	3539	3523	3459	2544	3982	4372	2379	3297.75
XM_005654164.3	DDX18	XM_005654164	100153560	3226	3715	2768	2739	3275	3694	3122	3501	2974	3736	4749	2070	3297.42
XM_021078845.1	CDK13	XM_021078845	100519067	2605	4530	2942	1983	3692	4258	2752	3947	3301	2927	5003	1629	3297.42
XM_021072873.1	HERC4	XM_021072873	102167519	2591.96	3503.51	1531.77	1699.27	3815.71	4614.97	4240.46	4508.51	2163.07	3027.33	6061.76	1752.22	3292.55
NM_001170522.1	CCT7	NM_001170522	100322871	2990	4069	2880	2598	3397	2845	3754	3294	2598	3336	4785	2928	3289.5
XM_021076515.1	IL6ST	XM_021076515	100037294	3150.13	1888.34	3052.21	5330.48	2770.06	1505.04	4447.83	2422.79	4144.41	5968.8	2500.07	2290.7	3289.24
XM_013993753.2	PTBP3	XM_013993753	768100	3819.93	2138.01	2830.31	2449.72	4812.77	3531.69	3230.73	2019.15	1778.17	7218.38	1577.85	4046.5	3287.77
XM_021091444.1	SREBF2	XM_021091444	396675	2845	4270.64	2464.9	1869.87	3210	3183.28	3506	5445.91	3986.79	2166.2	4951	1508	3283.97
XM_003126856.3	KARS	XM_003126856	100521452	4412.33	3937.33	3432.1	2602.83	3130.29	2494.44	4948.95	2190.6	3374.11	2785.33	2352.36	3717.12	3281.48
XM_021066014.1	EIF4A1	XM_021066014	100101929	2644.64	4159.57	2512.85	1526.12	2532.64	4388.52	2254.37	4884.24	3546.43	1847.24	7175.35	1903.13	3281.26
XM_021095929.1	THRAP3	XM_021095929	100627402	2704.73	4287.75	2274.03	2371.44	3363.74	3270.23	2928.31	3892.55	3123.25	3448.21	5220.51	2405.76	3274.21
XM_001925291.5	MAPK6	XM_001925291	396833	2906.71	3683.62	1992.61	1503.18	2984.97	4823.35	2729.6	4528.9	2622.08	2854.53	7710.01	905.406	3270.41
NM_001105291.1	LNPEP	NM_001105291	100125826	2948	3751	3136	3005	4695	4270	2509	3458	2774	3858	2385	2447	3269.67
XM_013989219.2	BTBD7	XM_013989219	100152664	2942.17	2548.81	3313.98	3778.04	3999.11	3984.91	3078.46	3051.28	2228.41	5530.46	1909.29	2791.29	3263.02
XR_001303781.2	ZRANB2	XR_001303781	733651	2765.73	3580.38	3419.92	3414.87	3076.61	3336.2	3560.14	3144.17	3390.62	3530.87	3680.66	2205.75	3258.83
XM_021099699.1	YY1	XM_021099699	102162035	2778	4059	2933	2831	3658	3732	3421	3140	3120	3882	3036	2515	3258.75
XM_021099177.1	ARHGAP5	XM_021099177	100520849	3105.94	3257.76	2849.02	3196.91	3267.37	3078.07	3104.35	3092.83	3697.85	4725.4	3366.04	2359.98	3258.46
XM_021068462.1	RPL15	XM_021068462	100620094	2971.29	3717.95	2574.04	2429.72	4214.84	3118.4	3029.32	3468.09	3264.97	5083.39	3405.59	1794.78	3256.03
XR_002338824.1	LOC110256808	XR_002338824	110256808	2691	4735.93	2797	2359.61	3992	3942.98	2853.92	4022	3585.19	3206.95	3169.47	1672.98	3252.42
XM_021074495.1	KLF7	XM_021074495	100038003	4055.89	3823.82	2338.73	1819.11	2770.94	6027.68	2154.64	4040.77	2587.33	3340.09	3643.71	2396.29	3249.92
XM_001927781.5	PITPNB	XM_001927781	100157274	2853.96	3982.07	2892.25	1929.3	3159.41	3602.29	3176.29	4154.37	2774.76	3287.89	5079.24	2097.21	3249.09
XM_001929097.6	DPP8	XM_001929097	100155833	3412.81	3832.47	3217.43	2926.42	3578	3433.33	3020.79	3753.36	2434.26	4218.47	3539.18	1616.67	3248.6
NM_001195508.1	GYS1	NM_001195508	574064	3465.67	4283.09	2749	1618.86	3394.86	3777.92	2770.72	4525	2812.81	2551.71	5398	1605.15	3246.07
XM_021078020.1	EPB41L1	XM_021078020	100156952	2611.91	4244.63	2668.04	1886.21	2259.83	3354.8	3866.81	7039.64	4207	1845.83	3837.28	1094.08	3243.01
XM_003355105.2	TAGLN2	XM_003355105	100515893	3209.77	3678.29	1762.04	1841.31	787.598	3676.05	4121.47	4937.72	4022.05	2964.4	5298.06	2588.76	3240.63
XM_003483342.4	C13H21orf91	XM_003483342	100736918	3878	3252.42	3261	3700	2754	2881	3067	3172	2653.17	4968.21	2905.43	2364	3238.02
XM_013981531.2	ANO10	XM_013981531	100511155	3968	3985.61	2637.25	3244.05	2273.79	3787.4	3363.13	3448.34	2193.18	3786.87	3948.71	2174.22	3234.21
XM_003130087.4	JAM3	XM_003130087	100520043	2923.64	3801.38	2555.66	3381.28	3470.83	3649.94	3336.76	3120.92	2337.21	3571.35	2980.45	3646.47	3231.32
XM_021069470.1	SRPRB	XM_021069470	100523141	2916.75	3807.84	2666	2596.25	3073.65	3823.53	2936.28	4736	3552	2959	4117	1586.08	3230.87
XM_021100703.1	ANK2	XM_021100703	100512728	2174	3323	2504.59	3070	2247.09	3614	2963.97	4158.1	7474	2353	3079.97	1790	3229.31
XM_003121151.4	FBXO30	XM_003121151	100519988	3664	3574	2959	3718.93	2565.36	4082	2512	3221	3086	4103.91	2942.23	2296.65	3227.09
XM_003134402.6	CHMP4B	XM_003134402	100516767	3714	4036	2775	2161	2907	3849	3299	3879	3556	2537	4092	1911	3226.33
XM_021102200.1	GLUL	XM_021102200	396944	3754.98	3630.03	2711.33	3056.55	2614.81	2684.89	4650.27	4250.96	4663.58	2757.82	1898.85	2036.1	3225.85
XM_021062427.1	NUP98	XM_021062427	100522198	3423	3772	2760	2625	3305	3278	3438	3847	2623	3003	4553	2069	3224.67
XM_021069286.1	EDEM1	XM_021069286	100738285	5411.41	4.00515	4810.37	4456.74	675.746	3627.52	3955.3	106.184	916.356	9515.19	3.00141	5181.44	3221.94
XM_003133369.4	PLPBP	XM_003133369	100524716	2682	3518.96	2644.85	1815	4039.64	4152.82	2985	3924.59	3032.68	2959.93	5210.81	1620.43	3215.56
XM_021087371.1	ACTG2	XM_021087371	100520667	4057	2568	4320.99	1404.99	1331	4720	2234	1872	471	2361	8620	4596	3213
NM_001243260.1	SERP1	NM_001243260	100156392	3284	2617	3133	3939	3158	2906	3646	2504	2669	4986	2907	2797	3212.17
NM_001244521.1	INSIG1	NM_001244521	403162	4161	3199	3461	2393	3150	2643	4264	3672	3394	2713	3711	1718	3206.58
XM_021077883.1	HDAC3	XM_021077883	100511372	2728.71	4247	3095.7	1982.12	3512.45	2981.1	3013.94	5847.78	4270.64	1420.25	3992.48	1365.69	3204.82
XM_021092392.1	SLC2A3	XM_021092392	100626468	4076	4927.87	2612	3023	1650	1633	3559.39	5378.89	6359	1119	1317.31	2801	3204.7
XM_005668366.3	LHFPL6	XM_005668366	100624925	3237.7	4439.25	3904.17	2307.8	2744.47	5402.15	3091.17	4521.61	3715.62	1133.41	2676.05	1278.64	3204.34
XM_001927572.5	MARCH5	XM_001927572	100157340	3493	3608	3222	3166	2805	2901	3513	3436	2863	4024	3094	2259	3198.67
XM_003129037.5	POLR2B	XM_003129037	397001	3658.85	3794	2770.87	2718.74	2953.99	3633.41	3218.3	3293.29	2603	3540.71	2921	3255.9	3196.84
XM_003483549.4	GBF1	XM_003483549	100154193	2954	4144	2864	1604	3797	4201	2554	4275	3476	2345	4690	1434	3194.83
XM_021084787.1	SMAD5	XM_021084787	100624262	1935.95	3505.19	2553.38	3828.41	3445.8	1770.5	2544.38	3270.08	3129.52	5650.64	3074.34	3564.04	3189.35
XM_013983374.2	ZMIZ1	XM_013983374	100153816	3180	4491	2575	2965	3740	3197	3766	3235	3238	2881	2680	2319	3188.92
XM_021068507.1	IFNAR1	XM_021068507	396658	3450.95	4255.83	2751.97	2876.37	3333.03	2510.76	4437.61	3255.03	3504.4	3205.85	3035.67	1647.1	3188.71
NM_001203267.1	ANKHD1	NM_001203267	100512270	2716	4581	2513	1903	3537.11	2909	2717	5355	3546	2380	4308	1798	3188.59
XM_013990179.2	USP25	XM_013990179	100628105	2623.01	3306.01	2571.69	3378.11	2734.41	2768.69	4165.9	3259.59	3537.63	3318.22	4971.75	1597.32	3186.03
XM_003357230.4	PRSS23	XM_003357230	100520683	2588	5418.12	1903	2439.72	1922	6417.34	3485.34	5700.39	3559.36	762.803	1513.33	2455.57	3180.41
XM_021069795.1	PRKCI	XM_021069795	100174945	3758	2880	3065	3262	3196	3413	2592	2620	2121	5394	2865	2960	3177.17
XM_021097045.1	ATMIN	XM_021097045	110255220	4002.94	4643	2308.63	1989.05	2403.6	3810.92	4210.34	4119.97	2600.58	3033.93	3660.47	1297	3173.37
XM_021073195.1	ADD3	XM_021073195	100155574	2504.88	4250.01	1492.71	3443.46	4622.68	1970.9	5103.63	3654.07	4155.03	3344.82	2159.3	1378.2	3173.31
XM_021090550.1	COL14A1	XM_021090550	100158059	205.549	3370.63	2591.6	1801.86	3752.5	6180.12	4611.5	5587.73	6993.5	16.2809	2774.46	153.315	3169.92
NM_001097444.1	TLR3	NM_001097444	100037937	2811	3361	2687	2974	2808	4383	2870	3784	2410	3796	5048	1098	3169.17
NM_001113437.2	LRRK2	NM_001113437	780403	2727.62	3886.8	2740.51	2638	3972.2	3665	2898.17	2875.17	2857.25	4226	3378.18	2156.19	3168.42
XM_021101453.1	G3BP2	XM_021101453	100621975	3091.13	3646.5	3657.63	3585	3921.87	2346.74	3672.8	3101.43	1431.76	4839.23	1468.17	3247.29	3167.46
XM_021076202.1	TMBIM1	XM_021076202	100152389	2873	3863	2507	2550	3021	3054	3672	5248	3494	2387	3199	2131	3166.58
XM_003125249.5	FAM98A	XM_003125249	100511253	3475	3189	3191.98	3201.21	3286.38	2881.3	3492.37	3101.42	2326.66	4534.35	2976.39	2322.82	3164.91
XR_002340391.1	HNRNPA2B1	XR_002340391	100521762	2631.39	3539.8	2388.06	2773.83	3778.05	3233.84	3377.9	1738.52	1566.96	5464.91	3913.25	3570.19	3164.73
XR_002345114.1	B2M	XR_002345114	110255236	3041.56	3166.68	3378.82	3671.41	3680.7	2641.87	3118.89	2598.6	3680.85	3444.21	2371.73	3161.77	3163.09
XM_003130205.5	ABCB1	XM_003130205	396910	4485.36	2281.6	2249.19	4840.82	3191.43	3666.88	4281.87	2096.03	1672.65	912.064	7202.73	1059.98	3161.72
XM_021101695.1	PAPSS1	XM_021101695	106504748	3050.11	4082.66	2812.71	2071.91	3767.39	3250.5	3068.21	3331.32	2778.51	2728.81	4383.63	2584.06	3159.15
XM_005656536.3	NAA15	XM_005656536	100513554	3860.45	3952.33	2760.38	2271.32	2855.53	2658.59	3193.53	3343.52	2247.4	3667.87	4923.26	2156.98	3157.6
XM_003483565.4	CACUL1	XM_003483565	100737227	2882	3841	2964	3182	3237	3887	3080	3432	2456	4127	2525	2260.96	3156.16
XM_021085575.1	USP7	XM_021085575	100190899	3345.07	3911.96	2897.95	2478.88	3415.22	3360.77	3445.87	3519.3	3380.46	2753.43	3464.53	1895.37	3155.73
XM_021099009.1	UBE2Q2	XM_021099009	100621770	2936.71	3816.68	2571.06	3140	2849	2987.72	3147.58	3604.02	2975.98	3995.86	3705.44	2137	3155.59
XM_021068176.1	EIF4A2	XM_021068176	100101928	2126.51	4168.88	2266.9	2910.9	2971.49	3720.12	2803.75	2575.91	3395.03	4254.47	3403.12	3224.26	3151.78
XM_013982345.2	PCYT1A	XM_013982345	100512194	3466.11	4103.38	2937.5	2434.23	3367.33	3830.32	2621.21	3802.85	2094.14	3416.97	3691.72	2048.42	3151.18
NM_001099936.1	BTG1	NM_001099936	100101473	3710	3539	3102	3331	2849	2685	3125	2614	3008	3923	2205	3714	3150.42
XM_021085016.1	SLC26A2	XM_021085016	100515885	2790.56	3565.87	2749.31	2762.39	3021.88	3227.52	3513.59	4847.78	4618.5	2749.2	2758.64	1161.51	3147.23
XM_021096908.1	SLC2A1	XM_021096908	102164419	2604	3222	2163	1446	2745	4477	2318	6038	1949	1857	7095	1783	3141.42
XM_021085396.1	ERAP1	XM_021085396	100523953	2992.38	3706.8	3025.33	2648.84	2653.11	3065	4051.23	4118.16	3766.08	3867.87	2425.3	1362.56	3140.22
XM_021066761.1	DDX5	XM_021066761	102158045	580.827	4208.4	4679.42	513.439	4824.95	5821.48	1500.87	6103.23	3315.97	2242.37	3859.96	4.06104e-07	3137.58
XM_005662912.3	DCAF13	XM_005662912	100155764	3109.86	3473.75	2444.59	2309.35	2968.53	4146.4	3104.15	4238.05	2962.74	2875.72	4209.46	1800.34	3136.91
NM_213764.1	RPS23	NM_213764	396638	3419.19	3014.4	3068.39	4117.35	2702.5	2070.23	4850.95	1605	1996.44	3947.51	2431.55	4374.43	3133.16
XM_021080201.1	ATP11C	XM_021080201	100523658	3445.09	4027.45	2804.41	2262.54	2535.54	3557.54	3564.84	3960.72	2272.95	3913.78	3476.58	1768.7	3132.51
XM_001924618.6	TRAM1	XM_001924618	100151996	2925.44	2198.53	4306.32	4226.24	2177.52	2466.62	3081.7	4109.63	2149.73	5294.62	1755.8	2887.92	3131.67
NM_001105309.1	UBB	NM_001105309	100125968	4752.33	2508.37	3994.73	829.268	1913.07	3854.37	2470.06	3325.43	4908.39	2410.78	3357.07	3245.28	3130.76
XM_001927529.6	ALDH18A1	XM_001927529	100151977	3720.19	3728.72	3880.42	1332.5	4015	3519.45	3628.32	3495.68	3034.07	1367.61	4611.43	1233.34	3130.56
XM_001929490.6	MAPK14	XM_001929490	100156630	2482.16	4726.08	2198.68	1556.31	4185.17	4830.71	2030.6	4438.91	2648.76	2642.95	4031.32	1758.64	3127.52
XM_005659149.3	LATS1	XM_005659149	100152165	2955	3530	2938	2847	3328	3537	3097	3370	3049	3939	2763	2150	3125.25
XM_021082849.1	SMAD3	XM_021082849	397260	2441.27	4429.36	2098.78	2117.98	3041.28	2907.44	3697.77	4918.75	5981.39	2264.09	2169.45	1419.24	3123.9
XM_021084454.1	COL4A3BP	XM_021084454	100518474	3744	3282	3320	3123	3012	3061	3166	3787	3491	3372	1791	2247	3116.33
XM_005671150.3	GHITM	XM_005671150	100156458	1888.55	2645.6	2699.79	2741.55	3113.19	4686.48	2740.46	2787.48	1906.65	3872.43	6627.51	1655.32	3113.75
XM_003129177.6	GAB1	XM_003129177	100511026	2985	4298	2747	3256	2683	3153	3279	3733	3847	3554	2528	1284	3112.25
XM_021074288.1	IRF2BP2	XM_021074288	110256877	2970.55	3155.03	3333	3418.44	2753.1	3740	3088.67	3488.28	2744.59	4891.99	1538.37	2168.79	3107.57
XM_021069885.1	DCUN1D1	XM_021069885	100624319	2765.33	3547.97	2836.54	2611.53	3259.89	3931.68	2655.38	3493.73	3061	3834.48	3192.34	2060.81	3104.22
XM_001928316.6	IRF2BPL	XM_001928316	100152768	3935	3799	2940	3418	2039	2685	3446	3179	3451	2927	2904	2455	3098.17
XM_021089328.1	ASPH	XM_021089328	100526167	3113.79	3074.08	2642.41	2268.8	4048.73	3229.55	3531.69	3318.16	2767.72	4386.09	2453.02	2342.61	3098.05
XM_021088443.1	LMNA	XM_021088443	100126859	2678.16	3486.02	2846.54	1924.48	3521.98	2889.27	2204.07	4357.54	3232.22	2511.91	5067.7	2435.8	3096.31
XM_021085558.1	RTN4	XM_021085558	100170118	4034.7	2901.79	2553.62	2065.73	1991.42	2931.59	3139.05	3243.19	1856.69	3769.92	5322.63	3322.77	3094.42
XM_013986484.2	VMA21	XM_013986484	100515811	3753.64	3498.94	3300.73	2988.18	2999.69	2826.73	2912.74	4025.32	2343.63	3277.6	3367.44	1835.41	3094.17
XM_021086591.1	GSPT1	XM_021086591	100517817	2741.94	3475.95	2446.65	1899.53	2670.63	3472.46	3107.23	3542.02	2577.46	2792.71	6315.01	2069.48	3092.59
XM_003127801.4	RRAGC	XM_003127801	100513798	3974	2961	3169	3901	2479	2584	3648	2910	2147	4261	2183	2850	3088.92
XM_021075138.1	HNRNPA3	XM_021075138	100516520	2205.94	5767.2	2859.18	1090.12	4222.48	5773.69	2064.32	2760.44	2443.86	4503.08	2715.46	642.334	3087.34
XM_021088875.1	NDRG1	XM_021088875	100156071	2126	5365	2177	1248	3512	5137	3035	4402	2291	2272	3121	2355	3086.75
XM_021064687.1	DCAF12	XM_021064687	100523013	2818.09	5491.71	2335.24	2133.15	3096.93	2830.61	3919.81	3598.55	3170.26	2482.97	2895.67	2253.45	3085.54
XM_001927622.7	MAN1A2	XM_001927622	100154147	3191	3616.96	2563.13	2811.32	3375.9	3755.79	2807.59	3315.3	2328.17	4024.43	3066.58	2152.87	3084.09
XM_021088040.1	LOC110260088	XM_021088040	110260088	2658	4221	2254	1910	2821.79	3069	2657.6	4548.77	3110.18	2261.02	5286.49	2177	3081.24
XM_003126644.5	HCFC2	XM_003126644	100514768	2924.85	3147.17	3274.03	3187.16	3680.54	3703.84	2398.81	2574	2726.28	4939.97	2373.67	2037.76	3080.67
XM_021087823.1	NBAS	XM_021087823	100521618	2470	3511	2817	2473	3370	3484	2848	4102	3069	3020	4041	1698	3075.25
XM_021099179.1	ARHGAP5	XM_021099179	100520849	3105.94	3257.76	2849.02	3196.91	3267.37	3078.07	3104.35	3092.83	1496.13	4725.4	3366.04	2359.98	3074.98
XM_021078138.1	RALGAPB	XM_021078138	100622320	2003.79	5243.4	3035.76	3294.62	3689.83	3206.97	1068.06	4105.92	2112.41	3540.54	3625.12	1952.45	3073.24
XM_003121729.4	HACD3	XM_003121729	100154613	3231.58	3320.79	2915.96	3460.74	2812.22	2585.55	3561.78	2573.56	2527.78	4322.41	3019.89	2533.15	3072.12
XM_021095496.1	HSPG2	XM_021095496	100517288	1936.55	3875.46	2946.12	2686.44	5623.79	3732.19	3325.02	3401.29	2446.49	2667.87	2914.39	1279.45	3069.59
XM_013983435.2	VSTM4	XM_013983435	100157009	3885.64	3277.15	2045.43	1978.85	3863.45	4651.19	3773.58	3828.93	1592.23	1104.27	6474.59	335.235	3067.55
XM_021080451.1	RAP2C	XM_021080451	100511975	4051.87	2697.73	3097.99	3228.54	2315.4	3263.37	2941.27	2643.18	1444.1	5404.76	3775.02	1946.83	3067.5
NM_213994.1	DLAT	NM_213994	397054	3295	3690	2880	2363	2735	2888	3122	3788	3261	2982	4016	1742	3063.5
XM_021069382.1	FBLN2	XM_021069382	100621722	1085.75	3331.27	1976.6	3156.36	1464.83	5205.16	3556.61	5850.8	3281.52	1799.83	4740.38	1237.08	3057.18
XM_005662942.3	ANKRD46	XM_005662942	100152758	2287.43	3862.56	2439.51	1908.93	3331.94	4338.29	2520.37	4118.9	3447.76	2765.28	3909.87	1733.2	3055.34
XM_021086958.1	RHBDF1	XM_021086958	100517883	2220.96	4853.9	3163.88	1397.75	4581.94	4957.89	2577.18	3236.46	3795.9	1458.19	2437.2	1957.19	3053.2
XM_003131294.4	DCAF7	XM_003131294	100514182	2793.58	4127.14	2493.17	1846.16	4661.28	3626	2123.17	3557	2428.7	2889.27	3716	2361	3051.87
NM_001291925.1	PCNA	NM_001291925	692192	2203	3453	2564	2573	3398	2703	2784	3228	5457	2812	3588	1830	3049.42
XM_021101793.1	WTAP	XM_021101793	100157533	3946.51	4328.95	1100.87	3678.61	6158.83	1319.61	5373.37	3555.29	4279.66	944.093	1037.06	812.076	3044.58
XM_003483682.4	NFE2L2	XM_003483682	100516343	3529.3	3600.76	3026.29	2973.58	2909.53	2397.08	3417.82	2813.82	2893.92	3261.2	2408	3303.15	3044.54
XM_005671500.3	MCMBP	XM_005671500	100155791	3104.61	2979.02	4093.14	3124.7	2934.52	3468.57	3186.49	1692.8	2376.67	5003.93	2326.83	2240.89	3044.35
XM_021100196.1	RANBP9	XM_021100196	100153339	2784	3833	2703	3102	2573	2892	3764	3425	3424	3339	2602	2074	3042.92
XM_021099385.1	DSEL	XM_021099385	110261618	2418.58	3007.88	2599.01	3039.01	4503.63	2652.47	2306.12	2710.62	3380.97	4690.68	1761.11	3402.03	3039.34
XM_001927541.4	PDZD8	XM_001927541	100153734	2954	3381	3131	2922	2702	3065	3347	3232	3240	3140	3867	1479	3038.33
XM_013987521.2	HNRNPH1	XM_013987521	100519535	3014.69	4969.73	3422.31	1514.99	2692.95	3198.46	1992.33	2495.13	3103.67	4235.92	3614.93	2182.93	3036.5
XM_001926473.3	SPTSSA	XM_001926473	100156815	3458	2788	3087	3150	2261	2884	4216	3073	2582	3479	3613	1829	3035
XM_003359041.4	SCARA3	XM_003359041	100628076	3108	3396	2232.37	2253	3331	3125	3275	4643	2727	2143	4049	2100	3031.86
XR_002343052.1	CHRAC1	XR_002343052	100519089	2008.2	3181.1	2611.27	2512.94	4171.48	3535.13	2535.71	3784.57	3982.92	3447.55	2909.7	1693.87	3031.2
XM_001928072.7	NUS1	XM_001928072	100154658	3132	3448	2743	2358	2880	3316	3035	3901	2749	2894	4168	1734	3029.83
XM_021070391.1	PHLDB2	XM_021070391	100623057	3393	2893	2904	2423	3682	4693	1393	2762	1879	4039	2506	3764	3027.58
XM_005661141.3	ARF1	XM_005661141	100301914	4939.46	5071.6	2211.23	2049.43	2111.53	2467.17	3465.63	3638.87	2788.18	1046.87	4291.16	2199.69	3023.4
XM_005659523.1	TPM1	XM_005659523	100037999	2757.34	3955.23	2983.25	792.408	3413.75	4427.78	3303.52	1351.28	1817.55	1706.65	5445.78	4305.28	3021.65
XM_021075844.1	MCM6	XM_021075844	110257107	2660	3429	2660	1900	2845	3285	2798	2875	3547	2707	6048	1482	3019.67
NM_214358.1	SAT1	NM_214358	397645	2599	3325	2604	2896	2271	3357	2552	4728	5228	1994	2351	2313	3018.17
XM_021071128.1	SURF4	XM_021071128	100623620	2685.02	3091.45	2551.32	2348.97	3023.5	3472.27	2934.24	4076.57	2740.49	2611.17	4510.24	2159.83	3017.09
XM_021077305.1	POFUT1	XM_021077305	397627	2770.41	3391.07	2352.54	2049.25	3571.78	4075.76	2332.63	3389.39	3139.69	3426.79	3823.44	1799.99	3010.23
NM_001246203.1	DDX3X	NM_001246203	100515940	4537.28	3560.27	2751.37	3518.62	2789.13	2508.39	2631.98	2324.16	2520.76	3458.69	3053.22	2456.68	3009.21
XM_001928314.6	ATP6V1D	XM_001928314	100156681	3447	3069	2686	3037	2800	3051	3601	2934	2603	3219	3249	2409	3008.75
XM_021066477.1	ANP32B	XM_021066477	100152263	2554	2901	2598	2951	3238	2585	3493	2408	2604	4089	3527	3115	3005.25
XM_003127181.6	RPS19	XM_003127181	100518254	2788.47	3638.71	3229.37	2603.42	3747.24	2352.76	3757.95	2437.61	3481.12	2240.31	2012.98	3765.09	3004.59
NM_001244153.1	MDH2	NM_001244153	397039	2761	3143	3025	2428	3208	2556	3176	3098	1806	3357	5030	2429	3001.42
XM_021083712.1	NFIX	XM_021083712	100523536	2330.1	4065.52	2877.53	2821.54	4245.53	3175.05	2575.73	2666.45	2944.82	3635.08	2866.58	1801.93	3000.49
XM_013983334.2	STAU1	XM_013983334	100626560	2951.25	3350.84	2656.07	2810.39	2958.19	2935.38	3757.79	3160.09	2513.44	4019.84	2345.45	2547.07	3000.48
XM_005656971.3	TRIM25	XM_005656971	100622285	2961	3849	3036	2520	3857	2280	3668	3135	3295	2971	2555	1750	2989.75
XM_021092637.1	GLT8D2	XM_021092637	100514961	1512.3	3695.42	2410.38	2564.61	3008.61	4120.88	2308.85	5870.58	4500.96	1386.47	2886.88	1567.58	2986.13
XM_021086751.1	PDPK1	XM_021086751	100192445	3162	3427	2661	2133	3088	3725	2508	3495	2725	3369	3959	1565	2984.75
NM_001044602.1	CST3	NM_001044602	733672	2176	3875	2263	1705	2965	3849	3129	4738	2779	2161	4044	2123	2983.92
NM_001185169.1	SCAMP3	NM_001185169	100152731	2855	3972	2371	1159	2597	3942	2234	5713	3089	1333	5387	1146	2983.17
XM_021090073.1	SORT1	XM_021090073	106504120	4440.32	2719.08	3512.21	3179.1	3449.99	4491.69	2453.17	2847.52	1003.84	4290.22	974.272	2433.4	2982.9
XM_001926378.4	GCLM	XM_001926378	100153977	3078.9	2918.73	3044	2926	3552.04	3380.8	2965	2473	1785	4322	3564	1777.33	2982.23
NM_001244720.1	SMIM7	NM_001244720	100512765	2462	3636	2637	2158	3632	3895	2916	3761	2654	2907	3254	1860	2981
NM_001292105.1	SAMHD1	NM_001292105	100154500	2868.9	3616.55	2606.23	3933.57	2817.2	2023.84	5366.29	2763.55	3588.32	3416.03	1633.3	1110.53	2978.69
XM_001924333.5	ME1	XM_001924333	397538	3646	3052	2794	2307	3163	3744	3164	2730	1509	4637	3053	1931	2977.5
XM_021070773.1	PTPRG	XM_021070773	100153595	2589.2	3040.19	3139.6	2397.96	3971.77	3263.35	2921.67	4720.32	4001.66	1626.07	2638.58	1413.62	2977
XM_021101795.1	WDFY3	XM_021101795	100523387	3190.99	3619	2974.92	2534	3445	2793	3421	3015.93	3177.75	3019.97	2697.89	1828.63	2976.51
XR_002345591.1	DDX39B	XR_002345591	448813	2141.02	4063.82	2534.58	2406.29	3150.94	3567.19	2914.24	2593.22	2966.93	2932.15	4254.25	2184.37	2975.75
XM_021075200.1	MAP3K20	XM_021075200	100152572	1174.71	4024.04	2192.51	2847.18	3971.07	2925.02	4339.65	3560.59	4106.47	3533.02	1156.86	1859.2	2974.19
XM_005659413.3	IBTK	XM_005659413	100153597	2931.66	3281.83	2994.09	2938.75	2965.96	3392.33	2668.22	2802.08	1824.61	4208.56	3497.37	2180.04	2973.79
XM_003122856.4	API5	XM_003122856	100522006	3765.58	2959.24	2900.43	2268.61	2312.44	3586.93	2681.91	3491.78	3517.27	3736.72	3126.94	1311.82	2971.64
NM_001044587.1	SRSF11	NM_001044587	733656	3201	3329	2887	3325	2595	2498	3091	2289	2962	3903	3257	2291	2969
XM_005671253.3	LIPA	XM_005671253	100142668	2457.37	3676.36	3408.87	3584.04	1944.77	2033.04	5896.97	2477.11	3308.25	1930.88	3072.39	1804.66	2966.23
NM_001243639.1	TAF13	NM_001243639	100157095	2571.26	3279.71	2608.3	2836.08	3049	3277.78	2959.89	3314.34	2464.32	3705	3401.7	2118.67	2965.5
XM_005671073.3	VCL	XM_005671073	396974	2588.43	4100.6	3256.65	2392.16	1904.77	3222.42	2656.79	2451	2886.84	3396.83	4500.25	2193.5	2962.52
XM_021064634.1	GOLM1	XM_021064634	100517183	2387.53	4384.9	2971.35	2307.96	4249.74	3773.82	1966.96	4009.95	3042.57	2285.45	2079.98	2076.17	2961.37
XM_021067846.1	CHD3	XM_021067846	100188906	2768.4	4215.88	2822.59	1733.96	3286.31	3720.92	3128.31	3610.58	2801.57	2842.62	3118.84	1449.73	2958.31
XM_005659708.3	ZNF106	XM_005659708	100620097	2042.26	2407.71	2255.81	2055.46	2046.4	1591.94	3791.71	3311.13	4328.65	2029.49	8574.82	1038.39	2956.15
XM_003353714.4	IER3IP1	XM_003353714	100521060	3280	3323	3285	2298	2390	3720	3125	3134	2322	3245	3292	2054	2955.67
XM_013983700.2	SH3PXD2A	XM_013983700	100153803	2997.45	4222.03	2645.4	2427.77	3628.76	2842.18	2456.88	3311.09	2992.13	3020.6	2892.08	2021.74	2954.84
XM_003121345.6	AMD1	XM_003121345	100155925	3172	2713	3347	3138	3048	2760.99	3482	2491	1821	4158	3492	1825	2954
NM_001244216.1	SNX6	NM_001244216	100154775	3319	2757	2964	3610	2439	2203	3875	2681	2290	4209	2649	2407	2950.25
NM_214323.1	JUP	NM_214323	397592	2000	4311	2251	1837	2661	4211	3190	4058	3652	1791	3896	1540	2949.83
XM_021084410.1	SYNE1	XM_021084410	100157427	2403	3200	2631	2997	3391	2791	2420	3082	4396	2237	4188	1661	2949.75
XM_021094416.1	HNRNPUL1	XM_021094416	100622274	2936	3558	2557	2580	2817	2700	3175	3201	2823	3456	3366	2220	2949.08
XM_013981422.2	NGLY1	XM_013981422	100522951	3021.15	2464.97	3089.39	2718.25	3507.63	2773.91	3406.71	4407.46	2532.47	3027.17	2157.85	2238.13	2945.42
XM_021088952.1	TMEM65	XM_021088952	100157797	2941.15	3212.56	2921.65	2637.48	2654.53	2887.18	3075.23	2594.6	2764.44	3980.2	3350.47	2290.65	2942.51
XM_001927476.5	OSTM1	XM_001927476	100049681	3544	2740	3283	3038	2489	3636	3036	3600	1909	3209	2620	2206	2942.5
XM_021068170.1	RPL14	XM_021068170	100037994	2120.1	4538.04	2815.49	2448.9	2706.2	1931.37	4179.82	2925.87	3332.39	2323.09	3179.24	2803.43	2941.99
XM_005656313.3	TEP1	XM_005656313	100152287	2067	3697	2630	2025	2626	3705	2920	3675	3068	2938	4343	1582	2939.67
XM_021070330.1	ARHGAP31	XM_021070330	100511412	3604.89	3252	2411	2387	2783	3293	3039.89	3263.71	2092	3555	3848	1714.85	2937.03
XM_021100215.1	FAM8A1	XM_021100215	100154793	2684.64	3155.97	3250.34	2898.17	2618.14	3066.79	3480.24	2925.22	3330.1	4134.45	2095.92	1533.86	2931.15
NM_001244180.1	CCT3	NM_001244180	100154317	2607	4034	2143	2149	3128	2225	2971	3291	2689	2612	4505	2804	2929.83
XM_021087739.1	ASXL2	XM_021087739	100515136	2671.65	3339.78	3485.6	1607.58	3642.76	4302.3	1771.36	4548.03	4018.47	2469.02	2665.02	599.696	2926.77
XR_002344893.1	TARDBP	XR_002344893	100739753	2958.58	3865.77	2319.51	1842.07	3122.12	3051.58	2734.43	3522.61	3004.98	2561.82	4384.19	1711.28	2923.24
XR_002343342.1	LOC110260298	XR_002343342	110260298	2699	2297	2572	4472	1348	1231	2932	2177	1760	2900	2850	7790	2919
XM_021080350.1	RPS6KA3	XM_021080350	100522174	3414.5	2916.81	2761.39	2662.62	3490.04	2744.55	3252.1	2664.64	2499.35	4029.7	2629.73	1896.41	2913.49
XM_021101204.1	DCUN1D4	XM_021101204	100521504	2568.26	3221.09	2303.21	1991.63	3520.61	4743.41	2337.34	3596.04	2519.98	3040.17	2975.64	2143.72	2913.42
XM_021097877.1	SLA-2	XM_021097877	100135031	1590.95	4818.27	2715.8	977.314	2886.74	3091.68	2463.09	4947.22	6528.87	1015.15	2907.72	1014.81	2913.13
XM_021090333.1	PKN2	XM_021090333	100154766	2830.37	3260.37	3152.99	2886.9	3151.53	3004.72	2933.26	2478.7	2390.36	3875.21	2858.51	2089.94	2909.41
XM_021075700.1	STRADB	XM_021075700	100511661	3331.64	3047.58	3120.26	2674.3	2628.12	3254.74	3548.97	2909.63	2469.85	3199.47	3257.36	1468.87	2909.23
XM_021069219.1	PPP4R2	XM_021069219	100626659	3059.62	3363	2621	2705	2547	2869	3067	2935.24	2199	4654	2552	2331	2908.57
XM_005667210.3	FZD4	XM_005667210	100520319	2218	4862	2304	2069	4474	3077	1767	5596	3875	1845	1547	1258	2907.67
NM_001143696.1	PTEN	NM_001143696	100156264	2518.71	3255.06	2522.36	2901.85	3356.39	3508.38	2669.57	3337.26	2605.76	3733.13	2254.84	2208.76	2906.01
XM_021070660.1	LAMB2	XM_021070660	101101688	2510	4234	2421	1772	2874	4494	3359	2841	2526	1826	3949	2035	2903.42
XM_021064711.1	MKX	XM_021064711	100620286	3032.93	3019.95	3284.12	3941.81	1910.42	2384.96	2879.98	2802.61	2602.32	5283.87	2354.86	1317.9	2901.31
XM_021073757.1	HEATR1	XM_021073757	100154560	3024.14	3136.94	2505.38	2378.49	3230.32	2944.19	2621.19	3073.2	2891.89	3526.07	3755.1	1718.21	2900.43
XM_021100662.1	OTUD4	XM_021100662	100524693	2788	3075	2677	2863	2956	3395	2584	3051	2454	3781	3265	1913	2900.17
XM_003122515.5	CD248	XM_003122515	100523587	1808	2894	2033	2486	2638	2143	4465	4742	3334	2020	5224	971	2896.5
XM_021070558.1	ABI3BP	XM_021070558	100154641	2476.21	2277.61	2616.41	4364.84	1919.76	1603.23	4749	3890.72	7126.84	1190.03	1302.51	1235.72	2896.07
XM_021093365.1	CDH11	XM_021093365	100525579	66.6512	18.7604	76.3367	8991.67	161.313	592.121	83.9366	1626.99	642.332	15528.9	6778.61	177.648	2895.44
XM_003128640.6	CHURC1	XM_003128640	100514910	2738.53	3606.65	2748.66	2678	3072	3171	2902	3116.46	2703	3558.49	2090.85	2349	2894.55
XM_021087278.1	RMND5A	XM_021087278	100516072	2109.93	3318.15	2235.81	2336.69	4557.92	3925.86	2131.62	3556.58	2666.93	3600.94	2653.34	1635.37	2894.09
XM_003121374.4	TSPYL1	XM_003121374	100518283	2481	3661	2578	2060	3060	3247	3191	3282	2981	3019	3286	1877	2893.58
NM_001244090.1	SET	NM_001244090	100514028	1105.94	3766.29	4614.62	5.28177e-06	2843.41	3870.13	234.722	2766.8	3851.26	4623.68	6666.71	321.498	2888.76
XM_021092847.1	TNRC6B	XM_021092847	102159442	2019.83	3710.77	2765.92	2762.73	4197.24	3068.04	1873.41	4026.19	3324.93	2960.55	2430.44	1500.8	2886.74
XM_005670674.3	WSB2	XM_005670674	100152765	2924.61	3546.33	2889.64	2607.63	1984.55	3208.76	3253.41	2346.61	2075	4631.21	3720.8	1443.35	2885.99
NM_001244276.1	TXNL1	NM_001244276	100512385	2262.42	3561.31	2493.67	1235.06	2868.12	4560.26	3060.76	3327.09	3309.08	1482.8	5002.59	1466.45	2885.8
NM_001202540.1	TMED7	NM_001202540	100522183	2640	3287	2471	2191	2939	3511	3409	3203	2903	3065	3180	1826	2885.42
XM_021102199.1	CD46	XM_021102199	396922	1768.95	3879.49	2036.26	1753.76	2510.28	3459.18	2359.52	4172.53	4453.77	1958.37	5004.91	1246.91	2883.66
XM_021073190.1	XPNPEP1	XM_021073190	100152688	2332.98	4283.91	2055.31	1518.57	3361.86	3355.03	2248.38	4709.38	3335.73	1711.86	4136.74	1522.38	2881.01
XM_021064480.1	ZBTB41	XM_021064480	100627731	2430.99	3650.58	1971.57	1747.74	3349.43	3400.42	2264.77	3953.79	2627.85	4194.33	3095.91	1879.85	2880.6
XM_003483301.4	ATP13A3	XM_003483301	100736901	1966.08	2963.75	2096.51	943.934	2514.34	4805.86	1618.44	5893.78	3078.45	1529.97	6414.35	716.41	2878.49
XM_021099878.1	HECTD1	XM_021099878	100152212	3021.81	3225.64	2896.4	2547.52	3710.73	2073.43	3697.08	2960.99	1517.05	5166.62	1409.6	2310.88	2878.15
XM_021078038.1	KAT6A	XM_021078038	100523576	2658	3271	2701	2399	3438	3267	2618	3035	3094	3254	3154.37	1630	2876.61
XM_013979447.2	THY1	XM_013979447	100271931	2135.36	3229.52	2334.22	2360.87	2349.92	2792.81	3614.42	3923.25	5173.26	1852.51	3281.79	1450.69	2874.89
XM_005660160.3	ZFAND5	XM_005660160	100048933	2943.82	3397.32	3549.95	3471.67	1606.18	2115.33	3387.51	3916.48	3252.52	2689.67	1924.05	2230.16	2873.72
XM_021064700.1	UBE2R2	XM_021064700	100523328	2647.8	3676.91	2611.11	2245.52	3114.08	3051.72	2553.74	3611.36	2616.68	3117.31	3444.63	1782.69	2872.8
XM_005670304.3	APP	XM_005670304	397663	1720.91	3984.4	2210.07	3238.12	2441.45	2936.99	2545.06	4324.48	2935.14	2251.22	3510.65	2365.53	2872
XM_021065092.1	HSPH1	XM_021065092	100048931	3730.74	2768.88	3152.08	3404.06	2597.55	2382.73	2714.68	2744.3	2571.27	3131.04	2873.76	2376.96	2870.67
XM_005653768.3	DEGS1	XM_005653768	100135677	688.881	607.679	400.774	4002.5	4734.38	250.176	489.86	6800.55	346.949	4741.9	7819.4	3541.6	2868.72
XM_003354339.5	TCERG1	XM_003354339	100621703	1902	4276	2107	1125	3356	3050	1991	4553	3580	1403	5919	1135	2866.42
XM_003356769.4	PTPN21	XM_003356769	100152076	3303	3525	3000	2707	2666	2701	3558	2549	2272	3561	2812	1724	2864.83
XM_005664203.3	UTP20	XM_005664203	100524087	2804.9	3020.67	2732.48	2372.24	3054.29	2953.98	2408.45	3089.58	2717.63	3263.54	4441.7	1511.56	2864.25
XM_021100283.1	KLF3	XM_021100283	100174960	2328.61	3381.21	2406.86	3439.55	2907.32	2641.35	3048.04	3768.49	3487.37	3368.58	1973.96	1617.8	2864.09
NM_001244527.1	FKBP14	NM_001244527	100514551	2971.95	2891.44	2394.72	2714.12	2594.55	3623.36	2536.54	3722.44	1955.3	3545.61	3464.98	1942.85	2863.16
NM_001244121.1	DEGS1	NM_001244121	100135677	5175.12	4281.32	4198.23	1575.5	590.623	4706.82	5936.14	678.449	3310.05	1500.1	940.601	1458.4	2862.61
XM_005656652.3	ZC3H11A	XM_005656652	100622147	1822.16	2789.32	2307.84	1693.95	2482.74	5203.65	2218.85	5211.11	4597.74	1243.75	3774.04	959.759	2858.74
XM_021101543.1	MAP4K5	XM_021101543	102161529	3519.05	2888.23	2860.78	3146.61	2252.3	2745.34	2997.09	2524.87	2359.18	3968.29	2886.02	2157.06	2858.74
XM_021073771.1	FGF7	XM_021073771	397281	3499.21	3331.73	1968.71	2631.76	3323.99	2841.76	2267.45	3654.4	2373.14	2998.84	2480.78	2931.99	2858.65
XM_021093418.1	TMEM50A	XM_021093418	100626872	2762.73	2833.72	3337.48	3446.08	2471.37	2938.53	2916.53	2986.76	2435.07	3469.77	2420.42	2284.31	2858.56
XM_021065908.1	COL4A2	XM_021065908	100153454	1623	3342.99	1845	2491	2771	4294	2123	4884.94	4731.53	1911	1540.51	2717.17	2856.26
XM_013993026.2	FGF7	XM_013993026	397281	3270.79	3154.27	2579.28	2341.24	4453.01	2123.24	2884.55	2246.6	3048.86	4363.15	1482.22	2304.98	2854.35
XM_021094266.1	DPY19L3	XM_021094266	100621064	3278.38	2185.29	2875.11	2884.25	3181.87	3317.55	2645.24	3575.42	1922.71	3695.02	2727.41	1960.91	2854.1
NM_001243807.1	FKBP10	NM_001243807	100511038	2475	4091	1939	2019	2531	3251	2756	3310	2050	2649	4815	2343	2852.42
XM_003128011.6	CMPK1	XM_003128011	100521561	2206	3321	2167	2169	2532	3513	2297	4183	2731	2684	4582	1842	2852.25
NM_001137624.1	SLC30A5	NM_001137624	100171388	2983	2950	2686	3069	2814	3152	3000	3116	2635	3238	2574	1985	2850.17
XM_001929180.6	SUPT16H	XM_001929180	100155525	2361.02	4355.1	1407.38	985.907	3419.62	3029.43	2563.19	4227.8	3562.37	1562.8	5327.69	1398.92	2850.1
XR_002338547.1	LOC100525309	XR_002338547	100525309	2544	2954	2912	2962	2694	2863	2669.99	3190.98	3328	2821.99	3017	2231.99	2849.08
NM_001044560.1	PPP1CC	NM_001044560	733612	3034	3442	2588	3094	2572	2508	3572	2649	3188	3339	2316	1885	2848.92
XM_013992912.2	ANXA2	XM_013992912	406192	1796.04	3754.97	3575.85	3475.22	2803.81	4288.28	3716.84	1577.76	3055.56	1476.82	1876.74	2771.23	2847.43
XM_003125240.6	STRN	XM_003125240	100524371	2918.3	2423.84	2682.22	3273.14	2913.79	2950.39	2809.03	2809.58	2402.99	4656.88	2203.99	2124.32	2847.37
XM_001928085.5	RNASET2	XM_001928085	100157985	2650	3755	2792	2594	2982	2634	3494	3424	3794	1876	2560	1586	2845.08
NM_001159607.1	TNFAIP6	NM_001159607	100286870	2249	3309	2477	3627	3286	2453	2928	3644	2230	3507	1696	2706	2842.67
XR_002347034.1	CDK6	XR_002347034	100518921	2181.94	3805.46	2599.34	1748.83	3899.19	4520.24	1629.97	2433.59	1032.9	4233.04	2493.99	3475.74	2837.85
NM_001244389.1	SCCPDH	NM_001244389	100512485	2477	3310	2404	2689	2989.98	3020	2761	4140	2814	2422.97	3086	1938	2837.66
XM_021065842.1	DOCK9	XM_021065842	100522271	2652.8	3771.34	2326.12	1723.85	2529.33	4080.75	3360.31	4102.89	1830.34	2530.76	3880.42	1245.45	2836.2
XM_021084248.1	VLDLR	XM_021084248	733630	4710.64	2310.31	3627.08	2061.83	2383.18	2671.6	1980.06	2339.4	628.363	5898.82	780.214	4565.77	2829.77
XM_021074774.1	42801	XM_021074774	100152338	3121.43	2869.41	2567.19	3186.02	2149.04	2371.48	3808.5	2473.16	1662.56	3888.36	3172.59	2687.33	2829.76
XM_005655007.3	DDX46	XM_005655007	100626833	3263.15	5097.48	4900.37	1666.59	1676.12	1503.52	4138.92	1685.98	1896.83	4095.38	2045.26	1985.52	2829.59
XM_021081510.1	HSD17B4	XM_021081510	397574	2177.6	3738.69	1810.48	3361.9	3839.64	2842.99	3457.9	3040.12	2573.3	2342.79	2730.92	2036.08	2829.37
XM_003133948.6	DHX29	XM_003133948	100514880	2740.37	3087.95	2477.28	2859	2859	3009.8	3055.24	2877.57	2532.85	2989.4	3406.45	2056	2829.24
XR_002339831.1	CSE1L	XR_002339831	100626451	2839.46	2794.28	2459.53	2383.09	2981.49	3429.2	2687.26	2964.64	2246.82	3648.04	4047.14	1463.84	2828.73
NM_001243569.1	MED28	NM_001243569	100627415	2651.28	3005.15	2508	1963.66	2756	3423	2780.77	2974.41	2781.37	2897.69	4074.71	2106	2826.84
XM_021075749.1	FAM168B	XM_021075749	110257088	3664.21	3847.21	3540.75	1504.46	3206.23	2909.26	2293.97	2857.75	2249.09	2272.14	4101.45	1459.94	2825.54
XM_005662880.3	COL14A1	XM_005662880	100158059	1200.67	2179.93	1014.73	3011.56	4819.3	1535.22	3006.72	480.618	2926.72	6400.49	1183.61	6116.75	2823.03
XM_013977750.2	DST	XM_013977750	100152205	2475.31	3325.01	2339.94	2539.02	5514.74	2844.78	2443.59	3503.22	1324.03	3408.8	2205.8	1938.64	2821.91
NM_213763.2	UCHL1	NM_213763	396637	2644	3586	2474	1620	3550	3896	2378	3001	585	2968	4984	2154	2820
XM_003127978.6	NRDC	XM_003127978	100514906	2747.41	3207.43	2154.89	2572.4	2921.67	2770.34	3037	3363	2437.25	2999	3094.79	2498	2816.93
XM_021088133.1	BICD2	XM_021088133	100512597	2333.95	3683.4	2260.03	1728.68	2764.73	4095.39	3070.06	3436.53	2723.74	2107.4	4074.39	1524.44	2816.9
XM_005657016.3	MYO1C	XM_005657016	100622921	2551	3754.69	2348.2	1246.07	2788.38	3693.57	2863.37	2505.63	789.603	2818.98	6184.86	2238.76	2815.26
XM_021073896.1	HNRNPF	XM_021073896	100155475	2568.73	1511.36	2269.36	3182.15	2918.97	3699.9	2767.32	2377.62	2146.16	4212.17	2754.38	3355.02	2813.59
XM_021077119.1	FBXW11	XM_021077119	100523218	2232	4054.51	2732.69	1654.21	2881.84	3463.19	2691.56	3031.6	2060.32	4176.31	3152.62	1623.78	2812.89
XM_003134635.4	CREB3L2	XM_003134635	100520468	3001.83	3455.13	2706.58	2405.85	3396.7	2934.63	2627.64	2842.82	3367.92	3038.17	2093.28	1852.7	2810.27
XM_013979482.2	ARHGEF12	XM_013979482	100523324	2312.28	4365.3	2542.61	2703.66	2681.3	1871.23	3875.61	3304.44	3200.23	2605.97	2649.48	1609.05	2810.1
XM_021082743.1	LOC100739163	XM_021082743	100739163	2437.21	3483.3	2224.16	1796.73	3300.83	2486.39	5158.13	3695.57	3063.69	1217.26	3553.26	1241.21	2804.81
XM_021092733.1	ELK3	XM_021092733	100622445	2364.6	3262	2537.83	2529.34	2338.07	3213.02	2588.51	3666.72	2513.77	3666.42	3467.49	1503.59	2804.28
XM_003353877.5	MTCH2	XM_003353877	100627768	3175	2794	2688	2379	2715	3304	2974	2682	2425	3069	3398	2041	2803.67
XM_021077005.1	TEAD1	XM_021077005	100216478	2459.65	2555.2	657.735	1615.11	1559.03	4919	3450.52	6049.03	2282.93	5289.51	2470.24	308.384	2801.36
XM_021072070.1	SCD	XM_021072070	396670	1284.49	3279.76	2996.73	1043.73	2897.27	3667.68	1118.4	3404.14	3785.29	4331.66	4945.61	860.675	2801.29
NM_001122988.1	HMGCR	NM_001122988	100144446	3147	2964	2569	1852	2938	2530	3376	3170	2360	3013	4308	1388	2801.25
XM_013992987.2	LOC102158569	XM_013992987	102158569	2432.04	3335.05	2456.17	2792.86	2776.72	2698.6	3053.87	3436.35	3401.92	3262.4	2314.87	1621.82	2798.56
NM_001097454.1	CAPZA1	NM_001097454	100037957	2696	3645	2200	1863	2639	2989	3006	3893	2825	2097	4267	1433	2796.08
XM_001927901.6	RAB11FIP2	XM_001927901	100153733	2449	3327	2530	2772	2630	3314	3189	3170	2918	3340	2577	1331	2795.58
XM_021076038.1	VEGFC	XM_021076038	100525960	2681.24	3806.12	2939.96	1298.89	4612.11	3398.27	2157.12	3052.39	1107.47	3333.21	2401.27	2757	2795.42
XM_013992625.2	LMBRD1	XM_013992625	100153685	2382	3154	2342	2734	2600	3585	2998	3847	2901	3056	2124	1762	2790.42
XM_021091551.1	DSE	XM_021091551	100625171	2689.74	3547.42	1946.56	2187.37	2959.61	4148.96	2963.53	3224.64	1621.62	3253.49	2829.17	2086	2788.18
XM_001929165.5	BTBD1	XM_001929165	100154013	2534	3214	2725	2375	2747	3539	2820	3118	2682	3286	2631	1738	2784.08
XM_021088470.1	ARHGEF2	XM_021088470	100145887	3231.24	3128.82	3522.02	2001.67	2659.88	2419.08	3528.99	2276.39	1034.98	3369.22	4180.9	1995.15	2779.03
XM_003123674.4	TMED9	XM_003123674	100511312	2142	3192	2263	1406	2668	3641	2264	5124	3737	1434	4258	1215	2778.67
XM_003360402.4	MORF4L2	XM_003360402	100524842	2076.75	3594.74	2733.75	1924.65	2692.44	2862.48	2752.54	3707.58	2702.82	2509.22	3872.77	1901.89	2777.64
XM_003124525.6	XPO6	XM_003124525	100518364	2783	3712	2170	1602	2788	2971	2959	3500	2547	2167	4861	1268	2777.33
XM_005653994.3	UBB	XM_005653994	100125968	1409.67	4395.63	1257.27	3812.73	3951.93	3567.63	4678.94	2779.57	758.61	1487.22	3645.93	1580.72	2777.15
XR_002346247.1	PRPF4B	XR_002346247	100157287	2620.44	3340.68	2390.15	2097.66	2870.54	3153.62	2727.75	2753.66	2795.97	3008.3	3593.37	1908.78	2771.74
NM_001244497.1	FBXO21	NM_001244497	100157989	2485.14	3933.35	2310.84	1295.41	3564.21	2509.16	2857.18	2889.93	3371.5	2906.81	3837.32	1282.7	2770.3
XM_003355045.4	VCPIP1	XM_003355045	100621816	2872	2761	2717	2910	2719	2885	2865	2568	1839	4085	2879	2137	2769.75
XM_003126400.5	IPO8	XM_003126400	100511694	3005.73	3483.96	2437.78	2582.16	3482.36	2639.67	3274.33	2781.22	2384.82	2755.99	2595.9	1787.26	2767.6
XM_005668789.3	PSME3	XM_005668789	397625	2895.87	3134.65	2298.2	2181.88	2652.28	3039.47	2615.69	4079.53	3036.49	2210.78	3574.04	1486.94	2767.15
XM_021066594.1	COL15A1	XM_021066594	100620394	1694	3405	1362	552	5393	4352	662	1624	321	3250	838	9742	2766.25
XM_021099178.1	ARHGAP5	XM_021099178	100520849	2621.93	2731.2	2403.05	2686.86	2739.15	4661.26	2604.95	2604.35	1269.22	4003.86	2827.12	2007.16	2763.34
XM_021072798.1	BICC1	XM_021072798	100154253	2319.6	2778.09	1510.44	3485.94	1877.64	1646.17	3757.01	4604.87	5404.62	2293.77	1588.95	1870.37	2761.46
XM_021102364.1	CDK14	XM_021102364	100515962	2569.55	3150.12	2751.74	3157.31	2508.19	1866.81	2513.21	3144.31	3174.57	4012.22	2231.87	2039.81	2759.98
XM_001925913.6	KDSR	XM_001925913	100152988	2383.96	2945.96	2912.84	2439.89	2875.9	4203	2657	3129	2552	3297.55	2009.91	1712	2759.92
XM_021075810.1	PPP2CB	XM_021075810	397136	2822.42	3099.06	2829.04	2024.48	2642.35	2562.22	2875.32	2892.85	2063.33	3317.02	3764.3	2222.31	2759.56
XM_021097478.1	SLC35E2B	XM_021097478	100511758	2404.72	3887.18	2486.98	2335.07	3232.08	2890.74	3481.22	3119.84	2212.89	2735.4	2770.53	1525.35	2756.83
XM_001927448.7	FKBP7	XM_001927448	100144630	2348.24	3609.71	2098.41	1382.38	3071.32	2950	2532.4	4396.33	3395.75	1728.43	4245.19	1316.03	2756.18
XM_013982378.2	DIRC2	XM_013982378	100519567	2742.67	3355.57	2759.8	2021.34	2500.44	3082.5	2868.6	4173.16	2364.08	2738.45	3249.35	1188.12	2753.67
NM_001097521.2	PGRMC2	NM_001097521	100048965	3033	3360	2366	2588	2711	2390	3014	2805	2550	3027	2934	2264	2753.5
XM_021102628.1	EDEM3	XM_021102628	100625293	3283.88	2961.03	2555.38	2440.98	3017.37	2913.54	2776.51	2847.46	2392.66	3255.51	2396.86	2121.52	2746.89
XM_021079540.1	ACSL4	XM_021079540	448980	7358.73	246.557	5765.68	1775.92	539.934	208.34	379.034	455.026	408.136	8237.83	3342.79	4240.41	2746.53
XM_021069600.1	EIF2A	XM_021069600	100622221	2438.29	3342.14	2558.61	2732.89	2495.42	2846.95	3097.14	2714.04	2072.08	3691.77	2680.25	2284.21	2746.15
XM_021087557.1	MCFD2	XM_021087557	100736833	3101.8	2526.62	2762	2771	2024.31	2623.29	3472	2689.31	2133.42	3348.46	4046.37	1453.23	2745.98
XM_003131332.4	EFTUD2	XM_003131332	100522208	2326	3763	2139	1252	3065	3177	2590	3776	2726	1830	4982	1325	2745.92
XR_002339497.1	G3BP1	XR_002339497	100513766	2742.15	3218.04	2475.31	1268.15	2970.18	3533.06	2861.67	3182.52	2889.26	1841.17	4717.46	1236.36	2744.61
NM_001303026.1	AHR	NM_001303026	396654	2406	2619	2037	2034	4459	3086	1134	1331	1106	5925	1482	5305	2743.67
NM_001281832.1	TVP23B	NM_001281832	100522572	3084.1	2204.08	2970.29	2929.24	2092.96	2540.28	2430.97	2140.79	2296.7	4769.26	2301.54	3089.84	2737.5
XM_021093947.1	CSNK2A2	XM_021093947	100737256	2452.28	3216.21	2622.72	2205.5	2652.32	2961.33	3266.47	3263.13	2365.81	2987.32	3395.79	1458.89	2737.31
XM_003481526.4	ARFGAP3	XM_003481526	100523962	2121.35	4119.59	2587.16	1698	2469	4595.89	2311.24	3025	2709	2185	3382	1631	2736.19
XM_003133904.5	OSMR	XM_003133904	100519398	2030.48	3236.31	2696.19	3044.09	1731.34	2148.17	3319.26	3882.55	5328.88	2445.15	1797.23	1154.69	2734.53
XM_021096012.1	ZMPSTE24	XM_021096012	106507628	2476.35	2796	2543	2433.49	2613.78	3219.62	2546	3034	1974	3595.57	3747.39	1808	2732.27
XM_003126968.4	ARL2BP	XM_003126968	100515548	2247.17	2832.95	2429.22	2276.05	3078.98	3305.79	2794.89	3083.91	2703.32	3249.88	3030.28	1753.86	2732.19
XM_001928877.5	ACTR1A	XM_001928877	100156619	2411.34	3758.53	2061.26	1795.04	2740.33	3360.4	2851.73	3056.04	2060.72	2504.41	4475.35	1698.36	2731.13
NM_214245.1	SCAMP1	NM_214245	397477	2749	3417	2604	2215	2347	3030	3051	2947	1999	3030	3669	1714	2731
NM_001244251.2	LOC733637	NM_001244251	733637	3722.87	2565.3	2596.34	2723.04	2608.12	1716.46	3102.21	2332.99	2033	2468.96	3071.45	3831.14	2730.99
XM_003129314.5	EIF4E	XM_003129314	100038030	2228.26	3624	2336	1837	2893	3322	2180.32	2721	2897	2194	5136	1377	2728.8
XM_021097812.1	USP24	XM_021097812	100620405	2859.17	3312.32	2172.68	2268.13	2615.94	2619.51	3030.98	3651.69	2860.79	2907.74	3129.81	1298.15	2727.24
XM_003135025.5	MED14	XM_003135025	100515423	2651.08	2759	2357.05	2811	2796	2652.8	2569	2733	2479	3628.61	3314	1965	2726.3
NM_213874.1	MDH1	NM_213874	396894	2608	3060	2528	2014	2731	3029	2713	3476	2724	2118	4111	1586	2724.83
NM_001099930.1	FASN	NM_001099930	397561	2975	3089	2429	1854	3090	1978	2841	4035	3109	1845	3743	1670	2721.5
NM_001037721.1	CTSD	NM_001037721	494568	2162	2822	2116	2682	2594	2869	3974	4720	2519	1574	2073	2524	2719.08
XM_021071437.1	NGLY1	XM_021071437	100522951	2480.81	3031.7	1752.13	2928.71	2471.11	1332.25	3614.86	5046.06	1442.1	2315.62	5129.15	1083.87	2719.03
XM_021096553.1	USP1	XM_021096553	100523071	2869.91	2672.73	2398.52	3061.56	2108.7	2275.17	3121.11	2369.48	2835.64	3933.43	3064.61	1911.01	2718.49
XM_021098181.1	DICER1	XM_021098181	100505387	2757.07	3812.89	2495.56	2029.6	3272.56	2888.05	2566.88	2384.08	2102.68	3269.8	3266.36	1692.48	2711.5
XR_002342779.1	CEBPZOS	XR_002342779	100522251	2500.44	3415.36	2311.75	2749.92	2589.2	2829.56	2496.04	3188.06	2377	3365.05	2494.7	2208.7	2710.48
XM_021070395.1	NECTIN3	XM_021070395	100518152	2495.45	2903.33	2462.93	1793.86	3512.54	4495.05	2132.47	2941.04	2345.37	3122.02	1963.44	2341.86	2709.11
XM_021067478.1	KIAA0100	XM_021067478	100513044	2758.04	3458.33	2301.74	1802.68	2882.63	3371.31	2928.14	3470.16	2416.35	2434.8	3246.31	1395.55	2705.5
XM_021096369.1	PRKACB	XM_021096369	100623628	2699.81	2793.94	2276.16	3052.16	2793.65	2958.72	2955.72	2515.56	1918.44	4121.68	2089.42	2288.09	2705.28
XM_021089756.1	ADAR	XM_021089756	100523784	2012	4103.75	2299	1685.8	3044.89	2982.56	2585	3632	3278	1971	3674	1189.91	2704.83
XM_021101768.1	PPM1K	XM_021101768	110262190	3388.93	2135.39	3090.58	3188.61	1500.57	3175.55	2331.8	3944.93	3239.9	3020.96	2285.02	1150.86	2704.43
NM_001123194.1	SERPING1	NM_001123194	100144304	1924.41	3191.53	1803.55	2561.85	2584.26	1763.79	2966.09	4822.53	7605.12	1139.93	894.441	1180.49	2703.17
XM_021070148.1	FNBP1	XM_021070148	100154729	2706	2793	2965	2514	2599	2264	2971	2478	2571	3835	3219	1511	2702.17
XM_003125588.4	HIF1AN	XM_003125588	100155854	2556	3261	2256.71	2122	3104	3070.79	2713	2684	2666	2898	3165	1914	2700.88
XM_003123970.5	HNRNPA0	XM_003123970	100519826	2366	2600	2119	2420	2594	3257	2362	3733	3101	2819	3392	1628	2699.25
XM_003121751.4	FEM1B	XM_003121751	100158096	2476	3201	2354	2163.08	2890	3388.56	2482	2786	2306	3850	2596	1847	2694.97
NM_213911.1	PGRMC1	NM_213911	396946	2535	3104	1863	2631	3033	2826	2751	2290	2147	2924	2662	3567	2694.42
XM_021075811.1	PPP2CB	XM_021075811	397136	3137.58	2634.94	2615.96	2178.52	2606.65	3054.78	2848.68	1917.15	1746.67	3180.98	4299.7	2108.69	2694.19
XM_003129073.4	MOB1B	XM_003129073	100517174	2841.27	2951.68	2598.21	2931.17	3239.03	2532.07	2818.3	2129.81	2006.57	4245.77	2149.09	1877.08	2693.34
XM_021080480.1	DIAPH2	XM_021080480	100155257	2922.24	2731.5	3092.73	2052.69	2397.23	3304.42	3639.06	3283	2247.68	3400.81	2372.38	875.215	2693.25
XM_021083176.1	TNC	XM_021083176	397460	1839.14	1854.69	1848.63	1080.41	1706.06	2247.08	1618.24	4571.23	3289.24	2180.05	7987.03	2086.03	2692.32
XM_013982975.2	KCTD10	XM_013982975	100519625	2731.3	3482.02	2803.63	2569.48	2242.71	3190.18	3018.2	2531.71	2781.69	2102.55	2921.6	1929.47	2692.04
XM_003123651.6	ADAMTS2	XM_003123651	100521434	2240.67	2874.61	1949.84	1786.62	2178.77	3318.97	2781.4	5092.89	6490.39	1225.63	1217.41	1144.37	2691.8
XM_021093096.1	TTLL12	XM_021093096	100621422	1656	2773	1254	1024.67	2328	2020	1685.92	5732	3576.82	1252	7948.98	932	2681.95
XM_021074291.1	ANKRD13A	XM_021074291	100522465	2801.32	4215.12	2332.07	2010.14	2274.02	2316.03	2887.62	2939.67	2867.31	2579.14	3461.07	1474.45	2679.83
XM_021071136.1	RPL7A	XM_021071136	110255317	2818.73	2707.96	2459.91	2985	2551	1595	3579.49	2161	2051.96	3334.77	2467	3429.86	2678.47
XM_005667684.3	CACNA2D1	XM_005667684	397377	2895.69	2655.87	2820.38	2888.16	3775.81	3234.9	1987.3	2101.83	1816.28	3431.7	1723.5	2798.42	2677.49
NM_001244163.1	DNAJA1	NM_001244163	100512008	2852.95	3325.01	2681.39	1733.57	2891.04	2467.73	3546.96	3115.04	2195.43	2295.89	3087.3	1928.27	2676.71
XM_021095572.1	SPPL2A	XM_021095572	100522175	1988.14	3203.94	2093.75	2511.75	2756.01	2865.09	2483.87	4206.58	2394.45	2922.47	3416.1	1249.84	2674.33
XM_003483379.4	ATP6V1B2	XM_003483379	106504095	2567	3311	2429	1715	2540	3014	2396	4202	2804	1893	3497	1714	2673.5
XM_021069705.1	GMPS	XM_021069705	100512255	2825.17	2632.23	2352.19	2849.25	3156.95	2700.77	2553.35	1686.56	2618.69	3337.23	2829.59	2538.45	2673.37
XM_013989846.2	TIMP2	XM_013989846	396988	0.00988711	272.318	63.0155	297.619	31.4716	1968.89	38.5414	17531.4	3750.02	2694.23	5267.87	164.846	2673.35
XM_021069451.1	PLXNA1	XM_021069451	100624579	2280.53	3141.57	2004.02	1584.98	2993.42	3575.75	2405.67	3641.9	2416.36	1816	4719.98	1448.21	2669.03
XM_005667916.3	KCTD3	XM_005667916	100621684	2355	2922	2193	2829	2250	2760	3499	2936	3757	2293	2682	1548	2668.67
XM_005665044.3	SZRD1	XM_005665044	100523067	2166.47	3380.87	2051	1670.86	3094	3317.9	2167.91	3318.85	2684.78	2334.89	3948.97	1883.92	2668.37
XM_003132997.4	LZTR1	XM_003132997	100525839	2327	3082	2103	1528	2308	4074	2241	4024	2454	1728	4571	1573	2667.75
NM_213921.2	HEXB	NM_213921	396958	3122.36	2606.03	2594.1	2131.68	2471.49	3077.37	2968.11	2886.24	2547.16	2740.72	2746.21	2104	2666.29
XM_021079492.1	LHFPL2	XM_021079492	100523234	2480.53	3047.64	2564.51	1959.21	3883.68	3492.53	2736.06	2803.73	1813.16	2607.47	2425.53	2181.19	2666.27
NM_001130736.1	ATIC	NM_001130736	100170854	2307	3338	2059	1636	3232	2960	2443	3406	2682	1880	4558	1479	2665
XM_021087411.1	LOC100512341	XM_021087411	100512341	3063.95	3079.31	2801.43	2457.34	3148.09	2558.62	2438.77	2932.46	2239.74	3341.69	2117.22	1775.7	2662.86
NM_001205094.1	UBE2V1	NM_001205094	100512077	2607	3225	2286	1936	2614	2655	2497	3270	2426	2747	3702	1985	2662.5
NM_001245979.1	PKD2	NM_001245979	641309	2817.26	2587.7	2313.92	2347.84	2676.79	3155.69	2566.71	3512.77	2357.5	3296.45	2941.48	1327.36	2658.46
XM_005665152.3	YTHDF2	XM_005665152	100623159	2532.67	3021.76	2578.13	2587.81	2908.52	2616.03	2977.69	2584.39	2107.69	3485.41	2535.14	1945.58	2656.74
XM_003122829.6	CREB3L1	XM_003122829	100516663	2756	2836	2224	2056	1884	3492	2586	3713	2972	2101	3539	1638	2649.75
XM_005660068.3	KLHL9	XM_005660068	100739402	2418	2670	2258.14	2725.74	2820	2433.71	2768.93	2730.04	2345.91	3809.96	2858.12	1944	2648.55
XM_013991065.2	LOC100624590	XM_013991065	100624590	2531.32	3079.59	2563.9	2475.28	2489.8	2885.15	2604.46	2980.94	2792.7	2863.56	2505.09	2007.25	2648.25
XM_003133143.4	PCGF5	XM_003133143	100522283	2375.88	2685.94	2319.2	2812.59	2467.65	2632.07	2516.2	2749.56	2155.04	3475.33	3973.26	1602.09	2647.07
XM_021090012.1	HIPK1	XM_021090012	100156877	2259.66	3210.35	1684.76	1168.93	3127.26	2895.76	3333.18	3532.07	2454.28	3050.93	3976.58	1040.58	2644.53
XM_021093805.1	SF3B3	XM_021093805	100512659	2429.08	3459.54	2419.4	1245.44	2817.8	2555.79	2067.14	3241.68	3202.71	2172.58	4420.34	1653.54	2640.42
XM_021092729.1	NEDD1	XM_021092729	100514234	2380.2	2446	2236.02	3527.01	1890.72	3559.32	2357.55	2546.81	1962.95	4400.65	3012.49	1333.28	2637.75
XM_021085416.1	FNIP1	XM_021085416	100521611	2610.28	3028.24	2548.21	2381.52	2648.66	2987.8	2332.84	3234.27	2381.06	3890.71	1991.81	1613.89	2637.44
XM_021079389.1	CIRBP	XM_021079389	100522851	2105.65	2718.63	2601.78	2275.63	1876.49	2200.28	2199.32	4617.96	3977.96	1685.33	3674.76	1631.44	2630.44
XM_021097669.1	EIF4G3	XM_021097669	100516495	2360.52	3059.74	2603.06	2322.66	2655.34	2486.18	2822.62	2611.28	2257.66	3318.49	2540.44	2503.86	2628.49
NM_001123192.1	RPL7L1	NM_001123192	100141406	2259.55	3616.82	1896.07	1257.62	2264.83	2240.56	2353.44	4503.63	2454.4	1745.94	5623.26	1301	2626.43
XM_021063024.1	CLMP	XM_021063024	100512427	1506.21	4506.85	2152.62	42.2541	3711.25	3401.19	448.577	5098.96	4254.51	912.094	4896.53	535.505	2622.21
XM_021078330.1	SNX5	XM_021078330	100155390	2748.19	2484.96	2210.07	1547.95	2281.54	2027.17	3234.78	2831.08	2618.66	2308.19	5282.22	1890.68	2622.12
XM_005660442.3	RPL12	XM_005660442	414416	2745	2731	2567	2740.99	2720	2284	3398.99	2034	2129	2555	2573	2975.98	2621.16
XM_005665017.3	PDPN	XM_005665017	100738269	1876	1859	2736	2810	1147	630	6404	3562	6776	1744	1582	312	2619.83
XM_021093133.1	TNFRSF1B	XM_021093133	100037306	1898.6	4374.61	1829.13	1577.53	2797.17	3016.36	2653.33	3337.02	3505.19	1878.56	3274.04	1293.37	2619.58
NM_001244260.1	RARS	NM_001244260	414410	2574	3157	2200	1842	2300	2696	2782	2464	2067	2292	5509	1549	2619.33
XM_021091134.1	C1S	XM_021091134	397274	4874.6	1957.75	1204.97	2082.29	1615.35	774.405	2671.73	2016.25	12359.6	969.861	297.486	584.28	2617.38
XM_001926349.6	ORMDL1	XM_001926349	100155491	2664	2586	2506	2584	2769	3046	2616	2726	2027	3182	2636	2038	2615
XM_021099008.1	FBXO22	XM_021099008	100154262	2479.48	2768.33	2171.28	2735.07	2821.3	2524.98	2687.63	2639.6	2829.63	2997.46	2600.13	2000.69	2604.63
XM_005666307.2	ZBTB1	XM_005666307	100737620	2690	3069.02	2120.42	3160.52	2549.61	2024.63	3111.29	2702.01	2509.91	3380.72	1999.12	1934.78	2604.34
XM_005667536.3	ELK4	XM_005667536	100626141	1519.59	3052.44	2105.78	2810	2982.53	2609.19	1896.07	2892.41	3462.38	3450.68	2507.64	1954.9	2603.63
XM_021092408.1	C1R	XM_021092408	445464	2384	3055	2141	2342.83	2832	1502.94	3637	3320	5955.98	1623.96	928.956	1481.96	2600.47
XM_005663105.3	KIFAP3	XM_005663105	100157611	2984.31	1680.22	1344.65	2904.24	3600.16	3810.35	1717.47	2990.83	3288.37	2846.89	917.838	3117.77	2600.26
XM_021068704.1	SETD2	XM_021068704	100623101	2539	3366	2408	2311	2976.97	2376	2823	2558	2566	3010	2649	1586	2597.41
XM_021073216.1	PDCD4	XM_021073216	100157112	1356.97	2960.76	1606.11	4914.69	2848.58	1266.33	3511.91	2239.62	3853.01	3402.3	993.236	2215.16	2597.39
XM_021073572.1	XPO7	XM_021073572	100153229	2465.43	3276.11	2090.35	1890.09	2900.54	3073.5	2309.92	2803.94	2727.84	2100.15	4081.56	1420.11	2594.96
NM_001097420.1	EPAS1	NM_001097420	100037272	2435	3357	2193	2482	2119	2321	2930	4446	3046	1931	2260	1599	2593.25
XM_021089096.1	VIRMA	XM_021089096	100512408	3877.65	1623.06	1835.91	4378.79	2979.05	2488.61	2677.78	8.56524	1802.02	6146.62	32.9445	3264.4	2592.95
XM_003128728.6	WARS	XM_003128728	100515390	1404.01	2237.71	679.07	1158.74	1280.51	5424.47	1427.78	5374.3	2750.57	1362.81	6925.58	1085.91	2592.62
XM_021065160.1	HMGB1	XM_021065160	445521	3018.5	2565.75	2435.57	3496.21	1992.35	2534.37	2700.51	1828.39	2257.06	3849.43	1908.8	2516.77	2591.98
XM_021072250.1	ZNF664	XM_021072250	100156972	2538.44	2417.81	2499.29	2102.45	3140.1	3489.02	2802.34	2713.42	2221.43	3505.76	2026.59	1645.04	2591.81
XR_002338495.1	MARVELD1	XR_002338495	100521688	3217.01	2020.1	2693.91	2507.88	2465.64	2147.93	3052.69	2109.96	2560.44	3233.95	2494.1	2564.93	2589.04
XM_003132994.4	CRKL	XM_003132994	100525363	2050	3159	2167	1752	3118	3268	2491	3070	2788	2360	3342	1501	2588.83
XM_021073521.1	RUFY2	XM_021073521	100154292	2458.24	2194.47	1813.28	3388.8	3197.01	3531.28	2616.79	2416.17	2023.39	2835.48	3010.43	1559.57	2587.08
NM_001044614.2	TXNIP	NM_001044614	733688	1363	4307	1692	1998	3976	4034	825	1793	3549	3794	589	3056	2581.33
XM_021069350.1	RAF1	XM_021069350	100737448	2575.98	3316.29	1905.12	1468.88	2437.77	3722.88	2414.48	3475.92	2930.91	1614.79	3585.06	1454.83	2575.24
NM_001146127.1	CLTC	NM_001146127	100271929	1661.08	3561.26	2555.83	1333.35	2538.24	2957.51	1318.17	3516.28	2071.98	2942.92	5941.18	500.715	2574.88
NM_001190155.1	CHCHD1	NM_001190155	100153416	1570.83	3248.81	2578.35	1739.35	2622.35	3958.96	1895.27	2868.02	2586.15	2296.98	3687.18	1802.33	2571.22
XM_001927957.5	GLO1	XM_001927957	100156085	2195	2627	2282	2619	3057	2470	2343	2567	2697	3616	1872	2492	2569.75
XM_013997434.2	SH3GLB1	XM_013997434	100316852	3041.74	2688.38	2391.1	2364.92	2318.15	3015.47	3276.34	1965.04	1664.1	2914.5	2931.94	2252.91	2568.72
XM_021064567.1	KDM5B	XM_021064567	102163404	2620	3454	2053	1933	3002	3416	2189	2595	2321	2725	2004	2499	2567.58
XM_021064018.1	HNRNPK	XM_021064018	100622191	2318.68	2810.73	2262.43	1459.68	2544.29	4080.65	1315.76	4120.81	3185.36	3117.15	2899.88	652.118	2563.96
NM_001243492.1	SCAMP2	NM_001243492	100154517	2552.34	3261.93	2168.46	1382.61	2569.75	3775	2360.33	4002.56	2384.78	1649.54	3327	1289.73	2560.34
XM_001929213.5	EP300	XM_001929213	100156226	3131	3402	2201	2012	2875	2625	2627	2763	2768	2487	2260	1571	2560.17
XM_001926616.6	ZC3H15	XM_001926616	100158058	1902	2723	2025	1985	2462	3237	2186	3124	2185	3104	4001	1784	2559.83
XM_021093377.1	SRSF10	XM_021093377	100625186	2408.33	2421.92	2257.69	3773.06	1969.82	2197.73	2983.89	2471.03	2385.21	3209.56	2674.85	1955.71	2559.07
XM_003359011.4	PTTG1IP	XM_003359011	100624320	2487	3054	2023	2339	2558	2727	3027	3387	3079	1877	2304	1846	2559
XM_013995207.2	PURA	XM_013995207	100625926	2025.98	2846.99	2413.99	2482.8	3389.97	3104.21	1869.99	2438.06	2015.99	3812.72	2386.94	1919.72	2558.95
NM_001243607.2	TSNAX	NM_001243607	100156036	3002	2331	2815	2782	2031	2362	2638	3154	2261	3487	2193	1648	2558.67
XM_003129834.4	LOC100512977	XM_003129834	100512977	2708.45	2768.29	2162.92	2421.4	3033.11	2260.92	2477.58	2135.71	2195.12	3191.34	2852.28	2483.2	2557.53
XM_021078192.1	CSNK2A1	XM_021078192	100517435	2707.66	2911.86	1946.28	2290.33	2468.68	2667.62	2535.98	2390.21	2315.3	3790.24	2928.33	1720.8	2556.11
XM_001925902.7	PSMD1	XM_001925902	100153828	2877	2809	2217	2050	2439	2664	2588	2933	2266	2654	3234	1930	2555.08
XM_001925038.5	MRPL3	XM_001925038	100156322	2678	2500	2526	2164	3050	2786	2914	2959	2538	1996	2596	1951	2554.83
XM_021089373.1	RB1CC1	XM_021089373	100622699	1235.01	4086.78	2527.75	1778.81	2042.22	2889.5	3702.4	3272.47	2839.8	2023.82	3067.11	1183.81	2554.12
XM_021087459.1	VPS54	XM_021087459	100621212	2463.55	2435.62	2108.77	3328.96	3157.78	2311.75	2793.04	1698.39	2641.18	4322.46	1403.69	1983.47	2554.05
XM_003483548.4	MGEA5	XM_003483548	100152585	2413.01	3430.16	2229.04	2099.42	2344.03	2677.65	2966.03	2032.06	2061.78	3208.68	3441.01	1714.3	2551.43
XM_005664451.3	LONP2	XM_005664451	100625283	2403	3587	2512	1689	3056	2415	2624	3014	2616	2221	2855	1597	2549.08
XM_021095913.1	KIAA0319L	XM_021095913	110261144	2615	3072.92	2333.94	1648.82	3511	3533	2302	3257.74	1698.45	2494.39	2929.02	1179.87	2548.01
NM_001031784.2	ARL1	NM_001031784	595113	2501.52	1925.58	2217.9	3474.28	2977.59	2434.8	2366.79	1399.84	2075.87	3719.6	2588.04	2882.51	2547.03
XM_021070161.1	UBXN7	XM_021070161	100620692	2535.64	2878.06	2348.12	2496.26	2760.07	2438.17	2273	2474	2547.94	3576.97	2314.42	1914.31	2546.41
XM_003127630.6	FBLIM1	XM_003127630	100521094	2595.91	2931.49	2797.99	1904.84	2886.88	2876.54	2661.65	3430.6	1695.85	1893.36	2635.49	2245.61	2546.35
XM_003481151.3	TMEM131	XM_003481151	100511075	1615.06	4151.55	924.75	3139.42	2938.95	3719.2	1595.29	3090.88	1780.91	739.487	4420.31	2435.27	2545.92
XM_021069417.1	COPG1	XM_021069417	100516936	2233	3354	2205	1717	2441	2553	2665	3512	2566	1743	3927	1615	2544.25
XM_003132201.5	IMPDH2	XM_003132201	100525485	2187.62	3526.38	2215.72	1750.56	2873.18	2562.88	2528.89	2066.7	2594.24	2486.7	3721.74	2007.91	2543.54
XM_021077141.1	TRIO	XM_021077141	100518698	2693.79	2698.99	2452.1	1863.47	2932.25	2943.54	1961.78	3085.05	2794.52	2000.24	3994.4	1066.32	2540.54
XM_001927754.6	MORF4L1	XM_001927754	100154823	2537.69	2869.05	2999.9	2379.73	2203.93	3137.2	3342.06	2090.2	2731.49	1801.83	3535.23	819.992	2537.36
NM_001009576.1	RDX	NM_001009576	494457	2248	3715	2180	1524	2413	2480	2172	3481	2502	2449	4008	1276	2537.33
XM_013997964.2	SLC38A2	XM_013997964	100525644	1888.97	3858.81	3313.23	1480.55	1520.64	2845.11	1599.6	3470.77	2606.07	1255.27	6072.98	503.447	2534.62
XM_021089031.1	UBR5	XM_021089031	100157625	2639.02	4201.95	2101.71	1161.83	3075.59	2027.41	2336.53	3692.81	3189.25	1341.35	3189.4	1455.96	2534.4
XM_021067528.1	NXN	XM_021067528	100523510	2491	2953	2138	1351	2928	3913	1815	2943	1490	2371	3274	2737	2533.67
NM_001244184.1	RCN2	NM_001244184	100153840	2120.44	3028.86	2265.79	2787.12	2510.71	3057.01	2571.43	2423.18	2369.45	2763.85	2616.71	1880.52	2532.92
XM_021066753.1	SMURF2	XM_021066753	100627676	2133.24	2551.4	2387.63	1944.04	2417	3086.9	2588.84	2281.84	1912.46	2940.97	4213.36	1936.86	2532.88
XM_005663310.3	FDPS	XM_005663310	100153932	3234.94	2457.87	3056.91	1167.93	2218.55	1612.37	4977.49	2607.58	1984.24	1341.64	4210.96	1512.21	2531.89
XM_021063494.1	GNAI1	XM_021063494	100144419	2499	2970	2781	1801	2742	3185	1565	2734	1845	3566	1635	3021	2528.67
XM_005665793.3	DDX39B	XM_005665793	448813	2563.05	2991.23	2632.14	2062.82	2354.74	2845.37	1813.58	2967.29	2209.3	2089.2	3728.28	2068.98	2527.16
XM_005673863.3	RPL39	XM_005673863	100515520	2975.98	2062.36	2536.98	3964.88	2279.92	1688	3092.91	1452	1612.97	3753.94	1547.65	3350.86	2526.54
XR_002338606.1	ATAD1	XR_002338606	100157471	2789.24	2695.92	2187.03	2315.27	2273.23	2828.61	2564.81	2690.98	1679.12	2864.07	2974.52	2444.79	2525.63
XM_021074820.1	FARSB	XM_021074820	100524650	1569.13	3934.89	2797.21	1499.76	3028.92	2476.71	2203.79	4065.88	3520.96	139.994	4470.4	597.55	2525.43
XM_021072094.1	SASH1	XM_021072094	100157413	2380.3	2367.89	2210.12	2196.86	2379.43	2524.97	2385.99	3715.56	4670.66	1824.27	3005.6	634.8	2524.7
XM_003127823.4	PPT1	XM_003127823	100517533	1906	2983	2682	2303	2002	2502	3091	3676	2482	2026	2788	1830	2522.58
XM_021067024.1	CASC3	XM_021067024	100525426	2583	3319	1946	1621	2778	2869	2918	2699	2383	2380	3395	1369	2521.67
XM_005660783.3	HNRNPUL2	XM_005660783	100620658	2424	3142	1906	1956	2712	2607	2710	2772	2579	2753	2742	1951	2521.17
NM_001244484.1	PCDH7	NM_001244484	100520035	2678	3029	2290	1768	2948	1857	1951	2935	2345	2802	3660	1934	2516.42
XM_021085991.1	TTYH3	XM_021085991	100525332	1788.82	3413.22	1962.18	1458.93	3806.37	3483.54	2021.99	3419.57	2072.3	1956.54	3046.87	1753.1	2515.29
XM_005673245.3	DNAJB9	XM_005673245	100521593	2119.4	2361.69	2686.8	2288.13	2025.97	4332.61	2058.62	2474.7	2020.95	3317.02	2862.16	1565.42	2509.46
XM_003483806.4	BASP1	XM_003483806	100522108	2042.66	3343.24	1989	1292.12	2369.34	3474	2197	3203	2170.69	1966	4316.98	1741	2508.75
XM_021092231.1	C2CD5	XM_021092231	100521725	2635.42	3556.73	2508.38	1669.08	2180.77	2102.98	1802.73	3260.18	3465.73	2709.04	2663.17	1536.23	2507.54
XM_021077043.1	IPO11	XM_021077043	100525544	2026.87	2542.23	2136.5	1860.53	2839.16	3018.14	1797.06	3085.42	2287.74	2731.83	4031.17	1722.58	2506.6
XM_021076608.1	SUB1	XM_021076608	110257216	2640.04	2583.9	2602.01	3076.79	2290.8	2609.77	2409.26	2439.74	2110.84	2988.78	2389.16	1872.46	2501.13
NM_001315742.1	GAS6	NM_001315742	100519331	1502	3132	1600	1735	2600	2160	2392	5479	4262	1136	2746	1252	2499.67
XM_021069426.1	CNBP	XM_021069426	100312965	2174.32	2883.89	2669.38	1582.02	2648.04	2681.58	2543.76	2409.03	2740.26	1757.31	4099.11	1780.84	2497.46
XM_001927802.6	ANXA7	XM_001927802	100156638	2473.34	3482.57	2534.75	1575.21	2784.05	2295.11	3125.31	2055.14	2444.21	1751.77	3057	2387.56	2497.17
XM_021092779.1	TMTC3	XM_021092779	100152211	2672.3	3003	2197.44	2396.76	2680.78	2826.9	2134.82	1913.36	1986.13	3422.85	2187.68	2478.79	2491.73
XR_002344446.1	SLC7A5	XR_002344446	102162270	1890	3086	1803	1162	2440	3796	2003	2240	987	2367	6883	1243	2491.67
XM_021085837.1	UGP2	XM_021085837	397040	2689.48	2128.86	2380.83	2413.13	3526.41	2881.88	2528.19	2170.5	1978.03	2907.78	2028.69	2252.95	2490.56
XM_003125659.6	SDHC	XM_003125659	100524676	2741	3091	2203	1897	2565	2268	2932	2763	2314	2143	3107	1840	2488.67
XM_021064827.1	RSU1	XM_021064827	100524759	2973.87	3378.91	2587.88	1433.99	2115.06	2493.75	3152.87	2678.11	2380.6	1680.15	2919.11	2055.23	2487.46
XM_003129878.3	REXO2	XM_003129878	100522629	2259	2969	2186	1840	2196	3157	2215	2843	2182	2050	3855	2083	2486.25
XM_005671773.3	DDHD2	XM_005671773	100156104	2196.4	3793.11	2263.5	2057.9	2913.44	1289.28	3489.28	2993.18	2620.09	2432.83	2571.93	1212.34	2486.11
XM_003133396.5	TNKS	XM_003133396	100153228	2663	2915	2295	2470	2761.95	2404	2149	2446	2674	3325	2231	1491	2485.41
XM_021096447.1	DNAJB4	XM_021096447	100525703	3537.99	2598.29	2962.24	4993.9	1422.17	1325.35	2632.41	1945.56	2404.23	1575.64	2191.27	2234.36	2485.28
NM_214039.1	ACADM	NM_214039	397104	2574	2696	2619	2458	2237	2007	2458	3052	1932	2570	3457	1763	2485.25
XM_013979664.2	STEAP2	XM_013979664	100623287	2811.25	2448.58	2431.96	2899.28	1419.56	3118.98	2148.6	2102.17	957.228	5269.47	1656.28	2532.26	2482.97
XM_021064134.1	MIA3	XM_021064134	100520445	1420.43	3562.01	1040.81	1767.2	2688.66	2240.08	3782.48	3608.39	2369.69	1033.4	5143.52	1134.82	2482.62
XM_021066300.1	NCBP1	XM_021066300	106509205	2737.47	2183.75	2293.27	2731.59	2478.03	2284.71	2971.12	2326.62	2144.97	3124.98	2771.62	1692.05	2478.35
XM_021091827.1	SHMT2	XM_021091827	100626911	2122.93	3145.78	1760.93	1462.98	2445.98	2590.91	2348.66	3266.96	2467.88	1851.96	4680.86	1539.88	2473.81
XM_021085240.1	ARHGAP1	XM_021085240	100515942	2848.97	3899.08	2358.7	1826.2	2438.04	2903.47	2641.68	2462.93	2586.29	1875.45	2315.58	1507.43	2471.99
XM_005671452.3	SMC3	XM_005671452	100151864	2311	3098	1931	1963	2602	2222	2650	2393	2389	2755	3445	1901	2471.67
XM_003132063.5	SH3BP5	XM_003132063	100517856	2361	3332	2025	1962	3263	2601	2336	2658	2575	2354	2138	2053	2471.5
XM_021094174.1	CHD9	XM_021094174	110260954	2398	3037	2141	2463	2767	2634	2216	2412	2328	2904	2361	1988	2470.75
XM_003357546.5	RC3H1	XM_003357546	100519792	2802.92	3020.61	2507.5	2606.12	2823.18	2938.67	2471.98	1934.73	2554.3	3073.41	1379.52	1527.55	2470.04
XR_002346821.1	LOC100515290	XR_002346821	100515290	3646.45	3742.1	3139.1	3430.36	55.9289	3701.81	3879.5	3539.48	2138.21	84.4973	2165.38	106.172	2469.08
XM_021066959.1	SMC2	XM_021066959	100517138	1183.38	1677.54	1508.78	754.047	2952.37	4026.02	1196.16	3082.71	4053.49	1394.55	6831.57	947.819	2467.37
XM_021096211.1	TRAPPC8	XM_021096211	100626409	3145.7	2601.07	2405.18	2368.33	2299.47	2214.16	2622.98	2132.26	1838.24	3291.73	2810.33	1877.98	2467.29
XM_021079525.1	FHL1	XM_021079525	397667	2876.56	3011.78	2578.46	2157.1	1640.93	1991.25	4052.46	2161.91	1586.15	2387.34	3849.87	1277.45	2464.27
XM_021095600.1	SELENON	XM_021095600	100037963	3023	2712	2264	2175	2644	2134	2314	2582	2155	2745	2827	1985	2463.33
XM_021085548.1	RHOB	XM_021085548	100144503	3221	2841	2646	2001	2638	1845	1724	2379	2073	2336	3207	2631	2461.83
XM_005664076.3	TULP3	XM_005664076	100511196	2287.6	3772.68	1983.13	1257.86	3104.16	3399.08	2279.24	2847.03	2084.5	2092.14	3311	1120.62	2461.59
XM_021076778.1	ADAMTS6	XM_021076778	100513765	1947.31	2407	3107.06	2526.07	2202.12	2536.58	4387.48	2061.56	1902.98	2772.27	2088.99	1556.28	2457.97
XM_003125735.3	RPS27	XM_003125735	100519021	2280.82	2896.14	2368.82	1969.77	2278.63	2234.73	3407.62	2621.13	2703.8	1875.97	2962.41	1890.31	2457.51
XM_005665250.3	PABPC4	XM_005665250	100515840	1453.67	4002.56	2184.35	1081.15	3448.92	2924.87	2474.42	2944.79	2552.5	1249.46	3665.82	1507.51	2457.5
XM_001926617.6	MMP16	XM_001926617	100153257	1936	2817	1697.98	2864	2838.97	4843	1579	1779.04	1347	4237	859	2663	2455.08
XM_021091486.1	JOSD1	XM_021091486	100520958	2735.93	2769.37	2189.66	2142.48	2110.9	2595.44	2837.65	2738.64	2533.91	2342.91	2619.34	1814.96	2452.6
XM_013981946.2	SETD5	XM_013981946	100152258	2478	3611	1979	1901	2459	2606	2104	2849	2624	2366	2842	1603	2451.83
XM_013979684.2	ANKIB1	XM_013979684	100517844	1804.49	2431.59	2203.87	1953.09	2520.13	3533.59	2560.39	3947.86	2477.12	2768.08	2163.53	1048.43	2451.01
XM_005664247.3	METAP2	XM_005664247	100517095	3129.62	3025.16	1922.16	6.58663	3115.42	3464.83	3011.41	2532.89	2212.68	2562.36	2775.05	1642.02	2450.02
NM_001190166.1	CDK2AP1	NM_001190166	100153712	2436.15	2960.59	2166.3	1786.88	2021.39	2664.25	2718.64	2120.53	2203.76	2545.52	4164.63	1585.13	2447.81
XM_021087089.1	42988	XM_021087089	100522986	2533	2621	2117.37	2387.54	2170	2845	2084	2430.11	1862	3495	3179	1639	2446.92
XM_003480567.3	SLC44A1	XM_003480567	100152140	2387.58	1918.67	2178.39	3018.84	1977.08	2180.06	2764.21	2608.7	2680.7	3764.73	1722.42	2108.99	2442.53
XM_005661623.3	HINT1	XM_005661623	100518898	2188	2479	2086	2411	2420	2826	2525	2324	2301	2894	2879	1975	2442.33
XM_003127635.5	FBXO42	XM_003127635	100521974	2271	2790	2302	1868	2664	4162	1990	2676	2047	2977	2050	1495	2441
NM_001244534.1	SFT2D1	NM_001244534	100513321	1542	2922	1842	1267	2465	2991	2346	4304	2584	1570	4401	1057	2440.92
XM_021077473.1	LONRF1	XM_021077473	100525314	2479	3067	2080	2208	2393	2801	2287	2474	2552	3051	2053	1843	2440.67
XM_021102553.1	PTPN12	XM_021102553	100625763	2617.71	2362.98	2238.21	2224.74	2308.45	2734.17	2278.46	2362.61	1993.99	3239.31	2554.91	2363.34	2439.91
XM_003135124.6	SMC1A	XM_003135124	100523938	2199.58	2905.23	1956.3	1937.56	2245.04	2398.9	2731.52	2870.88	2658.06	2664.5	3097.03	1612.59	2439.77
XM_021069671.1	MBNL1	XM_021069671	100525306	2782.22	3279.85	2276.62	1921.38	2914.32	2384.02	1943.05	2719.23	2097.76	2172.42	3426.18	1347.22	2438.69
XM_021069200.1	TMF1	XM_021069200	100153051	2462.57	2905.26	2103.77	2378.99	2514.82	2684.24	2318.44	2493.83	1932.81	3123.87	2372.77	1967.89	2438.27
XM_021086779.1	MTHFD1L	XM_021086779	100154722	1858	2463.95	1993.88	1577	1916.98	2674.94	2827	3540.98	2013.85	2428.8	4742.98	1170.93	2434.11
XM_021065267.1	COG6	XM_021065267	100526131	2147.75	3629.06	2008.48	1641.51	2595.03	2107.65	2984.82	2410.47	1942.52	2269.17	4248.28	1196.69	2431.79
XM_021079117.1	TNPO3	XM_021079117	100515455	2966.59	2907.67	2495.16	1842.85	2378.61	2844.03	2759.22	2715.01	1854.85	2567.22	2197.74	1610.49	2428.29
XM_003481241.4	CDC42EP3	XM_003481241	100521443	5055.32	2223.23	3622.28	902.585	776.471	4371.86	1727.28	1701.94	487.768	4669.98	1680.43	1917.51	2428.05
NM_214188.1	DDOST	NM_214188	397385	2682	2768	2022	2045	2336	2014	2371	2550	2342	2473	3281	2207	2424.25
XM_021100069.1	CCPG1	XM_021100069	100156919	2590.55	2799.85	2044.64	2169.58	2580.59	2965.68	3158.75	2958.24	2474.43	2170.36	1257.85	1906.82	2423.11
XM_021062472.1	TMEM30B	XM_021062472	100738730	1940.26	2489	2220	2561	2431	2396	2264	2606.75	3085.42	2590	2547	1931	2421.79
XM_013987898.2	FOXN2	XM_013987898	100519769	2153.07	2875.53	2019.57	1947.79	2651.68	3184	2145	2612.86	2450.67	2942.15	2520.71	1541.81	2420.4
XM_021078218.1	LAMA5	XM_021078218	110257482	1842.41	1681.25	1739.83	1248	4142.51	5976.42	1844	3346.25	829.999	1490	2403.11	2473.87	2418.14
XM_013996035.2	EXOC6B	XM_013996035	100522368	2457	3049	1971	2034	2758	2584	2942	2398	2436	2514	2381	1492	2418
XM_001925080.6	PPA1	XM_001925080	100155201	2384	2697	2402	2325	3022	2421	1911	2288	2070	2763	2831	1899	2417.75
XM_021092001.1	ZFC3H1	XM_021092001	100620115	2742	2603	2530	2213	2978	2322	2099	2044	2103	3595	1981	1766	2414.67
XM_013999406.2	EPS15	XM_013999406	100518076	2415.08	3241.71	2279.39	2030.83	3038.97	2166.44	3838.07	2459.61	1059.79	3497.08	1097	1846.69	2414.22
NM_001044525.1	KIT	NM_001044525	396810	1034	5421	1379	1349	2837	1268	1997	6114	2775	673	3002	1121	2414.17
XM_001928863.5	MESD	XM_001928863	100157638	2527	2877	2173	2058	2294	2561	2466	2998	2381	1763	3061	1810	2414.08
NM_001123091.1	CAV2	NM_001123091	100125375	2882	2071	2616	1971	2674	3245	2053	1647	1264	3368	2551	2620	2413.5
XM_005657615.3	PAIP1	XM_005657615	100524591	1831.76	2247.51	1672.07	2889.62	1460.72	2773.54	3306.21	2811.83	1827.12	3667.33	2612.16	1858.67	2413.21
NM_001011507.1	LAMP1	NM_001011507	494565	2102	2670	1959	1807	2245	2460	2642	3980	2872	1547	2472	2199	2412.92
XM_021076488.1	STAM2	XM_021076488	100157042	2875.34	2467.55	2644.44	2066.62	2246.92	2902.78	2400.71	2215.75	1666.68	3288.41	2434.88	1727.38	2411.46
XM_005654481.3	KIAA1468	XM_005654481	100521354	2459.96	2563.65	2670.47	2362.57	2457.17	2050.75	2550.3	2768.5	2178.14	3524.47	1902.73	1446.21	2411.24
XM_021085852.1	KTN1	XM_021085852	100152397	2418.73	3575.29	2186.97	16.8985	2212.66	2441.2	7.49222	4055.18	2679.6	4374.29	4849.85	104.782	2410.25
XM_021075585.1	CYP4V2	XM_021075585	100113469	1915.15	2781.4	2306.33	2115.17	3140.57	3139.86	2074.1	1971.97	1735.12	3350.65	2408.91	1969.39	2409.05
XM_021067737.1	RABEP1	XM_021067737	100626730	2437.39	3724.91	2683.83	1662.73	581.294	2078.88	1893.44	3320.59	2245.76	3352.39	3030.61	1889.28	2408.43
XM_021101983.1	IVNS1ABP	XM_021101983	100302027	2296.09	3816.81	377.31	2567.68	3964.99	2042.46	1883.72	2313.33	268.129	2095.46	4179.92	3069.28	2406.26
NM_213889.1	STAT2	NM_213889	396923	2285	2750	1846.98	1941	2646	2111	2667	3342.99	3172.98	2132	2143	1837	2406.25
XM_021090221.1	EVI5	XM_021090221	100519143	2257.79	3038.53	1974.39	1400.7	1853.58	3306.14	1866.47	3266.52	2342.21	2879.9	3606.61	1063.98	2404.74
XM_013982918.2	PLBD2	XM_013982918	100156824	2702.8	3349.53	2433.95	1619.56	2673.98	1802.29	2562.33	3953.8	1619.33	1371.6	3871.15	894.395	2404.56
XM_003125229.5	CEBPZ	XM_003125229	100522073	2477.85	2707.37	2118.72	2026.77	2388.86	2449.57	2598.64	2484.55	2125.11	2576.78	3128.61	1744.18	2402.25
XM_003130540.6	SRP9	XM_003130540	100524270	2956	2291	2398	2721	2083	2111	2187	1840	1455	3996	2893	1858	2399.08
XM_021064813.1	STAM	XM_021064813	100523271	2864	2542	2074	2345	2397	2555	2193	2731	1917	2296	3096	1733	2395.25
XM_013983315.2	AP3M1	XM_013983315	100155017	1991.65	2649.93	2175.01	1908.6	2088.71	2411.79	2600.31	3229.1	1915.44	2277.94	3883.68	1583.53	2392.97
XM_021065378.1	FARP1	XM_021065378	100158183	3107.46	2958.86	2160.72	1380.5	2101.34	3782.64	2200.42	2444.55	2455.41	2675.79	1954.15	1484.64	2392.21
XM_005673445.3	GPM6B	XM_005673445	100155237	3288.5	2433.41	2620.11	2872.68	1967.91	2186.88	2392.17	3621.5	2416.64	2565.98	927.482	1396.55	2390.82
XM_013990191.2	DONSON	XM_013990191	100620553	2400.55	2913.92	2169.34	2101.18	2322.14	2393.26	2446.41	2543.82	2679.85	2283.82	3089.96	1318.32	2388.55
XM_021088585.1	RPL30	XM_021088585	100156811	3090.79	2024.62	2872.77	3052.94	2059.6	1252.3	3876.12	1257.44	1906.51	2455.12	1476.33	3306.27	2385.9
XM_013996172.2	SOCS5	XM_013996172	100302367	4545.86	3066.8	3311.07	2830.65	2625.35	410.766	552.872	1385.82	2286.81	4878.82	62.487	2669.14	2385.54
NM_213962.2	HADHA	NM_213962	397012	2561	3874	2631	1235	2920	1626	2426	2179	2920	2228	2631	1381	2384.33
XM_005671215.3	NCOA4	XM_005671215	100156184	568.886	4238.76	5.44695	3286.75	4972.98	3217.47	3901.42	4882.6	28.623	245.742	3262.13	1.47886e-06	2384.23
XM_021102142.1	TOR1AIP2	XM_021102142	100627970	2586.84	2527.05	2475.27	2399.42	2245.84	2301.71	2641.79	2859	1879.32	3201.18	1386.74	2088.93	2382.76
XM_021097896.1	BRD2	XM_021097896	100141307	2308.16	1920.99	1915.77	2232.26	2660.89	2598.99	2569.03	2424.87	1923.96	2767.11	2917.73	2340.65	2381.7
XM_021086554.1	RPS15A	XM_021086554	100626041	2775.14	2958.94	2517.86	2518.45	1993.46	1689.99	3363.1	1907.51	2020.52	2450.61	2038.56	2336.29	2380.87
NM_001244804.1	SS18	NM_001244804	100513410	2346.75	2795.69	2173.85	2170.99	2219.98	2434.94	2224.8	2646.03	2214.31	2676.74	2902.37	1731.75	2378.18
XM_021099078.1	NPTN	XM_021099078	100155307	3399.23	2003.88	2681.44	2486.51	1427.12	2694.55	3618.13	2345.42	2107.52	2375.94	908.898	2484.36	2377.75
XM_021091561.1	DSE	XM_021091561	100625171	2625.55	2047.53	2234.3	2388.63	1723.89	2224.14	2455.7	1066.87	1247.97	5402.41	2103.6	3004.85	2377.12
NM_001244861.1	GTF2E2	NM_001244861	100513628	2228	2817	1973	2015	2496	2582	2499	2416	1996	2368	3097	2035	2376.83
XM_003133266.5	DARS	XM_003133266	100524908	2168.98	2977.2	1946.03	2023.2	2171.36	2377.16	2896.47	2443.15	1825.67	2735.53	2809.34	2109.98	2373.67
XM_021076894.1	CLINT1	XM_021076894	100522525	2185.15	2015.25	1827.24	2196.33	2191.98	2781.3	2669.44	2380.33	1732.34	3135.11	2800.84	2542.35	2371.47
XM_021087793.1	PUM2	XM_021087793	100523902	2444.91	2036.11	2214.96	3277.38	2344.71	1960.4	2044.55	1987.21	1565.39	4442.83	1541.17	2594.39	2371.17
XM_003358607.4	PFN2	XM_003358607	100621523	3029.49	2936.28	2147.87	1850.18	1954.6	3135.81	2259.12	2949.96	2102.87	2328.94	2235.19	1513.65	2370.33
XM_005665612.3	ID4	XM_005665612	100144508	2149	3661	2146	2665	1626	3693	1226	2952	2503	1382	2876	1561	2370
XM_021083238.1	VCP	XM_021083238	397524	1181.05	2611.79	1434.33	1762.13	2764.64	2800.96	3050.1	3220.09	2284.51	1306.32	3998.02	2024.32	2369.86
XM_021071421.1	LOC102160336	XM_021071421	102160336	2467	2312	2244	2423	2106	2342	2631	2310	1835	3054	2420	2290	2369.5
XR_001299013.2	LRRC17	XR_001299013	100737774	1964.96	3878.97	1829.84	1535.4	5449.43	1461.14	2566.67	2166.64	3713.71	1355.28	1220.49	1281.6	2368.68
XM_003482946.4	METTL23	XM_003482946	100621548	1539.88	3000.48	1971.72	667.534	2360.89	3055.35	3325.8	4244.9	2112.38	1162.34	4664.2	312.257	2368.14
XM_001927370.5	IGBP1	XM_001927370	100154214	2117	3748	2084	1359	2380	2084	2839	3333	2234	1766	3078	1395	2368.08
XM_005657147.3	SON	XM_005657147	396703	2972.8	3633.3	2069.67	2369.31	1797.57	1925.06	1859.33	3333.12	1916.43	2443.06	2815.19	1263.75	2366.55
XM_003132736.6	ROBO1	XM_003132736	100517310	2113.82	2463.73	2294.18	2077.45	3542.43	3923.53	1478.18	1356.19	1999.28	3497.5	1410.01	2227.29	2365.3
XM_005671848.3	FMNL2	XM_005671848	100518696	2287	2916	2050	1964	2665	2641	2014	2551	2993	2359	2444	1498	2365.17
XM_005674542.3	CHMP1B	XM_005674542	100623785	2470	2650	1931	2001	2225	2312	2626	2821	1962	3020	2735	1625	2364.83
NM_001099923.1	MYD88	NM_001099923	396646	2315.73	2605.82	2286.92	2047.78	2386.79	2724.85	3334.82	2851.7	2022.67	2422.75	2222.8	1154.57	2364.77
XM_021075293.1	TLK1	XM_021075293	100157412	2367.11	2721.09	2020.18	2121.7	2339.85	2491.04	2688.53	2250.72	2163.83	2695.17	2933.2	1558.49	2362.58
XM_005665912.3	SRPK1	XM_005665912	100155422	2540.73	2599.71	2272.63	1727.57	2767.86	2664.13	2132.7	2231.92	2370.3	2484.3	3158.97	1355.76	2358.88
NM_001315628.1	FUCA1	NM_001315628	100621112	2203	2848	2018	1765	2372	3373	2730	2198	1904	1977	3086	1814	2357.33
XM_021071307.1	TBC1D23	XM_021071307	100524904	2368	2569.63	2410	2514	2404.01	2542	2515	2030.52	1747.71	3207	1861.33	2117.27	2357.21
NM_001123080.1	ATM	NM_001123080	100101922	1990.69	1908.1	2163.54	3151.4	3052.16	2676.79	2128.62	1915.04	1568.58	3395.33	1877.68	2452.71	2356.72
XM_005671180.3	BMPR1A	XM_005671180	100169652	2527.23	3025.03	2422.76	2478	2023.66	2508.48	1937.46	2159.02	2103.49	3040.11	2321.52	1732.83	2356.63
NM_001243215.1	CSE1L	NM_001243215	100626451	2674.96	3025.72	2012.92	1940.09	1886.15	1753.8	2354.74	2264.36	1942.31	3357.95	2993.86	2070.8	2356.47
NM_001190209.1	PLAC9	NM_001190209	100155282	1289.61	2977	1391.4	2857.4	3838.75	1712.22	2963.87	2303	2345	2335.68	1478.84	2774	2355.56
XM_021072273.1	UTRN	XM_021072273	100523292	2980.35	5270.81	3411.54	1173.45	2651.97	1483.34	1606.7	3897.91	1694.33	1609.41	1624.22	850.398	2354.54
XM_003126946.4	ATP6V0D1	XM_003126946	100525048	2078.48	2490.39	1822.71	2196.65	1733.62	2396.14	2171.66	4274.28	2421.08	1240.72	4104.57	1310.66	2353.41
NM_001038694.1	ACSL4	NM_001038694	448980	39.9081	4356.49	22.3807	1502.09	4409.15	3080.23	5051.12	3970.33	4021.72	101.196	1586.88	69.4142	2350.91
XM_021064389.1	LBR	XM_021064389	110255643	2346.11	2073.04	2172.4	2263	2457.07	2288	2457.68	2634.49	2167.42	2632.17	3120.47	1592	2350.32
XM_021064501.1	CAMSAP2	XM_021064501	100621685	2321.27	3531.76	2226.73	1622.57	2496	2504.62	2171.6	2253.17	2290.56	2313.88	2981.71	1486.56	2350.04
XM_013983990.2	AGPAT5	XM_013983990	100233172	2245.47	2463.57	2254.01	2447.97	2330.72	2567.94	2387.13	2198.83	1855.68	3342.73	2172.29	1919.93	2348.86
XM_021077334.1	MAPRE1	XM_021077334	733687	2943.72	1616.97	2288.53	2728.28	2613.8	2340.74	2225.35	1864.53	2222.23	3952.87	1965.78	1414.93	2348.14
XM_021072973.1	CLIP1	XM_021072973	100153677	2748.23	1638.09	2441.28	1919.29	1980.73	2837.23	3502.29	1866.25	1885.43	2958.75	2937	1454.74	2347.44
XM_021071285.1	ZBTB20	XM_021071285	100624908	1579.78	1755.94	2226.33	3210.77	4436.6	2506.12	2127.96	1451.96	2281.16	3434.61	1565.82	1567.2	2345.35
XM_021095312.1	UBE4B	XM_021095312	100737278	2347.12	3034.93	2001.1	1732.84	2504.31	2382	2436.24	2524.7	2085.32	2587.73	2584.64	1842.95	2338.66
XR_002337470.1	GSN	XR_002337470	106509249	2549.22	4750.55	2500.21	383.708	4012.33	2528.79	1786.17	3651.78	1602.72	1247.18	2095.03	955.61	2338.61
XM_001927959.7	GLCE	XM_001927959	100154444	2177.36	2770.29	2326.2	2214.47	2504.51	2426.43	2569.63	2663.26	2451.9	2335.78	2373.23	1250.05	2338.59
XM_021065269.1	FOXO1	XM_021065269	397077	2595.53	3226	2145.46	2011	2310	2507	2363.5	2639	2411	2477.96	2039	1334	2338.29
XM_021066212.1	DCAF10	XM_021066212	100157661	2571.95	2771.2	2473.51	2061.22	2226.78	2710.39	2062.42	2145.58	1684.75	3367.28	2384.12	1575.75	2336.25
XM_021087022.1	SLC20A1	XM_021087022	100518065	1943.9	2179.14	1583.29	1892.8	2292.46	3518.92	1949.64	2565.78	2708.16	2367.68	2626.12	2386.66	2334.55
XM_003135334.5	ZBTB33	XM_003135334	102167717	1921.97	2444.75	1976.31	1929.86	2691.61	2891.97	2332.33	2684.03	2226.54	3213.48	2279.33	1412.94	2333.76
XM_001928164.7	NUP133	XM_001928164	100153047	2262	2541.54	2051.95	1551.68	2515.72	2554.18	2225	2749.65	2506.34	2466.29	3145.54	1435.2	2333.76
XM_003131360.6	DUSP3	XM_003131360	100512983	2371	2470.11	2079.46	1714.87	2815.2	3085	2582	2999.9	1795.1	2196.79	2190	1696.79	2333.02
XM_001928870.6	NFIL3	XM_001928870	100153822	2966.92	2712.48	2598.35	2425.85	753.854	780.477	2690.54	3543.47	3067.94	941.992	3298.77	2207.18	2332.32
XM_021070208.1	ZNF148	XM_021070208	100515279	1947.28	2377.23	2016.45	2636.46	2425.93	2579.74	2402.35	2105.72	1920.86	4479.75	1589.72	1483.24	2330.39
XM_021092257.1	AEBP2	XM_021092257	100522805	2149.12	2590.27	2030.54	1967.69	2246.77	2817.48	1866.5	2305.94	2033.08	3092.88	3133.26	1726.97	2330.04
XM_003354982.5	FAM91A1	XM_003354982	100625756	2358	2437	2306	2692	2150	2002	2585	1859	1530	3923	2185	1926	2329.42
XM_003133893.4	NUP155	XM_003133893	100517061	2081	2847	2061	1650	2429	2627	1930	2775	2544	2211	3429	1364	2329
NM_001244872.1	UBE4A	NM_001244872	100513674	2245.86	2535	2115	2036.94	2638.97	2737.95	2349.95	2396	1704	2785	2918.85	1471	2327.88
XM_021077245.1	CDS2	XM_021077245	100170145	2254.99	3153.05	2133.73	2212.03	2726.8	2454.5	2491.7	2737.46	2523.67	2305.4	1547.02	1369.86	2325.85
XM_021083664.1	QKI	XM_021083664	492277	2698.54	2276.38	2553.71	1881.97	2185.54	2237.93	2895.28	2030.39	1489.46	3601.19	1962.97	2089.67	2325.25
XM_021087657.1	YIPF4	XM_021087657	110260040	2120.41	2481.27	2180.14	2707.43	2436.21	2680.27	2028.94	1861.15	1771.73	3305.39	2126.39	2202.62	2325.16
XM_021065022.1	PCSK5	XM_021065022	100519237	4017.09	2606.81	2411.97	1131.9	2539.48	2766.92	2527.44	3142.58	1865.23	1786.77	2017.39	1074.2	2323.98
XM_021076993.1	NNT	XM_021076993	100526144	2847.84	2500.42	1937.24	2756.34	1963.76	1640.15	2749.93	2091.82	2018.7	3579.51	1876.29	1917.9	2323.33
XM_003125649.5	DPT	XM_003125649	100516366	1818	1985	1299	1219	3284	2362	2361	1804	1315	1755	6672	1990	2322
XM_021066215.1	KPNA2	XM_021066215	397218	2526.54	2238	1952.77	2322.64	1937.43	1952.85	2654.06	1164.96	1814.79	3805.64	3215.79	2277.59	2321.92
XM_021064289.1	CDC73	XM_021064289	100526068	2465	2846	1874	1948	2274	2554	2349	2329	1919	2958	2901	1401	2318.17
XM_021095393.1	SPEN	XM_021095393	100620266	2821	2822.97	2327	2208	2610	1884	2371	2624	2541.98	2290	2085.89	1220	2317.15
XM_021094236.1	PHKB	XM_021094236	100625881	2284.43	2000.57	2088.68	1476.15	1700.83	2677.85	2222.93	2882.92	1467.39	3542.31	3871.59	1548.7	2313.7
NM_214131.1	CASP3	NM_214131	397244	2132	2872	1844	1763	2339	2151	2109	2736	1982	2396	3803	1632	2313.25
XM_021087584.1	PKDCC	XM_021087584	100516968	1895.84	2914.56	1630.49	1661.73	2123.08	3012.44	1525.77	2824.03	2536.73	1645.38	3831.19	2152.24	2312.79
XM_021064658.1	UBQLN1	XM_021064658	100622592	2723.63	2312.74	1870.64	1291.29	2245.26	2119.54	2371.12	2648.24	2148.97	2335.32	3999.53	1677.27	2311.96
NM_001244393.1	SBDS	NM_001244393	100516003	2330	2544	2186	2489	2165	2118	2376	2503	2078	2726	2281	1914	2309.17
XM_005663167.3	NDUFS2	XM_005663167	100156075	2075	3514.14	1751.2	1326.39	2214	2481	2432	3134.22	2298.62	1681	3435.3	1367	2309.16
NM_001168421.1	SH3GLB1	NM_001168421	100316852	1825.33	3551.07	1676.25	1410.25	1759.13	2531.07	2033.34	3817.97	2124.42	1456.21	4318.78	1193.42	2308.1
XM_003121699.5	VPS4B	XM_003121699	100625338	2514	2589	2103	2444	2336	2098	2649	2055	1873	3349	1761	1921	2307.67
XM_021101477.1	42989	XM_021101477	100523501	1846.15	1993.14	2883.31	2045.24	2595.71	2781.17	1925.44	1925.14	2149.3	3037.4	3078.49	1424.88	2307.11
XM_021069217.1	RYBP	XM_021069217	100526249	2252	2498	1950	2656	2172	2402	2943	2842	2262	2714	1508	1483	2306.83
XM_021092674.1	GNPTAB	XM_021092674	100523554	3974.44	3137.63	2651.86	1200.62	2151.34	1391.62	3454.02	1596.29	2020.37	2724.21	1775.47	1574.65	2304.38
XM_003134052.6	ERGIC1	XM_003134052	100523931	2368	2400.92	1795.55	1720.88	2327.9	2327.95	2445	2577.28	1931	2527	3379.56	1839.94	2303.41
NM_001243217.1	CROT	NM_001243217	100521142	2660	2764	2239	1977	2071	2061	2438	2290	1713	3014	2964	1446	2303.08
XM_005663141.3	MPZL1	XM_005663141	100153553	2115.48	3459.94	2022.05	1767.16	3031.27	2995.92	2675	2112.43	2551.9	1966.98	1699.16	1234.87	2302.68
XM_003481561.4	CCNT1	XM_003481561	100737376	1999	2656	2077	1722	2586	2424	1707	2804	2484	2361	3370	1427	2301.42
XM_021078273.1	RBM39	XM_021078273	100049658	2235.22	3308.32	1862.86	2488.38	1213.3	1654.65	1121.04	3203.59	2325.4	3109.53	2316.09	2746.41	2298.73
XM_005664161.3	AMIGO2	XM_005664161	100152349	2529	3120	1611	694	1342	1936	1879	1091	1174	1480	9566	1162	2298.67
XM_021081515.1	INF2	XM_021081515	100623151	1931	3249	1980	1537	2963	3046	1732	2809	1671	1944	2907	1814	2298.58
NM_001243371.1	VPS37B	NM_001243371	100152918	1257	4366	1106	396	1965	3756	1369	4197	2498	676	5452	536	2297.83
XM_005661991.3	GTF2I	XM_005661991	100513345	1264.28	3598.87	1571.23	593.608	3724.33	2619.98	1787.4	2777.44	2333.56	1453.19	4675.34	1171.24	2297.54
NM_001308473.1	AOX1	NM_001308473	100523701	2618	2732	2150	1865	3036	2350	2034	2530	1889	2466	1967	1920	2296.42
XM_021084962.1	STK32A	XM_021084962	100622368	2495	1478	1790	2469	2650	3109	2107	1738	1560.08	3294	1341	3493	2293.67
NM_001244403.1	ETFA	NM_001244403	396615	2353.5	2894.85	2122.5	2155.47	2458.19	2073.59	2359.43	2604.1	1924.69	2291.93	2495.4	1788.01	2293.47
XM_013993790.2	TMEM268	XM_013993790	100519408	2645.14	2581.76	2315.06	1613.05	2424.92	2507.69	2256.12	3442.58	2314.9	2082.32	2335.58	985.828	2292.08
XM_021096019.1	CEP192	XM_021096019	100622752	1783.87	2618.6	2246.71	1734.41	2178.54	2499	1868	3019.89	2945.81	2027.56	3477.58	1101.6	2291.8
XM_001926700.7	ARL6IP6	XM_001926700	100152698	2247	2406	2165	2071.95	2195	2466.95	2317	2393	2021	2717	2907	1592	2291.58
XM_003125203.5	LOC100516606	XM_003125203	100516606	1828.2	3326.75	2059.71	1116.49	2037.57	3023.24	1937.69	4002.38	1687.54	1299.32	3949.01	1193.84	2288.48
XM_003123667.6	NSD1	XM_003123667	100524976	2485.72	2921.39	2086.64	1865.15	2667.16	2306.58	2032.52	1673.52	1765.27	3774.96	2448.41	1425.63	2287.75
XM_021093723.1	CRISPLD2	XM_021093723	100625354	1951	3176	1983	2429	2814	2597	2484	2394	1801	1905	2526	1381	2286.75
XM_013996105.2	LGALSL	XM_013996105	100270690	2858.33	2846.84	2326.09	2765.53	1489.6	1774	3325.6	2615.13	1388.03	2327.38	2554	1167	2286.46
XM_003135219.6	CHM	XM_003135219	100523763	2133.36	2007.59	2042.41	2629.99	2382.89	2535.95	2252	2367.67	1754.36	3645.77	1966.73	1714.2	2286.08
XM_021066138.1	ARHGDIA	XM_021066138	100529116	2015.84	2897.07	2017.23	1060.92	2497.99	2668.9	2287.49	3294.05	1999.67	1137.21	4130.77	1415.42	2285.21
XM_021062252.1	DENND5A	XM_021062252	100519964	1933	3079	1815	1496	2651	2702	2000	3203	1987	1826	3019	1686	2283.08
XM_003127824.6	CAP1	XM_003127824	100621359	2619.52	2552.19	2197.31	1935.76	1968.92	3395.83	1926.98	1750.07	1976.78	2045.65	2635.32	2375.14	2281.62
XM_003122980.5	SBF2	XM_003122980	100521123	2560.8	2769.48	2227.67	2173.85	2103.12	1721.06	2456.58	2585.26	2700.32	2346.29	2426.42	1261	2277.65
XM_021098310.1	GREM1	XM_021098310	100156280	1935.97	1104	1058	703	3706.59	2646.74	1011	2220.86	5929.64	3897.16	189	2927.35	2277.44
NM_001190175.1	ECHS1	NM_001190175	100156927	2273	3026	1978	1765	2441	2104	2658	2967	2112	1316	2712	1958	2275.83
XM_001928174.4	ISLR	XM_001928174	100152082	1608.09	2816.27	1482.99	1871.93	2480.97	4415.03	2077.83	3240.73	2634.94	1582.63	1362.4	1732.45	2275.52
XM_003357868.4	FBXL3	XM_003357868	100152980	2027	2849	1961	2169	2431	2541	2214	2046	1924	3209	1970	1908	2270.75
XM_021066123.1	ABR	XM_021066123	100522463	2456.19	2804.09	2139	1179.07	2399	2741.35	2428.55	2795.57	2100.16	1549.45	3449.29	1171.28	2267.75
XM_005668076.3	TOPORS	XM_005668076	100513812	1914.92	3720.69	1774.3	1772.46	1586.37	1664.63	2016.66	4038.18	2669.8	1744.37	3306.58	996.047	2267.08
NM_001123122.1	H2AFZ	NM_001123122	100141311	2195	2541	2057	2121	1748	2176	2337	1625	2391	2596	3445	1959	2265.92
NM_214024.1	PPP2R1A	NM_214024	397088	1926	3081	1893	1373	2547	2165	1929	2612	1938	2280	3761	1666	2264.25
XM_021074563.1	RABGAP1	XM_021074563	100155286	2242.44	2765.81	2174.84	1615.12	2391.89	2381.49	2261.24	2374.74	2245.17	2550.4	2692.4	1475.23	2264.23
XM_003359291.5	BTAF1	XM_003359291	100156116	2476	2116.47	2213.59	1922.88	2325.72	2207.03	2366	2013.98	2126.92	3262	2286.75	1837	2262.86
XM_021094221.1	CNEP1R1	XM_021094221	110260965	2549	2461	2105	2362	1978	2365	2641	1945	1669	3027	2476	1575	2262.75
XM_013978501.2	HTT	XM_013978501	397014	2000.27	2811.49	1762.42	1513.24	2691.61	3029.51	2136.38	3361.08	1664.2	1499.37	3268.61	1412.13	2262.53
XM_021101609.1	HSPA4L	XM_021101609	100517839	2021.23	2331.39	1947.23	2520.72	3344	2018.37	1805.22	1894	1462.77	3862.54	1914.88	2000.95	2260.28
XM_005673239.3	ZNF277	XM_005673239	100620722	2104.37	2975.68	1889.91	2493.41	2231.27	2166.91	2638.92	2151.62	2001.35	2762.88	1590.83	2092.67	2258.32
XM_021075734.1	CAB39	XM_021075734	100620726	2931.85	2105.63	2742.6	2151.16	2240.78	2407.79	2371.78	1946.73	1833.86	3022.54	1951.91	1390.47	2258.09
XM_021069065.1	FLNB	XM_021069065	100514491	1974.55	2101.27	1282.21	1619.06	2708.05	3330.08	2790.55	2551.09	1779.26	1242.81	4364.24	1353.18	2258.03
XM_021065429.1	ZMYM2	XM_021065429	100625825	2441.98	3023.68	2109.82	1881.75	2656.05	2325.09	2531.7	1758.27	1833.91	2773.18	2180.92	1569.81	2257.18
XM_001928747.5	PSMC6	XM_001928747	100154148	2075	3052	1932	1682	2217	2744	2105	2577	2001	2053	3086	1560	2257
XM_021076689.1	ARL15	XM_021076689	100516523	2527.88	2823.79	3058.91	1599.9	2627.93	3616.38	1490.99	2239.19	814.147	2664.36	1624.23	1995.2	2256.91
XM_001927866.6	RAD23B	XM_001927866	100153668	2257	2421	2003	2491	1851	2095	2822	2062	2308	2779	2366	1627	2256.83
XM_021077114.1	STK10	XM_021077114	100524465	1978.84	3798.88	1761.94	1070.76	2981.7	2604.96	2753.88	2379.92	2064.72	1595.86	2650	1424.54	2255.5
NM_001244487.1	APH1A	NM_001244487	100154978	2026.14	2964.68	1434.02	1021.19	2075.95	2472.03	2271.72	3864.94	3480.84	1491.38	2858.28	1089.48	2254.22
NM_001243632.1	IMPAD1	NM_001243632	100156925	1863	3358	1883	1500	2766	2799	1941	2654	1928	2309	2823	1212	2253
XM_005652542.3	PCBP2	XM_005652542	397665	1143.38	2507.64	1600.32	1206.1	1331.58	4241.3	2295.76	2560.03	2759.5	1253.14	5077.83	1048.94	2252.13
XM_021069777.1	PHC3	XM_021069777	100626327	2176.78	2489.9	2027.26	2908.54	2530.33	1978.49	1995.9	1540.16	1794.64	4194.04	1553.33	1803.29	2249.39
NM_001163405.1	KPNA1	NM_001163405	397235	1971.69	2463.61	2124.81	1588.59	2272.23	3155.42	2092.77	2809.95	1922.81	2124.2	3021.21	1442.07	2249.11
XM_005665529.3	FOXC1	XM_005665529	102159047	2789.95	2740	2822	1541	2461	2039	1168	2304	1116.96	2541	4581	884	2248.99
XM_021063676.1	NFIB	XM_021063676	100155995	1563.8	3165.52	2482.13	3286.16	2024.79	1276.23	2035.79	2276.64	3096.2	3512.12	1681.26	580.564	2248.43
XM_021070748.1	C13H3orf38	XM_021070748	110256453	1579.26	2045.68	1890.57	2625.65	2566.2	3057.97	1982.16	1609.06	1746.95	4679.94	1023.5	2133.3	2245.02
XM_021100183.1	SMIM13	XM_021100183	100517535	2549.98	2288.38	1679	1405.33	2047	2994.65	2451.96	2254	1623	2662	3745.99	1220.96	2243.52
XM_021070838.1	FOXP1	XM_021070838	100525716	1940.59	2514.24	2030.75	2053.85	1971.48	2622.29	1824.32	1895.68	2227.94	3187.09	2908.87	1737.92	2242.92
XM_021066762.1	DDX5	XM_021066762	102158045	2957.03	2518.93	2743.93	3543.89	1881.18	1246.61	2138.45	1817.07	2464.34	1771.54	1812.21	2011.09	2242.19
XM_021101400.1	YTHDC1	XM_021101400	110262114	2275.31	2379.36	1851.73	2177.1	2671.43	2271.82	1837.17	2165.07	2360.65	2586.8	2575.84	1751.55	2241.99
XM_021064803.1	ARHGAP12	XM_021064803	100520047	2701.09	1596.24	2536.94	1503.95	2440.17	1788.91	3665.69	2302.68	1759.8	1924.93	3813.06	859.955	2241.12
XM_021086592.1	RSL1D1	XM_021086592	102166714	2241	2631	2204	1412	2381	2639	2097	2258	2122	1712	3861	1332	2240.83
XM_013996494.2	TRMT12	XM_013996494	100155406	1834.68	2932.5	1558.2	1293.43	2220.04	2979.32	2329.81	3117.3	2379.34	1745.1	3391.05	1092.65	2239.45
XM_005657149.3	SLC5A3	XM_005657149	110255177	1784	3939	1876.5	2113.88	3669.99	2424.56	1046.25	2315	2026.57	2722.99	1057	1896.83	2239.38
XM_021099622.1	TRIP11	XM_021099622	100154452	1966.11	3489.12	1932.61	1323.04	2227.72	2467.91	2295	2959.47	2679.56	1540.75	2490.51	1488.02	2238.32
XM_003124889.6	CHST10	XM_003124889	100520428	2172.4	3221.56	1848.54	1287.46	2095.47	2975.17	1954.19	3075.67	2509.6	1830.37	2724.42	1153.03	2237.32
NM_001243629.1	CTSA	NM_001243629	100156798	2838.25	2280.95	2103.31	2126.8	1933.1	1626.82	3013.71	3655.14	2225.98	1228.75	1600.29	2178.61	2234.31
XM_005662184.3	CREBBP	XM_005662184	100620215	1906	2809	2006	1746	2530	2299	2210	2377.65	2960	2245.29	2536	1182.95	2233.99
XM_021087883.1	KIDINS220	XM_021087883	100514284	3016.19	3060.69	2696.08	1506.15	3001.97	2250.47	1946.42	1972.84	1869.31	2870.61	1892.46	709.245	2232.7
XM_003124950.3	CAPG	XM_003124950	100519653	2531.3	3312.05	1936.27	1620.1	2725.27	1752.42	1296.27	1614.09	1464.63	1495.08	2322.82	4711.74	2231.84
XM_005673785.3	FAM199X	XM_005673785	100510996	2093.65	1633.62	2635.48	2964.78	2176.16	2587.22	2771.41	589.337	1381.56	4660.9	881.592	2405.77	2231.79
XM_013994548.2	FAR1	XM_013994548	100625473	2471.89	1826.76	1854.77	1901.65	3273.05	2313.61	1805.45	1617.02	2609.16	2715.24	2301.6	2085.07	2231.27
XM_013999328.2	PTGFR	XM_013999328	397126	3206.77	1881.09	1500.28	2040.73	1854.26	1454.38	2047.08	2713.15	5706.21	2554.55	916.073	893.822	2230.7
XM_013983218.2	TARBP1	XM_013983218	100152410	2098.38	2429.11	1998.71	2098.59	2340.51	2667.09	2303.48	2308.34	1370.27	2594.8	3308.21	1221	2228.21
XM_021091054.1	FRS2	XM_021091054	100517823	2243.7	1437.69	2636.83	772.766	2468.51	2959.35	1398.4	3535.25	2678.44	2517.54	3879.31	208.323	2228.01
XM_005672664.3	GOLGA7	XM_005672664	100156903	2354.97	2301.7	1860.44	1981.7	2431	3005.96	2123.38	2068	1650.7	2687.82	2198.73	2046.68	2225.92
XM_003133320.4	SPCS3	XM_003133320	100526140	2064.8	1879.55	2276.92	2410.95	2131.97	2106.97	2491.88	2470.96	2246.93	2787.99	2108.97	1724.89	2225.23
XM_013980205.2	WAC	XM_013980205	100517599	1885.53	2799.7	2306.79	2254.65	2144.24	2290.38	2186.85	2292.06	2430.85	2025.37	2526.19	1538.61	2223.43
XM_003354239.5	WDR36	XM_003354239	100627271	2213	2233	1850	2078	2152	2526	1776	2521	2081	2879	3052	1302	2221.92
NM_001144124.1	SGCE	NM_001144124	100240725	1528.01	4300.8	2026.75	1185.45	2288.24	2772.11	1936.91	3012.52	1555.21	1793.15	2420.41	1838.8	2221.53
XM_021101879.1	HNRNPDL	XM_021101879	100511704	2861.64	2055.52	1687.43	2373.56	1683.6	1742.41	1929.67	3258.73	2804.22	1432.64	3411.52	1416.98	2221.49
XM_001927440.5	SLC25A5	XM_001927440	100158185	1914	2105	2097	2574	2423	2395	1963	1935	1738	3163	1614	2733	2221.17
XM_003132561.5	KLHL24	XM_003132561	100513048	1661.25	2487.64	2983.19	1848.75	2766.51	3408.82	1580.43	2171.87	1382.11	2622.65	2573.41	1154.39	2220.09
XM_021092428.1	CHD4	XM_021092428	100515610	2428.43	2354.23	2092.64	1813.59	2220.29	2534.49	2626.91	2274.89	1542.61	2529.2	2195.2	1905.33	2209.82
XM_013979303.2	MTMR2	XM_013979303	100518140	2384.7	2567.36	1921.3	1924.48	2042.63	2430.92	2346.36	2291.25	1813.91	2438.74	2518.68	1816.57	2208.08
XM_005664214.3	UHRF1BP1L	XM_005664214	100511566	2312.53	3385.41	1744.77	1388.86	3677.29	3494.1	1544.25	3027.08	1265.08	690.899	2308.93	1657.5	2208.06
XM_021099890.1	STRN3	XM_021099890	100624265	2883.75	2626.47	1903.66	1425.56	2115.11	2789.46	1808.82	2967.49	1693.38	2411.06	2856.18	1003.1	2207
XM_021065605.1	COG3	XM_021065605	100622528	1755.91	3019.44	1789.19	1427.15	2090.02	2653.8	1875.68	2712.62	2365.6	2266.96	3227.59	1284.9	2205.74
XM_003132249.5	WDR82	XM_003132249	100522703	2373	2820	1852	1777	2425	2277	2038	2232	2139	2235	2693	1607	2205.67
XM_013982552.2	LTN1	XM_013982552	106505847	2032	2368	1876	2255	2035	2158	2322	1783	1646	3785	2288	1911	2204.92
XM_003134699.4	FLNC	XM_003134699	100518997	2208.42	1932.81	1938.21	985.219	2708.37	2468.36	2269.76	1618.69	1179.71	1732.5	5967.89	1436.69	2203.89
NM_001123071.1	ADNP	NM_001123071	100141411	2329.91	2633.77	1940.51	1623.43	2455.88	2044.96	2441.97	2344.27	2134.84	2336.47	2622.81	1537.06	2203.82
XR_002346612.1	PDS5A	XR_002346612	102159861	2135.38	3026.48	2048.91	2181.24	2546.67	2458.56	2807.24	2213.76	2107.6	2627.76	887.492	1400.72	2203.48
XM_021073134.1	GCN1	XM_021073134	100156624	1861	2927	1750	1307	2518	2297	2071	2659	2219	1786	3661	1383	2203.25
XM_003129944.4	SC5D	XM_003129944	100520925	2445.3	2008	2105.71	1700.27	2026.18	2072.72	3039.52	2621	1917	2615.53	2569	1302.84	2201.92
XM_005665219.3	TRAPPC3	XM_005665219	100525755	1950	2885	1682	1551	2308	2900	1781	2962	2255	1617	2964	1568	2201.92
NM_001190196.1	ARMC1	NM_001190196	100156048	2262	2532	2083	1874	2208	2423	1898	2864	2194	2385	2380	1303	2200.5
XM_021100689.1	JADE1	XM_021100689	100516328	1990.07	1910.52	2388.23	4092.21	1896.62	894.985	2962.75	1720.55	591.469	5233.69	1312.6	1397.11	2199.23
XM_005656327.2	ARRDC4	XM_005656327	100155895	1437.33	2543.53	1581.15	1807.54	3068.42	2580.33	1383.62	2758.77	3082.46	3137.92	808.981	2177.33	2197.28
NM_213984.1	SUMO2	NM_213984	397044	2077.97	2646.76	2081.98	1992.97	2278.99	2165	2271	1995.95	2129.97	2637.97	2106.87	1964.99	2195.87
XM_021072336.1	BMP1	XM_021072336	100156461	1943	2901	1666	1490	2569	2660	2176	2584	2425	1531	2643	1762	2195.83
NM_001243219.1	FAM129A	NM_001243219	100516994	2483	3052	2932	1382	1274	2431	2284	2319	2191	2678	2544	775	2195.42
NM_001044557.1	S100A6	NM_001044557	733608	618.139	5023.91	1318.73	1004.89	5052.46	1057.19	1872.56	1166.64	1214.36	1184.02	2846.34	3962.78	2193.5
XM_021073461.1	PI4KA	XM_021073461	100157143	1978.35	3388.78	1876.35	653.871	2668.62	2953.97	2199.72	3039.91	1832.67	1815.95	2849.84	1062.71	2193.4
NM_213944.1	DAD1	NM_213944	396984	2235	2511	2281	1899	1795	2436	2422	2252	2359	1872	2481	1775	2193.17
XM_021063744.1	TOR1AIP1	XM_021063744	102165030	2255	2128	1965	2335	2078	2534	2138	2323	1857	2867	2177	1659	2193
NM_001267842.1	DUSP6	NM_001267842	100622968	2619	2271	1430	2271	1198	1078	1523	4355	4309	679	1081	3478	2191
XM_013999424.2	ATPAF1	XM_013999424	100524092	2366.54	2758.78	1789.62	1876.55	1968.43	2309.51	2262.49	2622.36	2429.47	2111.05	2492.07	1298.66	2190.46
XM_005666339.3	RBM25	XM_005666339	100511390	2122.06	2590	2093.96	2129.29	2173.24	1925.05	2159.8	2508	2324.44	2209.03	2446.9	1572.57	2187.86
XM_005674483.3	JUNB	XM_005674483	100523358	1970.99	2706.99	2170	2286	1253	1072.95	1559	3436	4122.99	712	1465	3497	2187.66
XM_003130736.6	FAM171A1	XM_003130736	100525944	1714.24	1456.43	1546.63	1767.58	3250.07	3070.55	3157.85	2160.61	1928.68	2460.17	1932.47	1799.29	2187.05
XR_002345647.1	TAPBP	XR_002345647	100155428	2486.73	2016.47	2303.18	2452.39	2554.09	1871.56	2381.34	1994.34	1876.63	2830.31	1656.78	1815.34	2186.6
XM_021093854.1	IST1	XM_021093854	100626669	2062.57	2482.87	2026.42	1540.08	2182.98	2338.49	2141.84	3066.47	2345.32	1852.05	2805.22	1360.74	2183.75
XM_003483472.4	GGPS1	XM_003483472	100739526	1872.07	2601.1	1979.66	1704.79	2243.13	2620.54	2313.39	2172	1669	2725.7	2950.12	1345.02	2183.04
XR_002337472.1	GSN	XR_002337472	106509249	1033.76	3270.39	2395.84	408.794	3277.21	572.841	1492.6	1276.5	6116.22	750.372	3112.65	2486.97	2182.85
XM_021094700.1	RPL18	XM_021094700	100738912	1741	2612	1877	1359	2462	2354	2337	2680	2866	1255	2864	1786	2182.75
XM_001928786.4	NCSTN	XM_001928786	100156098	1996.98	3127.96	2094.57	1535.87	1797.3	2678.12	1917.89	3030.67	1887.13	1927.04	2616.13	1571.1	2181.73
XM_021101740.1	RAP1GDS1	XM_021101740	100622342	2327.7	2378.61	1902.3	1727.92	1928.99	2408.41	2075.93	3080.71	1982.46	2425.48	2639.84	1291.58	2180.83
NM_001131046.1	IFI30	NM_001131046	100174943	2241.99	2519.98	2448.99	1958.97	1877	1622.96	2545.99	2835	2927.95	1294.98	2046	1839.96	2179.98
XM_013997166.2	PIP5K1A	XM_013997166	100624272	1676.34	2764.83	1628.26	1446.97	2097.77	3041.02	2208.55	3414.9	1688.77	1936.47	3699.32	546.798	2179.17
XM_003121241.5	GOPC	XM_003121241	100520524	2161	2171.48	1740.21	2206	2374	2325.56	1883	2193	2077.62	3133	2232	1646	2178.57
XM_003124853.6	GCC2	XM_003124853	100512405	2087	2455	1891	2026	2253	2122	1987	2407	2465	2364	2427	1648	2177.67
XM_021093292.1	ME2	XM_021093292	100524659	2057.2	2148.12	1918	1990.71	2072.58	2343.39	2617.64	2413.16	2184.4	2334.88	2470.25	1560.41	2175.89
XM_021062576.1	RAB30	XM_021062576	100626412	1473.39	1948.48	2039.68	2435.56	2219.12	2826.55	1815.38	1838.27	2659.52	3836.48	1837.62	1179.8	2175.82
XM_021091132.1	C1S	XM_021091132	397274	4746.47	2185.29	809.037	1155.57	1004.41	399.319	1922.74	2640.71	9680.45	524.171	324.99	704.041	2174.77
XM_021089975.1	MDN1	XM_021089975	100525725	1772	2422	1939	1830	2656	2289	2061	2598	2305	2319	2509	1385	2173.75
XM_003132418.5	DNAJC13	XM_003132418	100152107	495.966	1240.29	2738.24	2317.11	2378.85	2105.72	1745.72	4358.58	1544.69	2272.84	3251.76	1603.56	2171.11
NM_001243183.1	AP2B1	NM_001243183	100620457	69.7007	5224.99	58.9746	2796.83	32.9748	4503.98	4012.26	3973.05	32.1413	163.049	5105.59	79.6685	2171.1
XM_005672487.3	TRAPPC13	XM_005672487	100513053	1936.28	2926.5	1627.14	1519.23	2254.16	3055.67	2124.83	3202.56	2109.18	1497.46	2770.82	1006.94	2169.23
XM_021065816.1	RAP2A	XM_021065816	100155367	2145	2373	2093	1696	2367	2075	2356	2330	1933	2583	2490	1579	2168.33
XM_001925846.7	GTF3C3	XM_001925846	106504094	2224.49	2289.08	1864.81	2246.41	2173.06	2279.43	1626.21	2695.98	2368.42	2490.66	2353.19	1407.7	2168.29
XM_003129371.6	ANTXR2	XM_003129371	100514416	2503	2313	1811	1551	2507	2425	2144	2118	2345	2464	2434	1395	2167.5
XM_021090975.1	ARF3	XM_021090975	100301570	2019.59	2722	1849	1391	2309	2490	2217	2731	2259	1845	2783	1382.21	2166.48
XM_005654247.3	PTGIS	XM_005654247	100126284	919	1961.22	1171.18	1573.35	1229.57	2891.37	3071.33	2660	5597.41	1942.09	2036.05	933.083	2165.47
XM_021100847.1	SLC25A51	XM_021100847	100157218	2288.56	2088.81	1904.6	2655.48	1776.91	2700.2	2333.47	2215.66	1734.4	3410.7	1791.43	1064.73	2163.75
XM_005652544.3	PCBP2	XM_005652544	397665	1747.79	3587.14	2125.75	362.403	3117.82	3075.43	902.493	2655.22	1726.55	432.489	5753.06	430.108	2159.69
XM_003480710.4	CD44	XM_003480710	100525150	1486.44	1653.02	1665.48	1011.07	2729.98	3433.22	1618.78	2420.02	1355.78	2478.02	3360.84	2690.45	2158.59
XM_021077056.1	RNF145	XM_021077056	100520283	1665	2728	1834	1718	2389	2657	2133	2653	2500	2061	2041	1522	2158.42
XM_021090689.1	NOTCH2	XM_021090689	100153369	1883.87	1982.39	1883.46	1563.02	1883.73	1932.22	3410.18	2386.13	3100.9	2090.41	1676.08	2091.81	2157.02
XM_003129313.5	METAP1	XM_003129313	100513747	1922.41	2292.49	2001.3	1813.08	2443.96	2548.72	1856.36	2399.95	1731.11	2565.24	2929.61	1366.56	2155.9
NM_001100192.1	PPP2R5A	NM_001100192	100101925	2281	2480	2194	1954	1970	2010	2508	2170	2021	2758	2098	1395	2153.25
XM_021065449.1	ZDHHC20	XM_021065449	100623451	1334.83	3216.07	1774.2	1307.69	1916.83	3320.04	1044.07	2840.81	1808.19	2044.95	3608.41	1607.31	2151.95
XM_021073637.1	ZCCHC24	XM_021073637	100621092	1934.67	2976.3	1859.37	1665.85	2889.48	2418.16	1660.35	2640.65	2100.63	2442.57	1755.92	1473.38	2151.44
XM_003134359.5	CSNK2A1	XM_003134359	100517435	2448.46	2228.98	1730.16	1555.98	2063.11	2578.75	2398.89	2543.62	1823.65	2524.99	2090.73	1823.84	2150.93
XM_021081661.1	EIF5	XM_021081661	110255321	2143.82	1907.63	1613.38	1622.78	1903.68	3108.63	2344.69	1876.08	1908.38	2567.16	3702.08	1099.49	2149.82
XM_021089177.1	ZFHX4	XM_021089177	100514045	2199.85	2599.38	1985.94	2460.87	2677.72	1964.53	1477.02	1481.42	2060.28	3125.7	1966.15	1791.88	2149.23
XM_013985631.2	SPRED1	XM_013985631	100512576	1870.7	1880.88	1888.56	3017.39	2396.65	1874.39	1721.05	2052.07	1538.72	4160.09	760.496	2594.1	2146.26
NM_001243442.1	STX12	NM_001243442	100627750	2328	1972	2333	2364	1916	2025	2409	1770	1706	2893	2077	1937	2144.17
XM_021089123.1	RUNX1T1	XM_021089123	100155449	1473.14	2433.32	1902.96	2172.11	2590.7	2644.94	1313.81	2575.58	2274.1	2578.07	1803.43	1959.31	2143.46
XM_021088487.1	SDCBP	XM_021088487	100151838	2471.24	3663.49	1729.33	892.645	4715.91	3333.17	2682.25	641.862	1026.47	174.499	419.837	3952.6	2141.94
NM_214381.1	CAMK2D	NM_214381	397674	1799	2660	1718	1251	1711	1963	1858	3600	2234	1566	4310	1021	2140.92
XM_021085818.1	OGN	XM_021085818	106509723	820.513	1196.75	1225.68	3776.93	823.466	573.117	4883.96	1837	5177.45	1979.17	2944.22	450.546	2140.73
XM_021080226.1	STAG2	XM_021080226	100154944	2635.04	1819.44	1745.33	1461.08	3516.33	1440.1	1655.73	4260.03	2697.53	476.54	2757.03	1219.99	2140.35
XM_005671781.3	ERLIN2	XM_005671781	100233180	2120.4	2517.32	1899.85	1788.34	2667.03	2344.12	2071.11	2011.77	1532.17	2797.13	2389.72	1536.68	2139.64
XM_021079325.1	DPY19L1	XM_021079325	100525550	1807.24	2501.59	1612	1557.78	3088.79	1977.84	1884.04	3103.86	2030.61	1944.63	2686.22	1476.03	2139.22
NM_214306.1	HSD17B4	NM_214306	397574	3127.77	2695.18	3059.91	1598.59	1906.19	1759.56	1618.93	1470.58	1420.45	2953.58	1647.91	2401.85	2138.37
NM_214277.1	ANPEP	NM_214277	397520	1759.27	1264.91	1347.38	2913.42	1015.56	1087.32	2674.86	6329.19	1399.41	1707.59	3054.24	1097.04	2137.52
NM_001123174.1	RAB22A	NM_001123174	100144535	2149.77	2526.13	2135.55	1597.87	2431.13	2814.68	2451.44	2174.52	1528.35	2238.63	2475.01	1115.95	2136.59
NM_001123172.1	PYGL	NM_001123172	100141306	2024.88	2962.97	1696.98	1146.92	2114.83	2361.91	2171.94	2841.94	2241.95	1474.76	3155.95	1427.92	2135.25
XM_021072585.1	SEC24C	XM_021072585	100152996	2113.91	2771.18	1742.46	1390.72	2417.29	2424.03	1633.82	2370.16	1846.5	1970.65	3468.49	1465.39	2134.55
NM_001190232.2	DECR1	NM_001190232	503544	1866	2366	1921	2258	1790	2238	2064	2694	2735	1957	2468	1224	2131.75
XM_021063209.1	ZC3H11A	XM_021063209	100622147	2547.33	2294.73	2392.71	2774.35	2432.53	0.000614348	4237.51	3.26965e-08	1077.27	4469.89	587.181	2761.69	2131.27
NM_001190206.1	SERF2	NM_001190206	100154963	2103	2462	1730	1749	1798	2024	2093	3107	2392	1802	2682	1606	2129
XM_021083021.1	CTNND1	XM_021083021	100519699	2023.94	2376.89	2237.31	2301.2	2578.88	2173.06	2457.98	1703.51	1572.82	2798.08	1239.21	2077.36	2128.35
XM_021075814.1	NCKAP1	XM_021075814	100158033	2786.05	2712.92	669.439	1623.23	2035.02	1713.08	709.438	2612.9	2502.72	2782.18	2169.21	3214.77	2127.58
XM_001926183.6	SLC39A9	XM_001926183	100158119	2644.04	2356.89	2060.43	1981.34	1418.49	2291.93	2509.11	2664.11	1771.49	1596.04	2506.46	1727.65	2127.33
XM_001929372.7	COL11A1	XM_001929372	397175	2171.43	1648	2060	417.873	2075	9835.41	307	851	82	2347.98	673	3057.19	2127.16
XM_003125057.4	PCBP1	XM_003125057	100511501	2053	2319	1682	1867	2034	1854	2444	2231	1989	2322	2670	2049	2126.17
[truncated: 75,690 more rows]

## Sheet: Statistical results
target_id	Gene Symbol	GenBank Nucleotide Accession	GeneID Sus scrofa	logFC	logCPM	Expression ratio (Milk/Control)	LR	PValue	-log10(P-value)	FDR	-log10(FDR)			logFC	-log10(P-value)
XM_021071163.1	TNIK	XM_021071163	100233204	-10.6385	2.34183	0.000627328	40.9777	1.5398e-10	9.81254	1.07665e-06	5.96792			-10.6385	9.81254
XM_021080346.1	RPS6KA3	XM_021080346	100522174	-10.4012	2.10583	0.000739488	38.3063	6.04658e-10	9.21849	3.62389e-06	5.44083			-10.4012	9.21849
XM_005657237.3	PPP3CC	XM_005657237	100158082	-9.95234	1.8559	0.00100936	35.6244	2.39272e-09	8.62111	1.00382e-05	4.99834			-9.95234	8.62111
XM_021102104.1	ALG9	XM_021102104	100519965	-9.5293	1.40995	0.0013533	25.2484	5.04014e-07	6.29756	0.0010069	2.99701			-9.5293	6.29756
XM_021077278.1	SLC23A2	XM_021077278	397367	-9.49066	2.34624	0.00139004	18.7315	1.50475e-05	4.82254	0.0105215	1.97792			-9.49066	4.82254
XM_021068965.1	MVB12B	XM_021068965	102159800	-9.33159	1.26447	0.00155207	23.3149	1.37534e-06	5.86159	0.0020607	2.68599			-9.33159	5.86159
XM_013995560.1	LOC100620992	XM_013995560	100620992	-9.09947	1.23672	0.001823	18.8959	1.38046e-05	4.85997	0.0101605	1.99309			-9.09947	4.85997
XM_021079113.1	KLHDC10	XM_021079113	100739403	-8.87505	2.78926	0.00212983	31.5543	1.9394e-08	7.71233	6.25875e-05	4.20351			-8.87505	7.71233
XM_021097492.1	GNB1	XM_021097492	110261346	-8.87338	3.32727	0.00213229	47.2366	6.29151e-12	11.2012	8.79826e-08	7.0556			-8.87338	11.2012
XM_021072375.1	HIVEP2	XM_021072375	100525369	-8.80049	0.927119	0.00224278	20.8931	4.85647e-06	5.31368	0.00475328	2.32301			-8.80049	5.31368
XM_021102061.1	HBP1	XM_021102061	100519099	-8.78504	2.38105	0.00226693	27.7161	1.4049e-07	6.85235	0.000310209	3.50835			-8.78504	6.85235
XM_021063206.1	ZC3H11A	XM_021063206	100622147	-8.7414	0.650376	0.00233656	23.403	1.31372e-06	5.8815	0.0020607	2.68599			-8.7414	5.8815
XM_021075630.1	GIGYF2	XM_021075630	100155829	-8.63145	1.50755	0.0025216	17.7147	2.56635e-05	4.59068	0.0138033	1.86002			-8.63145	4.59068
XM_021081348.1	RBBP6	XM_021081348	100521783	-8.42508	1.9992	0.00290937	23.0007	1.61941e-06	5.79064	0.0021231	2.67303			-8.42508	5.79064
XM_013988237.2	NUAK1	XM_013988237	100523669	-8.37702	2.70507	0.00300792	23.124	1.51885e-06	5.81849	0.00211909	2.67385			-8.37702	5.81849
XM_021066169.1	MSI2	XM_021066169	100737226	-8.37273	0.759941	0.00301687	16.1589	5.82436e-05	4.23475	0.0246817	1.60762			-8.37273	4.23475
XM_021092307.1	SENP6	XM_021092307	100155462	-8.30729	0.879994	0.00315686	15.8727	6.77501e-05	4.16909	0.0260763	1.58375			-8.30729	4.16909
XM_021078669.1	ZMIZ2	XM_021078669	100739821	-8.29666	2.18797	0.00318022	19.8946	8.18309e-06	5.08708	0.00730436	2.13642			-8.29666	5.08708
XM_021087399.1	TIA1	XM_021087399	100736894	-8.28863	2.44221	0.00319796	23.0818	1.55249e-06	5.80897	0.00211909	2.67385			-8.28863	5.80897
XM_021092241.1	ABCC9	XM_021092241	100127449	-8.25736	2.72616	0.00326804	24.4951	7.44996e-07	6.12785	0.00135891	2.86681			-8.25736	6.12785
XM_021075386.1	GULP1	XM_021075386	100621868	-8.24753	0.84528	0.00329039	16.0933	6.02969e-05	4.21971	0.0249815	1.60238			-8.24753	4.21971
XM_021071295.1	ZBTB20	XM_021071295	100624908	-8.19392	1.81972	0.00341496	19.3834	1.06931e-05	4.97089	0.0086271	2.06414			-8.19392	4.97089
XM_021081019.1	LOC110258046	XM_021081019	110258046	-8.18892	0.454868	0.0034268	17.5561	2.78952e-05	4.55447	0.0143971	1.84173			-8.18892	4.55447
XM_021067226.1	MBTD1	XM_021067226	100518511	-8.18588	1.1934	0.00343404	22.7867	1.81013e-06	5.74229	0.00216973	2.66359			-8.18588	5.74229
XM_005656416.3	FCF1	XM_005656416	100524688	-8.15145	0.332937	0.00351697	14.9871	0.000108249	3.96558	0.0317078	1.49883			-8.15145	3.96558
XM_021083113.1	CELF1	XM_021083113	100514512	-8.14717	1.39619	0.00352743	15.389	8.74976e-05	4.058	0.0298438	1.52515			-8.14717	4.058
XM_021075314.1	METTL21A	XM_021075314	100518583	-8.06163	1.81883	0.00374289	17.6352	2.67583e-05	4.57254	0.01421	1.84741			-8.06163	4.57254
XM_021088951.1	TMEM65	XM_021088951	100157797	-8.03012	0.294518	0.00382555	14.6937	0.000126466	3.89803	0.0340105	1.46839			-8.03012	3.89803
XM_013983067.2	MORC2	XM_013983067	100153895	-7.99869	1.17432	0.0039098	18.9879	1.31548e-05	4.88092	0.00985503	2.00634			-7.99869	4.88092
XM_021084527.1	TMEM161B	XM_021084527	100518540	-7.99712	0.392059	0.00391406	17.4291	2.9823e-05	4.52545	0.0150743	1.82176			-7.99712	4.52545
XM_013980917.2	ATXN7L3	XM_013980917	100511716	-7.99193	0.17679	0.00392816	18.4728	1.72343e-05	4.76361	0.0115272	1.93827			-7.99193	4.76361
XR_002337933.1	PRRC2B	XR_002337933	100511912	-7.99039	2.80193	0.00393235	15.9808	6.39872e-05	4.19391	0.0250884	1.60053			-7.99039	4.19391
XM_021086828.1	HAGH	XM_021086828	100624780	-7.97353	0.716575	0.00397858	15.1203	0.000100872	3.99623	0.0311612	1.50639			-7.97353	3.99623
XM_005655246.3	MEMO1	XM_005655246	100513790	-7.95071	0.209994	0.00404202	14.4058	0.000147346	3.83166	0.0363969	1.43894			-7.95071	3.83166
XM_021084176.1	PLAGL1	XM_021084176	733596	-7.9422	0.264072	0.00406593	19.1043	1.23767e-05	4.90739	0.00961559	2.01702			-7.9422	4.90739
XM_021069229.1	CNTN3	XM_021069229	100511594	-7.88877	0.364722	0.00421933	14.3801	0.000149373	3.82573	0.0366471	1.43596			-7.88877	3.82573
XM_021102572.1	KMT2E	XM_021102572	100628131	-7.70129	0.392593	0.00480485	14.0929	0.000173999	3.75945	0.0384442	1.41517			-7.70129	3.75945
XM_005672844.3	CBFA2T2	XM_005672844	100157067	-7.67937	0.497867	0.00487841	13.5998	0.000226204	3.6455	0.0433352	1.36316			-7.67937	3.6455
XM_021065119.1	KLF12	XM_021065119	100174955	-7.64397	0.184424	0.0049996	16.0361	6.21466e-05	4.20658	0.0249815	1.60238			-7.64397	4.20658
XM_013983744.2	DCLRE1A	XM_013983744	100156734	-7.6291	1.10981	0.0050514	11.122	0.000853102	3.069	0.083364	1.07902			-7.6291	3.069
XM_021073750.1	GRID1	XM_021073750	100153116	-7.6152	0.267751	0.00510031	13.8103	0.000202228	3.69416	0.0405937	1.39154			-7.6152	3.69416
XM_021067726.1	MIS12	XM_021067726	110256100	-7.60681	1.67997	0.00513007	11.3579	0.000751283	3.1242	0.0789939	1.10241			-7.60681	3.1242
XM_021066416.1	PYCR1	XM_021066416	100620951	-7.58488	1.42889	0.00520862	10.507	0.00118925	2.92473	0.0987972	1.00526			-7.58488	2.92473
XM_021075311.1	CREB1	XM_021075311	100736562	-7.57837	2.26704	0.00523219	20.8826	4.88322e-06	5.31129	0.00475328	2.32301			-7.57837	5.31129
XM_021080568.1	ARHGEF6	XM_021080568	100622228	-7.5781	1.41757	0.00523316	14.0842	0.000174802	3.75745	0.0384442	1.41517			-7.5781	3.75745
XM_003358761.4	CEP19	XM_003358761	100620380	-7.57345	0.934796	0.00525006	16.9164	3.90634e-05	4.40823	0.0185494	1.73167			-7.57345	4.40823
XM_021068610.1	EIF4G1	XM_021068610	449528	-7.5645	2.35314	0.00528273	16.5007	4.86327e-05	4.31307	0.021669	1.66416			-7.5645	4.31307
XM_005666293.3	RGMA	XM_005666293	100156429	-7.55161	-0.0813612	0.00533013	15.5256	8.13939e-05	4.08941	0.0289383	1.53853			-7.55161	4.08941
XM_021078260.1	CEP250	XM_021078260	100151840	-7.52289	-0.484449	0.00543732	15.3955	8.71941e-05	4.05951	0.0298438	1.52515			-7.52289	4.05951
XM_013994243.2	LOC100519643	XM_013994243	100519643	-7.51687	0.201924	0.00546005	13.2025	0.000279583	3.55349	0.0478748	1.31989			-7.51687	3.55349
XM_021064944.1	MLLT10	XM_021064944	100521678	-7.49129	0.219893	0.00555772	14.5112	0.00013933	3.85596	0.0359053	1.44484			-7.49129	3.85596
XM_021074234.1	CABIN1	XM_021074234	100157110	-7.48524	0.47681	0.00558109	15.1638	9.85753e-05	4.00623	0.0311612	1.50639			-7.48524	4.00623
XR_002342594.1	TIA1	XR_002342594	100736894	-7.48224	1.49403	0.00559271	16.2937	5.42442e-05	4.26565	0.0237053	1.62515			-7.48224	4.26565
XR_002346074.1	KIAA1468	XR_002346074	100521354	-7.48045	0.5682	0.00559962	11.2691	0.000788082	3.10343	0.0807629	1.09279			-7.48045	3.10343
XM_013998005.2	NFYB	XM_013998005	100157587	-7.47575	0.816249	0.0056179	11.5348	0.000683067	3.16554	0.0762146	1.11796			-7.47575	3.16554
XM_021097126.1	TTBK2	XM_021097126	100511488	-7.45807	-0.226893	0.00568718	15.1399	9.98313e-05	4.00073	0.0311612	1.50639			-7.45807	4.00073
XM_003359086.4	DDX55	XM_003359086	100157342	-7.45379	1.15185	0.00570407	14.0412	0.000178848	3.74752	0.0386764	1.41255			-7.45379	3.74752
XM_005672575.3	TTC1	XM_005672575	100519063	-7.43835	-0.356632	0.00576546	15.1063	0.000101623	3.99301	0.0311612	1.50639			-7.43835	3.99301
XM_021083984.1	GNE	XM_021083984	641344	-7.43428	0.394293	0.00578175	10.9821	0.000919941	3.03624	0.0867677	1.06164			-7.43428	3.03624
XM_021074838.1	GTDC1	XM_021074838	100152895	-7.4077	-0.417149	0.00588927	15.2175	9.5811e-05	4.01858	0.0311612	1.50639			-7.4077	4.01858
XM_013993096.2	ADAL	XM_013993096	100155388	-7.39247	-0.238234	0.00595177	13.0158	0.00030888	3.51021	0.0496748	1.30386			-7.39247	3.51021
XM_021070619.1	DHX30	XM_021070619	100518989	-7.38992	0.0529177	0.00596227	13.5506	0.000232219	3.6341	0.0440828	1.35573			-7.38992	3.6341
XM_013977458.2	NUP153	XM_013977458	100153581	-7.33955	2.31562	0.00617414	18.7786	1.46804e-05	4.83326	0.0104388	1.98135			-7.33955	4.83326
XM_013986402.2	STAG2	XM_013986402	100154944	-7.33845	-0.597803	0.00617883	14.7519	0.000122623	3.91143	0.0331896	1.479			-7.33845	3.91143
XM_001929229.7	PIP4P1	XM_001929229	100155939	-7.32091	1.97507	0.00625441	16.7964	4.16113e-05	4.38079	0.0193969	1.71227			-7.32091	4.38079
XM_021066639.1	TMEM94	XM_021066639	106505385	-7.30239	0.240723	0.00633521	14.8978	0.000113497	3.94502	0.0323964	1.4895			-7.30239	3.94502
XR_002336528.1	NHLRC3	XR_002336528	102158088	-7.29846	0.0693136	0.00635248	12.4708	0.000413353	3.38368	0.0572323	1.24236			-7.29846	3.38368
XM_013983728.2	SHOC2	XM_013983728	100155918	-7.28303	0.897535	0.00642079	12.0226	0.000525602	3.27934	0.0661134	1.17971			-7.28303	3.27934
XR_304115.3	FUBP1	XR_304115	100525995	-7.28095	-0.011165	0.00643006	13.0191	0.000308325	3.51099	0.0496748	1.30386			-7.28095	3.51099
XM_005666041.3	POLR1C	XM_005666041	414414	-7.26888	0.291773	0.00648408	10.6072	0.00112645	2.94829	0.095664	1.01925			-7.26888	2.94829
XM_021079995.1	STX5	XM_021079995	100628048	-7.2457	2.44332	0.00658913	12.6948	0.000366679	3.43571	0.0539765	1.2678			-7.2457	3.43571
XM_005665641.3	CARMIL1	XM_005665641	100157771	-7.23207	-0.471509	0.00665165	14.9022	0.000113229	3.94604	0.0323964	1.4895			-7.23207	3.94604
XM_013993112.2	SNAP23	XM_013993112	100512755	-7.21242	0.616725	0.00674285	11.5941	0.000661604	3.1794	0.0744136	1.12835			-7.21242	3.1794
XM_013993988.2	NAP1L4	XM_013993988	100737250	-7.2107	1.30987	0.00675094	10.574	0.00114689	2.94048	0.0967029	1.01456			-7.2107	2.94048
XM_013985326.2	SMAD4	XM_013985326	397142	-7.19716	2.59245	0.0068146	13.9573	0.000187014	3.72813	0.0388498	1.41061			-7.19716	3.72813
XM_021078394.1	PLCG1	XM_021078394	100152497	-7.17221	0.981078	0.00693347	14.9769	0.000108834	3.96323	0.0317078	1.49883			-7.17221	3.96323
XM_021090045.1	CASP8AP2	XM_021090045	100523759	-7.16856	-0.702108	0.00695102	14.5246	0.00013834	3.85905	0.0359053	1.44484			-7.16856	3.85905
XM_021070325.1	POGLUT1	XM_021070325	100525611	-7.1655	2.85603	0.00696579	13.9205	0.00019071	3.71963	0.0390907	1.40793			-7.1655	3.71963
XM_021099573.1	CEP128	XM_021099573	100520033	-7.15125	-0.585721	0.00703491	14.0902	0.000174246	3.75884	0.0384442	1.41517			-7.15125	3.75884
XM_021069526.1	PIK3CB	XM_021069526	100622559	-7.14947	1.3643	0.00704361	12.6755	0.000370486	3.43123	0.0543462	1.26483			-7.14947	3.43123
XM_021099183.1	ARHGAP5	XM_021099183	100520849	-7.14091	-0.600466	0.00708552	14.4352	0.000145068	3.83843	0.0363969	1.43894			-7.14091	3.83843
XM_013988171.2	ALG14	XM_013988171	100157203	-7.12791	0.158416	0.00714964	14.5725	0.000134869	3.87009	0.0357184	1.44711			-7.12791	3.87009
XM_013996218.2	STRN	XM_013996218	100524371	-7.12497	2.79088	0.00716426	17.5395	2.81401e-05	4.55067	0.0143971	1.84173			-7.12497	4.55067
XM_021067182.1	CACNA1G	XM_021067182	100513431	-7.11913	-0.179918	0.0071933	12.6212	0.000381389	3.41863	0.0552507	1.25766			-7.11913	3.41863
XM_021076066.1	NEMP2	XM_021076066	100515587	-7.1116	-0.59907	0.00723094	14.4265	0.000145738	3.83643	0.0363969	1.43894			-7.1116	3.83643
XM_021101206.1	DCUN1D4	XM_021101206	100521504	-7.09944	1.68815	0.00729214	15.0024	0.000107376	3.96909	0.0317078	1.49883			-7.09944	3.96909
XM_013998062.2	FGD6	XM_013998062	100737604	-7.09378	-0.498986	0.00732081	12.2974	0.000453591	3.34334	0.0607102	1.21674			-7.09378	3.34334
XM_021088884.1	PHF20L1	XM_021088884	100153657	-7.08245	-0.271613	0.00737852	12.346	0.000441925	3.35465	0.0596737	1.22422			-7.08245	3.35465
XR_002344928.1	EMC1	XR_002344928	100512109	-7.05776	2.59934	0.00750591	15.5056	8.22627e-05	4.0848	0.0290014	1.53758			-7.05776	4.0848
XM_021076006.1	IKZF2	XM_021076006	100737978	-7.05534	0.433406	0.00751852	10.6325	0.00111119	2.95421	0.095333	1.02076			-7.05534	2.95421
XM_013989941.2	DGKE	XM_013989941	100312967	-7.05296	0.716506	0.0075309	10.8747	0.000974873	3.01105	0.0891911	1.04968			-7.05296	3.01105
XM_013983513.2	LIPA	XM_013983513	100142668	-7.03563	0.782147	0.00762192	13.0148	0.000309039	3.50999	0.0496748	1.30386			-7.03563	3.50999
XM_021077059.1	NPR3	XM_021077059	100626363	-7.02384	3.76238	0.00768445	34.9563	3.37185e-09	8.47213	1.28599e-05	4.89076			-7.02384	8.47213
XM_021075823.1	SLC39A10	XM_021075823	110257100	-7.02366	-0.870504	0.00768542	13.9159	0.000191179	3.71856	0.0390907	1.40793			-7.02366	3.71856
XR_002340533.1	NKAP	XR_002340533	100514505	-7.02268	-0.790752	0.00769062	14.183	0.000165863	3.78025	0.0384442	1.41517			-7.02268	3.78025
XM_005660820.3	LOC100519643	XM_005660820	100519643	-7.01473	-0.408232	0.00773314	12.2176	0.000473406	3.32477	0.0618716	1.20851			-7.01473	3.32477
XM_021070215.1	ZNF148	XM_021070215	100515279	-7.01299	-0.658529	0.00774249	13.9568	0.000187058	3.72802	0.0388498	1.41061			-7.01299	3.72802
XM_021064546.1	KANK1	XM_021064546	100626649	-6.99308	-0.439122	0.00785004	12.087	0.000507752	3.29435	0.0647468	1.18878			-6.99308	3.29435
XM_013983091.2	DEPDC5	XM_013983091	100156710	-6.96903	-0.379924	0.00798203	11.9122	0.000557672	3.25362	0.067782	1.16889			-6.96903	3.25362
XM_021080392.1	ZNF81	XM_021080392	100523106	-6.95868	0.44755	0.00803948	11.0283	0.000897338	3.04704	0.0863441	1.06377			-6.95868	3.04704
XM_021079107.1	ZNF862	XM_021079107	100623772	-6.9541	0.286498	0.00806504	11.4374	0.000719812	3.14278	0.0775804	1.11025			-6.9541	3.14278
XM_021097136.1	TTBK2	XM_021097136	100511488	-6.93724	-0.529367	0.00815984	12.1725	0.000484983	3.31427	0.0627978	1.20206			-6.93724	3.31427
XM_005670522.3	EP400	XM_005670522	100154017	-6.92114	-0.43568	0.0082514	11.9173	0.000556152	3.25481	0.067782	1.16889			-6.92114	3.25481
XM_021078398.1	PPP4R1L	XM_021078398	100151752	-6.91821	-0.0497072	0.00826818	15.1029	0.000101808	3.99222	0.0311612	1.50639			-6.91821	3.99222
XM_013980213.2	SVIL	XM_013980213	100518681	-6.91194	-0.422381	0.00830422	12.0622	0.00051455	3.28857	0.065415	1.18432			-6.91194	3.28857
XM_021062715.1	DCUN1D5	XM_021062715	100522200	-6.88436	3.05429	0.00846452	22.8521	1.7496e-06	5.75706	0.00215885	2.66578			-6.88436	5.75706
XM_003354872.4	YPEL5	XM_003354872	100620823	-6.87633	-0.376076	0.00851174	11.6433	0.000644332	3.19089	0.0731778	1.13562			-6.87633	3.19089
XM_021068316.1	NCK1	XM_021068316	100192438	-6.85474	-1.0754	0.00864008	15.1968	9.68654e-05	4.01383	0.0311612	1.50639			-6.85474	4.01383
XM_005670463.3	HMBOX1	XM_005670463	100153880	-6.85075	3.20954	0.00866401	20.9208	4.78667e-06	5.31997	0.00475328	2.32301			-6.85075	5.31997
XM_013979685.2	ORMDL3	XM_013979685	100512626	-6.84971	-0.334269	0.00867027	11.9974	0.000532734	3.27349	0.0667158	1.17577			-6.84971	3.27349
XM_021093515.1	TCF4	XM_021093515	100511671	-6.84382	-0.594817	0.0087057	13.166	0.000285082	3.54503	0.0480323	1.31847			-6.84382	3.54503
XM_021092877.1	BAZ2A	XM_021092877	100153516	-6.84368	2.39318	0.00870659	10.6562	0.001097	2.95979	0.0946963	1.02367			-6.84368	2.95979
XM_021084092.1	PLAGL1	XM_021084092	733596	-6.83495	-0.000198833	0.00875939	12.4747	0.000412495	3.38458	0.0572323	1.24236			-6.83495	3.38458
XM_005654173.3	RALB	XM_005654173	100624229	-6.81533	-0.704367	0.00887935	11.6466	0.000643212	3.19165	0.0731778	1.13562			-6.81533	3.19165
XM_005671080.3	CAMK2G	XM_005671080	397394	-6.81114	0.609825	0.00890517	10.5098	0.00118746	2.92538	0.0987972	1.00526			-6.81114	2.92538
XM_013989699.1	CD151	XM_013989699	100511619	-6.80964	0.108497	0.00891447	11.7237	0.0006171	3.20964	0.0716498	1.14479			-6.80964	3.20964
XM_021101328.1	CLOCK	XM_021101328	100628097	-6.77853	0.134306	0.00910873	11.9525	0.000545739	3.26302	0.067538	1.17045			-6.77853	3.26302
XM_021086923.1	TMEM8A	XM_021086923	100518602	-6.77759	-1.04748	0.00911472	14.5859	0.00013391	3.87319	0.0357184	1.44711			-6.77759	3.87319
XM_021095429.1	RCC2	XM_021095429	100525466	-6.77611	-0.651152	0.00912402	11.8098	0.000589195	3.22974	0.069046	1.16086			-6.77611	3.22974
XM_021072871.1	HERC4	XM_021072871	102167519	-6.77459	3.38432	0.00913366	16.9971	3.74374e-05	4.42669	0.0182396	1.73899			-6.77459	4.42669
XM_005655150.3	GNPTG	XM_005655150	100522604	-6.76849	0.407013	0.00917234	12.605	0.000384714	3.41486	0.0552737	1.25748			-6.76849	3.41486
XM_013983210.2	TANGO2	XM_013983210	100154308	-6.76773	-1.1424	0.00917718	14.8551	0.000116095	3.93519	0.032688	1.48561			-6.76773	3.93519
XM_001925732.6	FMR1	XM_001925732	100155078	-6.76683	0.197931	0.00918291	11.9417	0.000548914	3.2605	0.0675406	1.17044			-6.76683	3.2605
XM_021099255.1	RBM23	XM_021099255	100622208	-6.75739	-0.513285	0.00924319	11.5068	0.000693411	3.15901	0.0769633	1.11372			-6.75739	3.15901
XM_013977759.2	DST	XM_013977759	100152205	-6.72494	-0.580804	0.00945346	11.3959	0.000736078	3.13308	0.0783719	1.10584			-6.72494	3.13308
XM_021098962.1	KIF7	XM_021098962	100624604	-6.71832	1.25413	0.00949697	11.4338	0.000721196	3.14195	0.0775804	1.11025			-6.71832	3.14195
XM_021099728.1	WDR25	XM_021099728	100513744	-6.69223	-0.537722	0.00967023	11.3181	0.000767564	3.11489	0.079707	1.0985			-6.69223	3.11489
XM_005669123.3	LOC100520452	XM_005669123	100520452	-6.67786	-1.03879	0.00976703	12.9636	0.0003176	3.49812	0.0506627	1.29531			-6.67786	3.49812
XM_021067229.1	MBTD1	XM_021067229	100518511	-6.65388	2.08286	0.00993076	13.3192	0.000262701	3.58054	0.0475816	1.32256			-6.65388	3.58054
XM_005669161.3	CAMTA2	XM_005669161	100511531	-6.65309	-0.180388	0.00993619	13.9396	0.000188779	3.72405	0.0390141	1.40878			-6.65309	3.72405
XM_003131203.5	SAP30BP	XM_003131203	100523815	-6.6516	-0.93622	0.00994645	12.5675	0.000392504	3.40616	0.0562004	1.25026			-6.6516	3.40616
XM_021083112.1	CELF1	XM_021083112	100514512	-6.64039	3.22059	0.0100241	28.9925	7.26575e-08	7.13872	0.000179306	3.74641			-6.64039	7.13872
XM_021065232.1	SUPT20H	XM_021065232	100739486	-6.64033	0.735515	0.0100245	10.5262	0.00117691	2.92926	0.098553	1.00633			-6.64033	2.92926
NM_214254.2	GHR	NM_214254	397488	-6.63854	0.80517	0.0100369	10.7011	0.0010707	2.97033	0.0937767	1.0279			-6.63854	2.97033
XM_005659958.3	STYX	XM_005659958	100517509	-6.63368	2.13461	0.0100708	13.2927	0.000266441	3.5744	0.0475816	1.32256			-6.63368	3.5744
XM_021084223.1	TCF3	XM_021084223	100524070	-6.60463	-0.787444	0.0102756	11.4089	0.000730933	3.13612	0.0780712	1.10751			-6.60463	3.13612
XR_002343573.1	CDC14A	XR_002343573	100525219	-6.59485	-0.984286	0.0103455	11.964	0.000542374	3.2657	0.0674455	1.17105			-6.59485	3.2657
XM_021091108.1	VDR	XM_021091108	396628	-6.59445	-1.22837	0.0103484	12.7554	0.000354981	3.4498	0.0529982	1.27574			-6.59445	3.4498
XM_013996145.2	ZZZ3	XM_013996145	100511643	-6.58814	2.91306	0.0103937	13.4372	0.00024669	3.60785	0.0464097	1.33339			-6.58814	3.60785
XM_021100150.1	CAGE1	XM_021100150	100621603	-6.58762	-0.028395	0.0103975	10.5949	0.00113399	2.94539	0.0959162	1.01811			-6.58762	2.94539
XM_005654644.3	SYT12	XM_005654644	100625267	-6.57402	0.982957	0.010496	12.7328	0.000359296	3.44455	0.0534523	1.27203			-6.57402	3.44455
XM_021089225.1	STAU2	XM_021089225	100516319	-6.57271	-1.00128	0.0105055	12.8813	0.000331884	3.47901	0.0517603	1.286			-6.57271	3.47901
XR_002338240.1	HIGD1A	XR_002338240	100524219	-6.57114	-0.73931	0.0105169	11.3491	0.000754862	3.12213	0.0790404	1.10215			-6.57114	3.12213
XM_013988136.2	AP4B1	XM_013988136	100516855	-6.57032	0.758726	0.0105229	12.0199	0.000526348	3.27873	0.0661134	1.17971			-6.57032	3.27873
XM_021068545.1	ZBTB6	XM_021068545	102161885	-6.52913	-0.382982	0.0108277	11.2221	0.00080829	3.09243	0.0813194	1.08981			-6.52913	3.09243
XM_021075177.1	CLASP1	XM_021075177	100622496	-6.52559	-0.756559	0.0108543	11.128	0.000850323	3.07042	0.083364	1.07902			-6.52559	3.07042
XM_021068060.1	MAP2K3	XM_021068060	110256149	-6.52476	-0.852805	0.0108605	10.9278	0.000947306	3.02351	0.0878474	1.05627			-6.52476	3.02351
XM_021101330.1	CLOCK	XM_021101330	100628097	-6.51896	-0.138809	0.0109043	10.758	0.00103828	2.98368	0.0924553	1.03407			-6.51896	2.98368
XR_001308429.2	SLC22A15	XR_001308429	110255201	-6.51892	-0.730317	0.0109046	11.0128	0.000904827	3.04343	0.0866671	1.06215			-6.51892	3.04343
XM_021092139.1	PPFIBP1	XM_021092139	100516194	-6.51603	-0.72587	0.0109265	11.1483	0.000841089	3.07516	0.0830013	1.08091			-6.51603	3.07516
XM_021101319.1	CLOCK	XM_021101319	100628097	-6.50808	0.659664	0.0109868	11.1172	0.000855309	3.06788	0.083364	1.07902			-6.50808	3.06788
XM_021086014.1	GNA12	XM_021086014	100525156	-6.4963	-0.741654	0.0110769	11.1105	0.000858419	3.0663	0.083364	1.07902			-6.4963	3.0663
XM_013990796.2	MKLN1	XM_013990796	414428	-6.49283	2.5858	0.0111036	12.4988	0.000407203	3.39019	0.0572323	1.24236			-6.49283	3.39019
XM_021092643.1	GLT8D2	XM_021092643	100514961	-6.49102	-0.931697	0.0111175	11.0141	0.00090422	3.04373	0.0866671	1.06215			-6.49102	3.04373
XM_021098725.1	TRERF1	XM_021098725	100153071	-6.48554	2.69613	0.0111598	17.0189	3.70097e-05	4.43168	0.0182396	1.73899			-6.48554	4.43168
XM_021085531.1	DNMT3A	XM_021085531	100037301	-6.47417	0.140733	0.0112481	10.8574	0.000984001	3.007	0.0895484	1.04794			-6.47417	3.007
XM_021083894.1	MAP2K7	XM_021083894	100520418	-6.47278	-1.1211	0.011259	10.9919	0.000915099	3.03853	0.0867677	1.06164			-6.47278	3.03853
XM_013996265.2	AGBL5	XM_013996265	100523841	-6.4649	0.102192	0.0113206	12.4184	0.000425124	3.37148	0.0582851	1.23444			-6.4649	3.37148
XM_021064798.1	ARHGAP12	XM_021064798	100520047	-6.44794	3.01752	0.0114545	16.502	4.85988e-05	4.31337	0.021669	1.66416			-6.44794	4.31337
XM_021097331.1	LOC110261322	XM_021097331	110261322	-6.44598	0.236145	0.0114701	11.8461	0.000577835	3.2382	0.068828	1.16224			-6.44598	3.2382
XM_021068441.1	PLD1	XM_021068441	100519446	-6.44384	0.720328	0.0114871	15.7013	7.41742e-05	4.12975	0.0275383	1.56006			-6.44384	4.12975
XM_021090953.1	INTS13	XM_021090953	100155867	-6.43923	-1.2077	0.0115239	12.5431	0.000397681	3.40047	0.0565556	1.24752			-6.43923	3.40047
XM_021102557.1	PTPN12	XM_021102557	100625763	-6.42119	-1.06724	0.0116689	12.492	0.000408701	3.38859	0.0572323	1.24236			-6.42119	3.38859
XM_021091190.1	PCBP2	XM_021091190	397665	-6.40352	-0.875025	0.0118127	10.9391	0.000941543	3.02616	0.0878474	1.05627			-6.40352	3.02616
XM_021069414.1	LOC102162880	XM_021069414	102162880	-6.39516	-0.818467	0.0118813	10.874	0.000975242	3.01089	0.0891911	1.04968			-6.39516	3.01089
XM_021095792.1	ADGRB2	XM_021095792	100520965	-6.39085	-1.39449	0.0119169	13.5998	0.000226215	3.64548	0.0433352	1.36316			-6.39085	3.64548
XM_013989675.2	EARS2	XM_013989675	100523812	-6.36775	1.2873	0.0121092	11.2625	0.000790906	3.10187	0.0807629	1.09279			-6.36775	3.10187
XM_021082243.1	MEF2C	XM_021082243	733590	-6.33694	1.72723	0.0123706	15.7819	7.1078e-05	4.14826	0.0266244	1.57472			-6.33694	4.14826
XM_021096133.1	MRLC2	XM_021096133	414399	-6.32139	-0.764929	0.0125047	10.8392	0.000993759	3.00272	0.0898523	1.04647			-6.32139	3.00272
XM_021088647.1	NCOA7	XM_021088647	100157226	-6.29546	2.78267	0.0127315	11.2925	0.000778199	3.10891	0.0802202	1.09572			-6.29546	3.10891
XM_013985029.2	PSD3	XM_013985029	100623956	-6.28665	-1.24732	0.0128095	10.517	0.00118281	2.92709	0.0986904	1.00573			-6.28665	2.92709
XM_021093664.1	ZC3H18	XM_021093664	110260884	-6.27951	-0.677814	0.012873	10.7126	0.00106406	2.97304	0.0935856	1.02879			-6.27951	2.97304
XR_001309222.2	WRAP73	XR_001309222	100512788	-6.26495	-1.52187	0.0130035	12.8346	0.000340275	3.46817	0.0521005	1.28316			-6.26495	3.46817
XM_013995731.2	LOC100517149	XM_013995731	100517149	-6.25339	-1.01823	0.0131082	11.7151	0.000619952	3.20764	0.0716498	1.14479			-6.25339	3.20764
XM_021096872.1	PTPRF	XM_021096872	100521277	-6.23853	-0.991662	0.0132438	10.8632	0.000980931	3.00836	0.089463	1.04836			-6.23853	3.00836
XM_013993766.2	CDC26	XM_013993766	100621961	-6.2375	-1.4839	0.0132534	11.9415	0.00054898	3.26044	0.0675406	1.17044			-6.2375	3.26044
XM_021092490.1	CCDC77	XM_021092490	100513353	-6.22842	-1.103	0.013337	10.6397	0.00110683	2.95592	0.0951535	1.02158			-6.22842	2.95592
XM_013984331.2	CALCRL	XM_013984331	397172	-6.16926	1.68769	0.0138953	13.3168	0.000263042	3.57997	0.0475816	1.32256			-6.16926	3.57997
XM_021089424.1	KIFAP3	XM_021089424	100157611	-6.15708	2.70943	0.0140131	12.8511	0.000337284	3.472	0.0519666	1.28428			-6.15708	3.472
XM_021091200.1	PRKAG1	XM_021091200	414426	-6.10325	2.29232	0.0145459	12.6298	0.000379645	3.42062	0.0552507	1.25766			-6.10325	3.42062
XM_003359382.4	RGS10	XM_003359382	100152559	-6.10311	-0.343942	0.0145473	11.168	0.000832184	3.07978	0.0827314	1.08233			-6.10311	3.07978
XM_021095860.1	ATP8B4	XM_021095860	100154720	-6.09931	-1.1606	0.0145856	11.4935	0.000698392	3.1559	0.0770226	1.11338			-6.09931	3.1559
XM_013999419.2	POMGNT1	XM_013999419	780413	-6.09652	0.174489	0.0146138	10.7277	0.00105545	2.97656	0.0930235	1.03141			-6.09652	2.97656
XM_005661607.3	C2H5orf63	XM_005661607	100627580	-6.08107	-0.23113	0.0147712	10.6757	0.0010855	2.96437	0.0944811	1.02466			-6.08107	2.96437
XM_021068738.1	TCTA	XM_021068738	110256231	-6.07775	-0.440758	0.0148052	10.8391	0.000993766	3.00272	0.0898523	1.04647			-6.07775	3.00272
XM_021092303.1	EPS8	XM_021092303	100525921	-6.05611	-1.64885	0.015029	11.1445	0.000842814	3.07427	0.0830013	1.08091			-6.05611	3.07427
XM_021093184.1	TNNI3	XM_021093184	100049696	-6.03222	0.497049	0.0152799	14.0187	0.000181002	3.74232	0.0388498	1.41061			-6.03222	3.74232
XM_013980256.2	PIP4K2A	XM_013980256	100520446	-5.9671	3.48789	0.0159854	11.3663	0.000747882	3.12617	0.0789328	1.10274			-5.9671	3.12617
XM_013983339.2	CFAP70	XM_013983339	100516698	-5.96607	-0.443179	0.0159968	12.8696	0.000333954	3.47631	0.0518903	1.28491			-5.96607	3.47631
XR_002337692.1	CEP63	XR_002337692	100157714	-5.93615	-1.63138	0.0163321	10.7593	0.00103759	2.98398	0.0924553	1.03407			-5.93615	2.98398
XM_021073615.1	CHST15	XM_021073615	100152393	-5.83889	0.825413	0.017471	11.7207	0.000618079	3.20896	0.0716498	1.14479			-5.83889	3.20896
XM_021074977.1	SCRN3	XM_021074977	100511049	-5.82728	2.33399	0.0176122	10.9774	0.000922294	3.03513	0.0867677	1.06164			-5.82728	3.03513
XM_005653454.3	ABCF1	XM_005653454	100144452	-5.78587	3.31398	0.018125	24.131	9.00007e-07	6.04575	0.00157325	2.8032			-5.78587	6.04575
XM_021065805.1	MBNL2	XM_021065805	100519915	-5.76394	2.24695	0.0184026	12.5076	0.000405293	3.39223	0.0572323	1.24236			-5.76394	3.39223
XM_021072842.1	NEK1	XM_021072842	100520589	-5.68004	1.47597	0.0195046	12.2637	0.000461862	3.33549	0.0613181	1.21241			-5.68004	3.33549
XM_021073928.1	THSD4	XM_021073928	100524417	-5.6504	2.66992	0.0199095	15.2182	9.57763e-05	4.01874	0.0311612	1.50639			-5.6504	4.01874
XM_001929622.7	UFD1	XM_001929622	100153062	-5.64302	2.31868	0.0200116	10.68	0.00108299	2.96538	0.0944588	1.02476			-5.64302	2.96538
XM_021068199.1	FYCO1	XM_021068199	100151740	-5.58447	2.65002	0.0208404	11.3049	0.000773039	3.1118	0.0800773	1.09649			-5.58447	3.1118
XM_021087106.1	LOC100511376	XM_021087106	100511376	-5.45208	0.637278	0.0228435	12.898	0.000328931	3.4829	0.0517603	1.286			-5.45208	3.4829
XM_021068109.1	ABCA5	XM_021068109	100520049	-5.40974	2.56588	0.0235237	10.901	0.000961133	3.01722	0.0884263	1.05342			-5.40974	3.01722
XM_021075079.1	TRIP12	XM_021075079	100622166	-5.40479	1.64384	0.0236045	11.2386	0.000801154	3.09628	0.08099	1.09157			-5.40479	3.09628
XM_021072876.1	HERC4	XM_021072876	102167519	-5.20369	1.01006	0.0271352	11.4678	0.000708132	3.14989	0.0772756	1.11196			-5.20369	3.14989
XM_021094074.1	HERC1	XM_021094074	100153537	-5.12224	2.99892	0.0287113	15.9097	6.64389e-05	4.17758	0.0258084	1.58824			-5.12224	4.17758
XM_021090605.1	VPS13B	XM_021090605	100152362	-5.09579	3.40107	0.0292426	21.3884	3.75037e-06	5.42593	0.00414051	2.38295			-5.09579	5.42593
XM_021064517.1	NAV1	XM_021064517	100525121	-5.04931	2.56511	0.0301998	10.7468	0.00104459	2.98106	0.0924553	1.03407			-5.04931	2.98106
XM_021098790.1	SLC29A1	XM_021098790	396631	-5.00967	3.04211	0.0310413	10.9039	0.00095962	3.0179	0.0884263	1.05342			-5.00967	3.0179
XM_005659375.3	MICAL1	XM_005659375	100153346	-4.92277	3.19885	0.0329685	14.7728	0.000121273	3.91624	0.0331182	1.47993			-4.92277	3.91624
XM_021089146.1	WWP1	XM_021089146	100157283	-4.8527	3.8723	0.0346093	13.3208	0.000262483	3.5809	0.0475816	1.32256			-4.8527	3.5809
XM_013986528.2	BGN	XM_013986528	397396	-4.83198	8.74137	0.0351099	43.9041	3.44873e-11	10.4623	3.61711e-07	6.44164			-4.83198	10.4623
XM_003482392.4	FAM198B	XM_003482392	100515440	-4.78972	6.08926	0.0361535	47.2973	6.09968e-12	11.2147	8.79826e-08	7.0556			-4.78972	11.2147
XM_021076848.1	PIK3R1	XM_021076848	100623707	-4.76835	3.12839	0.0366929	14.1667	0.000167307	3.77648	0.0384442	1.41517			-4.76835	3.77648
XM_013989454.2	TPP1	XM_013989454	100623352	-4.76418	3.73154	0.0367993	14.1773	0.000166364	3.77894	0.0384442	1.41517			-4.76418	3.77894
XM_021072797.1	BICC1	XM_021072797	100154253	-4.41108	2.73213	0.0470037	15.0973	0.00010211	3.99093	0.0311612	1.50639			-4.41108	3.99093
XM_021101346.1	EXOC1	XM_021101346	100620316	-4.23599	3.67728	0.0530687	11.8292	0.000583075	3.23428	0.0689064	1.16174			-4.23599	3.23428
XM_003360253.4	PRRG1	XM_003360253	100623926	-4.18272	3.62487	0.055065	12.8098	0.000344816	3.46241	0.0525075	1.27978			-4.18272	3.46241
XM_021077950.1	PCM1	XM_021077950	100514927	-4.10687	3.44855	0.0580374	15.1856	9.74435e-05	4.01125	0.0311612	1.50639			-4.10687	4.01125
XR_002343490.1	LOC110255190	XR_002343490	110255190	-4.08299	3.7988	0.059006	10.6654	0.00109158	2.96194	0.094618	1.02403			-4.08299	2.96194
XM_003123783.6	ARRDC3	XM_003123783	100520233	-4.01915	5.29063	0.0616761	28.1171	1.14191e-07	6.94237	0.000266148	3.57488			-4.01915	6.94237
XM_005668262.3	ZMYND11	XM_005668262	100523014	-3.90477	3.11838	0.0667646	10.9296	0.000946419	3.02392	0.0878474	1.05627			-3.90477	3.02392
XM_021078984.1	HNRNPA2B1	XM_021078984	100521762	-3.86985	3.51717	0.0684007	13.0556	0.00030238	3.51945	0.0492874	1.30726			-3.86985	3.51945
XR_002337473.1	GSN	XR_002337473	106509249	-3.51912	5.92385	0.0872244	29.2715	6.29136e-08	7.20126	0.000164963	3.78261			-3.51912	7.20126
XM_021097490.1	GNB1	XM_021097490	110261346	-3.47296	4.499	0.0900609	15.8457	6.87232e-05	4.1629	0.0262104	1.58153			-3.47296	4.1629
XM_021070595.1	MAP4	XM_021070595	100519172	-3.47048	5.99625	0.0902155	17.7747	2.48665e-05	4.60439	0.0135484	1.86811			-3.47048	4.60439
XM_021086576.1	MKL2	XM_021086576	100626101	-3.12157	4.13311	0.114898	13.6746	0.000217378	3.66278	0.0424009	1.37263			-3.12157	3.66278
XM_021076575.1	GHR	XM_021076575	397488	-3.02396	5.75513	0.122941	20.9139	4.80397e-06	5.3184	0.00475328	2.32301			-3.02396	5.3184
XM_005670303.3	APP	XM_005670303	397663	-3.0039	4.47404	0.124663	10.8013	0.00101427	2.99385	0.0913122	1.03947			-3.0039	2.99385
XR_002344924.1	EMC1	XR_002344924	100512109	-2.99093	4.51446	0.125789	14.8291	0.000117703	3.92921	0.0329201	1.48254			-2.99093	3.92921
XM_003354275.5	KIF3A	XM_003354275	100525739	-2.97552	4.86317	0.127139	15.2924	9.20879e-05	4.0358	0.0311562	1.50646			-2.97552	4.0358
XR_002339224.1	PDE1A	XR_002339224	100152819	-2.88164	4.44634	0.135687	11.2924	0.000778243	3.10888	0.0802202	1.09572			-2.88164	3.10888
XM_021079120.1	MDFIC	XM_021079120	100192442	-2.85586	4.72416	0.138134	11.8972	0.000562176	3.25013	0.0679682	1.16769			-2.85586	3.25013
XM_021076141.1	SSFA2	XM_021076141	102166177	-2.61928	5.54398	0.162749	17.7895	2.46739e-05	4.60776	0.0135484	1.86811			-2.61928	4.60776
XM_021094163.1	CA12	XM_021094163	100152749	-2.37154	6.19432	0.193239	16.6268	4.55026e-05	4.34196	0.0207497	1.68299			-2.37154	4.34196
XM_021076522.1	PRKAA1	XM_021076522	100145903	-2.20851	5.63613	0.216357	13.0946	0.000296146	3.52849	0.0489142	1.31057			-2.20851	3.52849
XM_021079220.1	NUB1	XM_021079220	100517250	-2.19715	5.80706	0.218068	14.3403	0.000152563	3.81655	0.0369971	1.43183			-2.19715	3.81655
XM_021090677.1	LOC100624559	XM_021090677	100624559	-1.72546	5.65476	0.302402	10.9893	0.000916397	3.03792	0.0867677	1.06164			-1.72546	3.03792
XM_021087586.1	SOS1	XM_021087586	100520187	-1.70887	5.91447	0.305899	12.8572	0.000336188	3.47342	0.0519666	1.28428			-1.70887	3.47342
XM_021088488.1	SDCBP	XM_021088488	100151838	1.92676	6.29066	3.802	13.9938	0.000183418	3.73656	0.0388498	1.41061			1.92676	3.73656
NM_213891.1	VCAM1	NM_213891	396925	1.98122	6.0984	3.94826	16.9776	3.78243e-05	4.42223	0.0182396	1.73899			1.98122	4.42223
XM_003355984.4	SLC1A5	XM_003355984	641348	2.08735	5.60698	4.24966	13.2738	0.000269147	3.57001	0.0476435	1.322			2.08735	3.57001
XM_021093365.1	CDH11	XM_021093365	100525579	2.17525	7.0066	4.51663	16.02	6.26776e-05	4.20289	0.0249815	1.60238			2.17525	4.20289
XM_003135475.5	BGN	XM_003135475	397396	2.29525	8.59731	4.90837	23.6408	1.16102e-06	5.93516	0.00194832	2.71034			2.29525	5.93516
XM_021064028.1	HNRNPK	XM_021064028	100622191	2.76479	5.13492	6.79648	15.5268	8.13434e-05	4.08968	0.0289383	1.53853			2.76479	4.08968
XM_005668094.3	ARHGAP12	XM_005668094	100520047	2.87358	3.66006	7.32883	10.8511	0.000987363	3.00552	0.0896598	1.0474			2.87358	3.00552
XM_021063194.1	ATP2B4	XM_021063194	100623420	2.92913	4.29791	7.61649	10.7468	0.00104459	2.98105	0.0924553	1.03407			2.92913	2.98105
XM_005658141.3	LOC100624077	XM_005658141	100624077	3.26881	5.19747	9.63849	21.6576	3.25916e-06	5.48689	0.0037981	2.42043			3.26881	5.48689
XM_003131387.4	MLX	XM_003131387	100519270	3.92316	3.97327	15.1701	12.8027	0.000346127	3.46076	0.0525075	1.27978			3.92316	3.46076
NM_001244877.1	MEMO1	NM_001244877	100513790	3.99347	3.31359	15.9278	12.6058	0.000384542	3.41506	0.0552737	1.25748			3.99347	3.41506
XM_021068611.1	EIF4G1	XM_021068611	449528	4.08782	3.28527	17.0042	11.1612	0.000835257	3.07818	0.0828405	1.08176			4.08782	3.07818
XM_021097824.1	BUB1B	XM_021097824	102164975	4.19987	2.21843	18.3775	10.7776	0.00102733	2.98829	0.0922907	1.03484			4.19987	2.98829
XM_021064016.1	HNRNPK	XM_021064016	100622191	4.28857	5.39832	19.5429	36.0932	1.88098e-09	8.72562	9.39566e-06	5.02707			4.28857	8.72562
XR_002345776.1	HDGFL3	XR_002345776	110261546	4.29263	2.68663	19.5979	11.0885	0.000868627	3.06117	0.0841606	1.07489			4.29263	3.06117
XM_021062912.1	KMT2A	XM_021062912	100623006	4.31488	3.38049	19.9025	15.2287	9.52454e-05	4.02116	0.0311612	1.50639			4.31488	4.02116
XM_021090390.1	PLEC	XM_021090390	110260403	4.44738	2.28362	21.817	11.5661	0.000671661	3.17285	0.0751419	1.12412			4.44738	3.17285
XM_001929599.7	DGCR2	XM_001929599	100157970	4.45078	3.14581	21.8684	13.6666	0.000218306	3.66093	0.0424009	1.37263			4.45078	3.66093
XM_005672429.3	RICTOR	XM_005672429	100519575	4.50315	3.45526	22.677	12.48	0.000411339	3.3858	0.0572323	1.24236			4.50315	3.3858
XM_021102075.1	PICALM	XM_021102075	100519857	4.55909	3.15169	23.5734	16.0067	6.31191e-05	4.19984	0.0249815	1.60238			4.55909	4.19984
XM_013994567.2	AMPD3	XM_013994567	100620914	4.68682	2.57308	25.7557	13.2456	0.000273222	3.56348	0.0476983	1.3215			4.68682	3.56348
XM_021074388.1	GLIS3	XM_021074388	100523225	4.72368	4.27378	26.4223	16.9024	3.9351e-05	4.40504	0.0185494	1.73167			4.72368	4.40504
XM_005673884.3	STAG2	XM_005673884	100154944	4.81133	2.56094	28.0773	11.8648	0.000572049	3.24257	0.0685414	1.16405			4.81133	3.24257
XM_013989846.2	TIMP2	XM_013989846	396988	4.82176	6.78497	28.281	59.0011	1.5758e-14	13.8025	6.61097e-10	9.17973			4.82176	13.8025
XM_021090387.1	PLEC	XM_021090387	110260403	4.98537	1.92557	31.6772	10.4932	0.00119814	2.92149	0.0993387	1.00288			4.98537	2.92149
XR_002338410.1	LOC100158108	XR_002338410	100158108	5.00493	3.08901	32.1096	14.8809	0.000114514	3.94114	0.0324609	1.48864			5.00493	3.94114
XM_021071170.1	TNIK	XM_021071170	100233204	5.06834	3.05793	33.5523	14.2372	0.00016115	3.79277	0.0381962	1.41798			5.06834	3.79277
XM_021063629.1	PRRC2C	XM_021063629	100157197	5.086	3.70421	33.9656	23.0654	1.56584e-06	5.80525	0.00211909	2.67385			5.086	5.80525
XM_013996838.2	DEDD	XM_013996838	100156474	5.11642	3.41557	34.6893	11.6775	0.000632598	3.19887	0.072512	1.13959			5.11642	3.19887
XM_021078058.1	PANK2	XM_021078058	100520054	5.26431	1.9838	38.434	11.4079	0.000731342	3.13588	0.0780712	1.10751			5.26431	3.13588
XM_021099773.1	PIGN	XM_021099773	100522054	5.41197	2.25555	42.5762	12.1156	0.000500006	3.30102	0.0639536	1.19414			5.41197	3.30102
XM_021090715.1	AP4B1	XM_021090715	100516855	5.53072	2.57328	46.2288	14.8975	0.000113514	3.94495	0.0323964	1.4895			5.53072	3.94495
XR_002337670.1	LOC110256294	XR_002337670	110256294	5.66984	-1.9416	50.9088	10.9392	0.000941496	3.02618	0.0878474	1.05627			5.66984	3.02618
XM_013990365.2	HECTD4	XM_013990365	100151787	5.72218	2.26317	52.7894	13.205	0.000279206	3.55407	0.0478748	1.31989			5.72218	3.55407
XM_021077610.1	DNAJC5	XM_021077610	100621635	5.73381	1.45476	53.2169	12.7996	0.000346688	3.46006	0.0525075	1.27978			5.73381	3.46006
NM_001258279.1	UBE3A	NM_001258279	100522589	5.77073	3.21307	54.5961	12.7168	0.000362383	3.44083	0.0537211	1.26986			5.77073	3.44083
XM_013999360.2	LRP8	XM_013999360	100187577	5.7712	0.936951	54.6142	11.1824	0.00082578	3.08314	0.0822897	1.08465			5.7712	3.08314
XM_021064778.1	SVIL	XM_021064778	100518681	5.77287	0.755472	54.6773	10.6093	0.0011252	2.94877	0.095664	1.01925			5.77287	2.94877
NM_001315776.1	RBKS	NM_001315776	102163141	5.78877	-0.436289	55.2834	10.5724	0.0011479	2.94009	0.0967029	1.01456			5.78877	2.94009
XM_021067087.1	PNPO	XM_021067087	100521112	5.79311	2.85371	55.4498	12.8934	0.000329735	3.48183	0.0517603	1.286			5.79311	3.48183
XR_002346008.1	ZFYVE1	XR_002346008	100154908	5.87885	2.2717	58.8452	10.6003	0.00113071	2.94665	0.0958317	1.01849			5.87885	2.94665
XM_021082042.1	DNMT1	XM_021082042	606746	5.9531	2.08257	61.9529	13.3042	0.000264813	3.57706	0.0475816	1.32256			5.9531	3.57706
XM_021064943.1	MLLT10	XM_021064943	100521678	5.97702	-0.652104	62.9887	11.1976	0.000819025	3.0867	0.0820061	1.08615			5.97702	3.0867
XM_021080139.1	CLTRN	XM_021080139	102167302	6.02672	-1.3145	65.1963	11.4603	0.000710996	3.14813	0.0772756	1.11196			6.02672	3.14813
XM_005653777.3	TMEM63A	XM_005653777	100523988	6.03046	-1.43702	65.3655	11.3913	0.000737895	3.13201	0.0783719	1.10584			6.03046	3.13201
XM_021068279.1	PDCD10	XM_021068279	100157978	6.0571	-1.01344	66.5839	10.7576	0.00103852	2.98358	0.0924553	1.03407			6.0571	2.98358
XM_021066393.1	RFNG	XM_021066393	110255925	6.07445	-1.57624	67.3896	11.3394	0.000758783	3.11988	0.0791871	1.10135			6.07445	3.11988
XM_013989167.2	AREL1	XM_013989167	100622552	6.07569	1.45768	67.4473	11.8216	0.000585489	3.23248	0.0689973	1.16117			6.07569	3.23248
XM_021102604.1	BCAP29	XM_021102604	100622655	6.08536	1.21023	67.9012	11.9347	0.000550966	3.25888	0.0675493	1.17038			6.08536	3.25888
XM_021094588.1	DMPK	XM_021094588	100627008	6.1235	-1.28709	69.7199	11.4429	0.000717664	3.14408	0.0775804	1.11025			6.1235	3.14408
XM_021091375.1	TRMU	XM_021091375	100521087	6.13434	-0.153211	70.2456	10.4868	0.00120232	2.91998	0.0994894	1.00222			6.13434	2.91998
XM_003129021.4	REST	XM_003129021	100520754	6.14649	1.95044	70.8401	14.1428	0.000169443	3.77098	0.0384442	1.41517			6.14649	3.77098
XM_021074390.1	GLIS3	XM_021074390	100523225	6.17042	1.5504	72.0249	11.0404	0.000891491	3.04988	0.0859787	1.06561			6.17042	3.04988
XM_021095878.1	ZMYM6	XM_021095878	110261139	6.1992	1.46472	73.4758	12.1854	0.000481648	3.31727	0.0625591	1.20371			6.1992	3.31727
XM_021073330.1	DCLRE1A	XM_021073330	100156734	6.20752	3.01458	73.9007	17.2528	3.27209e-05	4.48517	0.0163421	1.78669			6.20752	4.48517
XM_021100751.1	HERC3	XM_021100751	100517903	6.23013	2.48977	75.0683	18.3407	1.84719e-05	4.73349	0.0118686	1.9256			6.23013	4.73349
XR_002338767.1	CPEB3	XR_002338767	100152117	6.23086	-1.05598	75.1063	10.6088	0.00112554	2.94864	0.095664	1.01925			6.23086	2.94864
XM_021086879.1	CHTF18	XM_021086879	100520370	6.244	-1.08661	75.7935	10.6565	0.00109686	2.95985	0.0946963	1.02367			6.244	2.95985
XM_005669076.3	EVI2B	XM_005669076	100524827	6.25385	0.257434	76.3126	11.9077	0.00055902	3.25257	0.067782	1.16889			6.25385	3.25257
XM_021066460.1	ARL16	XM_021066460	100626254	6.25749	-1.19348	76.5054	10.5572	0.00115738	2.93653	0.0973054	1.01186			6.25749	2.93653
XM_021065596.1	ZC3H13	XM_021065596	100521395	6.26438	1.92684	76.8718	11.4732	0.00070608	3.15115	0.0772756	1.11196			6.26438	3.15115
XM_021069869.1	ATP11B	XM_021069869	100624673	6.26465	2.94674	76.8858	13.6248	0.000223216	3.65127	0.0431547	1.36497			6.26465	3.65127
XM_003129664.4	ARRB1	XM_003129664	100521141	6.27033	0.721398	77.1896	11.6403	0.000645384	3.19018	0.0731778	1.13562			6.27033	3.19018
XM_021098616.1	ZNF76	XM_021098616	106504047	6.29234	-1.39765	78.3762	11.8884	0.000564853	3.24806	0.0680956	1.16688			6.29234	3.24806
XM_021096485.1	DEPDC1	XM_021096485	110261209	6.3498	0.841035	81.5605	12.1948	0.000479233	3.31945	0.0624388	1.20455			6.3498	3.31945
XM_021085390.1	FAM172A	XM_021085390	100521436	6.37021	0.621958	82.7228	11.9303	0.000552271	3.25785	0.0675493	1.17038			6.37021	3.25785
XM_021093795.1	ST3GAL2	XM_021093795	100627772	6.40523	1.0053	84.7554	11.1464	0.000841939	3.07472	0.0830013	1.08091			6.40523	3.07472
XM_021073728.1	UBE3B	XM_021073728	100157435	6.40604	1.45658	84.803	13.2402	0.000274004	3.56224	0.0476983	1.3215			6.40604	3.56224
XR_002346657.1	LOC100519853	XR_002346657	100519853	6.41661	-1.01044	85.4267	10.9166	0.000953073	3.02087	0.0880711	1.05517			6.41661	3.02087
XM_021073551.1	CIT	XM_021073551	100153706	6.42303	-0.890876	85.8076	12.8462	0.000338162	3.47088	0.0519666	1.28428			6.42303	3.47088
XM_005653457.3	PRR3	XM_005653457	100736978	6.43509	0.393609	86.5276	11.4964	0.000697324	3.15657	0.0770226	1.11338			6.43509	3.15657
XM_021090325.1	KYAT3	XM_021090325	100157176	6.44817	-0.633515	87.3159	10.9254	0.000948559	3.02294	0.0878474	1.05627			6.44817	3.02294
XM_021089923.1	OTUD7B	XM_021089923	100152569	6.46359	0.837189	88.2539	10.8044	0.00101262	2.99456	0.0913122	1.03947			6.46359	2.99456
XM_021075489.1	LRRFIP1	XM_021075489	100517377	6.46411	-0.689465	88.2858	11.1259	0.000851288	3.06992	0.083364	1.07902			6.46411	3.06992
XM_021094739.1	ALDH16A1	XM_021094739	100514292	6.47862	-1.0132	89.178	12.2339	0.00046928	3.32857	0.0617962	1.20904			6.47862	3.32857
XM_021075469.1	CERS6	XM_021075469	100126279	6.4789	-0.697435	89.1956	11.2264	0.000806428	3.09343	0.0813194	1.08981			6.4789	3.09343
XM_013981538.2	LOC100738134	XM_013981538	100738134	6.49354	-1.38699	90.1052	13.9083	0.000191945	3.71682	0.0390907	1.40793			6.49354	3.71682
XM_021093772.1	TMEM170A	XM_021093772	100522740	6.49821	-0.120577	90.3973	11.8602	0.000573452	3.2415	0.0685414	1.16405			6.49821	3.2415
XM_021098391.1	NDRG2	XM_021098391	780431	6.50244	-0.894268	90.6626	11.0073	0.000907527	3.04214	0.0867278	1.06184			6.50244	3.04214
XM_021089156.1	CPNE3	XM_021089156	100152057	6.51737	2.33411	91.6058	15.0785	0.000103133	3.9866	0.0311612	1.50639			6.51737	3.9866
XM_021064651.1	C10H9orf64	XM_021064651	100621952	6.51931	-0.965524	91.7291	10.9922	0.000914975	3.03859	0.0867677	1.06164			6.51931	3.03859
XM_021096806.1	PPIP5K1	XM_021096806	100520287	6.52331	-0.344521	91.9836	10.5163	0.00118326	2.92692	0.0986904	1.00573			6.52331	2.92692
XM_005656775.3	B3GALT2	XM_005656775	100525885	6.55238	-0.98391	93.8559	11.1144	0.000856605	3.06722	0.083364	1.07902			6.55238	3.06722
XR_002338743.1	TIAL1	XR_002338743	100158186	6.55626	0.191549	94.1089	10.4816	0.00120571	2.91876	0.0995728	1.00186			6.55626	2.91876
XM_021099856.1	SUPT3H	XM_021099856	100154712	6.55991	1.16297	94.3471	13.1705	0.000284395	3.54608	0.0480323	1.31847			6.55991	3.54608
XR_002344026.1	LOC102168027	XR_002344026	102168027	6.56126	-0.762961	94.4357	11.2455	0.000798148	3.09792	0.0808809	1.09215			6.56126	3.09792
XM_013997572.2	SMUG1	XM_013997572	100153912	6.57583	-0.80355	95.3943	11.2168	0.000810582	3.0912	0.0813549	1.08962			6.57583	3.0912
XM_021063282.1	CNTLN	XM_021063282	100154767	6.58491	0.855835	95.9966	11.7187	0.000618745	3.20849	0.0716498	1.14479			6.58491	3.20849
XM_021100446.1	HTT	XM_021100446	397014	6.59083	0.1851	96.3914	11.659	0.000638932	3.19455	0.0730385	1.13645			6.59083	3.19455
XM_021078690.1	AKR1D1	XM_021078690	100520813	6.60367	-1.22563	97.2529	12.9433	0.000321065	3.49341	0.0510214	1.29225			6.60367	3.49341
XR_001308430.2	SLC22A15	XR_001308430	110255201	6.60517	0.397561	97.3543	13.0075	0.000310252	3.50828	0.0496795	1.30382			6.60517	3.50828
XM_021084017.1	RANBP3	XM_021084017	100514391	6.60878	-0.574844	97.598	11.469	0.000707685	3.15016	0.0772756	1.11196			6.60878	3.15016
XM_021064351.1	DISP1	XM_021064351	106505093	6.6099	0.856999	97.6737	11.8419	0.000579131	3.23722	0.068828	1.16224			6.6099	3.23722
XM_005670853.3	MORC2	XM_005670853	100153895	6.6281	-1.34553	98.914	14.2777	0.000157725	3.8021	0.0375967	1.42485			6.6281	3.8021
XM_005657112.3	BCL6	XM_005657112	100156549	6.63584	-0.691009	99.4461	11.4906	0.000699488	3.15522	0.0770226	1.11338			6.63584	3.15522
XM_013993248.2	FAN1	XM_013993248	100525727	6.64442	-0.521423	100.039	11.6114	0.000655501	3.18343	0.0739254	1.13121			6.64442	3.18343
XM_021069967.1	CHRD	XM_021069967	100620350	6.65074	-0.808185	100.479	11.2733	0.000786291	3.10442	0.0807629	1.09279			6.65074	3.10442
XM_021074781.1	42801	XM_021074781	100152338	6.65364	2.14288	100.68	10.6508	0.00110023	2.95852	0.0947799	1.02328			6.65364	2.95852
XM_013995941.2	MAP4K4	XM_013995941	100518724	6.66509	-0.541056	101.483	10.8729	0.000975824	3.01063	0.0891911	1.04968			6.66509	3.01063
XM_021096762.1	PTCH2	XM_021096762	100623280	6.67312	-0.921678	102.049	11.2527	0.000795058	3.0996	0.0807629	1.09279			6.67312	3.0996
XR_002346930.1	CD55	XR_002346930	396743	6.69476	0.790719	103.592	11.5067	0.000693446	3.15899	0.0769633	1.11372			6.69476	3.15899
XM_001925635.5	SHTN1	XM_001925635	100156189	6.69508	-0.617964	103.614	11.4606	0.000710862	3.14821	0.0772756	1.11196			6.69508	3.14821
XM_021062450.1	PGAP2	XM_021062450	102167025	6.70209	-0.392437	104.119	10.9771	0.000922423	3.03507	0.0867677	1.06164			6.70209	3.03507
XM_005662812.3	ADCK5	XM_005662812	100156475	6.709	-0.671422	104.619	11.4267	0.000723945	3.14029	0.0776768	1.10971			6.709	3.14029
NM_001185069.1	UNC45A	NM_001185069	100151986	6.71198	2.48869	104.835	12.8863	0.000330999	3.48017	0.0517603	1.286			6.71198	3.48017
XM_021087627.1	RMDN2	XM_021087627	100521083	6.71219	-0.731563	104.851	11.4534	0.00071364	3.14652	0.0773626	1.11147			6.71219	3.14652
XM_021069647.1	MBNL1	XM_021069647	100525306	6.71429	2.46421	105.003	14.8084	0.000119005	3.92444	0.0330636	1.48065			6.71429	3.92444
XM_003130956.6	CKAP2	XM_003130956	100515274	6.73176	0.675042	106.283	10.6708	0.00108839	2.96322	0.0945366	1.0244			6.73176	2.96322
XM_021066242.1	STAT5B	XM_021066242	397340	6.74621	-0.526216	107.352	11.7805	0.000598543	3.2229	0.0699462	1.15524			6.74621	3.2229
XM_021089410.1	PCMTD1	XM_021089410	100153676	6.75017	-0.749922	107.647	13.2257	0.000276133	3.55888	0.0478702	1.31993			6.75017	3.55888
XM_021088468.1	ARHGEF2	XM_021088468	100145887	6.76827	2.70134	109.006	10.6139	0.00112243	2.94984	0.095664	1.01925			6.76827	2.94984
XM_021077508.1	STAU1	XM_021077508	100626560	6.78191	1.34545	110.042	14.0996	0.000173382	3.761	0.0384442	1.41517			6.78191	3.761
XM_021065318.1	CAB39L	XM_021065318	100519104	6.7844	-0.107874	110.232	12.1263	0.000497155	3.30351	0.0639536	1.19414			6.7844	3.30351
XM_021075857.1	PGAP1	XM_021075857	100620753	6.79514	2.14865	111.056	11.6897	0.000628466	3.20172	0.072261	1.1411			6.79514	3.20172
XM_021091788.1	IKZF4	XM_021091788	100625585	6.79829	-0.269999	111.298	11.364	0.00074882	3.12562	0.0789328	1.10274			6.79829	3.12562
XM_021101639.1	NIN	XM_021101639	100157402	6.79893	1.91407	111.348	13.2092	0.000278584	3.55504	0.0478748	1.31989			6.79893	3.55504
XM_021077636.1	UCKL1	XM_021077636	110257383	6.81068	1.51166	112.259	11.987	0.000535721	3.27106	0.0668902	1.17464			6.81068	3.27106
XM_021066782.1	STRADA	XM_021066782	100513305	6.82089	-0.78857	113.056	13.4248	0.000248322	3.60498	0.0465083	1.33247			6.82089	3.60498
XM_021065427.1	ZMYM2	XM_021065427	100625825	6.82273	1.35162	113.2	10.9584	0.000931781	3.03069	0.0874519	1.05823			6.82273	3.03069
XM_013997328.2	STAM2	XM_013997328	100157042	6.83279	2.50015	113.992	13.117	0.00029263	3.53368	0.0488481	1.31115			6.83279	3.53368
XM_021093611.1	RABGGTB	XM_021093611	733698	6.83317	0.285651	114.022	13.3414	0.000259611	3.58568	0.0475816	1.32256			6.83317	3.58568
XM_021076205.1	ARNTL	XM_021076205	100037286	6.84105	-0.998109	114.647	13.669	0.000218025	3.66149	0.0424009	1.37263			6.84105	3.66149
XM_021086549.1	SMG1	XM_021086549	100625964	6.84263	3.32714	114.772	16.2214	5.63534e-05	4.24908	0.0241244	1.61754			6.84263	4.24908
XM_021070882.1	BACH1	XM_021070882	100523514	6.84348	0.279975	114.84	10.7071	0.00106723	2.97174	0.0936685	1.02841			6.84348	2.97174
XM_021079502.1	LHFPL2	XM_021079502	100523234	6.85212	0.25089	115.53	12.4598	0.000415809	3.38111	0.057383	1.24122			6.85212	3.38111
XM_021069584.1	U2SURP	XM_021069584	100517309	6.85654	1.46771	115.884	15.06	0.000104148	3.98235	0.0312094	1.50571			6.85654	3.98235
XM_021079915.1	ZNF711	XM_021079915	100152061	6.85747	-0.535695	115.959	13.3942	0.000252406	3.5979	0.0470631	1.32732			6.85747	3.5979
XM_021090607.1	VPS13B	XM_021090607	100152362	6.85986	2.43441	116.151	13.0511	0.000303105	3.51841	0.0492874	1.30726			6.85986	3.51841
XR_002338925.1	KNTC1	XR_002338925	100739587	6.87712	-0.815617	117.549	13.7653	0.000207132	3.68375	0.0409897	1.38733			6.87712	3.68375
XM_021099869.1	AKAP6	XM_021099869	100155181	6.87997	0.812946	117.782	12.027	0.000524342	3.28039	0.0661134	1.17971			6.87997	3.28039
XM_001927139.6	KHNYN	XM_001927139	100158093	6.88376	2.28496	118.092	14.5655	0.000135371	3.86847	0.0357184	1.44711			6.88376	3.86847
XM_021070878.1	USP16	XM_021070878	100623735	6.89935	-0.838023	119.375	13.3793	0.000254413	3.59446	0.0472273	1.32581			6.89935	3.59446
XM_013989331.2	JADE1	XM_013989331	100516328	6.9086	2.14533	120.143	10.9348	0.000943736	3.02515	0.0878474	1.05627			6.9086	3.02515
XM_013985418.2	ZNF335	XM_013985418	100516768	6.915	-0.538185	120.676	13.2505	0.000272502	3.56463	0.0476983	1.3215			6.915	3.56463
XM_005670820.3	TCN2	XM_005670820	100152846	6.91693	-0.830457	120.838	13.7689	0.000206728	3.6846	0.0409897	1.38733			6.91693	3.6846
XM_021071194.1	NAALADL2	XM_021071194	100522279	6.91782	-0.837801	120.912	13.8634	0.000196595	3.70643	0.0398442	1.39963			6.91782	3.70643
XR_001302120.2	LOC100622037	XR_001302120	100622037	6.94175	-0.718693	122.935	14.048	0.000178208	3.74907	0.0386764	1.41255			6.94175	3.74907
XM_021076264.1	HIBCH	XM_021076264	100514687	6.94253	-0.382612	123.001	12.2439	0.000466777	3.33089	0.061775	1.20919			6.94253	3.33089
XM_021100716.1	CENPE	XM_021100716	100626792	6.94397	-0.577939	123.124	12.1171	0.000499617	3.30136	0.0639536	1.19414			6.94397	3.30136
XM_021100747.1	TLE3	XM_021100747	100154048	6.95029	0.626406	123.664	14.358	0.000151139	3.82062	0.0368648	1.43339			6.95029	3.82062
XM_013994831.1	LOC100511862	XM_013994831	100511862	6.9609	-0.714349	124.578	11.8795	0.000567547	3.246	0.0682243	1.16606			6.9609	3.246
XM_021090510.1	ZNF623	XM_021090510	110260414	6.96666	-0.862489	125.076	14.0568	0.000177373	3.75111	0.0386764	1.41255			6.96666	3.75111
XM_021095053.1	EPN1	XM_021095053	100738636	6.98293	0.367795	126.495	10.5393	0.0011686	2.93234	0.0980523	1.00854			6.98293	2.93234
XR_002345125.1	FUBP1	XR_002345125	100525995	6.98758	0.923624	126.903	11.3838	0.00074088	3.13025	0.0784902	1.10518			6.98758	3.13025
XM_021096107.1	EPB41L3	XM_021096107	100520913	6.99672	1.51234	127.709	14.4114	0.000146914	3.83294	0.0363969	1.43894			6.99672	3.83294
XM_013978391.2	HDHD2	XM_013978391	100521177	6.99817	-0.776353	127.838	13.9845	0.000184322	3.73442	0.0388498	1.41061			6.99817	3.73442
XM_013989367.2	SLC9B2	XM_013989367	100522336	6.9984	-0.236577	127.858	12.3444	0.000442317	3.35427	0.0596737	1.22422			6.9984	3.35427
XM_021064353.1	DISP1	XM_021064353	106505093	7.00523	0.576532	128.465	10.9911	0.00091552	3.03833	0.0867677	1.06164			7.00523	3.03833
XR_002346920.1	GNG2	XR_002346920	102165618	7.00585	1.57513	128.52	14.3105	0.000154999	3.80967	0.0371953	1.42951			7.00585	3.80967
XM_013993763.2	KIAA1958	XM_013993763	100513712	7.02353	-0.186529	130.105	12.3442	0.000442365	3.35422	0.0596737	1.22422			7.02353	3.35422
XM_021072385.1	HIVEP2	XM_021072385	100525369	7.0249	0.463957	130.228	11.1857	0.000824291	3.08392	0.0822897	1.08465			7.0249	3.08392
XM_013980349.2	TRPV2	XM_013980349	100523638	7.02655	3.11827	130.377	23.3431	1.3553e-06	5.86796	0.0020607	2.68599			7.02655	5.86796
XR_002347062.1	SLC25A40	XR_002347062	100621546	7.02866	1.00122	130.568	13.1045	0.000294581	3.5308	0.0488481	1.31115			7.02866	3.5308
XM_021081130.1	SEC16A	XM_021081130	102163628	7.04546	-0.474826	132.098	12.2196	0.000472892	3.32524	0.0618716	1.20851			7.04546	3.32524
XM_021073613.1	CHST15	XM_021073613	100152393	7.05374	-0.382539	132.858	12.3349	0.000444564	3.35207	0.0597782	1.22346			7.05374	3.35207
XM_021068334.1	AGPAT3	XM_021068334	100233171	7.06194	0.702635	133.615	10.748	0.00104393	2.98133	0.0924553	1.03407			7.06194	2.98133
XR_002336594.1	IFT88	XR_002336594	100519103	7.0854	-0.185533	135.806	12.5599	0.000394118	3.40437	0.0562396	1.24996			7.0854	3.40437
XM_013994189.2	STX5	XM_013994189	100628048	7.10196	0.621055	137.373	11.2562	0.000793574	3.10041	0.0807629	1.09279			7.10196	3.10041
XM_021068640.1	SLC6A20	XM_021068640	100621879	7.10414	1.7589	137.581	12.036	0.000521821	3.28248	0.0661134	1.17971			7.10414	3.28248
XM_021092251.1	ABCC9	XM_021092251	100127449	7.11517	-0.287874	138.637	12.6186	0.000381921	3.41803	0.0552507	1.25766			7.11517	3.41803
XM_021096361.1	PRKACB	XM_021096361	100623628	7.12795	1.54642	139.87	11.6338	0.000647651	3.18866	0.073237	1.13527			7.12795	3.18866
XM_021073552.1	CIT	XM_021073552	100153706	7.1368	-0.279717	140.731	15.1121	0.000101313	3.99434	0.0311612	1.50639			7.1368	3.99434
XM_013988521.2	ARL2BP	XM_013988521	100515548	7.14457	1.25338	141.491	12.2941	0.00045439	3.34257	0.0607102	1.21674			7.14457	3.34257
XM_021080122.1	HMGB3	XM_021080122	100517745	7.15563	-0.309142	142.58	12.5231	0.000401957	3.39582	0.0569706	1.24435			7.15563	3.39582
XM_021097284.1	LOC110261306	XM_021097284	110261306	7.16402	0.419393	143.412	12.9076	0.000327253	3.48512	0.0517603	1.286			7.16402	3.48512
XM_003482898.3	NAA16	XM_003482898	100158125	7.16715	0.584024	143.723	10.7428	0.00104688	2.9801	0.0924631	1.03403			7.16715	2.9801
XM_021080325.1	FAM122B	XM_021080325	100517991	7.16969	0.434102	143.976	10.7495	0.0010431	2.98168	0.0924553	1.03407			7.16969	2.98168
XM_021091965.1	DYRK2	XM_021091965	100515779	7.17736	-0.383796	144.744	12.473	0.000412866	3.38419	0.0572323	1.24236			7.17736	3.38419
XM_001927364.6	DEDD	XM_001927364	100156474	7.18462	0.354273	145.474	10.6864	0.00107925	2.96688	0.0943286	1.02536			7.18462	2.96688
XM_021088039.1	LOC110260088	XM_021088039	110260088	7.1975	1.97574	146.779	15.6743	7.52411e-05	4.12354	0.0276894	1.55769			7.1975	4.12354
XM_005660245.3	RNF38	XM_005660245	100519814	7.20546	0.618537	147.591	11.8149	0.000587575	3.23094	0.069046	1.16086			7.20546	3.23094
XM_001927296.5	HOMER2	XM_001927296	100156419	7.20565	-0.266237	147.611	12.6202	0.0003816	3.41839	0.0552507	1.25766			7.20565	3.41839
XM_021067308.1	FBXO34	XM_021067308	100511360	7.20807	-0.442786	147.858	14.7715	0.000121358	3.91593	0.0331182	1.47993			7.20807	3.91593
XR_002343676.1	LOC102165528	XR_002343676	102165528	7.22889	1.7421	150.007	12.1371	0.000494293	3.30602	0.0638064	1.19514			7.22889	3.30602
XM_021086871.1	CACNA1H	XM_021086871	110259950	7.23856	-0.115929	151.016	12.7012	0.000365422	3.43721	0.0539765	1.2678			7.23856	3.43721
XM_021066173.1	MSI2	XM_021066173	100737226	7.24123	-0.219335	151.296	12.7903	0.000348412	3.45791	0.0525789	1.27919			7.24123	3.45791
NM_001101824.1	CFB	NM_001101824	100124383	7.26396	-0.228869	153.699	14.1824	0.000165917	3.78011	0.0384442	1.41517			7.26396	3.78011
XM_013996512.2	COL14A1	XM_013996512	100158059	7.28336	0.875946	155.779	12.345	0.000442158	3.35442	0.0596737	1.22422			7.28336	3.35442
XM_021089117.1	TRIQK	XM_021089117	110260258	7.28404	0.246971	155.853	13.2547	0.000271902	3.56559	0.0476983	1.3215			7.28404	3.56559
XM_003127756.4	IQCC	XM_003127756	100518737	7.29232	-0.53936	156.75	15.0764	0.000103244	3.98613	0.0311612	1.50639			7.29232	3.98613
XM_021079648.1	ZNF280C	XM_021079648	100524358	7.30066	1.67794	157.659	10.6073	0.00112645	2.94829	0.095664	1.01925			7.30066	2.94829
XM_021092971.1	ERC1	XM_021092971	100513988	7.30687	-0.306626	158.339	12.7599	0.000354135	3.45083	0.0529982	1.27574			7.30687	3.45083
XM_013982970.2	UBE3B	XM_013982970	100157435	7.31272	1.34775	158.983	11.2555	0.000793871	3.10025	0.0807629	1.09279			7.31272	3.10025
XM_021096077.1	ARHGAP28	XM_021096077	100520745	7.3213	-0.135824	159.93	12.7771	0.000350888	3.45483	0.0527627	1.27767			7.3213	3.45483
XM_005657746.3	TTC26	XM_005657746	100517251	7.34229	3.13034	162.275	18.2633	1.92374e-05	4.71585	0.0118686	1.9256			7.34229	4.71585
XM_013995848.2	LOC100522130	XM_013995848	100522130	7.34834	0.24894	162.956	13.1082	0.000293999	3.53165	0.0488481	1.31115			7.34834	3.53165
XM_021071004.1	BACE2	XM_021071004	100517374	7.35544	0.719731	163.76	11.3226	0.000765699	3.11594	0.079707	1.0985			7.35544	3.11594
XR_002340262.1	CTTNBP2	XR_002340262	100517505	7.35572	0.814922	163.791	12.272	0.000459804	3.33743	0.0612385	1.21298			7.35572	3.33743
XM_013986068.2	GPR34	XM_013986068	100516349	7.35627	0.876405	163.854	13.1826	0.000282566	3.54888	0.0480323	1.31847			7.35627	3.54888
XM_021100449.1	SMAD1	XM_021100449	397016	7.35927	0.137646	164.195	13.0864	0.000297454	3.52658	0.0489375	1.31036			7.35927	3.52658
XM_021073612.1	CHST15	XM_021073612	100152393	7.37581	-0.118018	166.088	13.1734	0.000283945	3.54677	0.0480323	1.31847			7.37581	3.54677
XM_013984834.2	MAST4	XM_013984834	100514689	7.40102	1.83021	169.017	16.059	6.14004e-05	4.21183	0.0249815	1.60238			7.40102	4.21183
XM_021076328.1	SAP130	XM_021076328	100517613	7.41493	0.907308	170.654	12.4324	0.000421941	3.37475	0.0580383	1.23629			7.41493	3.37475
XM_003124733.4	TRAF7	XM_003124733	100516964	7.41977	0.108326	171.228	13.3037	0.000264883	3.57695	0.0475816	1.32256			7.41977	3.57695
XM_021083849.1	SMARCA4	XM_021083849	102167672	7.42145	0.824737	171.427	11.5886	0.000663567	3.17812	0.0744348	1.12822			7.42145	3.17812
XM_021076633.1	DOCK2	XM_021076633	100512021	7.43683	-0.131847	173.265	13.1438	0.000288479	3.53989	0.0484102	1.31506			7.43683	3.53989
XM_013977982.2	SLC29A1	XM_013977982	396631	7.45293	0.975657	175.209	14.404	0.000147486	3.83125	0.0363969	1.43894			7.45293	3.83125
XM_013982071.2	PTPN18	XM_013982071	100521585	7.46359	0.426634	176.508	11.0834	0.000871016	3.05997	0.0841976	1.0747			7.46359	3.05997
XM_021068443.1	PLD1	XM_021068443	100519446	7.48324	0.560795	178.928	20.1563	7.13649e-06	5.14652	0.00650864	2.18651			7.48324	5.14652
XM_013983136.2	CABIN1	XM_013983136	100157110	7.48458	-0.0589787	179.095	13.329	0.000261332	3.58281	0.0475816	1.32256			7.48458	3.58281
XM_021094290.1	TLN2	XM_021094290	100156660	7.48749	-0.374508	179.456	15.5469	8.04824e-05	4.0943	0.0289383	1.53853			7.48749	4.0943
XM_003481294.4	DLG4	XM_003481294	100626077	7.50372	-0.447374	181.487	15.4314	8.5556e-05	4.06775	0.0296639	1.52777			7.50372	4.06775
XM_021087271.1	CNNM4	XM_021087271	100739697	7.5099	0.160678	182.266	13.4431	0.000245915	3.60921	0.0464097	1.33339			7.5099	3.60921
XM_021085793.1	ELN	XM_021085793	100628118	7.52322	0.0447437	183.956	15.4317	8.55399e-05	4.06783	0.0296639	1.52777			7.52322	4.06783
XM_021076789.1	ERBIN	XM_021076789	100511418	7.5282	1.23011	184.593	14.4463	0.000144214	3.84099	0.0363969	1.43894			7.5282	3.84099
XM_005666067.3	SLC29A1	XM_005666067	396631	7.53598	-0.000722385	185.591	13.5512	0.000232142	3.63425	0.0440828	1.35573			7.53598	3.63425
XM_021092138.1	PPFIBP1	XM_021092138	100516194	7.54434	1.3082	186.669	12.2315	0.000469883	3.32801	0.0617962	1.20904			7.54434	3.32801
XM_021087740.1	ASXL2	XM_021087740	100515136	7.5572	1.89096	188.34	11.3475	0.000755493	3.12177	0.0790404	1.10215			7.5572	3.12177
XM_021095559.1	SRRM1	XM_021095559	100521629	7.57528	0.991024	190.716	13.2861	0.000267384	3.57286	0.0475816	1.32256			7.57528	3.57286
XM_005654941.3	HNRNPH1	XM_005654941	100519535	7.60285	3.62375	194.396	14.2154	0.000163035	3.78772	0.0384258	1.41538			7.60285	3.78772
XM_021102144.1	HMBS	XM_021102144	396581	7.67441	0.0830424	204.281	13.7557	0.000208193	3.68153	0.0410061	1.38715			7.67441	3.68153
XM_013981648.2	SLC26A6	XM_013981648	497236	7.67696	-0.165085	204.643	17.9103	2.3157e-05	4.63532	0.0131285	1.88179			7.67696	4.63532
XM_021101372.1	AASDH	XM_021101372	100627475	7.69877	1.29533	207.76	14.0073	0.000182107	3.73967	0.0388498	1.41061			7.69877	3.73967
XM_005660115.3	RANBP6	XM_005660115	100518819	7.70544	0.176466	208.721	16.2705	5.49134e-05	4.26032	0.0237503	1.62433			7.70544	4.26032
XM_021071910.1	PISD	XM_021071910	100153506	7.71051	0.0884179	209.458	13.7768	0.000205863	3.68642	0.0409897	1.38733			7.71051	3.68642
XM_021089005.1	TRPS1	XM_021089005	102163407	7.72169	-0.317224	211.087	18.1625	2.0283e-05	4.69287	0.0123324	1.90895			7.72169	4.69287
XM_021093289.1	AGO3	XM_021093289	100499509	7.72484	0.15894	211.548	13.9849	0.000184285	3.73451	0.0388498	1.41061			7.72484	3.73451
XM_021086516.1	DCUN1D3	XM_021086516	100525983	7.7292	1.55216	212.188	14.5088	0.000139503	3.85542	0.0359053	1.44484			7.7292	3.85542
XM_021073028.1	CAMKK2	XM_021073028	100157312	7.73015	0.0271758	212.328	13.8469	0.000198323	3.70263	0.0400012	1.39793			7.73015	3.70263
XM_021081091.1	NSMF	XM_021081091	100514943	7.73249	0.390221	212.673	13.0612	0.000301475	3.52075	0.0492874	1.30726			7.73249	3.52075
XM_005672897.3	RBM39	XM_005672897	100049658	7.73351	2.47097	212.823	22.9278	1.68199e-06	5.77418	0.00213832	2.66993			7.73351	5.77418
XM_021085381.1	KIAA0825	XM_021085381	106509502	7.75038	0.731383	215.326	11.6891	0.000628686	3.20157	0.072261	1.1411			7.75038	3.20157
XM_021066971.1	PTGES3L	XM_021066971	110255999	7.7549	-0.420163	216.001	18.2713	1.91572e-05	4.71767	0.0118686	1.9256			7.7549	4.71767
XM_021086640.1	EMP2	XM_021086640	100739825	7.7564	0.621061	216.227	14.0818	0.000175026	3.7569	0.0384442	1.41517			7.7564	3.7569
XM_021094559.1	VASP	XM_021094559	110261011	7.76836	0.59664	218.026	14.1299	0.000170607	3.768	0.0384442	1.41517			7.76836	3.768
XM_005659960.3	DDHD1	XM_005659960	100518289	7.78101	1.04167	219.947	17.9664	2.24835e-05	4.64814	0.0131007	1.88271			7.78101	4.64814
XM_005655511.3	TMEM184B	XM_005655511	100157699	7.80186	1.43594	223.148	14.3086	0.000155154	3.80924	0.0371953	1.42951			7.80186	3.80924
XM_021095499.1	EPHB2	XM_021095499	100519549	7.80275	0.484275	223.286	14.5534	0.000136245	3.86568	0.0357244	1.44704			7.80275	3.86568
XM_021081127.1	SEC16A	XM_021081127	102163628	7.81271	0.210466	224.832	14.1348	0.000170164	3.76913	0.0384442	1.41517			7.81271	3.76913
XM_005671099.3	CFAP70	XM_005671099	100516698	7.81351	-0.381328	224.958	18.3984	1.79204e-05	4.74665	0.0117471	1.93007			7.81351	4.74665
XM_021095237.1	CHD5	XM_021095237	100738053	7.84495	1.23977	229.914	14.4391	0.000144762	3.83935	0.0363969	1.43894			7.84495	3.83935
XM_021072499.1	CCAR1	XM_021072499	100517429	7.84581	0.798527	230.051	11.8328	0.000581971	3.2351	0.0689064	1.16174			7.84581	3.2351
XM_021075744.1	ARHGEF4	XM_021075744	110257086	7.85728	0.813056	231.887	11.9606	0.000543384	3.26489	0.0674455	1.17105			7.85728	3.26489
XM_021088096.1	EPB41L2	XM_021088096	100524836	7.8605	0.993036	232.406	14.9994	0.000107544	3.96841	0.0317078	1.49883			7.8605	3.96841
XM_013985028.2	PSD3	XM_013985028	100623956	7.89174	0.697975	237.492	14.095	0.000173801	3.75995	0.0384442	1.41517			7.89174	3.75995
XM_021096601.1	LOC100622386	XM_021096601	100622386	7.99291	-0.0565226	254.746	19.2596	1.14097e-05	4.94272	0.00903156	2.04424			7.99291	4.94272
XM_021094190.1	CYLD	XM_021094190	100624570	8.02701	0.843281	260.839	15.2738	9.29957e-05	4.03154	0.0311612	1.50639			8.02701	4.03154
XM_021079545.1	DMD	XM_021079545	497636	8.04908	0.914584	264.858	12.3907	0.000431477	3.36504	0.0589634	1.22942			8.04908	3.36504
XM_005657812.3	AMER1	XM_005657812	100512031	8.10431	1.62689	275.195	15.8063	7.01699e-05	4.15385	0.026521	1.57641			8.10431	4.15385
XM_005666568.3	RBPJ	XM_005666568	100518262	8.13663	1.22483	281.429	13.2841	0.000267663	3.57241	0.0475816	1.32256			8.13663	3.57241
XM_003356499.5	C6H1orf50	XM_003356499	100620609	8.1557	1.51403	285.174	21.5902	3.37564e-06	5.47164	0.00382753	2.41708			8.1557	5.47164
XM_021090876.1	LIMA1	XM_021090876	100137084	8.17774	1.26041	289.565	16.0805	6.07056e-05	4.21677	0.0249815	1.60238			8.17774	4.21677
XM_005663487.3	SETDB1	XM_005663487	100157920	8.19333	1.71286	292.711	20.2112	6.93446e-06	5.15899	0.00646492	2.18944			8.19333	5.15899
XM_021068208.1	ANKRD28	XM_021068208	100152333	8.25024	0.633527	304.488	17.918	2.3063e-05	4.63708	0.0131285	1.88179			8.25024	4.63708
XM_013990321.2	ZNF605	XM_013990321	100155634	8.27365	0.795662	309.468	18.5519	1.65341e-05	4.78162	0.0113714	1.94419			8.27365	4.78162
XM_021099506.1	ENTPD5	XM_021099506	100154506	8.29526	0.382129	314.139	17.9808	2.23139e-05	4.65142	0.0131007	1.88271			8.29526	4.65142
XM_021064326.1	RAB3GAP2	XM_021064326	100516506	8.29762	0.20238	314.653	18.0933	2.10343e-05	4.67707	0.0126064	1.89941			8.29762	4.67707
XM_013998635.2	FCGRT	XM_013998635	397399	8.30219	1.71684	315.651	19.0077	1.30189e-05	4.88542	0.00985503	2.00634			8.30219	4.88542
XM_021101650.1	PDE5A	XM_021101650	397616	8.31733	1.17054	318.981	17.5914	2.73817e-05	4.56254	0.0143593	1.84287			8.31733	4.56254
XM_021078973.1	CADPS2	XM_021078973	100525671	8.37707	0.823387	332.467	16.069	6.10749e-05	4.21414	0.0249815	1.60238			8.37707	4.21414
XM_021064694.1	UBAP2	XM_021064694	100525603	8.41908	0.535525	342.29	18.843	1.4193e-05	4.84793	0.0102662	1.98859			8.41908	4.84793
XM_005667821.3	RNF2	XM_005667821	100517846	8.46273	1.80637	352.806	14.7682	0.000121569	3.91518	0.0331182	1.47993			8.46273	3.91518
XM_021077352.1	JAG1	XM_021077352	100156773	8.46963	0.910282	354.497	16.7665	4.22735e-05	4.37393	0.019489	1.71021			8.46963	4.37393
XM_005671449.3	ADD3	XM_005671449	100155574	8.51251	0.846034	365.191	16.4838	4.90681e-05	4.3092	0.021669	1.66416			8.51251	4.3092
XM_021072885.1	ZNF84	XM_021072885	100620909	8.54808	0.989841	374.309	18.2697	1.91729e-05	4.71731	0.0118686	1.9256			8.54808	4.71731
XM_005667429.2	MCAM	XM_005667429	733617	8.58144	1.2916	383.063	13.957	0.000187043	3.72806	0.0388498	1.41061			8.58144	3.72806
XM_013992506.2	ADGB	XM_013992506	100155164	8.6091	0.554652	390.479	19.5839	9.6278e-06	5.01647	0.0080783	2.09268			8.6091	5.01647
XM_005673703.3	PJA1	XM_005673703	100518407	8.71968	0.613492	421.585	25.0122	5.69694e-07	6.24436	0.00108638	2.96402			8.71968	6.24436
XM_005659959.3	STYX	XM_005659959	100517509	8.74326	1.0674	428.532	17.825	2.42177e-05	4.61587	0.0135467	1.86817			8.74326	4.61587
XM_013979955.2	ANGEL2	XM_013979955	100523200	8.74949	1.85367	430.388	15.5323	8.11073e-05	4.09094	0.0289383	1.53853			8.74949	4.09094
XM_021090031.1	RAP1A	XM_021090031	100153199	8.80558	2.83383	447.449	18.4645	1.73102e-05	4.7617	0.0115272	1.93827			8.80558	4.7617
XM_001926336.6	ATP5S	XM_001926336	100157404	8.92279	0.835568	485.319	21.1343	4.28187e-06	5.36837	0.00460609	2.33667			8.92279	5.36837
XM_021065585.1	SUCLA2	XM_021065585	399540	8.93947	3.12414	490.964	20.843	4.9852e-06	5.30232	0.00475328	2.32301			8.93947	5.30232
XM_021063815.1	C9H1orf21	XM_021063815	100516567	9.17904	1.41961	579.652	19.6739	9.18492e-06	5.03692	0.00802781	2.0954			9.17904	5.03692
XM_013997267.2	CEPT1	XM_013997267	100154792	9.23311	1.34558	601.789	19.5903	9.59538e-06	5.01794	0.0080783	2.09268			9.23311	5.01794
XM_021093861.1	WWP2	XM_021093861	100626361	9.31479	1.05725	636.842	26.3335	2.87263e-07	6.54172	0.000602578	3.21999			9.31479	6.54172
XM_021065376.1	FARP1	XM_021065376	100158183	9.49318	3.57883	720.664	42.3302	7.70912e-11	10.113	6.46841e-07	6.1892			9.49318	10.113
XM_021067189.1	LUC7L3	XM_021067189	100625081	9.7111	2.29991	838.171	19.4458	1.03495e-05	4.98508	0.00851359	2.06989			9.7111	4.98508
XM_005654381.3	BCLAF1	XM_005654381	100462726	9.71494	2.9709	840.405	29.5098	5.56355e-08	7.25465	0.000155605	3.80798			9.71494	7.25465
XM_021089650.1	ARHGEF11	XM_021089650	100157291	9.9098	1.54895	961.936	35.9585	2.01561e-09	8.69559	9.39566e-06	5.02707			9.9098	8.69559
XM_021067845.1	CHD3	XM_021067845	100188906	9.93157	2.2778	976.564	32.0824	1.4777e-08	7.83041	5.16616e-05	4.28683			9.93157	7.83041
XM_021065909.1	COL4A2	XM_021065909	100153454	10.5231	2.63818	1471.51	29.7498	4.91558e-08	7.30843	0.000147302	3.83179			10.5231	7.30843
XM_021074006.1	PLCE1	XM_021074006	100157745	6.24015	2.00476	75.5914	10.4681	0.00121455	2.91558	0.100106	0.999538			6.24015	2.91558
XM_013981622.2	DHX30	XM_013981622	100518989	5.89644	1.29403	59.567	10.4641	0.00121714	2.91466	0.100123	0.999468			5.89644	2.91466
XM_021077887.1	DLGAP4	XM_021077887	106504144	-6.27659	-1.03468	0.0128991	10.4603	0.00121969	2.91375	0.100136	0.999409			-6.27659	2.91375
XM_013994917.2	ANKDD1B	XM_013994917	100518825	6.30868	-1.06587	79.2686	10.4504	0.00122623	2.91143	0.100281	0.998781			6.30868	2.91143
XM_021080034.1	SLC25A14	XM_021080034	100525444	-6.23312	-1.22787	0.0132936	10.4528	0.00122466	2.91198	0.100281	0.998781			-6.23312	2.91198
XM_003130023.3	SPA17	XM_003130023	100521985	-5.59127	-2.1121	0.0207425	10.4362	0.0012357	2.90809	0.100833	0.996398			-5.59127	2.90809
XM_021075478.1	LRRFIP1	XM_021075478	100517377	-6.25358	-1.29045	0.0131065	10.4331	0.00123779	2.90735	0.100833	0.996398			-6.25358	2.90735
XR_002345372.1	LOC110261321	XR_002345372	110261321	5.86267	-1.13596	58.1888	10.4276	0.00124144	2.90607	0.100934	0.995961			5.86267	2.90607
XM_021063163.1	SNX19	XM_021063163	100519207	-6.46893	0.25331	0.0112891	10.4124	0.00125174	2.90249	0.101575	0.993215			-6.46893	2.90249
XM_021080770.1	FMR1	XM_021080770	100155078	6.29526	0.0238999	78.5349	10.4046	0.00125699	2.90067	0.101616	0.993038			6.29526	2.90067
XM_021073650.1	JMJD1C	XM_021073650	100157328	-6.86135	0.420988	0.00860059	10.4045	0.00125709	2.90063	0.101616	0.993038			-6.86135	2.90063
XM_021088565.1	S100A16	XM_021088565	100155146	-7.16116	0.195466	0.00698676	10.3993	0.00126062	2.89942	0.101705	0.992656			-7.16116	2.89942
XM_021089432.1	SCYL3	XM_021089432	100156397	7.05137	0.290295	132.64	10.388	0.00126837	2.89676	0.101944	0.991639			7.05137	2.89676
XM_021075088.1	TRIP12	XM_021075088	100622166	6.56315	-0.508306	94.5592	10.3815	0.00127281	2.89524	0.101944	0.991639			6.56315	2.89524
XM_021069954.1	CHRD	XM_021069954	100620350	6.28458	-0.846115	77.9554	10.3702	0.00128069	2.89256	0.101944	0.991639			6.28458	2.89256
XM_003124992.4	WDR54	XM_003124992	100513590	6.21226	-1.28427	74.1442	10.3668	0.00128302	2.89177	0.101944	0.991639			6.21226	2.89177
XM_021079919.1	ZNF711	XM_021079919	100152061	6.12406	-1.2254	69.7472	10.3702	0.00128069	2.89256	0.101944	0.991639			6.12406	2.89256
XM_003131326.4	DCAKD	XM_003131326	100521290	5.77343	-1.76034	54.6985	10.3793	0.00127437	2.89471	0.101944	0.991639			5.77343	2.89471
XM_021090312.1	LOC100523310	XM_021090312	100523310	-5.67933	-0.99249	0.0195142	10.3866	0.00126934	2.89642	0.101944	0.991639			-5.67933	2.89642
XM_021085795.1	ELN	XM_021085795	100628118	-6.54714	0.819495	0.0106934	10.3686	0.00128179	2.89218	0.101944	0.991639			-6.54714	2.89218
XM_021069202.1	UBA3	XM_021069202	100153428	-5.95325	0.911521	0.0161396	10.3614	0.0012868	2.89049	0.102052	0.99118			-5.95325	2.89049
XM_013980997.2	PHB	XM_013980997	100524707	2.90593	4.71636	7.49502	10.3558	0.00129066	2.88919	0.102165	0.9907			2.90593	2.88919
XM_021084039.1	PLAGL1	XM_021084039	733596	6.25189	1.61192	76.209	10.3458	0.00129771	2.88682	0.102529	0.989154			6.25189	2.88682
XM_021068502.1	SLC6A6	XM_021068502	106504129	6.11449	-0.691218	69.2858	10.328	0.00131027	2.88264	0.102901	0.98758			6.11449	2.88264
XM_003132673.5	ZDHHC23	XM_003132673	100515099	6.09378	-1.12316	68.2985	10.3314	0.00130789	2.88343	0.102901	0.98758			6.09378	2.88343
XM_013993677.2	TDRD7	XM_013993677	100152652	-5.44649	1.79582	0.0229321	10.3252	0.00131223	2.88199	0.102901	0.98758			-5.44649	2.88199
XM_003480559.4	LOC100154081	XM_003480559	100154081	-7.21218	0.510626	0.00674398	10.3301	0.00130878	2.88313	0.102901	0.98758			-7.21218	2.88313
XM_021090407.1	MROH1	XM_021090407	100625101	6.97081	0.172851	125.437	10.3001	0.0013302	2.87608	0.103728	0.984103			6.97081	2.87608
XM_021087402.1	TIA1	XM_021087402	100736894	-3.89461	2.83293	0.0672363	10.3058	0.00132613	2.87741	0.103728	0.984103			-3.89461	2.87741
XM_021077047.1	SLC38A9	XM_021077047	100521873	-7.03498	0.194473	0.00762535	10.3033	0.00132795	2.87682	0.103728	0.984103			-7.03498	2.87682
XM_021086692.1	LOC100513346	XM_021086692	100513346	-6.0391	-0.902983	0.0152072	10.2812	0.00134392	2.87163	0.104604	0.980451			-6.0391	2.87163
NM_213942.1	C4BPA	NM_213942	396982	2.27145	4.94384	4.82807	10.2683	0.00135332	2.8686	0.104753	0.979836			2.27145	2.8686
XM_021084146.1	TLE2	XM_021084146	100622728	-6.22345	-1.20705	0.0133831	10.2706	0.00135168	2.86913	0.104753	0.979836			-6.22345	2.86913
XM_021083123.1	PHF21A	XM_021083123	100516848	-6.54229	1.01372	0.0107294	10.2736	0.00134947	2.86984	0.104753	0.979836			-6.54229	2.86984
XM_021065444.1	SKA3	XM_021065444	100623356	6.97523	0.24965	125.821	10.2522	0.00136525	2.86479	0.104949	0.979023			6.97523	2.86479
XM_013995580.2	MIB2	XM_013995580	100511385	6.04569	-1.17361	66.0594	10.2519	0.00136543	2.86473	0.104949	0.979023			6.04569	2.86473
XM_021093990.1	TK2	XM_021093990	100627619	-5.47145	0.858739	0.0225388	10.248	0.00136836	2.8638	0.104949	0.979023			-5.47145	2.8638
XM_021064923.1	MLLT10	XM_021064923	100521678	-6.0465	-1.07161	0.0151295	10.249	0.00136756	2.86405	0.104949	0.979023			-6.0465	2.86405
XM_021089267.1	SULF1	XM_021089267	100152427	-6.76102	0.875663	0.00922001	10.2509	0.00136622	2.86448	0.104949	0.979023			-6.76102	2.86448
XM_021096819.1	SLC6A9	XM_021096819	100624503	4.80175	1.9821	27.8914	10.2376	0.00137607	2.86136	0.105347	0.977378			4.80175	2.86136
XM_013983075.2	RNF185	XM_013983075	100157569	-5.98948	0.327342	0.0157393	10.2263	0.00138454	2.85869	0.105803	0.975503			-5.98948	2.85869
XM_003355889.4	PAK4	XM_003355889	100627936	6.87995	0.266988	117.78	10.2163	0.00139205	2.85635	0.10599	0.974734			6.87995	2.85635
XM_021098584.1	DST	XM_021098584	100152205	6.75665	1.76387	108.132	10.2007	0.00140389	2.85267	0.10599	0.974734			6.75665	2.85267
XM_021070496.1	CBLB	XM_021070496	100621690	6.18541	-0.595458	72.7771	10.2118	0.00139545	2.85528	0.10599	0.974734			6.18541	2.85528
XR_002344875.1	PLEKHG5	XR_002344875	100516377	5.854	-0.711371	57.8403	10.193	0.00140974	2.85086	0.10599	0.974734			5.854	2.85086
XM_005653453.3	ABCF1	XM_005653453	100144452	2.68161	3.59233	6.41571	10.2063	0.0013996	2.854	0.10599	0.974734			2.68161	2.854
XM_021101371.1	AASDH	XM_021101371	100627475	-5.11213	1.39345	0.0289132	10.1953	0.00140801	2.85139	0.10599	0.974734			-5.11213	2.85139
XM_021066068.1	INPP5K	XM_021066068	100462756	-5.65937	-0.113533	0.0197861	10.2135	0.00139418	2.85568	0.10599	0.974734			-5.65937	2.85568
XR_002338250.1	LOC110256581	XR_002338250	110256581	-5.77543	-1.88227	0.0182567	10.1954	0.00140793	2.85142	0.10599	0.974734			-5.77543	2.85142
XM_021073567.1	ATE1	XM_021073567	100512816	-6.22506	0.879733	0.0133681	10.2043	0.00140112	2.85353	0.10599	0.974734			-6.22506	2.85353
XM_021068364.1	MLH1	XM_021068364	100337665	6.93676	0.215592	122.51	10.1847	0.00141614	2.84889	0.106281	0.973542			6.93676	2.84889
XM_021076219.1	FBXO25	XM_021076219	100620396	6.00225	-0.486832	64.0999	10.1751	0.00142348	2.84665	0.106452	0.972848			6.00225	2.84665
XM_003123655.4	HK3	XM_003123655	100522855	-6.09776	-1.2695	0.0146013	10.1761	0.00142272	2.84688	0.106452	0.972848			-6.09776	2.84688
XM_013985654.2	ASB15	XM_013985654	100513190	-6.11737	-1.00038	0.0144041	10.1715	0.00142631	2.84579	0.106473	0.972759			-6.11737	2.84579
XM_003125149.4	CHAC2	XM_003125149	100517647	-6.0915	-1.28218	0.0146648	10.1667	0.00143	2.84466	0.106559	0.972409			-6.0915	2.84466
XR_002343367.1	LOC106508330	XR_002343367	106508330	-6.12278	-1.30418	0.0143502	10.1628	0.001433	2.84376	0.106593	0.972271			-6.12278	2.84376
XM_021090032.1	RAP1A	XM_021090032	100153199	4.90835	2.69332	30.0303	10.1511	0.00144215	2.84099	0.106895	0.971043			4.90835	2.84099
XM_021095089.1	ZNF470	XM_021095089	106510592	-5.9664	-0.567741	0.0159932	10.1525	0.00144106	2.84132	0.106895	0.971043			-5.9664	2.84132
XM_013996600.2	ESRP1	XM_013996600	100512961	-6.16978	1.13896	0.0138903	10.1411	0.00145002	2.83863	0.107288	0.969447			-6.16978	2.83863
XM_013994300.2	FAM111B	XM_013994300	100517326	7.03538	1.72894	131.178	10.1299	0.00145881	2.836	0.107561	0.968345			7.03538	2.836
XM_021067337.1	TADA2A	XM_021067337	100737761	6.03557	-1.20336	65.5977	10.1202	0.00146652	2.83371	0.107561	0.968345			6.03557	2.83371
XM_021077225.1	ZFP64	XM_021077225	100155190	-5.64069	1.5302	0.0200439	10.1205	0.00146627	2.83379	0.107561	0.968345			-5.64069	2.83379
XM_021091815.1	LOC100512656	XM_021091815	100512656	-5.68828	-1.73465	0.0193935	10.128	0.00146037	2.83554	0.107561	0.968345			-5.68828	2.83554
XM_003355339.4	PICK1	XM_003355339	100158107	-6.52454	0.671605	0.0108622	10.1206	0.00146623	2.8338	0.107561	0.968345			-6.52454	2.8338
XM_013987642.2	HIVEP1	XM_013987642	100519608	5.90495	1.81036	59.9192	10.1161	0.00146978	2.83275	0.107612	0.968139			5.90495	2.83275
XM_021066624.1	RECQL5	XM_021066624	100626380	6.56581	-0.228359	94.7342	10.1086	0.00147577	2.83098	0.107647	0.967997			6.56581	2.83098
XR_001301631.2	DNAJB2	XR_001301631	100522168	6.22681	-0.686495	74.8957	10.1119	0.00147314	2.83176	0.107647	0.967997			6.22681	2.83176
XM_021064853.1	BEND7	XM_021064853	110255691	5.82231	-1.59799	56.5835	10.1027	0.00148053	2.82958	0.107647	0.967997			5.82231	2.82958
XM_021100377.1	ARFIP1	XM_021100377	100518024	5.69188	-0.0862202	51.6925	10.1056	0.00147819	2.83027	0.107647	0.967997			5.69188	2.83027
XM_021086134.1	ZNF655	XM_021086134	100519015	5.64592	1.4324	50.0715	10.0915	0.00148954	2.82695	0.107988	0.966624			5.64592	2.82695
XM_013977885.2	NFYA	XM_013977885	100151920	-5.96016	-1.22535	0.0160625	10.0873	0.00149293	2.82596	0.107988	0.966624			-5.96016	2.82596
XM_021096621.1	ECHDC2	XM_021096621	100519847	-5.99241	0.117091	0.0157074	10.0878	0.00149253	2.82608	0.107988	0.966624			-5.99241	2.82608
XM_021086595.1	ZC3H7A	XM_021086595	100517644	-5.69288	-1.73643	0.0193318	10.084	0.00149566	2.82517	0.107999	0.966581			-5.69288	2.82517
XM_001927904.6	SLC22A15	XM_001927904	110255201	-6.42398	0.453444	0.0116464	10.0719	0.00150548	2.82233	0.108521	0.964486			-6.42398	2.82233
XM_021091742.1	CBX5	XM_021091742	100519426	7.03476	1.93816	131.121	10.0617	0.00151382	2.81993	0.108652	0.963961			7.03476	2.81993
XM_013978971.2	SGMS2	XM_013978971	100518796	6.79164	0.140661	110.787	10.0548	0.00151948	2.81831	0.108652	0.963961			6.79164	2.81831
XM_021066990.1	TTC25	XM_021066990	100525074	6.69025	-0.159442	103.268	10.0445	0.00152802	2.81587	0.108652	0.963961			6.69025	2.81587
XM_013985656.2	ASB15	XM_013985656	100513190	5.97504	-1.17563	62.9024	10.051	0.00152269	2.81739	0.108652	0.963961			5.97504	2.81739
XM_021065212.1	DCLK1	XM_021065212	100623824	2.93306	3.97379	7.63727	10.0592	0.00151591	2.81933	0.108652	0.963961			2.93306	2.81933
XM_021086577.1	MKL2	XM_021086577	100626101	-5.99023	-1.22104	0.0157311	10.0513	0.00152245	2.81746	0.108652	0.963961			-5.99023	2.81746
XM_013996961.2	LMNA	XM_013996961	100126859	-6.00268	-1.35219	0.015596	10.0503	0.00152325	2.81723	0.108652	0.963961			-6.00268	2.81723
XM_021100502.1	SLC4A4	XM_021100502	503546	-7.13719	0.653442	0.0071038	10.0463	0.00152655	2.81629	0.108652	0.963961			-7.13719	2.81629
XM_021085533.1	DNMT3A	XM_021085533	100037301	6.91528	0.964986	120.7	10.0408	0.00153114	2.81499	0.10869	0.963811			6.91528	2.81499
XM_021095336.1	FBXO44	XM_021095336	100736592	6.01209	-1.24831	64.5387	10.0249	0.00154437	2.81125	0.109418	0.960911			6.01209	2.81125
XM_013979738.2	ETV1	XM_013979738	100513560	3.56263	3.25365	11.8157	10.0222	0.00154661	2.81062	0.109418	0.960911			3.56263	2.81062
XM_021075751.1	FAM168B	XM_021075751	110257088	-5.61385	-1.82622	0.0204203	10.0112	0.00155594	2.80801	0.109893	0.959029			-5.61385	2.80801
XM_021074524.1	DNPEP	XM_021074524	100153171	5.03196	1.83175	32.7167	9.9875	0.00157606	2.80243	0.110941	0.95491			5.03196	2.80243
XR_002338976.1	ATRNL1	XR_002338976	100157106	-6.17422	0.646224	0.0138476	9.99054	0.00157347	2.80314	0.110941	0.95491			-6.17422	2.80314
XM_021089956.1	BCL9	XM_021089956	100155378	6.61438	-0.0432428	97.9777	9.97129	0.00159	2.7986	0.111672	0.952057			6.61438	2.7986
XM_021076780.1	TRIM23	XM_021076780	100513958	4.31271	2.70458	19.8726	9.96924	0.00159177	2.79812	0.111672	0.952057			4.31271	2.79812
XM_013978335.2	CIPC	XM_013978335	100157174	4.56896	3.98854	23.7353	9.96322	0.00159698	2.7967	0.111768	0.951684			4.56896	2.7967
XM_021087082.1	ZNF514	XM_021087082	100521442	-6.41045	0.511729	0.0117561	9.95844	0.00160113	2.79557	0.111768	0.951684			-6.41045	2.79557
XM_005661615.2	SLC12A2	XM_005661615	100516960	-6.88021	0.0892786	0.00848891	9.9594	0.0016003	2.7958	0.111768	0.951684			-6.88021	2.7958
XM_021100388.1	ANKRD17	XM_021100388	100520501	-5.34776	3.4457	0.0245564	9.95487	0.00160425	2.79473	0.111799	0.951562			-5.34776	2.79473
XM_021062559.1	PAK1	XM_021062559	100525766	5.89359	-1.24932	59.4496	9.94753	0.00161065	2.793	0.112059	0.950552			5.89359	2.793
XM_001929372.7	COL11A1	XM_001929372	397175	-1.58797	6.56121	0.332638	9.93695	0.00161993	2.7905	0.112518	0.948777			-1.58797	2.7905
XM_003359370.4	TCF7L2	XM_003359370	100153922	4.94302	0.755697	30.7609	9.9235	0.00163181	2.78733	0.11283	0.947574			4.94302	2.78733
XM_005656828.3	OPTN	XM_005656828	397011	-5.19597	0.969056	0.0272807	9.92402	0.00163135	2.78745	0.11283	0.947574			-5.19597	2.78745
XM_021096210.1	DSC2	XM_021096210	100623651	-6.13011	1.26363	0.0142776	9.92274	0.00163249	2.78715	0.11283	0.947574			-6.13011	2.78715
XM_021093661.1	CTU2	XM_021093661	110260881	6.01719	-1.20962	64.7672	9.90009	0.00165271	2.7818	0.114039	0.942945			6.01719	2.7818
XM_021072726.1	DMTN	XM_021072726	100157264	-5.90653	-1.41293	0.0166709	9.89604	0.00165635	2.78085	0.114103	0.942702			-5.90653	2.78085
XR_002346248.1	PRPF4B	XR_002346248	100157287	-5.97828	0.803538	0.015862	9.89037	0.00166146	2.77951	0.114268	0.942076			-5.97828	2.77951
XM_021065806.1	MBNL2	XM_021065806	100519915	6.8966	-0.0769861	119.147	9.88119	0.00166977	2.77734	0.114553	0.940993			6.8966	2.77734
XM_021095880.1	ZMYM6	XM_021095880	110261139	-6.14449	-1.19505	0.0141359	9.87975	0.00167107	2.777	0.114553	0.940993			-6.14449	2.777
XM_021084053.1	PLAGL1	XM_021084053	733596	-5.40759	-0.573196	0.0235588	9.87587	0.0016746	2.77609	0.114608	0.940785			-5.40759	2.77609
XM_021072188.1	PRKG1	XM_021072188	733640	-5.91326	-1.3519	0.0165932	9.87045	0.00167954	2.77481	0.114759	0.940214			-5.91326	2.77481
XM_021067150.1	ZNF462	XM_021067150	100158126	-5.91582	-1.32736	0.0165638	9.86708	0.00168262	2.77401	0.114782	0.940126			-5.91582	2.77401
XM_021066420.1	MAFG	XM_021066420	110255931	6.86781	-0.0565948	116.793	9.85369	0.00169491	2.77085	0.114873	0.939781			6.86781	2.77085
XM_021079562.1	DMD	XM_021079562	497636	-5.71342	-0.660943	0.0190585	9.86239	0.00168692	2.77291	0.114873	0.939781			-5.71342	2.77291
XM_021062714.1	DCUN1D5	XM_021062714	100522200	-5.94216	-0.550126	0.0162641	9.85457	0.0016941	2.77106	0.114873	0.939781			-5.94216	2.77106
XR_002347043.1	HEPACAM2	XR_002347043	100626473	-6.06376	-1.09503	0.0149495	9.85507	0.00169365	2.77118	0.114873	0.939781			-6.06376	2.77118
XR_002339853.1	NECAB3	XR_002339853	100620656	6.00711	-0.217209	64.3162	9.84029	0.00170731	2.76769	0.115527	0.937317			6.00711	2.76769
XM_005663159.3	FCGR2B	XM_005663159	613131	5.06093	2.49736	33.3805	9.83642	0.0017109	2.76677	0.115584	0.937103			5.06093	2.76677
XM_021088649.1	CCNE2	XM_021088649	100512048	5.19294	-1.17376	36.5789	9.81603	0.00172997	2.76196	0.116684	0.932988			5.19294	2.76196
XM_021102217.1	CGRRF1	XM_021102217	100625719	5.52074	0.0795197	45.91	9.80629	0.00173916	2.75966	0.117116	0.931385			5.52074	2.75966
XM_021067368.1	PTPN3	XM_021067368	100622329	-5.80652	1.47666	0.0178675	9.80225	0.00174299	2.75871	0.117185	0.931128			-5.80652	2.75871
XM_021077237.1	DBNDD2	XM_021077237	100157614	6.72856	-0.11576	106.047	9.79927	0.00174581	2.758	0.117187	0.93112			6.72856	2.758
XM_021079016.1	OSBPL3	XM_021079016	100523342	-5.5457	-1.84704	0.0214081	9.79191	0.00175281	2.75626	0.117282	0.930769			-5.5457	2.75626
XM_021102631.1	RNF2	XM_021102631	100517846	-6.82081	-0.115011	0.00884569	9.79344	0.00175135	2.75663	0.117282	0.930769			-6.82081	2.75663
XM_021071743.1	ZNF35	XM_021071743	110255278	4.66288	2.2041	25.3318	9.7811	0.00176315	2.75371	0.117439	0.930188			4.66288	2.75371
XM_021090508.1	ZNF623	XM_021090508	110260414	-5.71166	2.16694	0.0190818	9.77776	0.00176636	2.75292	0.117439	0.930188			-5.71166	2.75292
XM_005668984.3	MTMR4	XM_005668984	100517493	-6.06881	2.39961	0.0148973	9.77784	0.00176627	2.75294	0.117439	0.930188			-6.06881	2.75294
XM_021074171.1	SYNE2	XM_021074171	100524661	-7.2343	1.24079	0.00664138	9.78031	0.0017639	2.75353	0.117439	0.930188			-7.2343	2.75353
XM_021084031.1	KDM4B	XM_021084031	100738761	-5.49636	1.58653	0.0221529	9.77457	0.00176942	2.75217	0.117457	0.930122			-5.49636	2.75217
XM_021096968.1	CTPS1	XM_021096968	100525292	6.09954	1.67748	68.5715	9.76665	0.00177706	2.7503	0.117777	0.928939			6.09954	2.7503
XM_013986386.1	LONRF3	XM_013986386	100517799	-5.63274	-1.84542	0.0201547	9.74861	0.00179458	2.74604	0.118751	0.925363			-5.63274	2.74604
XM_021070902.1	TIAM1	XM_021070902	100524587	5.27023	1.23765	38.592	9.7395	0.0018035	2.74388	0.119153	0.923895			5.27023	2.74388
XM_021096858.1	PPIP5K1	XM_021096858	100520287	-5.49973	0.31182	0.0221012	9.72866	0.00181417	2.74132	0.119669	0.922017			-5.49973	2.74132
XM_021084235.1	ADAMTSL5	XM_021084235	100512586	7.07022	1.48517	134.384	9.719	0.00182373	2.73904	0.119923	0.921098			7.07022	2.73904
XM_005669075.2	EVI2B	XM_005669075	100524827	-5.71526	-1.04311	0.0190343	9.72047	0.00182227	2.73939	0.119923	0.921098			-5.71526	2.73939
XM_005652475.3	HDHD2	XM_005652475	100521177	-5.81575	-1.22165	0.0177536	9.70426	0.00183841	2.73556	0.120511	0.918975			-5.81575	2.73556
XM_021069851.1	BMP4	XM_021069851	100113425	-5.8317	-1.3176	0.0175584	9.70553	0.00183714	2.73586	0.120511	0.918975			-5.8317	2.73586
XM_021070824.1	USP25	XM_021070824	100628105	4.23689	2.69991	18.8552	9.69047	0.00185226	2.7323	0.121229	0.916393			4.23689	2.7323
XM_021099135.1	MIPOL1	XM_021099135	100153333	6.12957	-0.596029	70.0138	9.67595	0.00186695	2.72887	0.121808	0.914324			6.12957	2.72887
XM_021098779.1	TJAP1	XM_021098779	100736996	-5.59812	1.24348	0.0206442	9.67314	0.00186981	2.7282	0.121808	0.914324			-5.59812	2.7282
XM_021073308.1	KLHL32	XM_021073308	100621727	-5.64186	-1.30915	0.0200277	9.67817	0.00186471	2.72939	0.121808	0.914324			-5.64186	2.72939
XM_021075878.1	WDR17	XM_021075878	100157060	5.86732	-1.43028	58.3766	9.66832	0.00187473	2.72706	0.121939	0.913859			5.86732	2.72706
XM_021079394.1	PHEX	XM_021079394	100154258	-5.88751	-1.45888	0.016892	9.6622	0.00188098	2.72561	0.122004	0.913625			-5.88751	2.72561
XM_021101186.1	FRYL	XM_021101186	100520794	-6.87311	0.135376	0.00853074	9.66164	0.00188155	2.72548	0.122004	0.913625			-6.87311	2.72548
XR_002336374.1	LOC100738624	XR_002336374	100738624	5.35825	-1.99231	41.0199	9.65368	0.00188973	2.7236	0.122157	0.913082			5.35825	2.7236
XM_021093620.1	FRRS1L	XM_021093620	100155590	-5.71751	-0.587959	0.0190045	9.656	0.00188734	2.72415	0.122157	0.913082			-5.71751	2.72415
XR_002346087.1	KIAA1468	XR_002346087	100521354	6.51682	-0.0287951	91.5712	9.64183	0.00190195	2.7208	0.122292	0.912603			6.51682	2.7208
XM_005671152.3	GHITM	XM_005671152	100156458	6.04746	-0.203513	66.1402	9.64036	0.00190348	2.72045	0.122292	0.912603			6.04746	2.72045
XM_021076046.1	INO80D	XM_021076046	100157743	3.97487	3.22993	15.7237	9.64056	0.00190327	2.7205	0.122292	0.912603			3.97487	2.7205
XM_021101373.1	POLE2	XM_021101373	100521651	-5.80918	-0.260681	0.0178346	9.64398	0.00189973	2.72131	0.122292	0.912603			-5.80918	2.72131
XM_013979213.2	SYTL2	XM_013979213	100627498	-5.82389	-1.40818	0.0176537	9.63429	0.00190978	2.71902	0.122509	0.911832			-5.82389	2.71902
XM_021075493.1	LRRFIP1	XM_021075493	100517377	6.70288	-0.0780476	104.176	9.63065	0.00191357	2.71816	0.122565	0.911633			6.70288	2.71816
XM_021073296.1	TCF7L2	XM_021073296	100153922	4.60662	1.70072	24.3631	9.61729	0.00192754	2.715	0.122758	0.910951			4.60662	2.715
XM_021085037.1	ZNF300	XM_021085037	100621799	-5.66249	-0.567904	0.0197434	9.61915	0.00192559	2.71544	0.122758	0.910951			-5.66249	2.71544
XM_021062601.1	SYTL2	XM_021062601	100627498	-5.7638	-1.26582	0.0184044	9.61957	0.00192515	2.71554	0.122758	0.910951			-5.7638	2.71554
XM_021093862.1	WWP2	XM_021093862	100626361	-5.88785	-1.5481	0.0168881	9.61658	0.00192828	2.71483	0.122758	0.910951			-5.88785	2.71483
NM_001122983.1	ODC1	NM_001122983	414408	3.09228	4.23569	8.52843	9.61277	0.00193229	2.71393	0.122826	0.910708			3.09228	2.71393
NM_001267832.1	SEC23B	NM_001267832	100524115	6.67814	1.48428	102.405	9.59579	0.00195024	2.70991	0.12378	0.907351			6.67814	2.70991
XM_021063631.1	PRRC2C	XM_021063631	100157197	6.68555	-0.130412	102.932	9.58705	0.00195954	2.70785	0.123808	0.907251			6.68555	2.70785
XM_021070802.1	MAGI1	XM_021070802	100520932	6.62462	-0.202829	98.6755	9.58964	0.00195678	2.70846	0.123808	0.907251			6.62462	2.70846
XM_021067328.1	GGNBP2	XM_021067328	100512984	6.46429	2.28849	88.2968	9.59241	0.00195384	2.70911	0.123808	0.907251			6.46429	2.70911
XM_005666889.3	NUDT6	XM_005666889	100519612	5.718	-1.08173	52.6366	9.58346	0.00196338	2.707	0.123864	0.907055			5.718	2.707
XM_013998642.2	RPL13A	XM_013998642	780432	-6.6149	-0.197669	0.0102027	9.57778	0.00196946	2.70565	0.124061	0.906363			-6.6149	2.70565
XM_005672782.3	LZTS3	XM_005672782	100625861	-5.74444	-0.941804	0.0186531	9.57208	0.00197558	2.7043	0.12426	0.905668			-5.74444	2.7043
XM_013988663.2	ZNF283	XM_013988663	100626883	5.84008	-1.47738	57.2846	9.56468	0.00198357	2.70255	0.124407	0.905154			5.84008	2.70255
XM_021064481.1	ZBTB41	XM_021064481	100627731	-3.67365	3.72351	0.0783649	9.56442	0.00198385	2.70249	0.124407	0.905154			-3.67365	2.70249
XR_002344562.1	SLC9A5	XR_002344562	396753	6.21391	-0.551387	74.2289	9.55326	0.00199595	2.69985	0.124812	0.903742			6.21391	2.69985
XM_013998469.2	ZNF260	XM_013998469	106510533	-7.07334	1.19573	0.00742527	9.55297	0.00199626	2.69978	0.124812	0.903742			-7.07334	2.69978
XM_021100849.1	SLC26A1	XM_021100849	100622808	-5.85767	-1.54247	0.0172451	9.54059	0.00200977	2.69685	0.12547	0.901461			-5.85767	2.69685
XM_013993815.2	GGTA1P	XM_013993815	396733	6.63818	0.242937	99.6072	9.52756	0.00202409	2.69377	0.125713	0.90062			6.63818	2.69377
XR_002340198.1	PPP4R1L	XR_002340198	100151752	6.43429	0.200726	86.4798	9.51782	0.00203486	2.69147	0.125713	0.90062			6.43429	2.69147
XM_021094772.1	ZNF473	XM_021094772	100524202	6.36039	0.0531444	82.1617	9.51676	0.00203603	2.69121	0.125713	0.90062			6.36039	2.69121
XR_002345665.1	TCP11	XR_002345665	100154604	5.87545	-1.42632	58.7066	9.51263	0.00204063	2.69024	0.125713	0.90062			5.87545	2.69024
XR_002345957.1	CCNB1IP1	XR_002345957	100515615	5.86948	-1.34682	58.464	9.51681	0.00203598	2.69123	0.125713	0.90062			5.86948	2.69123
XM_021069957.1	CHRD	XM_021069957	100620350	5.8031	-0.674059	55.835	9.53428	0.00201669	2.69536	0.125713	0.90062			5.8031	2.69536
XM_021074367.1	AP1B1	XM_021074367	100157709	4.39487	1.37366	21.0372	9.52013	0.0020323	2.69201	0.125713	0.90062			4.39487	2.69201
XM_021076043.1	INO80D	XM_021076043	100157743	-3.2875	3.7137	0.102415	9.52495	0.00202697	2.69315	0.125713	0.90062			-3.2875	2.69315
XM_021075092.1	TRIP12	XM_021075092	100622166	-4.33768	2.55408	0.049457	9.51505	0.00203793	2.69081	0.125713	0.90062			-4.33768	2.69081
XM_021096116.1	EPB41L3	XM_021096116	100520913	-5.83357	-1.08191	0.0175355	9.50948	0.00204413	2.68949	0.125744	0.900513			-5.83357	2.68949
XM_001928716.6	EBF3	XM_001928716	100153848	3.2062	3.1552	9.22914	9.50327	0.00205106	2.68802	0.125985	0.89968			3.2062	2.68802
XM_021062426.1	NUMA1	XM_021062426	100526064	5.49261	-1.91006	45.0236	9.49352	0.00206199	2.68571	0.126472	0.898006			5.49261	2.68571
XM_021102296.1	CLPB	XM_021102296	100524385	-5.44075	-1.9723	0.0230235	9.4833	0.00207351	2.68329	0.126993	0.896221			-5.44075	2.68329
XM_021064696.1	UBAP2	XM_021064696	100525603	-6.4628	-0.126676	0.0113372	9.47402	0.00208402	2.6811	0.127451	0.894658			-6.4628	2.6811
XM_003124608.6	CARHSP1	XM_003124608	100521547	-2.35003	4.01609	0.196142	9.46532	0.00209393	2.67904	0.127521	0.894419			-2.35003	2.67904
XM_021096505.1	MIER1	XM_021096505	100621902	-6.47887	-0.0374481	0.0112115	9.46741	0.00209155	2.67953	0.127521	0.894419			-6.47887	2.67953
XM_021086232.1	MAP3K4	XM_021086232	100154202	-7.14367	1.06076	0.00707199	9.465	0.00209429	2.67896	0.127521	0.894419			-7.14367	2.67896
XM_021075821.1	SLC39A10	XM_021075821	110257100	-5.84456	-1.62317	0.0174025	9.46118	0.00209866	2.67806	0.127602	0.894143			-5.84456	2.67806
XM_021101714.1	PPA2	XM_021101714	100521105	5.92254	0.42238	60.6544	9.4391	0.00212408	2.67283	0.12788	0.893199			5.92254	2.67283
XM_021085652.1	CDIP1	XM_021085652	100512098	5.78485	-1.4768	55.1334	9.43949	0.00212362	2.67292	0.12788	0.893199			5.78485	2.67292
XM_021082665.1	PPFIA1	XM_021082665	100738060	3.01067	3.36712	8.0594	9.43867	0.00212457	2.67273	0.12788	0.893199			3.01067	2.67273
XM_005652611.3	IFFO1	XM_005652611	100515778	-5.77584	-0.0804541	0.0182515	9.44242	0.00212024	2.67362	0.12788	0.893199			-5.77584	2.67362
XM_021072434.1	HIVEP2	XM_021072434	100525369	-5.83548	3.15447	0.0175125	9.44058	0.00212237	2.67318	0.12788	0.893199			-5.83548	2.67318
XM_021073706.1	FBXW8	XM_021073706	100156796	-6.43055	-0.112887	0.0115934	9.44313	0.00211942	2.67378	0.12788	0.893199			-6.43055	2.67378
XM_021101320.1	CLOCK	XM_021101320	100628097	-6.88934	1.14589	0.00843535	9.44375	0.0021187	2.67393	0.12788	0.893199			-6.88934	2.67393
XM_003354707.5	TGFBRAP1	XM_003354707	100625522	-5.66562	-1.42222	0.0197006	9.43412	0.00212985	2.67165	0.128014	0.892744			-5.66562	2.67165
XM_021084937.1	FCHSD1	XM_021084937	100511554	6.47955	-0.00520605	89.2359	9.42432	0.00214126	2.66933	0.128515	0.891045			6.47955	2.66933
XM_021071294.1	ZBTB20	XM_021071294	100624908	6.52881	0.115167	92.3352	9.41587	0.00215116	2.66733	0.128885	0.889799			6.52881	2.66733
XM_021090611.1	VPS13B	XM_021090611	100152362	6.1178	2.05164	69.445	9.41044	0.00215754	2.66604	0.128885	0.889799			6.1178	2.66604
XM_021081134.1	SEC16A	XM_021081134	102163628	5.37283	1.32859	41.4366	9.40665	0.002162	2.66514	0.128885	0.889799			5.37283	2.66514
XM_021080783.1	BCLAF3	XM_021080783	100624439	-5.68304	-1.43474	0.0194642	9.40599	0.00216277	2.66499	0.128885	0.889799			-5.68304	2.66499
XM_021067266.1	VEZF1	XM_021067266	100511406	-6.47743	-0.0917805	0.0112227	9.41155	0.00215623	2.6663	0.128885	0.889799			-6.47743	2.6663
XM_021090415.1	RECQL4	XM_021090415	100524433	5.66443	-1.50452	50.718	9.3944	0.00217649	2.66224	0.129152	0.888899			5.66443	2.66224
XM_021088487.1	SDCBP	XM_021088487	100151838	-1.46601	6.58685	0.361982	9.39872	0.00217136	2.66327	0.129152	0.888899			-1.46601	2.66327
XR_002337090.1	ACBD4	XR_002337090	100520929	-5.35069	-2.06518	0.0245065	9.39473	0.0021761	2.66232	0.129152	0.888899			-5.35069	2.66232
XM_021077811.1	RALY	XM_021077811	100157085	-5.75853	-1.37988	0.0184718	9.3904	0.00218125	2.66129	0.129252	0.888564			-5.75853	2.66129
XM_005653266.3	LRP3	XM_005653266	100524868	-5.66341	1.35695	0.0197308	9.38107	0.00219237	2.65909	0.129544	0.887582			-5.66341	2.65909
XM_021092938.1	SOX5	XM_021092938	100627965	-5.82675	0.46544	0.0176187	9.38315	0.00218989	2.65958	0.129544	0.887582			-5.82675	2.65958
XM_005663498.3	GOLPH3L	XM_005663498	100153347	5.5777	2.12286	47.759	9.36705	0.0022092	2.65576	0.130015	0.886006			5.5777	2.65576
XM_021085290.1	LOC100517025	XM_021085290	100517025	-5.37637	-1.79924	0.0240742	9.36765	0.00220848	2.65591	0.130015	0.886006			-5.37637	2.65591
XM_021079105.1	ZNF862	XM_021079105	100623772	-5.73205	-0.878296	0.018814	9.36669	0.00220964	2.65568	0.130015	0.886006			-5.73205	2.65568
XM_005665619.3	CDKAL1	XM_005665619	100512355	6.15267	-0.175111	71.1438	9.36327	0.00221377	2.65487	0.130076	0.885803			6.15267	2.65487
XM_005661435.3	MIER2	XM_005661435	100517458	6.04996	-0.191799	66.2552	9.35749	0.00222076	2.6535	0.130304	0.885041			6.04996	2.6535
XM_005671535.3	CHST15	XM_005671535	100152393	6.39848	-0.217105	84.3597	9.33005	0.00225426	2.647	0.131169	0.882169			6.39848	2.647
XM_021083522.1	PGPEP1	XM_021083522	110259315	6.26952	0.0486096	77.1461	9.33161	0.00225235	2.64736	0.131169	0.882169			6.26952	2.64736
XM_021084575.1	PPIP5K2	XM_021084575	100625306	6.203	0.703266	73.6697	9.33701	0.00224571	2.64865	0.131169	0.882169			6.203	2.64865
XR_001303287.2	LOC102157750	XR_001303287	102157750	5.75778	-0.645573	54.1084	9.33597	0.00224699	2.6484	0.131169	0.882169			5.75778	2.6484
XR_002337917.1	ULK4	XR_002337917	100522104	-6.17485	0.478555	0.0138415	9.33428	0.00224906	2.648	0.131169	0.882169			-6.17485	2.648
XM_021084012.1	RANBP3	XM_021084012	100514391	-6.51568	0.0670866	0.0109291	9.33676	0.00224602	2.64859	0.131169	0.882169			-6.51568	2.64859
XM_021097921.1	GPR176	XM_021097921	100153995	5.94003	-0.0696367	61.3941	9.31874	0.00226822	2.64432	0.131799	0.880089			5.94003	2.64432
XM_021075628.1	GIGYF2	XM_021075628	100155829	6.46974	-0.295854	88.6308	9.31194	0.00227665	2.6427	0.132106	0.879079			6.46974	2.6427
XM_003130028.4	MSANTD2	XM_003130028	100523010	5.70545	-1.05902	52.181	9.30338	0.00228732	2.64067	0.132541	0.877649			5.70545	2.64067
XR_002338798.1	LOC100513313	XR_002338798	100513313	5.38343	-2.05108	41.7419	9.29197	0.00230161	2.63797	0.133002	0.876142			5.38343	2.63797
XM_013985497.2	PPP4R1L	XM_013985497	100151752	-5.63028	-1.52825	0.0201892	9.2931	0.00230018	2.63824	0.133002	0.876142			-5.63028	2.63824
XM_013986090.2	JADE3	XM_013986090	100521831	-5.75931	-1.66667	0.0184619	9.27569	0.00232216	2.63411	0.133821	0.873477			-5.75931	2.63411
XM_013993540.2	BNC2	XM_013993540	100513064	-6.02181	0.532574	0.0153906	9.27685	0.00232069	2.63438	0.133821	0.873477			-6.02181	2.63438
XM_021064238.1	CELF2	XM_021064238	100737017	7.08621	0.971298	135.882	9.269	0.00233065	2.63252	0.133944	0.873077			7.08621	2.63252
XM_021089354.1	PLAG1	XM_021089354	100154905	5.66302	-1.39984	50.6685	9.26898	0.00233068	2.63252	0.133944	0.873077			5.66302	2.63252
XM_005667588.3	MTERF1	XM_005667588	100516386	-5.84729	1.02385	0.0173696	9.26199	0.00233959	2.63086	0.134272	0.872014			-5.84729	2.63086
XM_021078101.1	TPX2	XM_021078101	100525546	5.84876	0.877792	57.6306	9.25034	0.00235451	2.6281	0.134393	0.871623			5.84876	2.6281
XM_021071733.1	ZKSCAN7	XM_021071733	100627632	5.64796	-1.55285	50.1424	9.25421	0.00234955	2.62902	0.134393	0.871623			5.64796	2.62902
XM_021079315.1	DPY19L1	XM_021079315	100525550	-5.6674	-1.45702	0.0196763	9.25059	0.0023542	2.62816	0.134393	0.871623			-5.6674	2.62816
XM_021097972.1	PPP1R18	XM_021097972	100151743	-6.08107	1.41795	0.0147712	9.25184	0.00235259	2.62845	0.134393	0.871623			-6.08107	2.62845
XM_021065175.1	TLE4	XM_021065175	100156044	-5.67758	-1.22055	0.019538	9.24669	0.00235922	2.62723	0.134479	0.871347			-5.67758	2.62723
XM_005655768.3	NFAT5	XM_005655768	100516737	6.35982	-0.265872	82.1293	9.22851	0.00238275	2.62292	0.1346	0.870956			6.35982	2.62292
XR_002345569.1	FKBP5	XR_002345569	100155423	5.86235	-0.76673	58.1759	9.23194	0.00237829	2.62373	0.1346	0.870956			5.86235	2.62373
XM_021090174.1	TMEM56	XM_021090174	106507461	5.7027	-1.59035	52.0816	9.22771	0.0023838	2.62273	0.1346	0.870956			5.7027	2.62273
XM_021067913.1	ZNF286A	XM_021067913	106504195	-5.40389	-2.12155	0.0236193	9.22956	0.00238139	2.62317	0.1346	0.870956			-5.40389	2.62317
XM_021075790.1	WRN	XM_021075790	100512139	-5.68688	-1.06015	0.0194124	9.23781	0.00237069	2.62513	0.1346	0.870956			-5.68688	2.62513
XM_021078858.1	LOC102162486	XM_021078858	102162486	-5.71686	0.423098	0.0190131	9.2404	0.00236733	2.62574	0.1346	0.870956			-5.71686	2.62574
XM_005660474.3	DNM1	XM_005660474	100153921	-6.35634	1.78868	0.0122054	9.23175	0.00237855	2.62369	0.1346	0.870956			-6.35634	2.62369
NM_001244146.2	TRMT10A	NM_001244146	100512243	6.47336	-0.332322	88.8537	9.21417	0.00240149	2.61952	0.135234	0.868913			6.47336	2.61952
XM_021064490.1	KANK1	XM_021064490	100626649	6.25003	-0.211378	76.1107	9.2144	0.00240119	2.61957	0.135234	0.868913			6.25003	2.61957
XM_005663890.3	BAZ2A	XM_005663890	100153516	6.27178	-0.163534	77.2668	9.20857	0.00240885	2.61819	0.135467	0.868166			6.27178	2.61819
XM_021087860.1	TAF1B	XM_021087860	397176	6.65759	1.55951	100.957	9.19015	0.00243321	2.61382	0.136618	0.864491			6.65759	2.61382
XM_021073492.1	CPEB3	XM_021073492	100152117	-5.19524	-0.4628	0.0272947	9.18818	0.00243584	2.61335	0.136618	0.864491			-5.19524	2.61335
XM_005661083.3	E2F8	XM_005661083	100522785	5.84371	0.258874	57.4292	9.17593	0.00245218	2.61045	0.137052	0.863116			5.84371	2.61045
XM_021081005.1	CAST	XM_021081005	397135	-6.39054	-0.366368	0.0119194	9.17707	0.00245066	2.61072	0.137052	0.863116			-6.39054	2.61072
XM_005652563.3	MFSD5	XM_005652563	100157167	-6.48825	1.28254	0.0111389	9.17506	0.00245336	2.61024	0.137052	0.863116			-6.48825	2.61024
XM_021100445.1	HTT	XM_021100445	397014	6.03621	-0.396819	65.6264	9.16302	0.00246955	2.60738	0.137361	0.862137			6.03621	2.60738
XM_021099784.1	CDKAL1	XM_021099784	100512355	5.6546	-1.25102	50.3738	9.15336	0.00248261	2.60509	0.137361	0.862137			5.6546	2.60509
XM_021070457.1	BBX	XM_021070457	100621192	3.34329	3.64602	10.1491	9.1608	0.00247254	2.60686	0.137361	0.862137			3.34329	2.60686
XM_005657308.3	FBXO21	XM_005657308	100157989	-1.90425	4.85857	0.267156	9.15492	0.0024805	2.60546	0.137361	0.862137			-1.90425	2.60546
XR_001298812.2	LOC106504881	XR_001298812	106504881	-5.34498	-2.00964	0.0246038	9.14993	0.00248728	2.60428	0.137361	0.862137			-5.34498	2.60428
XM_021086755.1	TBC1D24	XM_021086755	102160562	-5.48804	0.816469	0.0222811	9.16712	0.00246402	2.60836	0.137361	0.862137			-5.48804	2.60836
XM_021102625.1	EDEM3	XM_021102625	100625293	-5.97144	0.46524	0.0159374	9.14952	0.00248783	2.60418	0.137361	0.862137			-5.97144	2.60418
XM_021095029.1	RNF152	XM_021095029	100155834	-6.3688	-0.325027	0.0121004	9.15697	0.00247772	2.60595	0.137361	0.862137			-6.3688	2.60595
XM_021063813.1	RGL1	XM_021063813	100515847	-6.3991	-0.467148	0.011849	9.14913	0.00248836	2.60409	0.137361	0.862137			-6.3991	2.60409
XM_001925847.5	UBOX5	XM_001925847	100154685	6.35074	-0.188755	81.6139	9.14477	0.0024943	2.60305	0.137508	0.861674			6.35074	2.60305
XM_003123774.5	TMEM161B	XM_003123774	100518540	6.17319	-0.220099	72.1634	9.13682	0.00250516	2.60116	0.137925	0.860356			6.17319	2.60116
NM_001244179.1	ARID4A	NM_001244179	100153197	5.44844	-0.231228	43.6662	9.12715	0.00251843	2.59887	0.138474	0.858631			5.44844	2.59887
XM_021073655.1	JMJD1C	XM_021073655	100157328	3.44332	2.69801	10.8778	9.12472	0.00252179	2.59829	0.138477	0.858622			3.44332	2.59829
XM_021062743.1	LOC100627195	XM_021062743	100627195	-2.94329	3.42019	0.130012	9.1205	0.00252761	2.59729	0.138615	0.858189			-2.94329	2.59729
XM_005665452.3	POMGNT1	XM_005665452	780413	6.60083	1.76955	97.0617	9.10596	0.00254778	2.59384	0.139539	0.855304			6.60083	2.59384
XM_005663015.3	ZC2HC1A	XM_005663015	100154167	5.66545	2.78101	50.7539	9.10206	0.00255322	2.59291	0.139655	0.854944			5.66545	2.59291
XM_021068124.1	TANC2	XM_021068124	100515233	6.25815	0.806674	76.5404	9.09156	0.00256792	2.59042	0.139891	0.85421			6.25815	2.59042
XM_013986357.2	CUL4B	XM_013986357	100513454	6.24557	-0.333375	75.8757	9.08945	0.00257088	2.58992	0.139891	0.85421			6.24557	2.58992
XM_021091853.1	DOPEY1	XM_021091853	100154796	-5.21569	1.62101	0.0269104	9.09444	0.00256387	2.5911	0.139891	0.85421			-5.21569	2.5911
XM_021076432.1	PKP4	XM_021076432	100523287	-6.36848	1.57382	0.0121031	9.0935	0.00256519	2.59088	0.139891	0.85421			-6.36848	2.59088
XM_021090042.1	CASP8AP2	XM_021090042	100523759	-6.19843	-0.178772	0.0136171	9.07309	0.00259398	2.58603	0.140966	0.850887			-6.19843	2.58603
XM_021062969.1	CBL	XM_021062969	100518854	-5.71325	-1.34802	0.0190608	9.06236	0.00260925	2.58348	0.141612	0.8489			-5.71325	2.58348
XM_021088004.1	ALDOA	XM_021088004	110260081	6.31663	-0.455089	79.7069	9.05446	0.00262055	2.58161	0.141629	0.848846			6.31663	2.58161
XM_021089952.1	ACP6	XM_021089952	100156584	5.72041	-1.42587	52.7248	9.05183	0.00262432	2.58098	0.141629	0.848846			5.72041	2.58098
XM_013982969.2	UBE3B	XM_013982969	100157435	5.5058	-0.897323	45.4372	9.05034	0.00262646	2.58063	0.141629	0.848846			5.5058	2.58063
XM_021098425.1	HFE	XM_021098425	110261476	-5.57667	-0.853102	0.0209534	9.05383	0.00262145	2.58146	0.141629	0.848846			-5.57667	2.58146
XM_021064792.1	TMEM2	XM_021064792	100516588	-6.12601	-0.128933	0.0143182	9.05704	0.00261685	2.58222	0.141629	0.848846			-6.12601	2.58222
NM_214003.1	IGFBP2	NM_214003	397064	-1.34813	8.09291	0.3928	9.03875	0.00264316	2.57788	0.141983	0.847764			-1.34813	2.57788
XM_021100226.1	KIF13A	XM_021100226	100625286	-5.19972	1.45782	0.02721	9.0392	0.00264251	2.57798	0.141983	0.847764			-5.19972	2.57798
XM_021075899.1	HDAC4	XM_021075899	100624050	-6.08243	1.94853	0.0147572	9.04212	0.0026383	2.57868	0.141983	0.847764			-6.08243	2.57868
XR_001302709.2	THOC2	XR_001302709	100154832	5.50604	1.08572	45.4447	9.02852	0.002658	2.57544	0.142597	0.845888			5.50604	2.57544
XM_021067028.1	NR1D1	XM_021067028	641342	6.24823	-0.188233	76.0161	9.01385	0.00267942	2.57196	0.142964	0.844774			6.24823	2.57196
XM_003483388.4	RHOBTB2	XM_003483388	100152436	6.17631	-0.0829087	72.3194	9.01093	0.0026837	2.57127	0.142964	0.844774			6.17631	2.57127
XM_021099875.1	AKAP6	XM_021099875	100155181	5.5877	-1.41998	48.0913	9.01909	0.00267175	2.5732	0.142964	0.844774			5.5877	2.5732
XM_021091418.1	TTLL1	XM_021091418	100621517	5.23159	-2.02949	37.5722	9.00985	0.00268528	2.57101	0.142964	0.844774			5.23159	2.57101
XM_021098305.1	GREM1	XM_021098305	100156280	5.00293	3.04306	32.065	9.01112	0.00268341	2.57131	0.142964	0.844774			5.00293	2.57131
XM_021095712.1	EPB41	XM_021095712	100515614	-6.35834	1.22993	0.0121885	9.01782	0.0026736	2.5729	0.142964	0.844774			-6.35834	2.5729
XM_021091628.1	MCRS1	XM_021091628	100516550	6.22624	-0.408875	74.866	9.00461	0.00269299	2.56976	0.143181	0.844113			6.22624	2.56976
XM_003130167.5	C1GALT1	XM_003130167	100525767	-5.54098	-1.63088	0.0214782	9.00244	0.00269619	2.56925	0.143181	0.844113			-5.54098	2.56925
XM_021080327.1	FAM122B	XM_021080327	100517991	6.33972	-0.256587	80.9928	8.9976	0.00270334	2.5681	0.14338	0.843512			6.33972	2.5681
XM_013977998.2	PLA2G7	XM_013977998	396593	6.26481	-0.401804	76.8947	8.99464	0.00270772	2.5674	0.143431	0.843358			6.26481	2.5674
XM_021076216.1	FBXO25	XM_021076216	100620396	5.95762	1.43326	62.1475	8.98693	0.00271917	2.56556	0.143856	0.842073			5.95762	2.56556
XM_005659921.3	TOGARAM1	XM_005659921	100513707	-2.39141	4.09778	0.190596	8.979	0.002731	2.56368	0.1443	0.840735			-2.39141	2.56368
XM_021062483.1	FAM168A	XM_021062483	100513029	5.95239	1.59732	61.9225	8.97235	0.00274096	2.5621	0.144644	0.839701			5.95239	2.5621
XM_021086826.1	HAGH	XM_021086826	100624780	6.22557	1.67689	74.8312	8.9696	0.00274508	2.56144	0.144679	0.839595			6.22557	2.56144
XM_021064661.1	FRMD3	XM_021064661	100519727	5.40687	-0.185078	42.4258	8.96324	0.00275466	2.55993	0.145001	0.838628			5.40687	2.55993
XM_003124271.3	RADIL	XM_003124271	100511556	5.57759	-0.512551	47.7552	8.95308	0.00277003	2.55752	0.145628	0.836756			5.57759	2.55752
XM_021085746.1	ZNF205	XM_021085746	100626782	-5.30276	-2.01181	0.0253344	8.94767	0.00277824	2.55623	0.145845	0.836109			-5.30276	2.55623
XM_021079708.1	MUM1L1	XM_021079708	100739251	-6.48199	-0.293347	0.0111874	8.94578	0.00278111	2.55578	0.145845	0.836109			-6.48199	2.55578
XM_003354246.4	SEMA6A	XM_003354246	100522008	5.67027	-1.37639	50.924	8.9357	0.0027965	2.55339	0.146469	0.834255			5.67027	2.55339
XM_003481278.4	DNAJC27	XM_003481278	100738251	6.25419	-0.560598	76.3306	8.93	0.00280525	2.55203	0.146561	0.833981			6.25419	2.55203
XM_021099023.1	SIN3A	XM_021099023	100621221	-5.8482	-0.269215	0.0173587	8.93225	0.00280179	2.55256	0.146561	0.833981			-5.8482	2.55256
XM_021062860.1	USP28	XM_021062860	100519614	5.6397	-1.72217	49.856	8.92689	0.00281003	2.55129	0.146628	0.833782			5.6397	2.55129
XM_021072724.1	DMTN	XM_021072724	100157264	5.63405	-0.743218	49.6612	8.91596	0.00282689	2.54869	0.146735	0.833467			5.63405	2.54869
XM_013993588.2	RCL1	XM_013993588	100154484	5.63286	-1.72127	49.6203	8.91607	0.00282671	2.54872	0.146735	0.833467			5.63286	2.54872
XM_021097994.1	PEAK1	XM_021097994	100152646	-3.90756	4.13995	0.0666356	8.91682	0.00282557	2.54889	0.146735	0.833467			-3.90756	2.54889
XM_021063149.1	NFRKB	XM_021063149	100624755	-5.75004	-0.295583	0.0185809	8.91424	0.00282956	2.54828	0.146735	0.833467			-5.75004	2.54828
XM_021077912.1	PCM1	XM_021077912	100514927	-5.8839	-0.841716	0.0169344	8.91597	0.00282688	2.54869	0.146735	0.833467			-5.8839	2.54869
XM_021081662.1	EIF5	XM_021081662	110255321	-5.52191	-1.04692	0.0217641	8.90223	0.00284823	2.54542	0.147521	0.831147			-5.52191	2.54542
XM_021098074.1	MEIS2	XM_021098074	100512756	6.44023	-0.0578499	86.8363	8.89551	0.00285873	2.54383	0.147602	0.830909			6.44023	2.54383
XM_013998954.2	PIK3CD	XM_013998954	100518131	6.13009	-0.452665	70.0394	8.89448	0.00286035	2.54358	0.147602	0.830909			6.13009	2.54358
XR_002346608.1	PDS5A	XR_002346608	102159861	5.67339	0.721288	51.0343	8.8987	0.00285374	2.54459	0.147602	0.830909			5.67339	2.54459
XR_002342560.1	DUSP11	XR_002342560	100516548	5.18134	-0.752843	36.286	8.89109	0.00286565	2.54278	0.147694	0.830638			5.18134	2.54278
XM_005664082.3	FOXM1	XM_005664082	100511565	5.5247	-1.68748	46.0363	8.88231	0.00287947	2.54069	0.148224	0.829082			5.5247	2.54069
XM_013979952.2	ANGEL2	XM_013979952	100523200	-2.74469	4.63498	0.149199	8.87021	0.00289862	2.53781	0.148838	0.827285			-2.74469	2.53781
XM_021087526.1	MTIF2	XM_021087526	100627723	-5.23614	1.12444	0.0265317	8.86582	0.0029056	2.53676	0.148838	0.827285			-5.23614	2.53676
XM_021072346.1	DEPDC5	XM_021072346	100156710	-6.02557	-0.375115	0.0153505	8.86777	0.0029025	2.53723	0.148838	0.827285			-6.02557	2.53723
XM_021090233.1	GLMN	XM_021090233	100153954	-6.72014	1.25601	0.00948497	8.86827	0.00290171	2.53735	0.148838	0.827285			-6.72014	2.53735
XM_021092658.1	PIAS2	XM_021092658	100627995	-1.78919	5.83189	0.289334	8.85722	0.00291932	2.53472	0.149279	0.826002			-1.78919	2.53472
XM_021077972.1	SRC	XM_021077972	100154503	-5.51559	-1.54011	0.0218596	8.85598	0.00292131	2.53442	0.149279	0.826002			-5.51559	2.53442
XM_021097707.1	PTPRM	XM_021097707	100624854	5.41345	-1.5932	42.6198	8.8535	0.00292527	2.53383	0.149299	0.825942			5.41345	2.53383
XM_021062513.1	ARRB1	XM_021062513	100521141	6.47417	2.07435	88.9037	8.84998	0.00293093	2.533	0.149312	0.825905			6.47417	2.533
XM_021097670.1	BAHD1	XM_021097670	100155635	6.39927	0.881252	84.406	8.84448	0.00293976	2.53169	0.149312	0.825905			6.39927	2.53169
XM_021097244.1	LOC100627241	XM_021097244	100627241	-5.52365	1.31399	0.0217379	8.84476	0.00293931	2.53175	0.149312	0.825905			-5.52365	2.53175
XM_013984767.2	PLAGL1	XM_013984767	733596	-5.67475	0.506043	0.0195762	8.84546	0.00293818	2.53192	0.149312	0.825905			-5.67475	2.53192
XM_021091002.1	RBFOX2	XM_021091002	100513594	-6.23584	-0.667612	0.0132686	8.8314	0.00296091	2.52858	0.150204	0.823318			-6.23584	2.52858
XM_021068351.1	ZBTB38	XM_021068351	100337656	5.76202	-0.42175	54.2677	8.81155	0.0029933	2.52385	0.151664	0.819117			5.76202	2.52385
XM_021063172.1	NCAPD3	XM_021063172	100520212	6.20935	-0.622109	73.9948	8.7965	0.00301809	2.52027	0.152456	0.816856			6.20935	2.52027
XM_021101270.1	LOC110262090	XM_021101270	110262090	5.46646	-1.61802	44.2147	8.79545	0.00301983	2.52002	0.152456	0.816856			5.46646	2.52002
XM_013995119.2	KIF3A	XM_013995119	100525739	-6.87416	0.938788	0.00852453	8.79949	0.00301315	2.52098	0.152456	0.816856			-6.87416	2.52098
XM_013984752.2	OSMR	XM_013984752	100519398	-4.76516	3.93356	0.0367742	8.7921	0.00302538	2.51922	0.152553	0.81658			-4.76516	2.51922
XM_013979457.2	BCL9L	XM_013979457	100515846	-5.73594	0.498426	0.0187633	8.78537	0.00303656	2.51762	0.152924	0.815524			-5.73594	2.51762
XM_021073915.1	PRR14L	XM_021073915	100156356	-6.12436	-0.590218	0.0143345	8.78328	0.00304004	2.51712	0.152924	0.815524			-6.12436	2.51712
XM_021095257.1	MYO5A	XM_021095257	594849	-5.27998	2.25867	0.0257376	8.77865	0.00304776	2.51602	0.153129	0.814942			-5.27998	2.51602
XR_002344082.1	C2CD5	XR_002344082	100521725	-5.9909	-0.379463	0.0157238	8.77528	0.0030534	2.51522	0.153229	0.814659			-5.9909	2.51522
XM_021089285.1	LOC100521447	XM_021089285	100521447	-6.48412	0.00779821	0.0111708	8.76174	0.00307615	2.51199	0.154186	0.811955			-6.48412	2.51199
XM_013980797.2	COG1	XM_013980797	100517851	6.05236	-0.481219	66.3656	8.75342	0.00309021	2.51001	0.154303	0.811627			6.05236	2.51001
XM_021085750.1	ZNF205	XM_021085750	100626782	-5.17242	-2.05635	0.0277298	8.75167	0.00309319	2.50959	0.154303	0.811627			-5.17242	2.50959
XM_021077310.1	PKIG	XM_021077310	397661	-5.40229	-1.59736	0.0236455	8.75169	0.00309316	2.5096	0.154303	0.811627			-5.40229	2.5096
XR_002336851.1	LOC106508625	XR_002336851	106508625	-6.06801	-0.455153	0.0149055	8.75666	0.00308474	2.51078	0.154303	0.811627			-6.06801	2.51078
XM_021074285.1	TAF5L	XM_021074285	100155476	6.209	-0.689658	73.9767	8.74898	0.00309775	2.50895	0.154347	0.811503			6.209	2.50895
XM_021069924.1	YEATS2	XM_021069924	100512193	-6.22031	0.158134	0.0134122	8.74224	0.00310922	2.50735	0.154734	0.810414			-6.22031	2.50735
XM_021072976.1	CLIP1	XM_021072976	100153677	-5.85783	-0.010018	0.0172432	8.73962	0.0031137	2.50672	0.154774	0.810303			-5.85783	2.50672
XM_021069458.1	NPHP3	XM_021069458	100521403	-6.26838	0.848285	0.0129727	8.73488	0.0031218	2.50559	0.154993	0.809688			-6.26838	2.50559
XM_013981051.2	LUC7L3	XM_013981051	100625081	5.99931	-0.640532	63.9696	8.71757	0.00315157	2.50147	0.155917	0.807106			5.99931	2.50147
XM_013996571.2	ANKRD46	XM_013996571	100152758	-5.66141	0.253062	0.0197581	8.71969	0.00314791	2.50198	0.155917	0.807106			-5.66141	2.50198
XM_013987408.2	TYK2	XM_013987408	397363	-6.02842	-0.281088	0.0153202	8.71793	0.00315095	2.50156	0.155917	0.807106			-6.02842	2.50156
XM_013980837.2	PECAM1	XM_013980837	396941	6.87804	1.01206	117.624	8.71316	0.00315922	2.50042	0.155995	0.806891			6.87804	2.50042
XM_005656983.3	ZNF207	XM_005656983	100521516	6.37404	1.59245	82.9425	8.71238	0.00316057	2.50023	0.155995	0.806891			6.37404	2.50023
XM_021076003.1	IKZF2	XM_021076003	100737978	6.0177	-0.68402	64.7902	8.70054	0.00318116	2.49741	0.156827	0.80458			6.0177	2.49741
XM_021065507.1	WASF3	XM_021065507	100155782	-6.71634	0.834439	0.00950996	8.68913	0.00320114	2.4947	0.157626	0.802372			-6.71634	2.4947
XM_003133188.4	TCF7L2	XM_003133188	100153922	-2.86136	3.48612	0.137608	8.68174	0.00321414	2.49294	0.157959	0.801457			-2.86136	2.49294
XM_013987086.2	ATF7	XM_013987086	100518609	-6.03076	-0.672495	0.0152954	8.68101	0.00321542	2.49276	0.157959	0.801457			-6.03076	2.49276
XM_021077049.1	TEAD1	XM_021077049	100216478	-3.51089	4.75775	0.0877235	8.6737	0.00322834	2.49102	0.158408	0.800223			-3.51089	2.49102
XM_021090289.1	ZNF644	XM_021090289	100152774	6.04811	-0.682449	66.1703	8.65656	0.00325887	2.48693	0.159532	0.797151			6.04811	2.48693
XM_001924838.6	PDP1	XM_001924838	100153002	-5.25385	-0.211001	0.0262079	8.65711	0.00325788	2.48707	0.159532	0.797151			-5.25385	2.48707
XM_021091988.1	PTPRB	XM_021091988	100156181	5.49885	-1.7987	45.2186	8.6534	0.00326451	2.48618	0.159587	0.797003			5.49885	2.48618
XM_013992927.2	RNF111	XM_013992927	100155446	-3.34486	3.52501	0.0984233	8.65026	0.00327015	2.48543	0.159587	0.797003			-3.34486	2.48543
XM_021083591.1	EPS15L1	XM_021083591	100514037	-5.25066	-1.2304	0.0262661	8.64357	0.00328217	2.48384	0.159587	0.797003			-5.25066	2.48384
XM_003122920.6	HTATIP2	XM_003122920	100521603	-5.3444	-1.64735	0.0246136	8.64111	0.00328661	2.48325	0.159587	0.797003			-5.3444	2.48325
XM_013989695.2	CD151	XM_013989695	100511619	-5.51507	-1.78728	0.0218675	8.64374	0.00328186	2.48388	0.159587	0.797003			-5.51507	2.48388
XM_021095649.1	FGR	XM_021095649	100513738	-5.89174	-0.526705	0.0168426	8.6468	0.00327636	2.48461	0.159587	0.797003			-5.89174	2.48461
XM_021074112.1	FBRSL1	XM_021074112	100152269	-6.02973	-0.651573	0.0153063	8.64168	0.00328558	2.48339	0.159587	0.797003			-6.02973	2.48339
XM_021078771.1	HNRNPM	XM_021078771	100514153	6.10784	-0.524418	68.9674	8.63258	0.00330203	2.48122	0.16015	0.795472			6.10784	2.48122
XM_021075037.1	PPP1R3B	XM_021075037	100515931	5.47672	0.435118	44.5305	8.62703	0.00331212	2.47989	0.160269	0.79515			5.47672	2.47989
XM_021086200.1	TAF6	XM_021086200	110259872	-6.02049	-0.668095	0.0154047	8.62809	0.00331018	2.48015	0.160269	0.79515			-6.02049	2.48015
XM_021083126.1	PHF21A	XM_021083126	100516848	-5.96116	0.267013	0.0160513	8.62242	0.0033205	2.4788	0.16049	0.794553			-5.96116	2.4788
XM_013997150.2	SELENBP1	XM_013997150	100152724	-5.36025	-1.65244	0.0243447	8.61947	0.00332589	2.47809	0.160565	0.794349			-5.36025	2.47809
XM_013980175.2	UBAP2	XM_013980175	100525603	-5.37792	-1.4597	0.0240483	8.61324	0.00333729	2.47661	0.160746	0.793861			-5.37792	2.47661
XM_021084163.1	PLAGL1	XM_021084163	733596	-5.72768	-0.62234	0.0188711	8.61441	0.00333514	2.47689	0.160746	0.793861			-5.72768	2.47689
XM_021096506.1	MIER1	XM_021096506	100621902	-4.91681	0.218488	0.0331049	8.61086	0.00334164	2.47604	0.160771	0.793793			-4.91681	2.47604
XR_002339907.1	POMK	XR_002339907	102161156	6.11544	-0.923825	69.3317	8.60202	0.0033579	2.47393	0.160815	0.793674			6.11544	2.47393
XM_005668516.3	GGACT	XM_005668516	100524456	-5.32386	-1.32645	0.0249665	8.60616	0.00335028	2.47492	0.160815	0.793674			-5.32386	2.47492
XM_021090913.1	PRR5	XM_021090913	100152201	-5.48796	-1.84338	0.0222823	8.60542	0.00335164	2.47474	0.160815	0.793674			-5.48796	2.47474
XM_013981818.2	KCTD6	XM_013981818	100516225	-5.81328	0.150878	0.017784	8.60374	0.00335474	2.47434	0.160815	0.793674			-5.81328	2.47434
XM_021062482.1	FAM168A	XM_021062482	100513029	6.48103	0.753071	89.3273	8.5983	0.00336477	2.47304	0.160887	0.79348			6.48103	2.47304
XM_021101351.1	CEP135	XM_021101351	100627819	5.8726	-0.546577	58.5907	8.59706	0.00336707	2.47275	0.160887	0.79348			5.8726	2.47275
XM_021071600.1	CLASP2	XM_021071600	100512630	5.85396	-0.362327	57.8386	8.59133	0.00337767	2.47138	0.161027	0.793103			5.85396	2.47138
XM_021098758.1	POLH	XM_021098758	100153104	-5.30613	-1.62404	0.0252753	8.5925	0.0033755	2.47166	0.161027	0.793103			-5.30613	2.47166
XM_021073852.1	MYOF	XM_021073852	100154898	5.91002	-0.694798	60.1305	8.57185	0.00341401	2.46674	0.161726	0.791219			5.91002	2.46674
XM_021075396.1	PMS1	XM_021075396	100513383	5.83759	0.410009	57.1859	8.55877	0.00343861	2.46362	0.161726	0.791219			5.83759	2.46362
XM_021081324.1	TNRC6A	XM_021081324	110258158	5.78472	-0.0334447	55.1281	8.56636	0.00342431	2.46543	0.161726	0.791219			5.78472	2.46543
XM_021083400.1	TRIM41	XM_021083400	100626621	5.3492	-1.25463	40.7634	8.57106	0.00341549	2.46655	0.161726	0.791219			5.3492	2.46655
XM_021063622.1	PPFIA4	XM_021063622	100512361	5.18503	-1.20954	36.3789	8.56434	0.00342811	2.46495	0.161726	0.791219			5.18503	2.46495
XM_005670854.3	MORC2	XM_005670854	100153895	4.40897	2.732	21.2438	8.57464	0.00340878	2.4674	0.161726	0.791219			4.40897	2.4674
XM_021068628.1	GAPVD1	XM_021068628	106504138	4.38201	4.40726	20.8505	8.57699	0.00340438	2.46796	0.161726	0.791219			4.38201	2.46796
XM_021072500.1	CCAR1	XM_021072500	100517429	4.17518	3.3208	18.0657	8.57418	0.00340964	2.46729	0.161726	0.791219			4.17518	2.46729
XM_021067527.1	GEMIN4	XM_021067527	100522827	-5.44038	1.32292	0.0230294	8.56059	0.00343518	2.46405	0.161726	0.791219			-5.44038	2.46405
XM_013979670.2	CFAP69	XM_013979670	100622715	-5.59402	2.27721	0.0207029	8.56368	0.00342935	2.46479	0.161726	0.791219			-5.59402	2.46479
XM_021099310.1	ZNF219	XM_021099310	100623182	-5.62325	0.134664	0.0202877	8.56198	0.00343256	2.46438	0.161726	0.791219			-5.62325	2.46438
XM_021086100.1	TRRAP	XM_021086100	106509633	-5.69324	1.3814	0.019327	8.56837	0.00342052	2.46591	0.161726	0.791219			-5.69324	2.46591
XM_021065364.1	PCDH9	XM_021065364	106505308	5.90098	-0.646967	59.7546	8.55083	0.00345365	2.46172	0.162065	0.790311			5.90098	2.46172
XM_021079136.1	KMT2C	XM_021079136	100514805	-4.82521	3.20856	0.035275	8.55278	0.00344996	2.46219	0.162065	0.790311			-4.82521	2.46219
XM_021091321.1	DENND6B	XM_021091321	110260604	-5.40621	-0.777953	0.0235814	8.54885	0.0034574	2.46125	0.162065	0.790311			-5.40621	2.46125
XM_021101325.1	CLOCK	XM_021101325	100628097	-5.68678	-0.173319	0.0194137	8.5431	0.00346835	2.45988	0.162397	0.789423			-5.68678	2.45988
XM_021069201.1	UBA3	XM_021069201	100153428	-5.74314	1.29274	0.01867	8.54105	0.00347226	2.45939	0.162399	0.789417			-5.74314	2.45939
XM_021071147.1	MECOM	XM_021071147	100518275	-6.02111	-0.869559	0.015398	8.53578	0.00348232	2.45813	0.162688	0.788645			-6.02111	2.45813
XM_013993633.2	LOC100524475	XM_013993633	100524475	5.98527	-0.85769	63.3499	8.53367	0.00348635	2.45763	0.16269	0.78864			5.98527	2.45763
XM_003135524.4	MPP1	XM_003135524	100517992	5.42498	-1.77864	42.9618	8.53171	0.00349011	2.45716	0.16269	0.78864			5.42498	2.45716
XM_021062517.1	ARRB1	XM_021062517	100521141	5.94572	-0.69984	61.6367	8.52625	0.0035006	2.45586	0.162842	0.788234			5.94572	2.45586
XR_002346693.1	RUFY3	XR_002346693	100517663	-6.05403	1.47671	0.0150506	8.52597	0.00350114	2.45579	0.162842	0.788234			-6.05403	2.45579
XM_005669126.2	LOC100520452	XM_005669126	100520452	6.6966	0.961068	103.724	8.51973	0.00351317	2.4543	0.163065	0.787638			6.6966	2.4543
XM_013982434.2	ZDHHC23	XM_013982434	100515099	5.63168	-1.18305	49.5799	8.50839	0.00353513	2.45159	0.163065	0.787638			5.63168	2.45159
XM_013985605.2	WDR91	XM_013985605	100524054	5.45689	0.490287	43.9225	8.51497	0.00352237	2.45317	0.163065	0.787638			5.45689	2.45317
XM_005663561.3	PIFO	XM_005663561	102160142	4.78965	0.602897	27.6586	8.51317	0.00352585	2.45274	0.163065	0.787638			4.78965	2.45274
XM_021087207.1	TSGA10	XM_021087207	100523898	-5.39261	-1.71278	0.0238046	8.5074	0.00353704	2.45136	0.163065	0.787638			-5.39261	2.45136
XM_021066728.1	CEP112	XM_021066728	100739667	-5.67499	-0.943385	0.0195731	8.51859	0.00351538	2.45403	0.163065	0.787638			-5.67499	2.45403
XM_021083548.1	UNC13A	XM_021083548	100627038	-5.82032	-0.509122	0.0176973	8.50788	0.00353611	2.45147	0.163065	0.787638			-5.82032	2.45147
XM_021084526.1	TMEM161B	XM_021084526	100518540	-6.74219	0.820809	0.00934112	8.51737	0.00351772	2.45374	0.163065	0.787638			-6.74219	2.45374
XM_013986336.2	DCX	XM_013986336	100523160	5.9939	-0.794109	63.7301	8.50403	0.0035436	2.45055	0.163189	0.78731			5.9939	2.45055
XR_002341762.1	PAPD4	XR_002341762	100512336	6.15877	-0.0614701	71.4457	8.49686	0.00355759	2.44884	0.163368	0.786832			6.15877	2.44884
XM_021065895.1	TEX30	XM_021065895	100526069	5.21547	-0.389087	37.1546	8.49605	0.00355919	2.44865	0.163368	0.786832			5.21547	2.44865
XM_005670673.3	WSB2	XM_005670673	100152765	-5.99564	-0.876622	0.0156723	8.49954	0.00355237	2.44948	0.163368	0.786832			-5.99564	2.44948
XM_021102550.1	PHTF2	XM_021102550	100515229	5.8451	-0.726838	57.4844	8.49181	0.00356749	2.44764	0.163421	0.786691			5.8451	2.44764
NM_001206347.1	POSTN	NM_001206347	100152401	5.58733	2.08575	48.0789	8.49148	0.00356814	2.44756	0.163421	0.786691			5.58733	2.44756
XM_003124540.6	RBBP6	XM_003124540	100521783	5.86495	-0.679258	58.2807	8.48647	0.00357798	2.44636	0.163515	0.786442			5.86495	2.44636
XM_021069562.1	TFDP2	XM_021069562	100620214	-6.59932	0.792656	0.0103135	8.48761	0.00357573	2.44663	0.163515	0.786442			-6.59932	2.44663
XM_021086402.1	ZNF668	XM_021086402	100523433	5.46754	-1.87741	44.2479	8.4836	0.00358363	2.44568	0.163552	0.786344			5.46754	2.44568
XM_021083071.1	AGBL2	XM_021083071	100514151	5.24073	-1.38225	37.811	8.4821	0.00358658	2.44532	0.163552	0.786344			5.24073	2.44532
XM_003128178.4	SMIM13	XM_003128178	100517535	-5.63567	-0.147084	0.0201138	8.46924	0.00361202	2.44225	0.163974	0.785226			-5.63567	2.44225
XM_013993931.2	FUBP3	XM_013993931	100524188	-5.7744	-0.646842	0.0182697	8.47374	0.0036031	2.44332	0.163974	0.785226			-5.7744	2.44332
XM_021099126.1	TSHZ1	XM_021099126	100152487	-5.79668	-0.529325	0.0179898	8.46785	0.00361478	2.44192	0.163974	0.785226			-5.79668	2.44192
XM_003357575.5	SMG7	XM_003357575	100515500	-5.94086	1.03757	0.0162788	8.46755	0.00361537	2.44185	0.163974	0.785226			-5.94086	2.44185
XM_021064577.1	LOC100156293	XM_021064577	100156293	-6.2558	1.25439	0.0130863	8.47217	0.00360622	2.44295	0.163974	0.785226			-6.2558	2.44295
XM_021078305.1	ELMO2	XM_021078305	100624052	4.90891	1.22529	30.0421	8.46477	0.00362091	2.44118	0.164048	0.78503			4.90891	2.44118
XM_021078550.1	HIPK2	XM_021078550	100627515	-5.33505	-1.68158	0.0247736	8.45849	0.00363343	2.43968	0.164437	0.783999			-5.33505	2.43968
XM_005662176.3	LOC100513346	XM_005662176	100513346	5.90148	-0.110681	59.7753	8.44134	0.00366785	2.43559	0.164928	0.782707			5.90148	2.43559
XM_021087667.1	CLIP4	XM_021087667	100518607	-4.15808	2.55964	0.0560134	8.44524	0.00365999	2.43652	0.164928	0.782707			-4.15808	2.43652
XM_021068264.1	TRPC1	XM_021068264	100156938	-5.76625	-0.499876	0.0183733	8.4441	0.0036623	2.43625	0.164928	0.782707			-5.76625	2.43625
XM_021081628.1	TRAF3	XM_021081628	100156979	-5.90895	-0.80305	0.0166429	8.44442	0.00366166	2.43632	0.164928	0.782707			-5.90895	2.43632
XM_021070078.1	ACAP2	XM_021070078	100627914	-6.03877	1.29319	0.0152107	8.44255	0.00366542	2.43588	0.164928	0.782707			-6.03877	2.43588
XM_021074283.1	TAF5L	XM_021074283	100155476	-6.44658	1.04477	0.0114653	8.44526	0.00365997	2.43652	0.164928	0.782707			-6.44658	2.43652
[truncated: 41,020 more rows]

## Sheet: Sheet1
target_id	Gene Symbol	GenBank Nucleotide Accession	GeneID Sus scrofa	logFC	logCPM	Expression ratio (Milk/Control)	LR	PValue	-log10(P-value)	FDR	-log10(FDR)
[truncated: 508 more rows]
