# Supplementary material for: Bovine milk consumption affects the transcriptome of porcine adipose stem cells: Do exosomes play any role?
Source: PLoS One. 2024 Dec 20;19(12):e0302702. doi: 10.1371/journal.pone.0302702 (PMC11661651; doi:10.1371/journal.pone.0302702)
Supplement: S4 File — (XLSX) [file pone.0302702.s004.xlsx]

## Sheet: Information
Species (Please select species from the drop down menu!)	Bovine (bta)
p-value between comparisons cut-off	0.05	1.30103						Bovine (bta)	Bar	0	50	100
Total unique Entrez gene ID in array	13332							Human (hsa)	Shade	-100	0	100
Tot unique Entrez gene ID in array associated with term	5061	37.9613	% array genes					Mouse (mmu)
Total number of Terms covered by the Genome	308								10 most overall impacted Terms	Impact	Flux	Rank
Total number of Terms covered by the Array	308		100	% genome terms					Long-term potentiation	474.27	-235.257	1
Terms in array with at the least coverage of (%)	20	301	97.7273	% array terms					Circadian rhythm - mammal	422.813	273.194	2
Terms in array with at the least coverage of (%)	50	264	85.7143	% array terms					Th1 and Th2 cell differentiation	314.022	-33.5604	3
Terms underrepresented with a min of coverage (%)	20	7	2.27273	% Term					Amphetamine addiction	307.919	79.9927	4
Terms underrepresented with a min of coverage (%)	50	44	14.2857	% Term					Renin secretion	279.743	32.2574	5
Average coverage of terms by array (%)	72.3039	%							VEGF signaling pathway	276.35	-276.35	6
% mean coverage of terms by array (min %)	20	74.1838	24.0857	% array terms					Glutamatergic synapse	250.64	-39.6593	7
% mean coverage of terms by array (min %)	50	78.9487	25.6327	% array terms					Hedgehog signaling pathway	247.006	33.3422	8
Max coverage	100	%							Cocaine addiction	245.938	126.314	9
Number of terms with coverage min of (%)	100	6	1.94805	% array terms					Oocyte meiosis	244.059	-161.244	10
Min coverage	0	%
Number of terms with coverage of (%)	0	2	0.649351	% array terms
Cut-off % coverage of terms selected	30	minimum acceptable % of genes in pathway covered by array
									Yes
Is your dataset in "DATA-DEG" with FDR for overall effect?	Yes	If Yes add in column C of "DATA-DEG" the FDR values							No
Minimum number of genes in a pathway	4	this is considering the whole genome
If you have a FDR column please add the FDR cut-off	0.1	X
Value for maximum bar of impact	100
Number of overal DEG (oligo) (FDR£X)	508
Minimum number of DEG in pathway	2

## Sheet: Summary pathways
Category	Milk vs Control																																				300
1. Metabolism	150.012	29.8644																																			-150
1.0 Global and overview maps	70.2105	41.6267																																			150
1.1 Carbohydrate Metabolism	170.517	65.8842
1.2 Energy Metabolism
1.3 Lipid Metabolism	169.949	40.9535
1.4 Nucleotide Metabolism	83.1278	40.1218
1.5 Amino Acid Metabolism	136.679	29.7699
1.6 Metabolism of Other Amino Acids
1.7 Glycan Biosynthesis and Metabolism	193.081	-24.0691
1.8 Metabolism of Cofactors and Vitamins	240.028	42.5082
1.9 Metabolism of Terpenoids and Polyketides
1.10 Biosynthesis of Other Secondary Metabolites
1.11 Xenobiotics Biodegradation and Metabolism
2. Genetic Information Processing	91.1199	27.4908
2.1 Transcription	32.0924	32.0924
2.2 Translation	84.3579	59.7232
2.3 Folding, Sorting and Degradation	115.304	4.4687
2.4 Replication and Repair
3. Environmental Information Processing	139.46	-38.2546
3.1 Membrane transport	123.158	24.2348
3.2 Signal Transduction	148.433	-41.6197
3.3 Signaling Molecules and Interaction	39.9344	-29.1179
4. Cellular Processes	106.431	-23.3138
4.1 Transport and Catabolism	91.1827	-23.473
4.2 Cell Motility
4.3 Cell Growth and Death	95.6983	2.46525
4.4 Cell Communication
4.5 Cell Motility	94.8151	-66.7789
5. Organismal Systems	170.627	-52.3508
5.1 Immune System	180.438	-93.4793
5.2 Endocrine System	153.316	-54.8976
5.3 Circulatory System	84.4021	-33.4459
5.4 Digestive System	139.53	44.5667
5.5 Excretory System	154.35	-68.8313
5.6 Nervous System	202.586	-64.8374
5.7 Sensory System	158.591	-77.4566
5.8 Development	149.059	-85.1336
5.9 Aging	194.793	-44.8984
5.10 Environmental Adaptation	323.201	107.053
6. Human Diseases	124.056	-45.9138
6.1 Cancers: Overview	101.906	-44.8889
6.2 Cancers: Specific types	132.208	-85.7098
6.3 Immune diseases
6.4 Neurodegenerative Diseases	126.044	-81.5567
6.5 Substance dependence	201.839	67.4758
6.6 Cardiovascular Diseases	83.8595	8.47842
6.7 Endocrine and metabolic diseases	178.893	-48.027
6.8 Infectious diseases: Bacterial	103.45	-103.45
6.9 Infectious diseases: Viral	89.839	-49.6599
6.10 Infectious diseases: Parasitic	117.275	9.63215
6.12 Drug resistance: Antineoplastic	102.615	-46.1717

## Sheet: Details pathways
				Flux	=	-150		-75		0		75		150			Impact		=	0		37.5		75		150		300
Path ID	CATEGORY	SUB-CATEGORY	PATHWAY	Milk vs. Control
bta01100	1. Metabolism	1.0 Global and overview maps	Metabolic pathways	71.8648	14.6971
bta01200	1. Metabolism	1.0 Global and overview maps	Carbon metabolism	68.5563	68.5563																																							163.448	1
bta01210	1. Metabolism	1.0 Global and overview maps	2-Oxocarboxylic acid metabolism																																									68.0782	1
bta01212	1. Metabolism	1.0 Global and overview maps	Fatty acid metabolism
bta01230	1. Metabolism	1.0 Global and overview maps	Biosynthesis of amino acids
bta00010	1. Metabolism	1.1 Carbohydrate Metabolism	Glycolysis / Gluconeogenesis
bta00020	1. Metabolism	1.1 Carbohydrate Metabolism	Citrate cycle (TCA cycle)
bta00030	1. Metabolism	1.1 Carbohydrate Metabolism	Pentose phosphate pathway
bta00040	1. Metabolism	1.1 Carbohydrate Metabolism	Pentose and glucuronate interconversions
bta00051	1. Metabolism	1.1 Carbohydrate Metabolism	Fructose and mannose metabolism
bta00052	1. Metabolism	1.1 Carbohydrate Metabolism	Galactose metabolism
bta00053	1. Metabolism	1.1 Carbohydrate Metabolism	Ascorbate and aldarate metabolism																																									-129.973	1
bta00500	1. Metabolism	1.1 Carbohydrate Metabolism	Starch and sucrose metabolism																																									230.693	1
bta00520	1. Metabolism	1.1 Carbohydrate Metabolism	Amino sugar and nucleotide sugar metabolism
bta00562	1. Metabolism	1.1 Carbohydrate Metabolism	Inositol phosphate metabolism	104.633	-104.633
bta00620	1. Metabolism	1.1 Carbohydrate Metabolism	Pyruvate metabolism
bta00630	1. Metabolism	1.1 Carbohydrate Metabolism	Glyoxylate and dicarboxylate metabolism
bta00640	1. Metabolism	1.1 Carbohydrate Metabolism	Propanoate metabolism	236.401	236.401																																							38.9452	1
bta00650	1. Metabolism	1.1 Carbohydrate Metabolism	Butanoate metabolism
bta00190	1. Metabolism	1.2 Energy Metabolism	Oxidative phosphorylation
bta00910	1. Metabolism	1.2 Energy Metabolism	Nitrogen metabolism
bta00920	1. Metabolism	1.2 Energy Metabolism	Sulfur metabolism																																									54.7326	1
bta00061	1. Metabolism	1.3 Lipid Metabolism	Fatty acid biosynthesis																																									-59.956	1
bta00062	1. Metabolism	1.3 Lipid Metabolism	Fatty acid elongation in mitochondria
bta00071	1. Metabolism	1.3 Lipid Metabolism	Fatty acid degradation
bta00072	1. Metabolism	1.3 Lipid Metabolism	Synthesis and degradation of ketone bodies
bta00100	1. Metabolism	1.3 Lipid Metabolism	Steroid biosynthesis																																									67.2152	1
bta00120	1. Metabolism	1.3 Lipid Metabolism	Primary bile acid biosynthesis
bta00140	1. Metabolism	1.3 Lipid Metabolism	Steroid hormone biosynthesis																																									96.3534	1
bta00561	1. Metabolism	1.3 Lipid Metabolism	Glycerolipid metabolism	88.1059	-0.38094
bta00564	1. Metabolism	1.3 Lipid Metabolism	Glycerophospholipid metabolism	186.442	59.6292																																							772.187	1
bta00565	1. Metabolism	1.3 Lipid Metabolism	Ether lipid metabolism	235.299	63.6121																																							121.828	1
bta00590	1. Metabolism	1.3 Lipid Metabolism	Arachidonic acid metabolism
bta00591	1. Metabolism	1.3 Lipid Metabolism	Linoleic acid metabolism
bta00592	1. Metabolism	1.3 Lipid Metabolism	alpha-Linolenic acid metabolism
bta00600	1. Metabolism	1.3 Lipid Metabolism	Sphingolipid metabolism
bta01040	1. Metabolism	1.3 Lipid Metabolism	Biosynthesis of unsaturated fatty acids																																									-192.46	1
bta00230	1. Metabolism	1.4 Nucleotide Metabolism	Purine metabolism	78.8695	38.9452
bta00240	1. Metabolism	1.4 Nucleotide Metabolism	Pyrimidine metabolism	87.3861	41.2984																																							75.7473	1
bta00220	1. Metabolism	1.5 Amino Acid Metabolism	Arginine biosynthesis																																									-38.507	1
bta00250	1. Metabolism	1.5 Amino Acid Metabolism	Alanine, aspartate and glutamate metabolism																																									-86.4128	1
bta00260	1. Metabolism	1.5 Amino Acid Metabolism	Glycine, serine and threonine metabolism																																									-53.7435	1
bta00270	1. Metabolism	1.5 Amino Acid Metabolism	Cysteine and methionine metabolism	107.27	4.80719
bta00280	1. Metabolism	1.5 Amino Acid Metabolism	Valine, leucine and isoleucine degradation
bta00290	1. Metabolism	1.5 Amino Acid Metabolism	Valine, leucine and isoleucine biosynthesis																																									-104.093	1
bta00300	1. Metabolism	1.5 Amino Acid Metabolism	Lysine biosynthesis																																									164.119	1
bta00310	1. Metabolism	1.5 Amino Acid Metabolism	Lysine degradation	166.089	54.7326
bta00330	1. Metabolism	1.5 Amino Acid Metabolism	Arginine and proline metabolism																																									-0.38094	1
bta00340	1. Metabolism	1.5 Amino Acid Metabolism	Histidine metabolism																																									-104.633	1
bta00350	1. Metabolism	1.5 Amino Acid Metabolism	Tyrosine metabolism																																									158.759	1
bta00360	1. Metabolism	1.5 Amino Acid Metabolism	Phenylalanine metabolism																																									59.6292	1
bta00380	1. Metabolism	1.5 Amino Acid Metabolism	Tryptophan metabolism																																									63.6121	1
bta00400	1. Metabolism	1.5 Amino Acid Metabolism	Phenylalanine, tyrosine and tryptophan biosynthesis
bta00410	1. Metabolism	1.6 Metabolism of Other Amino Acids	beta-Alanine metabolism
bta00430	1. Metabolism	1.6 Metabolism of Other Amino Acids	Taurine and hypotaurine metabolism
bta00440	1. Metabolism	1.6 Metabolism of Other Amino Acids	Phosphonate and phosphinate metabolism																																									48.8831	1
bta00450	1. Metabolism	1.6 Metabolism of Other Amino Acids	Selenoamino acid metabolism																																									100.488	1
bta00471	1. Metabolism	1.6 Metabolism of Other Amino Acids	D-Glutamine and D-glutamate metabolism																																									131.295	1
bta00472	1. Metabolism	1.6 Metabolism of Other Amino Acids	D-Arginine and D-ornithine metabolism																																									131.295	1
bta00480	1. Metabolism	1.6 Metabolism of Other Amino Acids	Glutathione metabolism																																									-88.5113	1
bta00510	1. Metabolism	1.7 Glycan Biosynthesis and Metabolism	N-Glycan biosynthesis	192.46	-192.46
bta00511	1. Metabolism	1.7 Glycan Biosynthesis and Metabolism	Other glycan degradation																																									236.401	1
bta00512	1. Metabolism	1.7 Glycan Biosynthesis and Metabolism	O-Glycan biosynthesis
bta00514	1. Metabolism	1.7 Glycan Biosynthesis and Metabolism	O-Mannosyl glycan biosynthesis	228.023	-38.507
bta00515	1. Metabolism	1.7 Glycan Biosynthesis and Metabolism	Mannose type O-glycan biosynthesis
bta00531	1. Metabolism	1.7 Glycan Biosynthesis and Metabolism	Glycosaminoglycan degradation
bta00532	1. Metabolism	1.7 Glycan Biosynthesis and Metabolism	Glycosaminoglycan biosynthesis - chondroitin sulfate																																									252.133	1
bta00533	1. Metabolism	1.7 Glycan Biosynthesis and Metabolism	Glycosaminoglycan biosynthesis - keratan sulfate
bta00534	1. Metabolism	1.7 Glycan Biosynthesis and Metabolism	Glycosaminoglycan biosynthesis - heparan sulfate																																									110.055	1
bta00563	1. Metabolism	1.7 Glycan Biosynthesis and Metabolism	Glycosylphosphatidylinositol(GPI)-anchor biosynthesis	158.759	158.759
bta00601	1. Metabolism	1.7 Glycan Biosynthesis and Metabolism	Glycosphingolipid biosynthesis - lacto and neolacto series
bta00603	1. Metabolism	1.7 Glycan Biosynthesis and Metabolism	Glycosphingolipid biosynthesis - globo series
bta00604	1. Metabolism	1.7 Glycan Biosynthesis and Metabolism	Glycosphingolipid biosynthesis - ganglio series
bta00130	1. Metabolism	1.8 Metabolism of Cofactors and Vitamins	Ubiquinone and other terpenoid-quinone biosynthesis																																									42.5082	1
bta00670	1. Metabolism	1.8 Metabolism of Cofactors and Vitamins	One carbon pool by folate
bta00730	1. Metabolism	1.8 Metabolism of Cofactors and Vitamins	Thiamine metabolism																																									-114.413	1
bta00740	1. Metabolism	1.8 Metabolism of Cofactors and Vitamins	Riboflavin metabolism
bta00750	1. Metabolism	1.8 Metabolism of Cofactors and Vitamins	Vitamin B6 metabolism																																									-45.9348	1
bta00760	1. Metabolism	1.8 Metabolism of Cofactors and Vitamins	Nicotinate and nicotinamide metabolism
bta00770	1. Metabolism	1.8 Metabolism of Cofactors and Vitamins	Pantothenate and CoA biosynthesis
bta00780	1. Metabolism	1.8 Metabolism of Cofactors and Vitamins	Biotin metabolism																																									123.768	1
bta00785	1. Metabolism	1.8 Metabolism of Cofactors and Vitamins	Lipoic acid metabolism
bta00790	1. Metabolism	1.8 Metabolism of Cofactors and Vitamins	Folate biosynthesis																																									14.6971	1
bta00830	1. Metabolism	1.8 Metabolism of Cofactors and Vitamins	Retinol metabolism																																									68.5563	1
bta00860	1. Metabolism	1.8 Metabolism of Cofactors and Vitamins	Porphyrin and chlorophyll metabolism	240.028	42.5082
bta00900	1. Metabolism	1.9 Metabolism of Terpenoids and Polyketides	Terpenoid backbone biosynthesis
bta00232	1. Metabolism	1.10 Biosynthesis of Other Secondary Metabolites	Caffeine metabolism																																									41.2984	1
bta00524	1. Metabolism	1.10 Biosynthesis of Other Secondary Metabolites	Butirosin and neomycin biosynthesis
bta00980	1. Metabolism	1.11 Xenobiotics Biodegradation and Metabolism	Metabolism of xenobiotics by cytochrome P450
bta00982	1. Metabolism	1.11 Xenobiotics Biodegradation and Metabolism	Drug metabolism - cytochrome P450																																									4.80719	1
bta00983	1. Metabolism	1.11 Xenobiotics Biodegradation and Metabolism	Drug metabolism - other enzymes																																									51.3885	1
bta03020	2. Genetic Information Processing	2.1 Transcription	RNA polymerase																																									-36.3667	1
bta03022	2. Genetic Information Processing	2.1 Transcription	Basal transcription factors																																									-102.901	1
bta03040	2. Genetic Information Processing	2.1 Transcription	Spliceosome	32.0924	32.0924																																							41.0824	1
bta00970	2. Genetic Information Processing	2.2 Translation	Aminoacyl-tRNA biosynthesis
bta03008	2. Genetic Information Processing	2.2 Translation	Ribosome biogenesis in eukaryotes																																									-76.6967	1
bta03010	2. Genetic Information Processing	2.2 Translation	Ribosome																																									24.2348	1
bta03013	2. Genetic Information Processing	2.2 Translation	RNA transport	66.9192	17.6498																																							-45.5285	1
bta03015	2. Genetic Information Processing	2.2 Translation	mRNA surveillance pathway	101.797	101.797
bta03018	2. Genetic Information Processing	2.3 Folding, Sorting and Degradation	RNA degradation																																									17.6498	1
bta03050	2. Genetic Information Processing	2.3 Folding, Sorting and Degradation	Proteasome																																									101.797	1
bta03060	2. Genetic Information Processing	2.3 Folding, Sorting and Degradation	Protein export
bta04120	2. Genetic Information Processing	2.3 Folding, Sorting and Degradation	Ubiquitin mediated proteolysis	171.973	27.2654																																							-73.8992	1
bta04122	2. Genetic Information Processing	2.3 Folding, Sorting and Degradation	Sulfur relay system
bta04130	2. Genetic Information Processing	2.3 Folding, Sorting and Degradation	SNARE interactions in vesicular transport	136.213	-2.76423
bta04141	2. Genetic Information Processing	2.3 Folding, Sorting and Degradation	Protein processing in endoplasmic reticulum	37.7251	-11.0951																																							32.0924	1
bta03030	2. Genetic Information Processing	2.4 Replication and Repair	DNA replication
bta03410	2. Genetic Information Processing	2.4 Replication and Repair	Base excision repair
bta03420	2. Genetic Information Processing	2.4 Replication and Repair	Nucleotide excision repair
bta03430	2. Genetic Information Processing	2.4 Replication and Repair	Mismatch repair																																									63.5226	1
bta03440	2. Genetic Information Processing	2.4 Replication and Repair	Homologous recombination
bta03450	2. Genetic Information Processing	2.4 Replication and Repair	Non-homologous end-joining
bta03460	2. Genetic Information Processing	2.4 Replication and Repair	Fanconi anemia pathway
bta02010	3. Environmental Information Processing	3.1 Membrane Transport	ABC transporters	123.158	24.2348
bta04010	3. Environmental Information Processing	3.2 Signal Transduction	MAPK signaling pathway	173.589	-42.6413																																							43.1674	1
bta04012	3. Environmental Information Processing	3.2 Signal Transduction	ErbB signaling pathway	204.888	-105.388																																							-42.6413	1
bta04014	3. Environmental Information Processing	3.2 Signal Transduction	Ras signaling pathway	136.038	-82.8589																																							-105.388	1
bta04015	3. Environmental Information Processing	3.2 Signal Transduction	Rap1 signaling pathway	117.669	17.2303																																							-82.8589	1
bta04020	3. Environmental Information Processing	3.2 Signal Transduction	Calcium signaling pathway	140.383	-64.5118																																							17.2303	1
bta04022	3. Environmental Information Processing	3.2 Signal Transduction	cGMP-PKG signaling pathway	175.098	113.646																																							-64.5118	1
bta04024	3. Environmental Information Processing	3.2 Signal Transduction	cAMP signaling pathway	146.219	-27.6338																																							113.646	1
bta04064	3. Environmental Information Processing	3.2 Signal Transduction	NF-kappa B signaling pathway	87.8216	10.9969																																							-27.6338	1
bta04066	3. Environmental Information Processing	3.2 Signal Transduction	HIF-1 signaling pathway	112.689	-112.689																																							-14.2889	1
bta04068	3. Environmental Information Processing	3.2 Signal Transduction	FoxO signaling pathway	132.906	-40.7317																																							71.4307	1
bta04070	3. Environmental Information Processing	3.2 Signal Transduction	Phosphatidylinositol signaling system	181.606	-138.7																																							10.9969	1
bta04071	3. Environmental Information Processing	3.2 Signal Transduction	Sphingolipid signaling pathway	101.439	-64.3241																																							-112.689	1
bta04072	3. Environmental Information Processing	3.2 Signal Transduction	Phospholipase D signaling pathway	151.561	-117.603																																							-40.7317	1
bta04150	3. Environmental Information Processing	3.2 Signal Transduction	mTOR signaling pathway	157.731	-89.5424																																							-138.7	1
bta04151	3. Environmental Information Processing	3.2 Signal Transduction	PI3K-Akt signaling pathway	81.6033	-9.15061																																							-64.3241	1
bta04152	3. Environmental Information Processing	3.2 Signal Transduction	AMPK signaling pathway	182.634	126.007																																							-117.603	1
bta04310	3. Environmental Information Processing	3.2 Signal Transduction	Wnt signaling pathway	122.648	-84.1253																																							-45.8822	1
bta04330	3. Environmental Information Processing	3.2 Signal Transduction	Notch signaling pathway	196.739	24.4344																																							10.1995	1
bta04340	3. Environmental Information Processing	3.2 Signal Transduction	Hedgehog signaling pathway	247.006	33.3422																																							-161.244	1
bta04350	3. Environmental Information Processing	3.2 Signal Transduction	TGF-beta signaling pathway	106.176	-30.9495
bta04370	3. Environmental Information Processing	3.2 Signal Transduction	VEGF signaling pathway	276.35	-276.35																																							27.2654	1
bta04371	3. Environmental Information Processing	3.2 Signal Transduction	Apelin signaling pathway	148.495	10.8388
bta04390	3. Environmental Information Processing	3.2 Signal Transduction	Hippo signaling pathway	66.0763	-24.881																																							-2.76423	1
bta04392	3. Environmental Information Processing	3.2 Signal Transduction	Hippo signaling pathway - multiple species																																									30.6267	1
bta04630	3. Environmental Information Processing	3.2 Signal Transduction	Jak-STAT signaling pathway	115.036	-23.2887																																							-11.0951	1
bta04060	3. Environmental Information Processing	3.3 Signaling Molecules and Interaction	Cytokine-cytokine receptor interaction																																									-80.6195	1
bta04080	3. Environmental Information Processing	3.3 Signaling Molecules and Interaction	Neuroactive ligand-receptor interaction	45.8822	-45.8822																																							-20.4261	1
bta04512	3. Environmental Information Processing	3.3 Signaling Molecules and Interaction	ECM-receptor interaction
bta04514	3. Environmental Information Processing	3.3 Signaling Molecules and Interaction	Cell adhesion molecules (CAMs)	33.9866	-12.3535
bta04140	4. Cellular Processes	4.1 Transport and Catabolism	Regulation of autophagy	115.541	30.6267																																							-89.5424	1
bta04142	4. Cellular Processes	4.1 Transport and Catabolism	Lysosome	80.6195	-80.6195																																							-9.15061	1
bta04144	4. Cellular Processes	4.1 Transport and Catabolism	Endocytosis	77.3879	-20.4261																																							126.007	1
bta04145	4. Cellular Processes	4.1 Transport and Catabolism	Phagosome																																									-38.009	1
bta04146	4. Cellular Processes	4.1 Transport and Catabolism	Peroxisome																																									-71.3476	1
bta04110	4. Cellular Processes	4.2 Cell growth and death	Cell cycle	81.777	10.1995																																							-18.4493	1
bta04114	4. Cellular Processes	4.2 Cell growth and death	Oocyte meiosis	244.059	-161.244
bta04115	4. Cellular Processes	4.2 Cell growth and death	p53 signaling pathway																																									-66.3956	1
bta04210	4. Cellular Processes	4.2 Cell growth and death	Apoptosis	38.009	-38.009																																							-45.5129	1
bta04215	4. Cellular Processes	4.2 Cell growth and death	Apoptosis - multiple species																																									-21.3789	1
bta04510	4. Cellular Processes	4.3 Cell growth and death	Focal adhesion	143.192	56.0428																																							-84.1253	1
bta04520	4. Cellular Processes	4.3 Cell growth and death	Adherens junction	70.7104	-70.7104																																							51.8206	1
bta04530	4. Cellular Processes	4.3 Cell growth and death	Tight junction	126.737	49.2241																																							24.4344	1
bta04540	4. Cellular Processes	4.3 Cell growth and death	Gap junction	42.1533	-24.6955																																							33.3422	1
bta04550	4. Cellular Processes	4.3 Cellular community - eukaryotes	Signaling pathways regulating pluripotency of stem cells	162.173	36.6245																																							-30.9495	1
bta04810	4. Cellular Processes	4.5 Cell Motility	Regulation of actin cytoskeleton	94.8151	-66.7789																																							-102.635	1
bta04062	5. Organismal Systems	5.1 Immune System	Chemokine signaling pathway	168.311	71.4307																																							-276.35	1
bta04610	5. Organismal Systems	5.1 Immune System	Complement and coagulation cascades	90.0135	11.685																																							10.8388	1
bta04611	5. Organismal Systems	5.1 Immune System	Platelet activation	178.804	53.8308																																							-204.586	1
bta04612	5. Organismal Systems	5.1 Immune System	Antigen processing and presentation	187.664	-187.664																																							-24.881	1
bta04620	5. Organismal Systems	5.1 Immune System	Toll-like receptor signaling pathway	104.627	-104.627
bta04621	5. Organismal Systems	5.1 Immune System	NOD-like receptor signaling pathway	57.4978	10.0949																																							56.0428	1
bta04622	5. Organismal Systems	5.1 Immune System	RIG-I-like receptor signaling pathway																																									113.099	1
bta04623	5. Organismal Systems	5.1 Immune System	Cytosolic DNA-sensing pathway																																									-12.3535	1
bta04640	5. Organismal Systems	5.1 Immune System	Hematopoietic cell lineage																																									-70.7104	1
bta04650	5. Organismal Systems	5.1 Immune System	Natural killer cell mediated cytotoxicity	213.565	-213.565																																							49.2241	1
bta04657	5. Organismal Systems	5.1 Immune System	IL-17 signaling pathway																																									-24.6955	1
bta04658	5. Organismal Systems	5.1 Immune System	Th1 and Th2 cell differentiation	314.022	-33.5604																																							36.6245	1
bta04659	5. Organismal Systems	5.1 Immune System	Th17 cell differentiation	206.228	-133.71																																							11.685	1
bta04660	5. Organismal Systems	5.1 Immune System	T cell receptor signaling pathway	230.013	-230.013																																							53.8308	1
bta04662	5. Organismal Systems	5.1 Immune System	B cell receptor signaling pathway	186.528	-186.528																																							-187.664	1
bta04664	5. Organismal Systems	5.1 Immune System	Fc epsilon RI signaling pathway	197.684	-197.684
bta04666	5. Organismal Systems	5.1 Immune System	Fc gamma R-mediated phagocytosis	232.886	-93.9886																																							-104.627	1
bta04668	5. Organismal Systems	5.1 Immune System	TNF signaling pathway	137.782	-119.141																																							10.0949	1
bta04670	5. Organismal Systems	5.1 Immune System	Leukocyte transendothelial migration	200.939	-48.7521																																							-63.4533	1
bta04672	5. Organismal Systems	5.1 Immune System	Intestinal immune network for IgA production																																									-48.7063	1
bta03320	5. Organismal Systems	5.2 Endocrine System	PPAR signaling pathway																																									-213.565	1
bta04614	5. Organismal Systems	5.2 Endocrine System	Renin-angiotensin system
bta04910	5. Organismal Systems	5.2 Endocrine System	Insulin signaling pathway	100.641	19.1009																																							-33.5604	1
bta04911	5. Organismal Systems	5.2 Endocrine System	Insulin secretion	136.649	-60.8871																																							-133.71	1
bta04912	5. Organismal Systems	5.2 Endocrine System	GnRH signaling pathway	144.385	-87.5633																																							-230.013	1
bta04913	5. Organismal Systems	5.2 Endocrine System	Ovarian steroidogenesis																																									-186.528	1
bta04914	5. Organismal Systems	5.2 Endocrine System	Progesterone-mediated oocyte maturation	237.803	-137.261																																							-197.684	1
bta04915	5. Organismal Systems	5.2 Endocrine System	Estrogen signaling pathway	131.108	-75.6726																																							-93.9886	1
bta04916	5. Organismal Systems	5.2 Endocrine System	Melanogenesis	102.487	-45.6653																																							-119.141	1
bta04917	5. Organismal Systems	5.2 Endocrine System	Prolactin signaling pathway	121.135	-46.1617																																							-48.7521	1
bta04918	5. Organismal Systems	5.2 Endocrine System	Thyroid hormone synthesis	121.115	-33.6969
bta04919	5. Organismal Systems	5.2 Endocrine System	Thyroid hormone signaling pathway	94.7608	-48.8444																																							273.194	1
bta04920	5. Organismal Systems	5.2 Endocrine System	Adipocytokine signaling pathway	104.548	-0.46878																																							-59.0882	1
bta04921	5. Organismal Systems	5.2 Endocrine System	Oxytocin signaling pathway	151.136	-71.143																																							-235.257	1
bta04922	5. Organismal Systems	5.2 Endocrine System	Glucagon signaling pathway	222.756	-165.935
bta04923	5. Organismal Systems	5.2 Endocrine System	Regulation of lipolysis in adipocytes	152.741	-47.0268																																							-103.888	1
bta04924	5. Organismal Systems	5.2 Endocrine System	Renin secretion	279.743	32.2574																																							15.3457	1
bta04925	5. Organismal Systems	5.2 Endocrine System	Aldosterone synthesis and secretion	198.725	-54.497																																							-39.6593	1
bta04260	5. Organismal Systems	5.3 Circulatory System	Cardiac muscle contraction																																									-71.623	1
bta04261	5. Organismal Systems	5.3 Circulatory System	Adrenergic signaling in cardiomyocytes	101.413	-45.5129																																							6.0689	1
bta04270	5. Organismal Systems	5.3 Circulatory System	Vascular smooth muscle contraction	67.391	-21.3789																																							18.8871	1
bta04970	5. Organismal Systems	5.4 Digestive System	Salivary secretion	53.4907	53.4907																																							-108.574	1
bta04971	5. Organismal Systems	5.4 Digestive System	Gastric acid secretion	82.0265	5.39117																																							-36.8882	1
bta04972	5. Organismal Systems	5.4 Digestive System	Pancreatic secretion	76.999	76.999
bta04973	5. Organismal Systems	5.4 Digestive System	Carbohydrate digestion and absorption	159.075	-159.075																																							-95.5088	1
bta04974	5. Organismal Systems	5.4 Digestive System	Protein digestion and absorption	241.226	241.226																																							-96.3837	1
bta04975	5. Organismal Systems	5.4 Digestive System	Fat digestion and absorption																																									-59.4043	1
bta04976	5. Organismal Systems	5.4 Digestive System	Bile secretion																																									-66.7789	1
bta04977	5. Organismal Systems	5.4 Digestive System	Vitamin digestion and absorption																																									19.1009	1
bta04978	5. Organismal Systems	5.4 Digestive System	Mineral absorption	224.364	49.3679																																							-60.8871	1
bta04960	5. Organismal Systems	5.5 Excretory System	Aldosterone-regulated sodium reabsorption	159.075	-159.075																																							-87.5633	1
bta04961	5. Organismal Systems	5.5 Excretory System	Endocrine and other factor-regulated calcium reabsorption	133.759	-0.0615534																																							78.3744	1
bta04962	5. Organismal Systems	5.5 Excretory System	Vasopressin-regulated water reabsorption	170.215	-47.3577																																							-137.261	1
bta04964	5. Organismal Systems	5.5 Excretory System	Proximal tubule bicarbonate reclamation																																									-75.6726	1
bta04966	5. Organismal Systems	5.5 Excretory System	Collecting duct acid secretion																																									-45.6653	1
bta04720	5. Organismal Systems	5.6 Nervous System	Long-term potentiation	474.27	-235.257																																							-46.1617	1
bta04721	5. Organismal Systems	5.6 Nervous System	Synaptic vesicle cycle																																									-33.6969	1
bta04722	5. Organismal Systems	5.6 Nervous System	Neurotrophin signaling pathway	216.317	-103.888																																							-48.8444	1
bta04723	5. Organismal Systems	5.6 Nervous System	Retrograde endocannabinoid signaling	82.0707	15.3457																																							-0.46878	1
bta04724	5. Organismal Systems	5.6 Nervous System	Glutamatergic synapse	250.64	-39.6593																																							-71.143	1
bta04725	5. Organismal Systems	5.6 Nervous System	Cholinergic synapse	176.85	-71.623																																							-165.935	1
bta04726	5. Organismal Systems	5.6 Nervous System	Serotonergic synapse	90.1448	6.0689																																							-47.0268	1
bta04727	5. Organismal Systems	5.6 Nervous System	GABAergic synapse	101.01	18.8871																																							32.2574	1
bta04728	5. Organismal Systems	5.6 Nervous System	Dopaminergic synapse	229.384	-108.574																																							-54.497	1
bta04730	5. Organismal Systems	5.6 Nervous System	Long-term depression																																									-187.309	1
bta04740	5. Organismal Systems	5.7 Sensory System	Olfactory transduction																																									-26.4708	1
bta04742	5. Organismal Systems	5.7 Sensory System	Taste transduction	95.5088	-95.5088																																							23.8725	1
bta04744	5. Organismal Systems	5.7 Sensory System	Phototransduction																																									-2.20132	1
bta04750	5. Organismal Systems	5.7 Sensory System	Inflammatory mediator regulation of TRP channels	221.673	-59.4043
bta04320	5. Organismal Systems	5.8 Development	Dorso-ventral axis formation	101.284	51.8206
bta04360	5. Organismal Systems	5.8 Development	Axon guidance	141.306	-102.635																																							-159.075	1
bta04380	5. Organismal Systems	5.8 Development	Osteoclast differentiation	204.586	-204.586																																							-0.0615534	1
bta04211	5. Organismal Systems	5.9 Aging	Longevity regulating pathway	199.337	-71.3476																																							-47.3577	1
bta04213	5. Organismal Systems	5.9 Aging	Longevity regulating pathway - multiple species	190.25	-18.4493
bta04710	5. Organismal Systems	5.10 Environmental Adaptation	Circadian rhythm - mammal	422.813	273.194																																							-23.2887	1
bta04713	5. Organismal Systems	5.10 Environmental adaptation	Circadian entrainment	223.589	-59.0882																																							44.9972	1
bta05200	6. Human Diseases	6.1 Cancers: Overview	Pathways in cancer	93.3342	-1.19539
bta05202	6. Human Diseases	6.1 Cancers: Overview	Transcriptional misregulation in cancer	110.349	33.7051																																							53.4907	1
bta05203	6. Human Diseases	6.1 Cancers: Overview	Viral carcinogenesis	151.217	-121.433																																							5.39117	1
bta05204	6. Human Diseases	6.1 Cancers: Overview	Chemical carcinogenesis																																									76.999	1
bta05205	6. Human Diseases	6.1 Cancers: Overview	Proteoglycans in cancer	67.2747	-41.7369																																							-159.075	1
bta05206	6. Human Diseases	6.1 Cancers: Overview	MicroRNAs in cancer	65.8136	15.1789																																							241.226	1
bta05230	6. Human Diseases	6.1 Cancers: Overview	Central carbon metabolism in cancer	90.0035	-63.3898
bta05231	6. Human Diseases	6.1 Cancers: Overview	Choline metabolism in cancer	135.351	-135.351																																							51.6559	1
bta05140	6. Human Diseases	6.10 Infectious diseases: Parasitic	Leishmaniasis																																									196.047	1
bta05142	6. Human Diseases	6.10 Infectious diseases: Parasitic	Chagas disease	48.807	-48.807																																							49.3679	1
bta05143	6. Human Diseases	6.10 Infectious diseases: Parasitic	African trypanosomiasis																																									-39.0477	1
bta05144	6. Human Diseases	6.10 Infectious diseases: Parasitic	Malaria																																									22.7286	1
bta05145	6. Human Diseases	6.10 Infectious diseases: Parasitic	Toxoplasmosis																																									-228.416	1
bta05146	6. Human Diseases	6.10 Infectious diseases: Parasitic	Amoebiasis	185.743	68.0713																																							22.7938	1
bta01521	6. Human Diseases	6.12 Drug resistance: Antineoplastic	EGFR tyrosine kinase inhibitor resistance	102.901	-102.901																																							81.1735	1
bta01522	6. Human Diseases	6.12 Drug resistance: Antineoplastic	Endocrine resistance	128.248	41.0824																																							126.314	1
bta01523	6. Human Diseases	6.12 Drug resistance: Antineoplastic	Antifolate resistance																																									79.9927	1
bta01524	6. Human Diseases	6.12 Drug resistance: Antineoplastic	Platinum drug resistance	76.6967	-76.6967																																							63.2757	1
bta05210	6. Human Diseases	6.2 Cancers: Specific types	Colorectal cancer	118.101	-118.101
bta05211	6. Human Diseases	6.2 Cancers: Specific types	Renal cell carcinoma	150.743	-10.9778																																							0.320981	1
bta05212	6. Human Diseases	6.2 Cancers: Specific types	Pancreatic cancer	196.49	-196.49																																							-67.1096	1
bta05213	6. Human Diseases	6.2 Cancers: Specific types	Endometrial cancer	101.075	-101.075
bta05214	6. Human Diseases	6.2 Cancers: Specific types	Glioma	173.251	-173.251
bta05215	6. Human Diseases	6.2 Cancers: Specific types	Prostate cancer	107.317	-107.317
bta05216	6. Human Diseases	6.2 Cancers: Specific types	Thyroid cancer
bta05217	6. Human Diseases	6.2 Cancers: Specific types	Basal cell carcinoma																																									-48.807	1
bta05218	6. Human Diseases	6.2 Cancers: Specific types	Melanoma	75.3511	-75.3511																																							38.093	1
bta05219	6. Human Diseases	6.2 Cancers: Specific types	Bladder cancer																																									25.7688	1
bta05220	6. Human Diseases	6.2 Cancers: Specific types	Chronic myeloid leukemia	142.289	-78.3407																																							-23.4853	1
bta05221	6. Human Diseases	6.2 Cancers: Specific types	Acute myeloid leukemia	135.113	-51.4881																																							68.0713	1
bta05222	6. Human Diseases	6.2 Cancers: Specific types	Small cell lung cancer	161.969	45.8878																																							94.6848	1
bta05223	6. Human Diseases	6.2 Cancers: Specific types	Non-small cell lung cancer	152.293	-152.293																																							-139.791	1
bta05224	6. Human Diseases	6.2 Cancers: Specific types	Breast cancer	72.51	-9.72085																																							-49.0062	1
bta05310	6. Human Diseases	6.3 Immune diseases	Asthma																																									-71.6365	1
bta05320	6. Human Diseases	6.3 Immune diseases	Autoimmune thyroid disease																																									-22.5614	1
bta05321	6. Human Diseases	6.3 Immune diseases	Inflammatory bowel disease (IBD)																																									-70.6455	1
bta05322	6. Human Diseases	6.3 Immune diseases	Systemic lupus erythematosus																																									-71.2195	1
bta05323	6. Human Diseases	6.3 Immune diseases	Rheumatoid arthritis																																									13.8889	1
bta05330	6. Human Diseases	6.3 Immune diseases	Allograft rejection																																									-76.4386	1
bta05332	6. Human Diseases	6.3 Immune diseases	Graft-versus-host disease																																									-1.19539	1
bta05340	6. Human Diseases	6.3 Immune diseases	Primary immunodeficiency																																									33.7051	1
bta05010	6. Human Diseases	6.4 Neurodegenerative Diseases	Alzheimer's disease	73.2554	-39.0477																																							-121.433	1
bta05012	6. Human Diseases	6.4 Neurodegenerative Diseases	Parkinson's disease
bta05014	6. Human Diseases	6.4 Neurodegenerative Diseases	Amyotrophic lateral sclerosis (ALS)	228.416	-228.416																																							-41.7369	1
bta05016	6. Human Diseases	6.4 Neurodegenerative Diseases	Huntington's disease	76.4617	22.7938																																							15.1789	1
bta05020	6. Human Diseases	6.4 Neurodegenerative Diseases	Prion diseases																																									-118.101	1
bta05030	6. Human Diseases	6.5 Substance dependence	Cocaine addiction	245.938	126.314																																							-10.9778	1
bta05031	6. Human Diseases	6.5 Substance dependence	Amphetamine addiction	307.919	79.9927																																							-196.49	1
bta05032	6. Human Diseases	6.5 Substance dependence	Morphine addiction	126.576	63.2757																																							-101.075	1
bta05033	6. Human Diseases	6.5 Substance dependence	Nicotine addiction																																									-173.251	1
bta05034	6. Human Diseases	6.5 Substance dependence	Alcoholism	126.922	0.320981																																							-107.317	1
bta05410	6. Human Diseases	6.6 Cardiovascular Diseases	Hypertrophic cardiomyopathy (HCM)	79.8738	-79.8738
bta05412	6. Human Diseases	6.6 Cardiovascular Diseases	Arrhythmogenic right ventricular cardiomyopathy (ARVC)																																									45.9644	1
bta05414	6. Human Diseases	6.6 Cardiovascular Diseases	Dilated cardiomyopathy (DCM)	66.6222	0.226613																																							-75.3511	1
bta05416	6. Human Diseases	6.6 Cardiovascular Diseases	Viral myocarditis	105.082	105.082
bta04930	6. Human Diseases	6.7 Endocrine and metabolic diseases	Type II diabetes mellitus	187.309	-187.309																																							-78.3407	1
bta04931	6. Human Diseases	6.7 Endocrine and metabolic diseases	Insulin resistance	236.337	-26.4708																																							-51.4881	1
bta04932	6. Human Diseases	6.7 Endocrine and metabolic diseases	Non-alcoholic fatty liver disease (NAFLD)	74.0981	23.8725																																							45.8878	1
bta04933	6. Human Diseases	6.7 Endocrine and metabolic diseases	AGE-RAGE signaling pathway in diabetic complications	217.829	-2.20132																																							-152.293	1
bta04940	6. Human Diseases	6.7 Endocrine and metabolic diseases	Type I diabetes mellitus																																									-9.72085	1
bta04950	6. Human Diseases	6.7 Endocrine and metabolic diseases	Maturity onset diabetes of the young																																									-63.3898
bta05100	6. Human Diseases	6.8 Infectious diseases: Bacterial	Bacterial invasion of epithelial cells	67.1096	-67.1096																																							-135.351
bta05132	6. Human Diseases	6.8 Infectious diseases: Bacterial	Salmonella infection
bta05133	6. Human Diseases	6.8 Infectious diseases: Bacterial	Pertussis
bta05134	6. Human Diseases	6.8 Infectious diseases: Bacterial	Legionellosis
bta05150	6. Human Diseases	6.8 Infectious diseases: Bacterial	Staphylococcus aureus infection
bta05152	6. Human Diseases	6.8 Infectious diseases: Bacterial	Tuberculosis	139.791	-139.791
bta05160	6. Human Diseases	6.9 Infectious diseases: Viral	Hepatitis C	49.0062	-49.0062
bta05161	6. Human Diseases	6.9 Infectious diseases: Viral	Hepatitis B	107.574	-71.6365
bta05162	6. Human Diseases	6.9 Infectious diseases: Viral	Measles	68.8218	-22.5614
bta05164	6. Human Diseases	6.9 Infectious diseases: Viral	Influenza A	70.6455	-70.6455
bta05166	6. Human Diseases	6.9 Infectious diseases: Viral	HTLV-I infection	176.873	-71.2195
bta05168	6. Human Diseases	6.9 Infectious diseases: Viral	Herpes simplex infection	44.2803	13.8889
bta05169	6. Human Diseases	6.9 Infectious diseases: Viral	Epstein-Barr virus infection	111.672	-76.4386

## Sheet: Sorted pathways
Pathway	Impact	Flux	300
Long-term potentiation	474.27	-235.257	150
Circadian rhythm - mammal	422.813	273.194	-150
Th1 and Th2 cell differentiation	314.022	-33.5604
Amphetamine addiction	307.919	79.9927
Renin secretion	279.743	32.2574
VEGF signaling pathway	276.35	-276.35
Glutamatergic synapse	250.64	-39.6593
Hedgehog signaling pathway	247.006	33.3422
Cocaine addiction	245.938	126.314
Oocyte meiosis	244.059	-161.244
Protein digestion and absorption	241.226	241.226
Porphyrin and chlorophyll metabolism	240.028	42.5082
Progesterone-mediated oocyte maturation	237.803	-137.261
Propanoate metabolism	236.401	236.401
Insulin resistance	236.337	-26.4708
Ether lipid metabolism	235.299	63.6121
Fc gamma R-mediated phagocytosis	232.886	-93.9886
T cell receptor signaling pathway	230.013	-230.013
Dopaminergic synapse	229.384	-108.574
Amyotrophic lateral sclerosis (ALS)	228.416	-228.416
O-Mannosyl glycan biosynthesis	228.023	-38.507
Mineral absorption	224.364	49.3679
Circadian entrainment	223.589	-59.0882
Glucagon signaling pathway	222.756	-165.935
Inflammatory mediator regulation of TRP channels	221.673	-59.4043
AGE-RAGE signaling pathway in diabetic complications	217.829	-2.20132
Neurotrophin signaling pathway	216.317	-103.888
Natural killer cell mediated cytotoxicity	213.565	-213.565
Th17 cell differentiation	206.228	-133.71
ErbB signaling pathway	204.888	-105.388
Osteoclast differentiation	204.586	-204.586
Leukocyte transendothelial migration	200.939	-48.7521
Longevity regulating pathway	199.337	-71.3476
Aldosterone synthesis and secretion	198.725	-54.497
Fc epsilon RI signaling pathway	197.684	-197.684
Notch signaling pathway	196.739	24.4344
Pancreatic cancer	196.49	-196.49
N-Glycan biosynthesis	192.46	-192.46
Longevity regulating pathway - multiple species	190.25	-18.4493
Antigen processing and presentation	187.664	-187.664
Type II diabetes mellitus	187.309	-187.309
B cell receptor signaling pathway	186.528	-186.528
Glycerophospholipid metabolism	186.442	59.6292
Amoebiasis	185.743	68.0713
AMPK signaling pathway	182.634	126.007
Phosphatidylinositol signaling system	181.606	-138.7
Platelet activation	178.804	53.8308
HTLV-I infection	176.873	-71.2195
Cholinergic synapse	176.85	-71.623
cGMP-PKG signaling pathway	175.098	113.646
MAPK signaling pathway	173.589	-42.6413
Glioma	173.251	-173.251
Ubiquitin mediated proteolysis	171.973	27.2654
Vasopressin-regulated water reabsorption	170.215	-47.3577
Chemokine signaling pathway	168.311	71.4307
Lysine degradation	166.089	54.7326
Signaling pathways regulating pluripotency of stem cells	162.173	36.6245
Small cell lung cancer	161.969	45.8878
Aldosterone-regulated sodium reabsorption	159.075	-159.075
Carbohydrate digestion and absorption	159.075	-159.075
Glycosylphosphatidylinositol(GPI)-anchor biosynthesis	158.759	158.759
mTOR signaling pathway	157.731	-89.5424
Regulation of lipolysis in adipocytes	152.741	-47.0268
Non-small cell lung cancer	152.293	-152.293
Phospholipase D signaling pathway	151.561	-117.603
Viral carcinogenesis	151.217	-121.433
Oxytocin signaling pathway	151.136	-71.143
Renal cell carcinoma	150.743	-10.9778
Apelin signaling pathway	148.495	10.8388
cAMP signaling pathway	146.219	-27.6338
GnRH signaling pathway	144.385	-87.5633
Focal adhesion	143.192	56.0428
Chronic myeloid leukemia	142.289	-78.3407
Axon guidance	141.306	-102.635
Calcium signaling pathway	140.383	-64.5118
Tuberculosis	139.791	-139.791
TNF signaling pathway	137.782	-119.141
Insulin secretion	136.649	-60.8871
SNARE interactions in vesicular transport	136.213	-2.76423
Ras signaling pathway	136.038	-82.8589
Acute myeloid leukemia	135.113	-51.4881
Endocrine and other factor-regulated calcium reabsorption	133.759	-0.0615534
FoxO signaling pathway	132.906	-40.7317
Estrogen signaling pathway	131.108	-75.6726
Endocrine resistance	128.248	41.0824
Alcoholism	126.922	0.320981
Tight junction	126.737	49.2241
Morphine addiction	126.576	63.2757
ABC transporters	123.158	24.2348
Wnt signaling pathway	122.648	-84.1253
Prolactin signaling pathway	121.135	-46.1617
Thyroid hormone synthesis	121.115	-33.6969
Colorectal cancer	118.101	-118.101
Rap1 signaling pathway	117.669	17.2303
Regulation of autophagy	115.541	30.6267
Jak-STAT signaling pathway	115.036	-23.2887
HIF-1 signaling pathway	112.689	-112.689
Epstein-Barr virus infection	111.672	-76.4386
Transcriptional misregulation in cancer	110.349	33.7051
Hepatitis B	107.574	-71.6365
Prostate cancer	107.317	-107.317
Cysteine and methionine metabolism	107.27	4.80719
TGF-beta signaling pathway	106.176	-30.9495
Inositol phosphate metabolism	104.633	-104.633
Toll-like receptor signaling pathway	104.627	-104.627
Adipocytokine signaling pathway	104.548	-0.46878
EGFR tyrosine kinase inhibitor resistance	102.901	-102.901
Melanogenesis	102.487	-45.6653
mRNA surveillance pathway	101.797	101.797
Sphingolipid signaling pathway	101.439	-64.3241
Adrenergic signaling in cardiomyocytes	101.413	-45.5129
Dorso-ventral axis formation	101.284	51.8206
Endometrial cancer	101.075	-101.075
GABAergic synapse	101.01	18.8871
Insulin signaling pathway	100.641	19.1009
Taste transduction	95.5088	-95.5088
Regulation of actin cytoskeleton	94.8151	-66.7789
Thyroid hormone signaling pathway	94.7608	-48.8444
Pathways in cancer	93.3342	-1.19539
Serotonergic synapse	90.1448	6.0689
Complement and coagulation cascades	90.0135	11.685
Glycerolipid metabolism	88.1059	-0.38094
NF-kappa B signaling pathway	87.8216	10.9969
Pyrimidine metabolism	87.3861	41.2984
Retrograde endocannabinoid signaling	82.0707	15.3457
Gastric acid secretion	82.0265	5.39117
Cell cycle	81.777	10.1995
PI3K-Akt signaling pathway	81.6033	-9.15061
Lysosome	80.6195	-80.6195
Purine metabolism	78.8695	38.9452
Endocytosis	77.3879	-20.4261
Pancreatic secretion	76.999	76.999
Platinum drug resistance	76.6967	-76.6967
Huntington's disease	76.4617	22.7938
Melanoma	75.3511	-75.3511
Non-alcoholic fatty liver disease (NAFLD)	74.0981	23.8725
Alzheimer's disease	73.2554	-39.0477
Breast cancer	72.51	-9.72085
Metabolic pathways	71.8648	14.6971
Adherens junction	70.7104	-70.7104
Influenza A	70.6455	-70.6455
Measles	68.8218	-22.5614
Carbon metabolism	68.5563	68.5563
Vascular smooth muscle contraction	67.391	-21.3789
Proteoglycans in cancer	67.2747	-41.7369
Bacterial invasion of epithelial cells	67.1096	-67.1096
RNA transport	66.9192	17.6498
Hippo signaling pathway	66.0763	-24.881
MicroRNAs in cancer	65.8136	15.1789
NOD-like receptor signaling pathway	57.4978	10.0949
Salivary secretion	53.4907	53.4907
Hepatitis C	49.0062	-49.0062
Chagas disease	48.807	-48.807
Neuroactive ligand-receptor interaction	45.8822	-45.8822
Herpes simplex infection	44.2803	13.8889
Gap junction	42.1533	-24.6955
Apoptosis	38.009	-38.009
Protein processing in endoplasmic reticulum	37.7251	-11.0951
Cell adhesion molecules (CAMs)	33.9866	-12.3535
Spliceosome	32.0924	32.0924
Glycolysis / Gluconeogenesis
Citrate cycle (TCA cycle)
Pentose phosphate pathway
Pentose and glucuronate interconversions
Fructose and mannose metabolism
Galactose metabolism
Ascorbate and aldarate metabolism
Fatty acid biosynthesis
Fatty acid elongation in mitochondria
Fatty acid degradation
Synthesis and degradation of ketone bodies
Steroid biosynthesis
Primary bile acid biosynthesis
Ubiquinone and other terpenoid-quinone biosynthesis
Steroid hormone biosynthesis
Oxidative phosphorylation
Arginine biosynthesis
Caffeine metabolism
Alanine, aspartate and glutamate metabolism
Glycine, serine and threonine metabolism
Valine, leucine and isoleucine degradation
Valine, leucine and isoleucine biosynthesis
Lysine biosynthesis
Arginine and proline metabolism
Histidine metabolism
Tyrosine metabolism
Phenylalanine metabolism
Tryptophan metabolism
Phenylalanine, tyrosine and tryptophan biosynthesis
beta-Alanine metabolism
Taurine and hypotaurine metabolism
Phosphonate and phosphinate metabolism
Selenoamino acid metabolism
D-Glutamine and D-glutamate metabolism
D-Arginine and D-ornithine metabolism
Glutathione metabolism
Starch and sucrose metabolism
Other glycan degradation
O-Glycan biosynthesis
Mannose type O-glycan biosynthesis
Amino sugar and nucleotide sugar metabolism
Butirosin and neomycin biosynthesis
Glycosaminoglycan degradation
Glycosaminoglycan biosynthesis - chondroitin sulfate
Glycosaminoglycan biosynthesis - keratan sulfate
Glycosaminoglycan biosynthesis - heparan sulfate
Arachidonic acid metabolism
Linoleic acid metabolism
alpha-Linolenic acid metabolism
Sphingolipid metabolism
Glycosphingolipid biosynthesis - lacto and neolacto series
Glycosphingolipid biosynthesis - globo series
Glycosphingolipid biosynthesis - ganglio series
Pyruvate metabolism
Glyoxylate and dicarboxylate metabolism
Butanoate metabolism
One carbon pool by folate
Thiamine metabolism
Riboflavin metabolism
Vitamin B6 metabolism
Nicotinate and nicotinamide metabolism
Pantothenate and CoA biosynthesis
Biotin metabolism
Lipoic acid metabolism
Folate biosynthesis
Retinol metabolism
Terpenoid backbone biosynthesis
Nitrogen metabolism
Sulfur metabolism
Aminoacyl-tRNA biosynthesis
Metabolism of xenobiotics by cytochrome P450
Drug metabolism - cytochrome P450
Drug metabolism - other enzymes
Biosynthesis of unsaturated fatty acids
2-Oxocarboxylic acid metabolism
Fatty acid metabolism
Biosynthesis of amino acids
Antifolate resistance
Ribosome biogenesis in eukaryotes
Ribosome
RNA degradation
RNA polymerase
Basal transcription factors
DNA replication
Proteasome
Protein export
PPAR signaling pathway
Base excision repair
Nucleotide excision repair
Mismatch repair
Homologous recombination
Non-homologous end-joining
Fanconi anemia pathway
Cytokine-cytokine receptor interaction
p53 signaling pathway
Sulfur relay system
Phagosome
Peroxisome
Apoptosis - multiple species
Cardiac muscle contraction
Hippo signaling pathway - multiple species
ECM-receptor interaction
Renin-angiotensin system
RIG-I-like receptor signaling pathway
Cytosolic DNA-sensing pathway
Hematopoietic cell lineage
IL-17 signaling pathway
Intestinal immune network for IgA production
Synaptic vesicle cycle
Long-term depression
Olfactory transduction
Phototransduction
Ovarian steroidogenesis
Type I diabetes mellitus
Maturity onset diabetes of the young
Proximal tubule bicarbonate reclamation
Collecting duct acid secretion
Fat digestion and absorption
Bile secretion
Vitamin digestion and absorption
Parkinson's disease
Prion diseases
Nicotine addiction
Salmonella infection
Pertussis
Legionellosis
Leishmaniasis
African trypanosomiasis
Malaria
Toxoplasmosis
Staphylococcus aureus infection
Chemical carcinogenesis
Thyroid cancer
Basal cell carcinoma
Bladder cancer
Central carbon metabolism in cancer
Choline metabolism in cancer

## Sheet: Sorted by categ pathways
CATEGORY	SUB-CATEGORY	PATHWAY	Impact	Flux	300
1. Metabolism	1.8 Metabolism of Cofactors and Vitamins	Porphyrin and chlorophyll metabolism	240.028	42.5082	150
1. Metabolism	1.1 Carbohydrate Metabolism	Propanoate metabolism	236.401	236.401	-150
1. Metabolism	1.3 Lipid Metabolism	Ether lipid metabolism	235.299	63.6121
1. Metabolism	1.7 Glycan Biosynthesis and Metabolism	O-Mannosyl glycan biosynthesis	228.023	-38.507
1. Metabolism	1.7 Glycan Biosynthesis and Metabolism	N-Glycan biosynthesis	192.46	-192.46
1. Metabolism	1.3 Lipid Metabolism	Glycerophospholipid metabolism	186.442	59.6292
1. Metabolism	1.5 Amino Acid Metabolism	Lysine degradation	166.089	54.7326
1. Metabolism	1.7 Glycan Biosynthesis and Metabolism	Glycosylphosphatidylinositol(GPI)-anchor biosynthesis	158.759	158.759
1. Metabolism	1.5 Amino Acid Metabolism	Cysteine and methionine metabolism	107.27	4.80719
1. Metabolism	1.1 Carbohydrate Metabolism	Inositol phosphate metabolism	104.633	-104.633
1. Metabolism	1.3 Lipid Metabolism	Glycerolipid metabolism	88.1059	-0.38094
1. Metabolism	1.4 Nucleotide Metabolism	Pyrimidine metabolism	87.3861	41.2984
1. Metabolism	1.4 Nucleotide Metabolism	Purine metabolism	78.8695	38.9452
1. Metabolism	1.0 Global and overview maps	Metabolic pathways	71.8648	14.6971
1. Metabolism	1.0 Global and overview maps	Carbon metabolism	68.5563	68.5563
2. Genetic Information Processing	2.3 Folding, Sorting and Degradation	Ubiquitin mediated proteolysis	171.973	27.2654
2. Genetic Information Processing	2.3 Folding, Sorting and Degradation	SNARE interactions in vesicular transport	136.213	-2.76423
2. Genetic Information Processing	2.2 Translation	mRNA surveillance pathway	101.797	101.797
2. Genetic Information Processing	2.2 Translation	RNA transport	66.9192	17.6498
2. Genetic Information Processing	2.3 Folding, Sorting and Degradation	Protein processing in endoplasmic reticulum	37.7251	-11.0951
2. Genetic Information Processing	2.1 Transcription	Spliceosome	32.0924	32.0924
3. Environmental Information Processing	3.2 Signal Transduction	VEGF signaling pathway	276.35	-276.35
3. Environmental Information Processing	3.2 Signal Transduction	Hedgehog signaling pathway	247.006	33.3422
3. Environmental Information Processing	3.2 Signal Transduction	ErbB signaling pathway	204.888	-105.388
3. Environmental Information Processing	3.2 Signal Transduction	Notch signaling pathway	196.739	24.4344
3. Environmental Information Processing	3.2 Signal Transduction	AMPK signaling pathway	182.634	126.007
3. Environmental Information Processing	3.2 Signal Transduction	Phosphatidylinositol signaling system	181.606	-138.7
3. Environmental Information Processing	3.2 Signal Transduction	cGMP-PKG signaling pathway	175.098	113.646
3. Environmental Information Processing	3.2 Signal Transduction	MAPK signaling pathway	173.589	-42.6413
3. Environmental Information Processing	3.2 Signal Transduction	mTOR signaling pathway	157.731	-89.5424
3. Environmental Information Processing	3.2 Signal Transduction	Phospholipase D signaling pathway	151.561	-117.603
3. Environmental Information Processing	3.2 Signal Transduction	Apelin signaling pathway	148.495	10.8388
3. Environmental Information Processing	3.2 Signal Transduction	cAMP signaling pathway	146.219	-27.6338
3. Environmental Information Processing	3.2 Signal Transduction	Calcium signaling pathway	140.383	-64.5118
3. Environmental Information Processing	3.2 Signal Transduction	Ras signaling pathway	136.038	-82.8589
3. Environmental Information Processing	3.2 Signal Transduction	FoxO signaling pathway	132.906	-40.7317
3. Environmental Information Processing	3.1 Membrane Transport	ABC transporters	123.158	24.2348
3. Environmental Information Processing	3.2 Signal Transduction	Wnt signaling pathway	122.648	-84.1253
3. Environmental Information Processing	3.2 Signal Transduction	Rap1 signaling pathway	117.669	17.2303
3. Environmental Information Processing	3.2 Signal Transduction	Jak-STAT signaling pathway	115.036	-23.2887
3. Environmental Information Processing	3.2 Signal Transduction	HIF-1 signaling pathway	112.689	-112.689
3. Environmental Information Processing	3.2 Signal Transduction	TGF-beta signaling pathway	106.176	-30.9495
3. Environmental Information Processing	3.2 Signal Transduction	Sphingolipid signaling pathway	101.439	-64.3241
3. Environmental Information Processing	3.2 Signal Transduction	NF-kappa B signaling pathway	87.8216	10.9969
3. Environmental Information Processing	3.2 Signal Transduction	PI3K-Akt signaling pathway	81.6033	-9.15061
3. Environmental Information Processing	3.2 Signal Transduction	Hippo signaling pathway	66.0763	-24.881
3. Environmental Information Processing	3.3 Signaling Molecules and Interaction	Neuroactive ligand-receptor interaction	45.8822	-45.8822
3. Environmental Information Processing	3.3 Signaling Molecules and Interaction	Cell adhesion molecules (CAMs)	33.9866	-12.3535
4. Cellular Processes	4.2 Cell growth and death	Oocyte meiosis	244.059	-161.244
4. Cellular Processes	4.3 Cellular community - eukaryotes	Signaling pathways regulating pluripotency of stem cells	162.173	36.6245
4. Cellular Processes	4.3 Cell growth and death	Focal adhesion	143.192	56.0428
4. Cellular Processes	4.3 Cell growth and death	Tight junction	126.737	49.2241
4. Cellular Processes	4.1 Transport and Catabolism	Regulation of autophagy	115.541	30.6267
4. Cellular Processes	4.5 Cell Motility	Regulation of actin cytoskeleton	94.8151	-66.7789
4. Cellular Processes	4.2 Cell growth and death	Cell cycle	81.777	10.1995
4. Cellular Processes	4.1 Transport and Catabolism	Lysosome	80.6195	-80.6195
4. Cellular Processes	4.1 Transport and Catabolism	Endocytosis	77.3879	-20.4261
4. Cellular Processes	4.3 Cell growth and death	Adherens junction	70.7104	-70.7104
4. Cellular Processes	4.3 Cell growth and death	Gap junction	42.1533	-24.6955
4. Cellular Processes	4.2 Cell growth and death	Apoptosis	38.009	-38.009
5. Organismal Systems	5.6 Nervous System	Long-term potentiation	474.27	-235.257
5. Organismal Systems	5.10 Environmental Adaptation	Circadian rhythm - mammal	422.813	273.194
5. Organismal Systems	5.1 Immune System	Th1 and Th2 cell differentiation	314.022	-33.5604
5. Organismal Systems	5.2 Endocrine System	Renin secretion	279.743	32.2574
5. Organismal Systems	5.6 Nervous System	Glutamatergic synapse	250.64	-39.6593
5. Organismal Systems	5.4 Digestive System	Protein digestion and absorption	241.226	241.226
5. Organismal Systems	5.2 Endocrine System	Progesterone-mediated oocyte maturation	237.803	-137.261
5. Organismal Systems	5.1 Immune System	Fc gamma R-mediated phagocytosis	232.886	-93.9886
5. Organismal Systems	5.1 Immune System	T cell receptor signaling pathway	230.013	-230.013
5. Organismal Systems	5.6 Nervous System	Dopaminergic synapse	229.384	-108.574
5. Organismal Systems	5.4 Digestive System	Mineral absorption	224.364	49.3679
5. Organismal Systems	5.10 Environmental adaptation	Circadian entrainment	223.589	-59.0882
5. Organismal Systems	5.2 Endocrine System	Glucagon signaling pathway	222.756	-165.935
5. Organismal Systems	5.7 Sensory System	Inflammatory mediator regulation of TRP channels	221.673	-59.4043
5. Organismal Systems	5.6 Nervous System	Neurotrophin signaling pathway	216.317	-103.888
5. Organismal Systems	5.1 Immune System	Natural killer cell mediated cytotoxicity	213.565	-213.565
5. Organismal Systems	5.1 Immune System	Th17 cell differentiation	206.228	-133.71
5. Organismal Systems	5.8 Development	Osteoclast differentiation	204.586	-204.586
5. Organismal Systems	5.1 Immune System	Leukocyte transendothelial migration	200.939	-48.7521
5. Organismal Systems	5.9 Aging	Longevity regulating pathway	199.337	-71.3476
5. Organismal Systems	5.2 Endocrine System	Aldosterone synthesis and secretion	198.725	-54.497
5. Organismal Systems	5.1 Immune System	Fc epsilon RI signaling pathway	197.684	-197.684
5. Organismal Systems	5.9 Aging	Longevity regulating pathway - multiple species	190.25	-18.4493
5. Organismal Systems	5.1 Immune System	Antigen processing and presentation	187.664	-187.664
5. Organismal Systems	5.1 Immune System	B cell receptor signaling pathway	186.528	-186.528
5. Organismal Systems	5.1 Immune System	Platelet activation	178.804	53.8308
5. Organismal Systems	5.6 Nervous System	Cholinergic synapse	176.85	-71.623
5. Organismal Systems	5.5 Excretory System	Vasopressin-regulated water reabsorption	170.215	-47.3577
5. Organismal Systems	5.1 Immune System	Chemokine signaling pathway	168.311	71.4307
5. Organismal Systems	5.4 Digestive System	Carbohydrate digestion and absorption	159.075	-159.075
5. Organismal Systems	5.5 Excretory System	Aldosterone-regulated sodium reabsorption	159.075	-159.075
5. Organismal Systems	5.2 Endocrine System	Regulation of lipolysis in adipocytes	152.741	-47.0268
5. Organismal Systems	5.2 Endocrine System	Oxytocin signaling pathway	151.136	-71.143
5. Organismal Systems	5.2 Endocrine System	GnRH signaling pathway	144.385	-87.5633
5. Organismal Systems	5.8 Development	Axon guidance	141.306	-102.635
5. Organismal Systems	5.1 Immune System	TNF signaling pathway	137.782	-119.141
5. Organismal Systems	5.2 Endocrine System	Insulin secretion	136.649	-60.8871
5. Organismal Systems	5.5 Excretory System	Endocrine and other factor-regulated calcium reabsorption	133.759	-0.0615534
5. Organismal Systems	5.2 Endocrine System	Estrogen signaling pathway	131.108	-75.6726
5. Organismal Systems	5.2 Endocrine System	Prolactin signaling pathway	121.135	-46.1617
5. Organismal Systems	5.2 Endocrine System	Thyroid hormone synthesis	121.115	-33.6969
5. Organismal Systems	5.1 Immune System	Toll-like receptor signaling pathway	104.627	-104.627
5. Organismal Systems	5.2 Endocrine System	Adipocytokine signaling pathway	104.548	-0.46878
5. Organismal Systems	5.2 Endocrine System	Melanogenesis	102.487	-45.6653
5. Organismal Systems	5.3 Circulatory System	Adrenergic signaling in cardiomyocytes	101.413	-45.5129
5. Organismal Systems	5.8 Development	Dorso-ventral axis formation	101.284	51.8206
5. Organismal Systems	5.6 Nervous System	GABAergic synapse	101.01	18.8871
5. Organismal Systems	5.2 Endocrine System	Insulin signaling pathway	100.641	19.1009
5. Organismal Systems	5.7 Sensory System	Taste transduction	95.5088	-95.5088
5. Organismal Systems	5.2 Endocrine System	Thyroid hormone signaling pathway	94.7608	-48.8444
5. Organismal Systems	5.6 Nervous System	Serotonergic synapse	90.1448	6.0689
5. Organismal Systems	5.1 Immune System	Complement and coagulation cascades	90.0135	11.685
5. Organismal Systems	5.6 Nervous System	Retrograde endocannabinoid signaling	82.0707	15.3457
5. Organismal Systems	5.4 Digestive System	Gastric acid secretion	82.0265	5.39117
5. Organismal Systems	5.4 Digestive System	Pancreatic secretion	76.999	76.999
5. Organismal Systems	5.3 Circulatory System	Vascular smooth muscle contraction	67.391	-21.3789
5. Organismal Systems	5.1 Immune System	NOD-like receptor signaling pathway	57.4978	10.0949
5. Organismal Systems	5.4 Digestive System	Salivary secretion	53.4907	53.4907
6. Human Diseases	6.5 Substance dependence	Amphetamine addiction	307.919	79.9927
6. Human Diseases	6.5 Substance dependence	Cocaine addiction	245.938	126.314
6. Human Diseases	6.7 Endocrine and metabolic diseases	Insulin resistance	236.337	-26.4708
6. Human Diseases	6.4 Neurodegenerative Diseases	Amyotrophic lateral sclerosis (ALS)	228.416	-228.416
6. Human Diseases	6.7 Endocrine and metabolic diseases	AGE-RAGE signaling pathway in diabetic complications	217.829	-2.20132
6. Human Diseases	6.2 Cancers: Specific types	Pancreatic cancer	196.49	-196.49
6. Human Diseases	6.7 Endocrine and metabolic diseases	Type II diabetes mellitus	187.309	-187.309
6. Human Diseases	6.10 Infectious diseases: Parasitic	Amoebiasis	185.743	68.0713
6. Human Diseases	6.9 Infectious diseases: Viral	HTLV-I infection	176.873	-71.2195
6. Human Diseases	6.2 Cancers: Specific types	Glioma	173.251	-173.251
6. Human Diseases	6.2 Cancers: Specific types	Small cell lung cancer	161.969	45.8878
6. Human Diseases	6.2 Cancers: Specific types	Non-small cell lung cancer	152.293	-152.293
6. Human Diseases	6.1 Cancers: Overview	Viral carcinogenesis	151.217	-121.433
6. Human Diseases	6.2 Cancers: Specific types	Renal cell carcinoma	150.743	-10.9778
6. Human Diseases	6.2 Cancers: Specific types	Chronic myeloid leukemia	142.289	-78.3407
6. Human Diseases	6.8 Infectious diseases: Bacterial	Tuberculosis	139.791	-139.791
6. Human Diseases	6.1 Cancers: Overview	Choline metabolism in cancer	135.351	-135.351
6. Human Diseases	6.2 Cancers: Specific types	Acute myeloid leukemia	135.113	-51.4881
6. Human Diseases	6.12 Drug resistance: Antineoplastic	Endocrine resistance	128.248	41.0824
6. Human Diseases	6.5 Substance dependence	Alcoholism	126.922	0.320981
6. Human Diseases	6.5 Substance dependence	Morphine addiction	126.576	63.2757
6. Human Diseases	6.2 Cancers: Specific types	Colorectal cancer	118.101	-118.101
6. Human Diseases	6.9 Infectious diseases: Viral	Epstein-Barr virus infection	111.672	-76.4386
6. Human Diseases	6.1 Cancers: Overview	Transcriptional misregulation in cancer	110.349	33.7051
6. Human Diseases	6.9 Infectious diseases: Viral	Hepatitis B	107.574	-71.6365
6. Human Diseases	6.2 Cancers: Specific types	Prostate cancer	107.317	-107.317
6. Human Diseases	6.6 Cardiovascular Diseases	Viral myocarditis	105.082	105.082
6. Human Diseases	6.12 Drug resistance: Antineoplastic	EGFR tyrosine kinase inhibitor resistance	102.901	-102.901
6. Human Diseases	6.2 Cancers: Specific types	Endometrial cancer	101.075	-101.075
6. Human Diseases	6.1 Cancers: Overview	Pathways in cancer	93.3342	-1.19539
6. Human Diseases	6.1 Cancers: Overview	Central carbon metabolism in cancer	90.0035	-63.3898
6. Human Diseases	6.6 Cardiovascular Diseases	Hypertrophic cardiomyopathy (HCM)	79.8738	-79.8738
6. Human Diseases	6.12 Drug resistance: Antineoplastic	Platinum drug resistance	76.6967	-76.6967
6. Human Diseases	6.4 Neurodegenerative Diseases	Huntington's disease	76.4617	22.7938
6. Human Diseases	6.2 Cancers: Specific types	Melanoma	75.3511	-75.3511
6. Human Diseases	6.7 Endocrine and metabolic diseases	Non-alcoholic fatty liver disease (NAFLD)	74.0981	23.8725
6. Human Diseases	6.4 Neurodegenerative Diseases	Alzheimer's disease	73.2554	-39.0477
6. Human Diseases	6.2 Cancers: Specific types	Breast cancer	72.51	-9.72085
6. Human Diseases	6.9 Infectious diseases: Viral	Influenza A	70.6455	-70.6455
6. Human Diseases	6.9 Infectious diseases: Viral	Measles	68.8218	-22.5614
6. Human Diseases	6.1 Cancers: Overview	Proteoglycans in cancer	67.2747	-41.7369
6. Human Diseases	6.8 Infectious diseases: Bacterial	Bacterial invasion of epithelial cells	67.1096	-67.1096
6. Human Diseases	6.6 Cardiovascular Diseases	Dilated cardiomyopathy (DCM)	66.6222	0.226613
6. Human Diseases	6.1 Cancers: Overview	MicroRNAs in cancer	65.8136	15.1789
6. Human Diseases	6.9 Infectious diseases: Viral	Hepatitis C	49.0062	-49.0062
6. Human Diseases	6.10 Infectious diseases: Parasitic	Chagas disease	48.807	-48.807
6. Human Diseases	6.9 Infectious diseases: Viral	Herpes simplex infection	44.2803	13.8889
