# Supplementary material for: Bovine milk consumption affects the transcriptome of porcine adipose stem cells: Do exosomes play any role?
Source: PLoS One. 2024 Dec 20;19(12):e0302702. doi: 10.1371/journal.pone.0302702 (PMC11661651; doi:10.1371/journal.pone.0302702)
Supplement: S5 File — (XLSX) [file pone.0302702.s005.xlsx]

## Sheet: Down MIlk vs CTR Chart
Category	Term	Count	%	PValue	Genes	List Total	Pop Hits	Pop Total	Fold Enrichment	Bonferroni	Benjamini	FDR
GOTERM_BP_DIRECT	GO:0050885~neuromuscular process controlling balance	4	1.78571	0.0125233	100623352, 100155829, 100153537, 397663	193	30	11780	8.13817	0.999986	1	1
GOTERM_BP_DIRECT	GO:0045821~positive regulation of glycolytic process	3	1.33929	0.0131948	100624908, 100145903, 397663	193	11	11780	16.6463	0.999992	1	1
GOTERM_BP_DIRECT	GO:0006911~phagocytosis, engulfment	3	1.33929	0.0211436	106509249, 100520047, 100621868	193	14	11780	13.0792	1	1	1
GOTERM_BP_DIRECT	GO:0051443~positive regulation of ubiquitin-protein transferase activity	3	1.33929	0.0211436	100521504, 100520233, 100522200	193	14	11780	13.0792	1	1	1
GOTERM_BP_DIRECT	GO:0051016~barbed-end actin filament capping	3	1.33929	0.0306077	106509249, 100525921, 100518681	193	17	11780	10.7711	1	1	1
GOTERM_BP_DIRECT	GO:0060396~growth hormone receptor signaling pathway	2	0.892857	0.0323333	100623707, 397488	193	2	11780	61.0363	1	1	1
GOTERM_BP_DIRECT	GO:0046627~negative regulation of insulin receptor signaling pathway	3	1.33929	0.0414244	100520446, 100192438, 100626649	193	20	11780	9.15544	1	1	1
GOTERM_BP_DIRECT	GO:0006468~protein phosphorylation	6	2.67857	0.0437146	100523669, 100623707, 100145903, 397663, 100736562, 414426	193	118	11780	3.10354	1	1	1
GOTERM_BP_DIRECT	GO:0031669~cellular response to nutrient levels	2	0.892857	0.0481078	449528, 100145903	193	3	11780	40.6908	1	1	1
GOTERM_BP_DIRECT	GO:0036493~positive regulation of translation in response to endoplasmic reticulum stress	2	0.892857	0.0481078	449528, 100192438	193	3	11780	40.6908	1	1	1
GOTERM_BP_DIRECT	GO:0045893~positive regulation of transcription, DNA-templated	8	3.57143	0.0569953	733590, 110256149, 100628131, 100192442, 100520418, 100153880, 100511716, 100622208	193	211	11780	2.31417	1	1	1
GOTERM_BP_DIRECT	GO:0045944~positive regulation of transcription from RNA polymerase II promoter	15	6.69643	0.0611582	397665, 100623707, 100174955, 397663, 100157226, 100522174, 396628, 100521678, 100192438, 100515279, 733590, 100626101, 100511531, 733596, 100628097	193	544	11780	1.68299	1	1	1
GOTERM_BP_DIRECT	GO:2000436~positive regulation of protein neddylation	2	0.892857	0.0636265	100521504, 100522200	193	4	11780	30.5181	1	1	1
GOTERM_BP_DIRECT	GO:0014033~neural crest cell differentiation	2	0.892857	0.0636265	733590, 397142	193	4	11780	30.5181	1	1	1
GOTERM_BP_DIRECT	GO:0060271~cilium assembly	6	2.67857	0.0715636	100520589, 100525739, 106509249, 100516698, 100511488, 100514927	193	136	11780	2.69278	1	1	1
GOTERM_BP_DIRECT	GO:0031175~neuron projection development	4	1.78571	0.0772392	100156429, 100153537, 397663, 100519172	193	61	11780	4.00238	1	1	1
GOTERM_BP_DIRECT	GO:0048643~positive regulation of skeletal muscle tissue development	2	0.892857	0.0788935	100145903, 733590	193	5	11780	24.4145	1	1	1
GOTERM_BP_DIRECT	GO:0002903~negative regulation of B cell apoptotic process	2	0.892857	0.0939128	100512626, 110257100	193	6	11780	20.3454	1	1	1
GOTERM_CC_DIRECT	GO:0005654~nucleoplasm	47	20.9821	0.00184885	397665, 100512755, 100174955, 414428, 100525995, 102161885, 100153895, 102166177, 100155078, 100517509, 100157110, 100520589, 100153071, 100523815, 100521678, 100142668, 100736894, 100622166, 100514512, 100312967, 733596, 100037301, 100233204, 100524070, 414414, 100525369, 100156734, 100739403, 100519915, 100739821, 100514505, 100153581, 100155462, 100622559, 100522174, 100157342, 100524219, 1005…	198	1928	12583	1.54921	0.365703	0.454817	0.454817
GOTERM_CC_DIRECT	GO:0005829~cytosol	51	22.7679	0.025093	397665, 100174955, 100153895, 100155078, 100520446, 100157771, 100628048, 100516855, 100312967, 100520849, 100233204, 106509249, 100623707, 102167519, 100152497, 100514505, 100153581, 100157342, 100518989, 100523841, 100625763, 100517250, 100155918, 100518583, 100153516, 414428, 397488, 102166177, 100622208, 100157110, 100520589, 100153071, 100521678, 449528, 100142668, 100192438, 100736894, 1021…	198	2455	12583	1.32019	0.998073	1	1
GOTERM_CC_DIRECT	GO:0036064~ciliary basal body	6	2.67857	0.0282492	100620380, 100516698, 100512788, 100511488, 100157611, 100514927	198	109	12583	3.49819	0.999132	1	1
GOTERM_CC_DIRECT	GO:0035869~ciliary transition zone	3	1.33929	0.0385142	100511488, 100157611, 100514927	198	20	12583	9.53258	0.999936	1	1
GOTERM_CC_DIRECT	GO:0005844~polysome	3	1.33929	0.045885	449528, 100737226, 100155078	198	22	12583	8.66598	0.99999	1	1
GOTERM_CC_DIRECT	GO:0016528~sarcoplasm	2	0.892857	0.0611759	106509249, 733590	198	4	12583	31.7753	1	1	1
GOTERM_CC_DIRECT	GO:0000151~ubiquitin ligase complex	4	1.78571	0.0623276	100521504, 414428, 100522200, 100620823	198	58	12583	4.38279	1	1	1
GOTERM_CC_DIRECT	GO:0005814~centriole	5	2.23214	0.0697995	100620380, 100151840, 100157714, 100520033, 100514927	198	99	12583	3.20962	1	1	1
GOTERM_CC_DIRECT	GO:0043204~perikaryon	3	1.33929	0.0987802	100155829, 397663, 100155078	198	34	12583	5.6074	1	1	1
GOTERM_CC_DIRECT	GO:0032991~macromolecular complex	8	3.57143	0.0997215	100521678, 100524219, 100151840, 733590, 100628131, 100521783, 100626363, 100514927	198	251	12583	2.02551	1	1	1
GOTERM_MF_DIRECT	GO:0046872~metal ion binding	31	13.8393	0.0240012	100153516, 780413, 100153657, 100523014, 100737604, 100620823, 100623352, 100521678, 100519643, 100624780, 100517149, 100622147, 100158082, 733596, 100037301, 100152819, 110260884, 100156734, 100153346, 100151740, 100519915, 100153581, 100157067, 100049696, 100145903, 100523106, 110261322, 110258046, 100628131, 100511376, 397142	179	1299	11133	1.48427	0.999525	1	1
GOTERM_MF_DIRECT	GO:0046983~protein dimerization activity	6	2.67857	0.0395195	733590, 100524070, 414414, 100623772, 100511671, 100628097	179	117	11133	3.18951	0.999997	1	1
GOTERM_MF_DIRECT	GO:0003682~chromatin binding	10	4.46429	0.05811	100518511, 100145903, 100518989, 100154944, 100511531, 397142, 100514505, 100153895, 100737250, 100037301	179	307	11133	2.02591	1	1	1
GOTERM_MF_DIRECT	GO:0032182~ubiquitin-like protein binding	2	0.892857	0.0624447	100521504, 100522200	179	4	11133	31.0978	1	1	1
GOTERM_MF_DIRECT	GO:0005168~neurotrophin TRKA receptor binding	2	0.892857	0.0774402	100623707, 100152497	179	5	11133	24.8782	1	1	1
GOTERM_MF_DIRECT	GO:0000978~RNA polymerase II core promoter proximal region sequence-specific DNA binding	18	8.03571	0.0779713	100174955, 100524070, 397663, 100525369, 102161885, 396628, 100737978, 100515279, 733590, 100523106, 100517149, 100736562, 397142, 733596, 100511671, 100037301, 100519099, 100628097	179	733	11133	1.52731	1	1	1
GOTERM_MF_DIRECT	GO:0005524~ATP binding	26	11.6071	0.0929944	100127449, 414426, 100511488, 100624604, 100520187, 100154720, 100153895, 100520446, 100520589, 100525739, 449528, 100523812, 100520049, 397394, 100312967, 100233204, 110256149, 100154017, 100622559, 100522174, 100157342, 100523669, 100145903, 100518989, 100520418, 100144452	179	1189	11133	1.36004	1	1	1
INTERPRO	IPR000569:HECT	4	1.78571	0.0100288	100157283, 100622166, 100153537, 102167519	217	28	13413	8.83015	0.991584	1	1
INTERPRO	IPR004087:K Homology domain	4	1.78571	0.0170742	397665, 100525995, 100154253, 100155078	217	34	13413	7.27189	0.999715	1	1
INTERPRO	IPR004088:K Homology domain, type 1	4	1.78571	0.0170742	397665, 100525995, 100154253, 100155078	217	34	13413	7.27189	0.999715	1	1
INTERPRO	IPR000408:Regulator of chromosome condensation, RCC1	3	1.33929	0.0405464	100153537, 102167519, 100525466	217	20	13413	9.27166	1	1	1
INTERPRO	IPR011993:Pleckstrin homology-like domain	12	5.35714	0.0459882	100519446, 100157771, 100520047, 397663, 100525921, 100152497, 100622228, 100511376, 100520187, 100621868, 100737604, 100623956	217	383	13413	1.93664	1	1	1
INTERPRO	IPR009091:Regulator of chromosome condensation 1/beta-lactamase-inhibitor protein II	3	1.33929	0.0482779	100153537, 102167519, 100525466	217	22	13413	8.42878	1	1	1
INTERPRO	IPR001965:Zinc finger, PHD-type	5	2.23214	0.0500127	100521678, 100153516, 100153657, 100523014, 100628131	217	86	13413	3.59367	1	1	1
INTERPRO	IPR011011:Zinc finger, FYVE/PHD-type	6	2.67857	0.0559595	100521678, 100153516, 100153657, 100523014, 100628131, 100151740	217	128	13413	2.89739	1	1	1
INTERPRO	IPR019786:Zinc finger, PHD-type, conserved site	4	1.78571	0.0780804	100521678, 100153657, 100523014, 100628131	217	62	13413	3.98781	1	1	1
INTERPRO	IPR005176:Potentiating neddylation domain	2	0.892857	0.0928318	100521504, 100522200	217	6	13413	20.6037	1	1	1
INTERPRO	IPR014764:Defective-in-cullin neddylation protein	2	0.892857	0.0928318	100521504, 100522200	217	6	13413	20.6037	1	1	1
INTERPRO	IPR008271:Serine/threonine-protein kinase, active site	9	4.01786	0.0991754	100520589, 100233204, 100523669, 100145903, 110256149, 397394, 100520187, 100520418, 100522174	217	291	13413	1.91168	1	1	1
INTERPRO	IPR000387:Protein-tyrosine/Dual specificity phosphatase	4	1.78571	0.0998908	100525219, 100625763, 100521277, 100517509	217	69	13413	3.58325	1	1	1
KEGG_PATHWAY	ssc04012:ErbB signaling pathway	7	3.125	0.00125217	100623707, 100192438, 397394, 100152497, 100520187, 100520418, 100622559	90	82	6022	5.71192	0.233274	0.125595	0.120855
KEGG_PATHWAY	ssc04660:T cell receptor signaling pathway	7	3.125	0.00160392	100623707, 100192438, 100158082, 100152497, 100520187, 100520418, 100622559	90	86	6022	5.44625	0.288446	0.125595	0.120855
KEGG_PATHWAY	ssc04664:Fc epsilon RI signaling pathway	6	2.67857	0.00195371	100623707, 110256149, 100152497, 100520187, 100520418, 100622559	90	61	6022	6.58142	0.339391	0.125595	0.120855
KEGG_PATHWAY	ssc04072:Phospholipase D signaling pathway	8	3.57143	0.00294712	100519446, 100623707, 100152497, 100624229, 100312967, 100520187, 100525156, 100622559	90	130	6022	4.11761	0.46512	0.125595	0.120855
KEGG_PATHWAY	ssc04931:Insulin resistance	7	3.125	0.00296214	100623707, 100145903, 100736562, 414426, 100521277, 100622559, 100522174	90	97	6022	4.82864	0.466825	0.125595	0.120855
KEGG_PATHWAY	ssc05212:Pancreatic cancer	6	2.67857	0.00455339	100519446, 100623707, 100624229, 100622228, 397142, 100622559	90	74	6022	5.42523	0.619977	0.139734	0.134461
KEGG_PATHWAY	ssc04935:Growth hormone synthesis, secretion and action	7	3.125	0.00481753	100623707, 100736562, 397488, 110256149, 100152497, 100520187, 100622559	90	107	6022	4.37736	0.640767	0.139734	0.134461
KEGG_PATHWAY	ssc04722:Neurotrophin signaling pathway	7	3.125	0.00527297	100623707, 397394, 100152497, 100520187, 100520418, 100622559, 100522174	90	109	6022	4.29704	0.67399	0.139734	0.134461
KEGG_PATHWAY	ssc04710:Circadian rhythm	4	1.78571	0.00782726	100145903, 100736562, 414426, 100628097	90	28	6022	9.55873	0.810981	0.184375	0.177418
KEGG_PATHWAY	ssc04070:Phosphatidylinositol signaling system	6	2.67857	0.0103366	100520446, 100155939, 100623707, 100152497, 100312967, 100622559	90	90	6022	4.46074	0.889504	0.199706	0.19217
KEGG_PATHWAY	ssc04360:Axon guidance	8	3.57143	0.0110374	100623707, 100156429, 100192438, 100158082, 397394, 100152497, 414399, 100622559	90	166	6022	3.22463	0.904911	0.199706	0.19217
KEGG_PATHWAY	ssc05231:Choline metabolism in cancer	6	2.67857	0.0113041	100519446, 100623707, 100152497, 100312967, 100520187, 100622559	90	92	6022	4.36377	0.910195	0.199706	0.19217
KEGG_PATHWAY	ssc05214:Glioma	5	2.23214	0.0160177	100623707, 397394, 100152497, 100520187, 100622559	90	66	6022	5.06902	0.967393	0.261212	0.251354
KEGG_PATHWAY	ssc05161:Hepatitis B	7	3.125	0.0237476	100623707, 100736562, 110256149, 397142, 100520187, 100520418, 100622559	90	151	6022	3.10184	0.993874	0.307768	0.296154
KEGG_PATHWAY	ssc04014:Ras signaling pathway	8	3.57143	0.024667	100519446, 100623707, 110261346, 100152497, 100624229, 100520187, 100622559, 100155918	90	195	6022	2.74507	0.994983	0.307768	0.296154
KEGG_PATHWAY	ssc04068:FoxO signaling pathway	6	2.67857	0.0280331	100623707, 100145903, 414426, 397142, 100520187, 100622559	90	116	6022	3.46092	0.997589	0.307768	0.296154
KEGG_PATHWAY	ssc05235:PD-L1 expression and PD-1 checkpoint pathway in cancer	5	2.23214	0.0289201	100623707, 110256149, 100158082, 100152497, 100622559	90	79	6022	4.23488	0.998014	0.307768	0.296154
KEGG_PATHWAY	ssc04926:Relaxin signaling pathway	6	2.67857	0.0289536	100623707, 100736562, 110261346, 100520187, 100520418, 100622559	90	117	6022	3.43134	0.998028	0.307768	0.296154
KEGG_PATHWAY	ssc05166:Human T-cell leukemia virus 1 infection	8	3.57143	0.0312899	100623707, 100524070, 100736562, 100158082, 397142, 100621961, 100157587, 100622559	90	205	6022	2.61117	0.998817	0.307768	0.296154
KEGG_PATHWAY	ssc04211:Longevity regulating pathway	5	2.23214	0.0313254	100623707, 100145903, 100736562, 414426, 100622559	90	81	6022	4.13032	0.998826	0.307768	0.296154
KEGG_PATHWAY	ssc04650:Natural killer cell mediated cytotoxicity	5	2.23214	0.032571	100623707, 100158082, 100152497, 100520187, 100622559	90	82	6022	4.07995	0.999106	0.307768	0.296154
KEGG_PATHWAY	ssc04910:Insulin signaling pathway	6	2.67857	0.033843	100623707, 100145903, 414426, 100521277, 100520187, 100622559	90	122	6022	3.29071	0.999324	0.307768	0.296154
KEGG_PATHWAY	ssc04912:GnRH signaling pathway	5	2.23214	0.0338455	100519446, 110256149, 397394, 100520187, 100520418	90	83	6022	4.03079	0.999324	0.307768	0.296154
KEGG_PATHWAY	ssc04750:Inflammatory mediator regulation of TRP channels	5	2.23214	0.0378424	100623707, 110256149, 397394, 100152497, 100622559	90	86	6022	3.89018	0.999719	0.307768	0.296154
KEGG_PATHWAY	ssc05210:Colorectal cancer	5	2.23214	0.0392327	100623707, 100624229, 397142, 100520187, 100622559	90	87	6022	3.84547	0.999793	0.307768	0.296154
KEGG_PATHWAY	ssc05135:Yersinia infection	6	2.67857	0.0403543	100623707, 110256149, 100152497, 100520418, 100622559, 100522174	90	128	6022	3.13646	0.999839	0.307768	0.296154
KEGG_PATHWAY	ssc05167:Kaposi sarcoma-associated herpesvirus infection	7	3.125	0.0411765	100623707, 100736562, 110261346, 100158082, 100152497, 100520418, 100622559	90	172	6022	2.72313	0.999866	0.307768	0.296154
KEGG_PATHWAY	ssc04922:Glucagon signaling pathway	5	2.23214	0.0421003	100145903, 100736562, 414426, 100158082, 397394	90	89	6022	3.75905	0.99989	0.307768	0.296154
KEGG_PATHWAY	ssc04928:Parathyroid hormone synthesis, secretion and action	5	2.23214	0.0421003	100519446, 733590, 100736562, 100525156, 396628	90	89	6022	3.75905	0.99989	0.307768	0.296154
KEGG_PATHWAY	ssc04370:VEGF signaling pathway	4	1.78571	0.0450846	100623707, 100158082, 100152497, 100622559	90	54	6022	4.95638	0.999943	0.318598	0.306575
KEGG_PATHWAY	ssc04213:Longevity regulating pathway - multiple species	4	1.78571	0.0471915	100623707, 100145903, 414426, 100622559	90	55	6022	4.86626	0.999965	0.322729	0.31055
KEGG_PATHWAY	ssc05417:Lipid and atherosclerosis	7	3.125	0.0517502	100623707, 110256149, 100158082, 397394, 100152497, 100520418, 100622559	90	182	6022	2.5735	0.999987	0.342845	0.329907
KEGG_PATHWAY	ssc04670:Leukocyte transendothelial migration	5	2.23214	0.0547311	100623707, 100152497, 414399, 100622559, 100520849	90	97	6022	3.44903	0.999993	0.344838	0.331825
KEGG_PATHWAY	ssc04725:Cholinergic synapse	5	2.23214	0.0564399	100623707, 100736562, 110261346, 397394, 100622559	90	98	6022	3.41383	0.999996	0.344838	0.331825
KEGG_PATHWAY	ssc04150:mTOR signaling pathway	6	2.67857	0.0569307	100623707, 100145903, 100520187, 100156710, 100622559, 100522174	90	141	6022	2.84728	0.999996	0.344838	0.331825
KEGG_PATHWAY	ssc05170:Human immunodeficiency virus 1 infection	7	3.125	0.0588286	100623707, 110256149, 110261346, 100158082, 100152497, 100520418, 100622559	90	188	6022	2.49137	0.999997	0.346435	0.333362
KEGG_PATHWAY	ssc04668:TNF signaling pathway	5	2.23214	0.0654121	100623707, 100736562, 110256149, 100520418, 100622559	90	103	6022	3.24811	0.999999	0.374794	0.36065
KEGG_PATHWAY	ssc04810:Regulation of actin cytoskeleton	7	3.125	0.0691334	100520446, 100623707, 100622228, 100520187, 414399, 100525156, 100622559	90	196	6022	2.38968	1	0.385692	0.371137
KEGG_PATHWAY	ssc04152:AMPK signaling pathway	5	2.23214	0.0730971	100623707, 100145903, 100736562, 414426, 100622559	90	107	6022	3.12669	1	0.386357	0.371777
KEGG_PATHWAY	ssc04380:Osteoclast differentiation	5	2.23214	0.0771058	100623707, 100736562, 100158082, 100520418, 100622559	90	109	6022	3.06932	1	0.386357	0.371777
KEGG_PATHWAY	ssc05163:Human cytomegalovirus infection	7	3.125	0.0775134	100623707, 100736562, 110261346, 100158082, 100520187, 100525156, 100622559	90	202	6022	2.3187	1	0.386357	0.371777
KEGG_PATHWAY	ssc04662:B cell receptor signaling pathway	4	1.78571	0.0787855	100623707, 100158082, 100520187, 100622559	90	68	6022	3.93595	1	0.386357	0.371777
KEGG_PATHWAY	ssc04728:Dopaminergic synapse	5	2.23214	0.0791512	100736562, 110261346, 100158082, 397394, 100628097	90	110	6022	3.04141	1	0.386357	0.371777
KEGG_PATHWAY	ssc05223:Non-small cell lung cancer	4	1.78571	0.0815219	100623707, 100152497, 100520187, 100622559	90	69	6022	3.8789	1	0.386357	0.371777
KEGG_PATHWAY	ssc05207:Chemical carcinogenesis - receptor activation	6	2.67857	0.0820097	100623707, 100736562, 100520187, 100622559, 396628, 100522174	90	157	6022	2.55711	1	0.386357	0.371777
KEGG_PATHWAY	ssc05220:Chronic myeloid leukemia	4	1.78571	0.0958065	100623707, 397142, 100520187, 100622559	90	74	6022	3.61682	1	0.421546	0.405638
KEGG_PATHWAY	ssc04010:MAPK signaling pathway	8	3.57143	0.0958883	100513431, 733590, 110256149, 100158082, 100520187, 100525156, 100520418, 100522174	90	265	6022	2.01996	1	0.421546	0.405638
SMART	SM00119:HECTc	4	1.78571	0.0169373	100157283, 100622166, 100153537, 102167519	146	28	7389	7.22994	0.914553	1	1
SMART	SM00322:KH	4	1.78571	0.0284187	397665, 100525995, 100154253, 100155078	146	34	7389	5.95407	0.98426	1	1
SMART	SM00249:PHD	5	2.23214	0.0882629	100521678, 100153516, 100153657, 100523014, 100628131	146	86	7389	2.94242	0.999998	1	1
UP_KW_BIOLOGICAL_PROCESS	KW-0804~Transcription	14	6.25	0.00869292	100153516, 414414, 100157587, 100153880, 396628, 100518511, 100157067, 100145903, 733590, 100517149, 100626101, 100511531, 397142, 733596	45	484	3279	2.10771	0.318978	0.382488	0.382488
UP_KW_BIOLOGICAL_PROCESS	KW-0805~Transcription regulation	12	5.35714	0.0347969	100518511, 100157067, 100153516, 100145903, 733590, 100517149, 100626101, 397142, 733596, 100157587, 100153880, 396628	45	457	3279	1.91335	0.789514	0.765531	0.765531
UP_KW_CELLULAR_COMPONENT	KW-0539~Nucleus	30	13.3929	0.0178447	100153516, 397663, 100155078, 100622208, 100520446, 100157110, 100518511, 100153071, 733590, 100622166, 100514512, 733596, 100037301, 102162880, 414414, 100155867, 100156734, 100521783, 100157203, 396628, 100511716, 100157067, 100145903, 100521762, 100523841, 100620992, 100736562, 397142, 100519099, 100144452	97	1488	7170	1.49027	0.373841	0.463961	0.463961
UP_KW_CELLULAR_COMPONENT	KW-0493~Microtubule	5	2.23214	0.0661873	100525739, 100152205, 100519172, 100516319, 100155388	97	114	7170	3.242	0.83144	0.701964	0.701964
UP_KW_DOMAIN	KW-0175~Coiled coil	73	32.5893	0.00108065	100511049, 100153537, 397663, 100511643, 100152205, 100154944, 100624604, 100622228, 100153895, 100623956, 100737604, 100523759, 100157771, 100525739, 100628048, 100516698, 100622147, 100626101, 100514512, 100520849, 100233204, 100524371, 100623707, 100151840, 100739486, 100624559, 100153346, 100620316, 396628, 100621603, 100515279, 100518989, 100622496, 110261346, 100517250, 100520418, 100627580…	149	3091	8560	1.35679	0.0171509	0.0172903	0.0172903
UP_KW_DOMAIN	KW-0677~Repeat	42	18.75	0.0131867	100127449, 100512755, 414428, 100152205, 100153537, 100153657, 414426, 100521277, 100516319, 100155078, 100626649, 100737604, 100622208, 100157771, 100737226, 100626101, 100517149, 100514512, 100312967, 733596, 100516194, 397396, 100524371, 106509249, 100623707, 102158088, 102167519, 100152497, 100739403, 100154253, 100524417, 100523106, 100513431, 110261322, 100622496, 100620992, 110261346, 1005…	149	1704	8560	1.41601	0.191352	0.105494	0.105494
UP_KW_LIGAND	KW-0862~Zinc	40	17.8571	0.0031073	100153516, 100624908, 100152749, 100174955, 397663, 100511643, 100153657, 100523014, 102161885, 100153895, 100737604, 100620823, 100518511, 100153071, 100521678, 100624780, 100517149, 100622147, 100312967, 733596, 100037301, 110260884, 100525369, 100156734, 100521783, 100153346, 100151740, 100519915, 100739821, 100153581, 396628, 100511716, 100737978, 100157067, 100523106, 100515279, 110261322, 1…	63	1649	3670	1.41307	0.0426345	0.0435023	0.0435023
UP_KW_LIGAND	KW-0479~Metal-binding	43	19.1964	0.00784898	100153516, 100624908, 780413, 100174955, 397663, 100511643, 100152205, 100153657, 100523014, 102161885, 100154720, 100153895, 100620823, 100518511, 100153071, 100521678, 100519643, 100624780, 100517149, 100622147, 100158082, 733596, 100037301, 110260884, 100525369, 100156734, 100521783, 100153346, 100519915, 100739821, 100153581, 396628, 100737978, 100157067, 100049696, 100145903, 100523106, 1005…	63	1904	3670	1.31561	0.104452	0.0549429	0.0549429
UP_KW_MOLECULAR_FUNCTION	KW-0009~Actin-binding	6	2.67857	0.0352122	106509249, 100049696, 100626101, 100152205, 100153346, 100518681	93	106	5345	3.2532	0.778111	1	1
UP_KW_PTM	KW-0597~Phosphoprotein	20	8.92857	0.0129473	100511912, 780413, 106509249, 100152205, 397663, 397488, 414426, 100152497, 100522174, 100622208, 100520446, 100520965, 100145903, 733590, 100622166, 100525921, 100511376, 100518681, 100144452, 397172	33	1077	2798	1.57452	0.13355	0.155368	0.155368
UP_SEQ_FEATURE	COMPBIAS:Polar residues	114	50.8929	1.57012e-06	397665, 397663, 100513744, 100622228, 100155078, 100152362, 100737604, 100623956, 100518511, 100157771, 100520965, 100525219, 733590, 100520047, 100516698, 100517149, 397394, 100233204, 100151840, 100739486, 100156734, 100521783, 100153346, 100620951, 100152895, 100620316, 100153581, 100511716, 396628, 100524417, 100518989, 100523841, 100517250, 100511671, 100153516, 100624908, 100153116, 397367,…	213	5023	13422	1.43014	0.000557239	0.000404593	0.000404593
UP_SEQ_FEATURE	COMPBIAS:Basic and acidic residues	100	44.6429	2.2794e-06	100174955, 100154944, 100622228, 100155078, 100737604, 100623956, 100518511, 100525739, 100157771, 733590, 100520047, 100516698, 100520849, 100233204, 100623707, 100151840, 100156734, 100521783, 100153346, 100152895, 100620316, 100511716, 100524417, 100523841, 100511671, 100155918, 100153516, 100624908, 397488, 100523014, 100521354, 102161885, 100622208, 100523815, 449528, 100622166, 100623772, 1…	213	4229	13422	1.49005	0.000808859	0.000404593	0.000404593
UP_SEQ_FEATURE	REGION:Disordered	180	80.3571	8.0026e-05	100127449, 397665, 100174955, 397663, 100154944, 100513744, 100622228, 100155078, 100152362, 100737604, 100623956, 100520446, 100518511, 100519446, 100525739, 100157771, 100520965, 100525219, 733590, 100628048, 100520047, 100516698, 100517149, 100519965, 397394, 733596, 100520849, 100233204, 100524371, 106509249, 100623707, 100151840, 100739486, 100152497, 100156734, 100525466, 100521783, 1001533…	213	9849	13422	1.15164	0.0280106	0.00946975	0.00946975
UP_SEQ_FEATURE	COMPBIAS:Acidic residues	23	10.2679	0.00615646	100233204, 100127449, 102162880, 100152205, 397663, 110260884, 100525369, 100154017, 100153346, 102166177, 100155078, 100155462, 100626649, 100737604, 100514927, 100520446, 100157110, 100525739, 100153071, 100523815, 449528, 100517250, 100737250	213	782	13422	1.85336	0.88834	0.546386	0.546386
UP_SEQ_FEATURE	DOMAIN:HECT	4	1.78571	0.00951486	100157283, 100622166, 100153537, 102167519	213	28	13422	9.00201	0.966424	0.675555	0.675555
UP_SEQ_FEATURE	REPEAT:RCC1	3	1.33929	0.0391458	100153537, 102167519, 100525466	213	20	13422	9.45211	0.999999	1	1
UP_SEQ_FEATURE	DOMAIN:PHD-type	5	2.23214	0.0423129	100521678, 100153516, 100523014, 100628131, 100037301	213	83	13422	3.79603	1	1	1
UP_SEQ_FEATURE	NP_BIND:ATP 1	2	0.892857	0.0617054	414426, 100144452	213	4	13422	31.507	1	1	1
UP_SEQ_FEATURE	NP_BIND:ATP 2	2	0.892857	0.0617054	414426, 100144452	213	4	13422	31.507	1	1	1
UP_SEQ_FEATURE	ACT_SITE:Glycyl thioester intermediate	4	1.78571	0.0718188	100157283, 100622166, 100153537, 102167519	213	61	13422	4.13207	1	1	1
UP_SEQ_FEATURE	DOMAIN:Tyrosine-protein phosphatase	4	1.78571	0.0833488	100525219, 100625763, 100521277, 100517509	213	65	13422	3.87779	1	1	1
UP_SEQ_FEATURE	DOMAIN:DCUN1	2	0.892857	0.0911218	100521504, 100522200	213	6	13422	21.0047	1	1	1
UP_SEQ_FEATURE	DOMAIN:SH3	7	3.125	0.0941605	100623707, 100192438, 100520047, 100152205, 100525921, 100152497, 100622228	213	198	13422	2.22777	1	1	1

## Sheet: Down MIlk vs CTR Cluster analys
Annotation Cluster 1	Enrichment Score: 2.077523206035623
Category	Term	Count	%	PValue	Genes	List Total	Pop Hits	Pop Total	Fold Enrichment	Bonferroni	Benjamini	FDR
UP_KW_LIGAND	KW-0862~Zinc	40	17.8571	0.0031073	100153516, 100624908, 100152749, 100174955, 397663, 100511643, 100153657, 100523014, 102161885, 100153895, 100737604, 100620823, 100518511, 100153071, 100521678, 100624780, 100517149, 100622147, 100312967, 733596, 100037301, 110260884, 100525369, 100156734, 100521783, 100153346, 100151740, 100519915, 100739821, 100153581, 396628, 100511716, 100737978, 100157067, 100523106, 100515279, 110261322, 1…	63	1649	3670	1.41307	0.0426345	0.0435023	0.0435023
UP_KW_LIGAND	KW-0479~Metal-binding	43	19.1964	0.00784898	100153516, 100624908, 780413, 100174955, 397663, 100511643, 100152205, 100153657, 100523014, 102161885, 100154720, 100153895, 100620823, 100518511, 100153071, 100521678, 100519643, 100624780, 100517149, 100622147, 100158082, 733596, 100037301, 110260884, 100525369, 100156734, 100521783, 100153346, 100519915, 100739821, 100153581, 396628, 100737978, 100157067, 100049696, 100145903, 100523106, 1005…	63	1904	3670	1.31561	0.104452	0.0549429	0.0549429
GOTERM_MF_DIRECT	GO:0046872~metal ion binding	31	13.8393	0.0240012	100153516, 780413, 100153657, 100523014, 100737604, 100620823, 100623352, 100521678, 100519643, 100624780, 100517149, 100622147, 100158082, 733596, 100037301, 100152819, 110260884, 100156734, 100153346, 100151740, 100519915, 100153581, 100157067, 100049696, 100145903, 100523106, 110261322, 110258046, 100628131, 100511376, 397142	179	1299	11133	1.48427	0.999525	1	1
Annotation Cluster 2	Enrichment Score: 1.6939056057019424
Category	Term	Count	%	PValue	Genes	List Total	Pop Hits	Pop Total	Fold Enrichment	Bonferroni	Benjamini	FDR
INTERPRO	IPR004087:K Homology domain	4	1.78571	0.0170742	397665, 100525995, 100154253, 100155078	217	34	13413	7.27189	0.999715	1	1
INTERPRO	IPR004088:K Homology domain, type 1	4	1.78571	0.0170742	397665, 100525995, 100154253, 100155078	217	34	13413	7.27189	0.999715	1	1
SMART	SM00322:KH	4	1.78571	0.0284187	397665, 100525995, 100154253, 100155078	146	34	7389	5.95407	0.98426	1	1
Annotation Cluster 3	Enrichment Score: 1.3718710688758877
Category	Term	Count	%	PValue	Genes	List Total	Pop Hits	Pop Total	Fold Enrichment	Bonferroni	Benjamini	FDR
UP_SEQ_FEATURE	REPEAT:RCC1	3	1.33929	0.0391458	100153537, 102167519, 100525466	213	20	13422	9.45211	0.999999	1	1
INTERPRO	IPR000408:Regulator of chromosome condensation, RCC1	3	1.33929	0.0405464	100153537, 102167519, 100525466	217	20	13413	9.27166	1	1	1
INTERPRO	IPR009091:Regulator of chromosome condensation 1/beta-lactamase-inhibitor protein II	3	1.33929	0.0482779	100153537, 102167519, 100525466	217	22	13413	8.42878	1	1	1
Annotation Cluster 4	Enrichment Score: 1.3289389874667938
Category	Term	Count	%	PValue	Genes	List Total	Pop Hits	Pop Total	Fold Enrichment	Bonferroni	Benjamini	FDR
UP_SEQ_FEATURE	DOMAIN:HECT	4	1.78571	0.00951486	100157283, 100622166, 100153537, 102167519	213	28	13422	9.00201	0.966424	0.675555	0.675555
INTERPRO	IPR000569:HECT	4	1.78571	0.0100288	100157283, 100622166, 100153537, 102167519	217	28	13413	8.83015	0.991584	1	1
SMART	SM00119:HECTc	4	1.78571	0.0169373	100157283, 100622166, 100153537, 102167519	146	28	7389	7.22994	0.914553	1	1
UP_SEQ_FEATURE	ACT_SITE:Glycyl thioester intermediate	4	1.78571	0.0718188	100157283, 100622166, 100153537, 102167519	213	61	13422	4.13207	1	1	1
KEGG_PATHWAY	ssc04120:Ubiquitin mediated proteolysis	5	2.23214	0.152155	100157283, 100622166, 100153537, 102167519, 100621961	90	140	6022	2.38968	1	0.520271	0.500639
GOTERM_MF_DIRECT	GO:0004842~ubiquitin-protein transferase activity	3	1.33929	0.601655	100622166, 100153537, 102167519	179	126	11133	1.48085	1	1	1
Annotation Cluster 5	Enrichment Score: 1.183660667345078
Category	Term	Count	%	PValue	Genes	List Total	Pop Hits	Pop Total	Fold Enrichment	Bonferroni	Benjamini	FDR
KEGG_PATHWAY	ssc04012:ErbB signaling pathway	7	3.125	0.00125217	100623707, 100192438, 397394, 100152497, 100520187, 100520418, 100622559	90	82	6022	5.71192	0.233274	0.125595	0.120855
KEGG_PATHWAY	ssc04660:T cell receptor signaling pathway	7	3.125	0.00160392	100623707, 100192438, 100158082, 100152497, 100520187, 100520418, 100622559	90	86	6022	5.44625	0.288446	0.125595	0.120855
KEGG_PATHWAY	ssc04360:Axon guidance	8	3.57143	0.0110374	100623707, 100156429, 100192438, 100158082, 397394, 100152497, 414399, 100622559	90	166	6022	3.22463	0.904911	0.199706	0.19217
UP_SEQ_FEATURE	DOMAIN:SH3	7	3.125	0.0941605	100623707, 100192438, 100520047, 100152205, 100525921, 100152497, 100622228	213	198	13422	2.22777	1	1	1
INTERPRO	IPR001452:Src homology-3 domain	7	3.125	0.10092	100623707, 100192438, 100520047, 100152205, 100525921, 100152497, 100622228	217	198	13413	2.18524	1	1	1
GOTERM_CC_DIRECT	GO:0005911~cell-cell junction	4	1.78571	0.210496	100623707, 100192438, 397663, 100152497	198	101	12583	2.51685	1	1	1
SMART	SM00326:SH3	6	2.67857	0.290033	100623707, 100192438, 100520047, 100525921, 100152497, 100622228	146	183	7389	1.65933	1	1	1
UP_SEQ_FEATURE	DOMAIN:SH2	3	1.33929	0.444263	100623707, 100192438, 100152497	213	95	13422	1.98992	1	1	1
INTERPRO	IPR000980:SH2 domain	3	1.33929	0.464878	100623707, 100192438, 100152497	217	97	13413	1.91168	1	1	1
SMART	SM00252:SH2	3	1.33929	0.548486	100623707, 100192438, 100152497	146	93	7389	1.63257	1	1	1
Annotation Cluster 6	Enrichment Score: 1.0749833041873944
Category	Term	Count	%	PValue	Genes	List Total	Pop Hits	Pop Total	Fold Enrichment	Bonferroni	Benjamini	FDR
UP_SEQ_FEATURE	DOMAIN:PHD-type	5	2.23214	0.0423129	100521678, 100153516, 100523014, 100628131, 100037301	213	83	13422	3.79603	1	1	1
INTERPRO	IPR001965:Zinc finger, PHD-type	5	2.23214	0.0500127	100521678, 100153516, 100153657, 100523014, 100628131	217	86	13413	3.59367	1	1	1
INTERPRO	IPR011011:Zinc finger, FYVE/PHD-type	6	2.67857	0.0559595	100521678, 100153516, 100153657, 100523014, 100628131, 100151740	217	128	13413	2.89739	1	1	1
INTERPRO	IPR019786:Zinc finger, PHD-type, conserved site	4	1.78571	0.0780804	100521678, 100153657, 100523014, 100628131	217	62	13413	3.98781	1	1	1
SMART	SM00249:PHD	5	2.23214	0.0882629	100521678, 100153516, 100153657, 100523014, 100628131	146	86	7389	2.94242	0.999998	1	1
INTERPRO	IPR019787:Zinc finger, PHD-finger	4	1.78571	0.113332	100521678, 100153516, 100523014, 100628131	217	73	13413	3.38691	1	1	1
INTERPRO	IPR013083:Zinc finger, RING/FYVE/PHD-type	9	4.01786	0.322863	100521678, 100153516, 100153657, 100523014, 100628131, 100521783, 100151740, 100739821, 100737604	217	403	13413	1.3804	1	1	1
Annotation Cluster 7	Enrichment Score: 1.0529007439239995
Category	Term	Count	%	PValue	Genes	List Total	Pop Hits	Pop Total	Fold Enrichment	Bonferroni	Benjamini	FDR
KEGG_PATHWAY	ssc04012:ErbB signaling pathway	7	3.125	0.00125217	100623707, 100192438, 397394, 100152497, 100520187, 100520418, 100622559	90	82	6022	5.71192	0.233274	0.125595	0.120855
KEGG_PATHWAY	ssc04660:T cell receptor signaling pathway	7	3.125	0.00160392	100623707, 100192438, 100158082, 100152497, 100520187, 100520418, 100622559	90	86	6022	5.44625	0.288446	0.125595	0.120855
KEGG_PATHWAY	ssc04664:Fc epsilon RI signaling pathway	6	2.67857	0.00195371	100623707, 110256149, 100152497, 100520187, 100520418, 100622559	90	61	6022	6.58142	0.339391	0.125595	0.120855
KEGG_PATHWAY	ssc04072:Phospholipase D signaling pathway	8	3.57143	0.00294712	100519446, 100623707, 100152497, 100624229, 100312967, 100520187, 100525156, 100622559	90	130	6022	4.11761	0.46512	0.125595	0.120855
KEGG_PATHWAY	ssc04931:Insulin resistance	7	3.125	0.00296214	100623707, 100145903, 100736562, 414426, 100521277, 100622559, 100522174	90	97	6022	4.82864	0.466825	0.125595	0.120855
KEGG_PATHWAY	ssc05212:Pancreatic cancer	6	2.67857	0.00455339	100519446, 100623707, 100624229, 100622228, 397142, 100622559	90	74	6022	5.42523	0.619977	0.139734	0.134461
KEGG_PATHWAY	ssc04935:Growth hormone synthesis, secretion and action	7	3.125	0.00481753	100623707, 100736562, 397488, 110256149, 100152497, 100520187, 100622559	90	107	6022	4.37736	0.640767	0.139734	0.134461
KEGG_PATHWAY	ssc04722:Neurotrophin signaling pathway	7	3.125	0.00527297	100623707, 397394, 100152497, 100520187, 100520418, 100622559, 100522174	90	109	6022	4.29704	0.67399	0.139734	0.134461
KEGG_PATHWAY	ssc04710:Circadian rhythm	4	1.78571	0.00782726	100145903, 100736562, 414426, 100628097	90	28	6022	9.55873	0.810981	0.184375	0.177418
KEGG_PATHWAY	ssc04070:Phosphatidylinositol signaling system	6	2.67857	0.0103366	100520446, 100155939, 100623707, 100152497, 100312967, 100622559	90	90	6022	4.46074	0.889504	0.199706	0.19217
KEGG_PATHWAY	ssc04360:Axon guidance	8	3.57143	0.0110374	100623707, 100156429, 100192438, 100158082, 397394, 100152497, 414399, 100622559	90	166	6022	3.22463	0.904911	0.199706	0.19217
KEGG_PATHWAY	ssc05231:Choline metabolism in cancer	6	2.67857	0.0113041	100519446, 100623707, 100152497, 100312967, 100520187, 100622559	90	92	6022	4.36377	0.910195	0.199706	0.19217
KEGG_PATHWAY	ssc05214:Glioma	5	2.23214	0.0160177	100623707, 397394, 100152497, 100520187, 100622559	90	66	6022	5.06902	0.967393	0.261212	0.251354
KEGG_PATHWAY	ssc05161:Hepatitis B	7	3.125	0.0237476	100623707, 100736562, 110256149, 397142, 100520187, 100520418, 100622559	90	151	6022	3.10184	0.993874	0.307768	0.296154
KEGG_PATHWAY	ssc04014:Ras signaling pathway	8	3.57143	0.024667	100519446, 100623707, 110261346, 100152497, 100624229, 100520187, 100622559, 100155918	90	195	6022	2.74507	0.994983	0.307768	0.296154
KEGG_PATHWAY	ssc04068:FoxO signaling pathway	6	2.67857	0.0280331	100623707, 100145903, 414426, 397142, 100520187, 100622559	90	116	6022	3.46092	0.997589	0.307768	0.296154
KEGG_PATHWAY	ssc05235:PD-L1 expression and PD-1 checkpoint pathway in cancer	5	2.23214	0.0289201	100623707, 110256149, 100158082, 100152497, 100622559	90	79	6022	4.23488	0.998014	0.307768	0.296154
KEGG_PATHWAY	ssc04926:Relaxin signaling pathway	6	2.67857	0.0289536	100623707, 100736562, 110261346, 100520187, 100520418, 100622559	90	117	6022	3.43134	0.998028	0.307768	0.296154
KEGG_PATHWAY	ssc05166:Human T-cell leukemia virus 1 infection	8	3.57143	0.0312899	100623707, 100524070, 100736562, 100158082, 397142, 100621961, 100157587, 100622559	90	205	6022	2.61117	0.998817	0.307768	0.296154
KEGG_PATHWAY	ssc04211:Longevity regulating pathway	5	2.23214	0.0313254	100623707, 100145903, 100736562, 414426, 100622559	90	81	6022	4.13032	0.998826	0.307768	0.296154
KEGG_PATHWAY	ssc04650:Natural killer cell mediated cytotoxicity	5	2.23214	0.032571	100623707, 100158082, 100152497, 100520187, 100622559	90	82	6022	4.07995	0.999106	0.307768	0.296154
KEGG_PATHWAY	ssc04910:Insulin signaling pathway	6	2.67857	0.033843	100623707, 100145903, 414426, 100521277, 100520187, 100622559	90	122	6022	3.29071	0.999324	0.307768	0.296154
KEGG_PATHWAY	ssc04750:Inflammatory mediator regulation of TRP channels	5	2.23214	0.0378424	100623707, 110256149, 397394, 100152497, 100622559	90	86	6022	3.89018	0.999719	0.307768	0.296154
KEGG_PATHWAY	ssc05210:Colorectal cancer	5	2.23214	0.0392327	100623707, 100624229, 397142, 100520187, 100622559	90	87	6022	3.84547	0.999793	0.307768	0.296154
KEGG_PATHWAY	ssc05135:Yersinia infection	6	2.67857	0.0403543	100623707, 110256149, 100152497, 100520418, 100622559, 100522174	90	128	6022	3.13646	0.999839	0.307768	0.296154
KEGG_PATHWAY	ssc05167:Kaposi sarcoma-associated herpesvirus infection	7	3.125	0.0411765	100623707, 100736562, 110261346, 100158082, 100152497, 100520418, 100622559	90	172	6022	2.72313	0.999866	0.307768	0.296154
KEGG_PATHWAY	ssc04922:Glucagon signaling pathway	5	2.23214	0.0421003	100145903, 100736562, 414426, 100158082, 397394	90	89	6022	3.75905	0.99989	0.307768	0.296154
GOTERM_BP_DIRECT	GO:0006468~protein phosphorylation	6	2.67857	0.0437146	100523669, 100623707, 100145903, 397663, 100736562, 414426	193	118	11780	3.10354	1	1	1
KEGG_PATHWAY	ssc04370:VEGF signaling pathway	4	1.78571	0.0450846	100623707, 100158082, 100152497, 100622559	90	54	6022	4.95638	0.999943	0.318598	0.306575
KEGG_PATHWAY	ssc04213:Longevity regulating pathway - multiple species	4	1.78571	0.0471915	100623707, 100145903, 414426, 100622559	90	55	6022	4.86626	0.999965	0.322729	0.31055
KEGG_PATHWAY	ssc05417:Lipid and atherosclerosis	7	3.125	0.0517502	100623707, 110256149, 100158082, 397394, 100152497, 100520418, 100622559	90	182	6022	2.5735	0.999987	0.342845	0.329907
KEGG_PATHWAY	ssc04670:Leukocyte transendothelial migration	5	2.23214	0.0547311	100623707, 100152497, 414399, 100622559, 100520849	90	97	6022	3.44903	0.999993	0.344838	0.331825
KEGG_PATHWAY	ssc04725:Cholinergic synapse	5	2.23214	0.0564399	100623707, 100736562, 110261346, 397394, 100622559	90	98	6022	3.41383	0.999996	0.344838	0.331825
KEGG_PATHWAY	ssc04150:mTOR signaling pathway	6	2.67857	0.0569307	100623707, 100145903, 100520187, 100156710, 100622559, 100522174	90	141	6022	2.84728	0.999996	0.344838	0.331825
KEGG_PATHWAY	ssc05170:Human immunodeficiency virus 1 infection	7	3.125	0.0588286	100623707, 110256149, 110261346, 100158082, 100152497, 100520418, 100622559	90	188	6022	2.49137	0.999997	0.346435	0.333362
KEGG_PATHWAY	ssc04668:TNF signaling pathway	5	2.23214	0.0654121	100623707, 100736562, 110256149, 100520418, 100622559	90	103	6022	3.24811	0.999999	0.374794	0.36065
KEGG_PATHWAY	ssc04810:Regulation of actin cytoskeleton	7	3.125	0.0691334	100520446, 100623707, 100622228, 100520187, 414399, 100525156, 100622559	90	196	6022	2.38968	1	0.385692	0.371137
KEGG_PATHWAY	ssc04152:AMPK signaling pathway	5	2.23214	0.0730971	100623707, 100145903, 100736562, 414426, 100622559	90	107	6022	3.12669	1	0.386357	0.371777
KEGG_PATHWAY	ssc04380:Osteoclast differentiation	5	2.23214	0.0771058	100623707, 100736562, 100158082, 100520418, 100622559	90	109	6022	3.06932	1	0.386357	0.371777
KEGG_PATHWAY	ssc05163:Human cytomegalovirus infection	7	3.125	0.0775134	100623707, 100736562, 110261346, 100158082, 100520187, 100525156, 100622559	90	202	6022	2.3187	1	0.386357	0.371777
KEGG_PATHWAY	ssc04662:B cell receptor signaling pathway	4	1.78571	0.0787855	100623707, 100158082, 100520187, 100622559	90	68	6022	3.93595	1	0.386357	0.371777
KEGG_PATHWAY	ssc05223:Non-small cell lung cancer	4	1.78571	0.0815219	100623707, 100152497, 100520187, 100622559	90	69	6022	3.8789	1	0.386357	0.371777
KEGG_PATHWAY	ssc05207:Chemical carcinogenesis - receptor activation	6	2.67857	0.0820097	100623707, 100736562, 100520187, 100622559, 396628, 100522174	90	157	6022	2.55711	1	0.386357	0.371777
KEGG_PATHWAY	ssc05220:Chronic myeloid leukemia	4	1.78571	0.0958065	100623707, 397142, 100520187, 100622559	90	74	6022	3.61682	1	0.421546	0.405638
KEGG_PATHWAY	ssc01521:EGFR tyrosine kinase inhibitor resistance	4	1.78571	0.10179	100623707, 100152497, 100520187, 100622559	90	76	6022	3.52164	1	0.421546	0.405638
KEGG_PATHWAY	ssc04024:cAMP signaling pathway	6	2.67857	0.102178	100519446, 100623707, 100049696, 100736562, 397394, 100622559	90	168	6022	2.38968	1	0.421546	0.405638
KEGG_PATHWAY	ssc05418:Fluid shear stress and atherosclerosis	5	2.23214	0.103398	100623707, 100145903, 733590, 100520418, 100622559	90	121	6022	2.76492	1	0.421546	0.405638
KEGG_PATHWAY	ssc05200:Pathways in cancer	11	4.91071	0.131283	100519446, 100623707, 110261346, 100624604, 397394, 100152497, 100624229, 397142, 100520187, 100525156, 100622559	90	454	6022	1.62119	1	0.488279	0.469853
KEGG_PATHWAY	ssc04914:Progesterone-mediated oocyte maturation	4	1.78571	0.133802	100623707, 100621961, 100622559, 100522174	90	86	6022	3.11214	1	0.48907	0.470615
KEGG_PATHWAY	ssc04620:Toll-like receptor signaling pathway	4	1.78571	0.13718	100623707, 110256149, 100520418, 100622559	90	87	6022	3.07637	1	0.492917	0.474316
KEGG_PATHWAY	ssc05215:Prostate cancer	4	1.78571	0.144022	100623707, 100736562, 100520187, 100622559	90	89	6022	3.00724	1	0.508878	0.489675
KEGG_PATHWAY	ssc04666:Fc gamma R-mediated phagocytosis	4	1.78571	0.147486	100519446, 100623707, 100152497, 100622559	90	90	6022	2.97383	1	0.512574	0.493231
KEGG_PATHWAY	ssc04933:AGE-RAGE signaling pathway in diabetic complications	4	1.78571	0.161607	100623707, 100152497, 397142, 100622559	90	94	6022	2.84728	1	0.543821	0.523299
KEGG_PATHWAY	ssc04062:Chemokine signaling pathway	5	2.23214	0.172013	100623707, 110261346, 100152497, 100520187, 100622559	90	147	6022	2.27589	1	0.561027	0.539856
KEGG_PATHWAY	ssc05225:Hepatocellular carcinoma	5	2.23214	0.180793	100623707, 100152497, 397142, 100520187, 100622559	90	150	6022	2.23037	1	0.562366	0.541145
KEGG_PATHWAY	ssc04714:Thermogenesis	6	2.67857	0.183051	100145903, 100736562, 110256149, 414426, 100520187, 100522174	90	204	6022	1.96797	1	0.562366	0.541145
KEGG_PATHWAY	ssc04066:HIF-1 signaling pathway	4	1.78571	0.183516	100623707, 397394, 100152497, 100622559	90	100	6022	2.67644	1	0.562366	0.541145
KEGG_PATHWAY	ssc04915:Estrogen signaling pathway	4	1.78571	0.190992	100623707, 100736562, 100520187, 100622559	90	102	6022	2.62397	1	0.562366	0.541145
KEGG_PATHWAY	ssc05213:Endometrial cancer	3	1.33929	0.205789	100623707, 100520187, 100622559	90	57	6022	3.52164	1	0.587931	0.565745
KEGG_PATHWAY	ssc05206:MicroRNAs in cancer	5	2.23214	0.207994	100623707, 100152497, 100520187, 100037301, 100622559	90	159	6022	2.10412	1	0.587931	0.565745
KEGG_PATHWAY	ssc04917:Prolactin signaling pathway	3	1.33929	0.21666	100623707, 100520187, 100622559	90	59	6022	3.40226	1	0.591796	0.569464
KEGG_PATHWAY	ssc04071:Sphingolipid signaling pathway	4	1.78571	0.217736	100519446, 100623707, 100525156, 100622559	90	109	6022	2.45545	1	0.591796	0.569464
KEGG_PATHWAY	ssc04611:Platelet activation	4	1.78571	0.225522	100623707, 100512755, 414399, 100622559	90	111	6022	2.41121	1	0.605198	0.58236
KEGG_PATHWAY	ssc05221:Acute myeloid leukemia	3	1.33929	0.233061	100623707, 100520187, 100622559	90	62	6022	3.23763	1	0.617612	0.594306
KEGG_PATHWAY	ssc04630:JAK-STAT signaling pathway	4	1.78571	0.24919	100623707, 397488, 100520187, 100622559	90	117	6022	2.28756	1	0.638962	0.614851
KEGG_PATHWAY	ssc04151:PI3K-Akt signaling pathway	7	3.125	0.249549	100623707, 100145903, 100736562, 397488, 110261346, 100520187, 100622559	90	287	6022	1.63198	1	0.638962	0.614851
KEGG_PATHWAY	ssc04550:Signaling pathways regulating pluripotency of stem cells	4	1.78571	0.253174	100623707, 100524070, 397142, 100622559	90	118	6022	2.26817	1	0.638962	0.614851
KEGG_PATHWAY	ssc05211:Renal cell carcinoma	3	1.33929	0.260548	100623707, 100520187, 100622559	90	67	6022	2.99602	1	0.643814	0.619519
KEGG_PATHWAY	ssc05034:Alcoholism	4	1.78571	0.26117	396631, 100736562, 110261346, 100520187	90	120	6022	2.23037	1	0.643814	0.619519
KEGG_PATHWAY	ssc05226:Gastric cancer	4	1.78571	0.285346	100623707, 397142, 100520187, 100622559	90	126	6022	2.12416	1	0.6797	0.654051
KEGG_PATHWAY	ssc04510:Focal adhesion	5	2.23214	0.292003	100623707, 100520187, 414399, 100622559, 100520849	90	185	6022	1.80841	1	0.687828	0.661873
KEGG_PATHWAY	ssc05205:Proteoglycans in cancer	5	2.23214	0.295344	100623707, 397394, 100152497, 100520187, 100622559	90	186	6022	1.79869	1	0.688054	0.662089
KEGG_PATHWAY	ssc04015:Rap1 signaling pathway	5	2.23214	0.29869	100623707, 110256149, 100152497, 100624229, 100622559	90	187	6022	1.78907	1	0.688286	0.662313
KEGG_PATHWAY	ssc04140:Autophagy - animal	4	1.78571	0.317858	100623707, 100145903, 100739486, 100622559	90	134	6022	1.99735	1	0.689789	0.663759
KEGG_PATHWAY	ssc05208:Chemical carcinogenesis - reactive oxygen species	5	2.23214	0.318865	100519446, 100623707, 100520187, 100520418, 100622559	90	193	6022	1.73345	1	0.689789	0.663759
KEGG_PATHWAY	ssc04932:Non-alcoholic fatty liver disease	4	1.78571	0.346386	100623707, 100145903, 414426, 100622559	90	141	6022	1.89819	1	0.727067	0.69963
KEGG_PATHWAY	ssc04218:Cellular senescence	4	1.78571	0.370773	100623707, 110256149, 100158082, 100622559	90	147	6022	1.82071	1	0.755807	0.727286
KEGG_PATHWAY	ssc01522:Endocrine resistance	3	1.33929	0.374916	100623707, 100520187, 100622559	90	88	6022	2.28106	1	0.756974	0.728409
KEGG_PATHWAY	ssc04625:C-type lectin receptor signaling pathway	3	1.33929	0.390784	100623707, 100158082, 100622559	90	91	6022	2.20586	1	0.774264	0.745046
KEGG_PATHWAY	ssc05132:Salmonella infection	5	2.23214	0.476679	110256149, 414399, 100151740, 100520418, 100622559	90	240	6022	1.39398	1	0.910242	0.875893
KEGG_PATHWAY	ssc04919:Thyroid hormone signaling pathway	3	1.33929	0.476975	100623707, 100152497, 100622559	90	108	6022	1.85864	1	0.910242	0.875893
KEGG_PATHWAY	ssc05415:Diabetic cardiomyopathy	4	1.78571	0.485176	100623707, 100049696, 397394, 100622559	90	176	6022	1.52071	1	0.910242	0.875893
KEGG_PATHWAY	ssc05169:Epstein-Barr virus infection	4	1.78571	0.507701	100623707, 110256149, 100520418, 100622559	90	182	6022	1.47057	1	0.927867	0.892854
KEGG_PATHWAY	ssc04613:Neutrophil extracellular trap formation	3	1.33929	0.533283	100623707, 100152497, 100622559	90	120	6022	1.67278	1	0.934347	0.899088
KEGG_PATHWAY	ssc05224:Breast cancer	3	1.33929	0.542265	100623707, 100520187, 100622559	90	122	6022	1.64536	1	0.942297	0.906738
KEGG_PATHWAY	ssc05010:Alzheimer disease	6	2.67857	0.548752	100623707, 397663, 100158082, 110257100, 100520418, 100622559	90	332	6022	1.20924	1	0.945817	0.910126
KEGG_PATHWAY	ssc05160:Hepatitis C	3	1.33929	0.585389	100623707, 100520187, 100622559	90	132	6022	1.52071	1	0.977184	0.940309
KEGG_PATHWAY	ssc05020:Prion disease	4	1.78571	0.69003	100623707, 100736562, 100158082, 100622559	90	238	6022	1.12456	1	1	0.966825
GOTERM_BP_DIRECT	GO:0010628~positive regulation of gene expression	4	1.78571	0.705512	100145903, 733590, 414426, 100622559	193	222	11780	1.09975	1	1	1
KEGG_PATHWAY	ssc05203:Viral carcinogenesis	3	1.33929	0.718865	100623707, 100736562, 100622559	90	169	6022	1.18777	1	1	0.966825
KEGG_PATHWAY	ssc05022:Pathways of neurodegeneration - multiple diseases	6	2.67857	0.730337	397663, 110256149, 100158082, 397394, 100152497, 100520418	90	408	6022	0.983987	1	1	0.966825
KEGG_PATHWAY	ssc05165:Human papillomavirus infection	4	1.78571	0.806288	100623707, 100736562, 100520187, 100622559	90	288	6022	0.929321	1	1	0.966825
KEGG_PATHWAY	ssc05171:Coronavirus disease - COVID-19	3	1.33929	0.808162	100623707, 100152497, 100622559	90	203	6022	0.988834	1	1	0.966825
Annotation Cluster 8	Enrichment Score: 0.9928002867921881
Category	Term	Count	%	PValue	Genes	List Total	Pop Hits	Pop Total	Fold Enrichment	Bonferroni	Benjamini	FDR
KEGG_PATHWAY	ssc04922:Glucagon signaling pathway	5	2.23214	0.0421003	100145903, 100736562, 414426, 100158082, 397394	90	89	6022	3.75905	0.99989	0.307768	0.296154
KEGG_PATHWAY	ssc04728:Dopaminergic synapse	5	2.23214	0.0791512	100736562, 110261346, 100158082, 397394, 100628097	90	110	6022	3.04141	1	0.386357	0.371777
KEGG_PATHWAY	ssc05152:Tuberculosis	5	2.23214	0.169121	100736562, 100158082, 397394, 100157587, 396628	90	146	6022	2.29148	1	0.560214	0.539074
KEGG_PATHWAY	ssc05031:Amphetamine addiction	3	1.33929	0.189609	100736562, 100158082, 397394	90	54	6022	3.71728	1	0.562366	0.541145
Annotation Cluster 9	Enrichment Score: 0.9126745388935421
Category	Term	Count	%	PValue	Genes	List Total	Pop Hits	Pop Total	Fold Enrichment	Bonferroni	Benjamini	FDR
UP_KW_CELLULAR_COMPONENT	KW-0493~Microtubule	5	2.23214	0.0661873	100525739, 100152205, 100519172, 100516319, 100155388	97	114	7170	3.242	0.83144	0.701964	0.701964
GOTERM_CC_DIRECT	GO:0005874~microtubule	6	2.67857	0.144494	100525739, 100152205, 100624604, 100519172, 100516319, 100155388	198	177	12583	2.15425	1	1	1
GOTERM_MF_DIRECT	GO:0008017~microtubule binding	6	2.67857	0.19114	100525739, 100152205, 100622496, 100624604, 100525466, 100519172	179	191	11133	1.95379	1	1	1
Annotation Cluster 10	Enrichment Score: 0.7613994949912414
Category	Term	Count	%	PValue	Genes	List Total	Pop Hits	Pop Total	Fold Enrichment	Bonferroni	Benjamini	FDR
UP_SEQ_FEATURE	DOMAIN:Tyrosine-protein phosphatase	4	1.78571	0.0833488	100525219, 100625763, 100521277, 100517509	213	65	13422	3.87779	1	1	1
INTERPRO	IPR000387:Protein-tyrosine/Dual specificity phosphatase	4	1.78571	0.0998908	100525219, 100625763, 100521277, 100517509	217	69	13413	3.58325	1	1	1
UP_SEQ_FEATURE	DOMAIN:TYR_PHOSPHATASE_2	4	1.78571	0.108571	100525219, 100625763, 100521277, 100517509	213	73	13422	3.45283	1	1	1
UP_KW_MOLECULAR_FUNCTION	KW-0904~Protein phosphatase	4	1.78571	0.12266	100525219, 100625763, 100158082, 100521277	93	71	5345	3.23792	0.995897	1	1
INTERPRO	IPR003595:Protein-tyrosine phosphatase, catalytic	3	1.33929	0.22779	100525219, 100625763, 100521277	217	56	13413	3.31131	1	1	1
INTERPRO	IPR016130:Protein-tyrosine phosphatase, active site	3	1.33929	0.269623	100525219, 100625763, 100521277	217	63	13413	2.94338	1	1	1
SMART	SM00404:PTPc_motif	3	1.33929	0.301039	100525219, 100625763, 100521277	146	56	7389	2.71123	1	1	1
GOTERM_MF_DIRECT	GO:0004725~protein tyrosine phosphatase activity	3	1.33929	0.39541	100525219, 100625763, 100521277	179	85	11133	2.19514	1	1	1
Annotation Cluster 11	Enrichment Score: 0.7363547664955624
Category	Term	Count	%	PValue	Genes	List Total	Pop Hits	Pop Total	Fold Enrichment	Bonferroni	Benjamini	FDR
UP_KW_BIOLOGICAL_PROCESS	KW-0805~Transcription regulation	12	5.35714	0.0347969	100518511, 100157067, 100153516, 100145903, 733590, 100517149, 100626101, 397142, 733596, 100157587, 100153880, 396628	45	457	3279	1.91335	0.789514	0.765531	0.765531
GOTERM_BP_DIRECT	GO:0000122~negative regulation of transcription from RNA polymerase II promoter	10	4.46429	0.2728	100157067, 733590, 100521762, 110261322, 397142, 733596, 100514505, 100037301, 100153880, 396628	193	432	11780	1.41288	1	1	1
UP_KW_MOLECULAR_FUNCTION	KW-0238~DNA-binding	11	4.91071	0.650955	733590, 100523106, 100517149, 110261322, 100736562, 397142, 733596, 100037301, 100157587, 100628097, 396628	93	627	5345	1.0083	1	1	1
Annotation Cluster 12	Enrichment Score: 0.7218589483606306
Category	Term	Count	%	PValue	Genes	List Total	Pop Hits	Pop Total	Fold Enrichment	Bonferroni	Benjamini	FDR
KEGG_PATHWAY	ssc04912:GnRH signaling pathway	5	2.23214	0.0338455	100519446, 110256149, 397394, 100520187, 100520418	90	83	6022	4.03079	0.999324	0.307768	0.296154
GOTERM_MF_DIRECT	GO:0005524~ATP binding	26	11.6071	0.0929944	100127449, 414426, 100511488, 100624604, 100520187, 100154720, 100153895, 100520446, 100520589, 100525739, 449528, 100523812, 100520049, 397394, 100312967, 100233204, 110256149, 100154017, 100622559, 100522174, 100157342, 100523669, 100145903, 100518989, 100520418, 100144452	179	1189	11133	1.36004	1	1	1
INTERPRO	IPR008271:Serine/threonine-protein kinase, active site	9	4.01786	0.0991754	100520589, 100233204, 100523669, 100145903, 110256149, 397394, 100520187, 100520418, 100522174	217	291	13413	1.91168	1	1	1
UP_KW_MOLECULAR_FUNCTION	KW-0418~Kinase	14	6.25	0.145686	100233204, 100623707, 110256149, 414426, 100511488, 100520187, 100522174, 100520446, 100145903, 100525921, 641344, 397394, 100312967, 100520418	93	549	5345	1.46562	0.998657	1	1
INTERPRO	IPR017441:Protein kinase, ATP binding site	9	4.01786	0.176175	100520589, 100233204, 100523669, 100145903, 110256149, 100511488, 397394, 100520187, 100522174	217	336	13413	1.65565	1	1	1
SMART	SM00220:S_TKc	10	4.46429	0.209034	100520589, 100233204, 100523669, 100145903, 110256149, 100511488, 397394, 100520187, 100520418, 100522174	146	334	7389	1.51526	1	1	1
GOTERM_MF_DIRECT	GO:0004674~protein serine/threonine kinase activity	7	3.125	0.232481	100233204, 100523669, 100145903, 110256149, 100511488, 100520187, 100522174	179	259	11133	1.68096	1	1	1
INTERPRO	IPR011009:Protein kinase-like domain	11	4.91071	0.236534	100520589, 100233204, 100523669, 100145903, 110256149, 100511488, 397394, 100520187, 100520418, 100622559, 100522174	217	477	13413	1.42541	1	1	1
UP_SEQ_FEATURE	DOMAIN:Protein kinase	10	4.46429	0.254719	100520589, 100233204, 100523669, 100145903, 110256149, 100511488, 397394, 100520187, 100520418, 100522174	213	437	13422	1.44197	1	1	1
INTERPRO	IPR000719:Protein kinase, catalytic domain	10	4.46429	0.268926	100520589, 100233204, 100523669, 100145903, 110256149, 100511488, 397394, 100520187, 100520418, 100522174	217	437	13413	1.41444	1	1	1
UP_SEQ_FEATURE	BINDING:ATP	9	4.01786	0.303059	100520589, 100233204, 100523669, 100145903, 110256149, 100511488, 397394, 100520187, 100522174	213	401	13422	1.41428	1	1	1
GOTERM_MF_DIRECT	GO:0004672~protein kinase activity	5	2.23214	0.429539	100520589, 100233204, 414426, 100511488, 100520418	179	209	11133	1.48793	1	1	1
UP_KW_MOLECULAR_FUNCTION	KW-0723~Serine/threonine-protein kinase	5	2.23214	0.502788	100145903, 110256149, 397394, 100520187, 100522174	93	213	5345	1.34913	1	1	1
Annotation Cluster 13	Enrichment Score: 0.6952698946467522
Category	Term	Count	%	PValue	Genes	List Total	Pop Hits	Pop Total	Fold Enrichment	Bonferroni	Benjamini	FDR
GOTERM_MF_DIRECT	GO:0046983~protein dimerization activity	6	2.67857	0.0395195	733590, 100524070, 414414, 100623772, 100511671, 100628097	179	117	11133	3.18951	0.999997	1	1
GOTERM_CC_DIRECT	GO:0005667~transcription factor complex	5	2.23214	0.183096	100524070, 100736562, 397142, 100511671, 100628097	198	142	12583	2.23769	1	1	1
UP_SEQ_FEATURE	DOMAIN:BHLH	3	1.33929	0.326716	100524070, 100511671, 100628097	213	74	13422	2.55463	1	1	1
INTERPRO	IPR011598:Myc-type, basic helix-loop-helix (bHLH) domain	3	1.33929	0.335099	100524070, 100511671, 100628097	217	74	13413	2.50585	1	1	1
SMART	SM00353:HLH	3	1.33929	0.421518	100524070, 100511671, 100628097	146	73	7389	2.07985	1	1	1
Annotation Cluster 14	Enrichment Score: 0.6857389108890317
Category	Term	Count	%	PValue	Genes	List Total	Pop Hits	Pop Total	Fold Enrichment	Bonferroni	Benjamini	FDR
KEGG_PATHWAY	ssc04371:Apelin signaling pathway	5	2.23214	0.101065	100145903, 733590, 414426, 110261346, 397142	90	120	6022	2.78796	1	0.421546	0.405638
KEGG_PATHWAY	ssc04921:Oxytocin signaling pathway	5	2.23214	0.122936	100145903, 733590, 414426, 100158082, 397394	90	129	6022	2.59345	1	0.468871	0.451178
GOTERM_BP_DIRECT	GO:0010628~positive regulation of gene expression	4	1.78571	0.705512	100145903, 733590, 414426, 100622559	193	222	11780	1.09975	1	1	1
Annotation Cluster 15	Enrichment Score: 0.6436025242730796
Category	Term	Count	%	PValue	Genes	List Total	Pop Hits	Pop Total	Fold Enrichment	Bonferroni	Benjamini	FDR
SMART	SM00356:ZnF_C3H1	3	1.33929	0.220735	100622147, 110260884, 100519915	146	45	7389	3.37397	1	1	1
UP_SEQ_FEATURE	ZN_FING:C3H1-type	3	1.33929	0.227241	100622147, 110260884, 100519915	213	57	13422	3.31653	1	1	1
UP_SEQ_FEATURE	DOMAIN:C3H1-type	3	1.33929	0.227241	100622147, 110260884, 100519915	213	57	13422	3.31653	1	1	1
INTERPRO	IPR000571:Zinc finger, CCCH-type	3	1.33929	0.233747	100622147, 110260884, 100519915	217	57	13413	3.25321	1	1	1
Annotation Cluster 16	Enrichment Score: 0.6305152211458983
Category	Term	Count	%	PValue	Genes	List Total	Pop Hits	Pop Total	Fold Enrichment	Bonferroni	Benjamini	FDR
GOTERM_MF_DIRECT	GO:0000978~RNA polymerase II core promoter proximal region sequence-specific DNA binding	18	8.03571	0.0779713	100174955, 100524070, 397663, 100525369, 102161885, 396628, 100737978, 100515279, 733590, 100523106, 100517149, 100736562, 397142, 733596, 100511671, 100037301, 100519099, 100628097	179	733	11133	1.52731	1	1	1
GOTERM_BP_DIRECT	GO:0006357~regulation of transcription from RNA polymerase II promoter	21	9.375	0.130302	100174955, 100524070, 100739486, 100153657, 100525369, 102161885, 100739821, 100157587, 100511716, 100737978, 100515279, 733590, 100523106, 100517149, 110261322, 100736562, 100511531, 733596, 100511671, 100519099, 100628097	193	938	11780	1.36648	1	1	1
GOTERM_MF_DIRECT	GO:0001227~transcriptional repressor activity, RNA polymerase II transcription regulatory region sequence-specific binding	6	2.67857	0.233987	100624908, 100515279, 100174955, 110261322, 733596, 102161885	179	206	11133	1.81152	1	1	1
UP_KW_DOMAIN	KW-0863~Zinc-finger	16	7.14286	0.236337	100624908, 100174955, 100153657, 110260884, 100525369, 102161885, 100519915, 396628, 100511716, 100737978, 100153071, 100515279, 100622147, 110261322, 733596, 100037301	149	705	8560	1.30382	0.986621	1	1
UP_SEQ_FEATURE	DOMAIN:C2H2-type	11	4.91071	0.332193	100624908, 100153071, 100515279, 100523106, 100517149, 100174955, 110261322, 100525369, 733596, 102161885, 100737978	213	532	13422	1.30292	1	1	1
INTERPRO	IPR013087:Zinc finger C2H2-type/integrase DNA-binding domain	11	4.91071	0.380231	100624908, 100153071, 100515279, 100523106, 100517149, 100174955, 110261322, 100525369, 733596, 102161885, 100737978	217	544	13413	1.24986	1	1	1
SMART	SM00355:ZnF_C2H2	11	4.91071	0.543682	100624908, 100153071, 100515279, 100523106, 100517149, 100174955, 110261322, 100525369, 733596, 102161885, 100737978	146	508	7389	1.09588	1	1	1
Annotation Cluster 17	Enrichment Score: 0.6125142779339139
Category	Term	Count	%	PValue	Genes	List Total	Pop Hits	Pop Total	Fold Enrichment	Bonferroni	Benjamini	FDR
INTERPRO	IPR017871:ABC transporter, conserved site	3	1.33929	0.163452	100127449, 100520049, 100144452	217	45	13413	4.12074	1	1	1
UP_SEQ_FEATURE	DOMAIN:ABC transporter	3	1.33929	0.181063	100127449, 100520049, 100144452	213	49	13422	3.85801	1	1	1
INTERPRO	IPR003439:ABC transporter-like	3	1.33929	0.186513	100127449, 100520049, 100144452	217	49	13413	3.78435	1	1	1
GOTERM_MF_DIRECT	GO:0042626~ATPase activity, coupled to transmembrane movement of substances	3	1.33929	0.201876	100127449, 100520049, 100144452	179	52	11133	3.5882	1	1	1
UP_SEQ_FEATURE	NP_BIND:ATP	7	3.125	0.309518	100127449, 100525739, 100145903, 100520049, 100624604, 100144452, 100522174	213	290	13422	1.52103	1	1	1
INTERPRO	IPR003593:AAA+ ATPase domain	4	1.78571	0.331266	100127449, 100520049, 100144452, 100525121	217	126	13413	1.96226	1	1	1
SMART	SM00382:AAA	4	1.78571	0.451358	100127449, 100520049, 100144452, 100525121	146	126	7389	1.60665	1	1	1
Annotation Cluster 18	Enrichment Score: 0.6032577506048561
Category	Term	Count	%	PValue	Genes	List Total	Pop Hits	Pop Total	Fold Enrichment	Bonferroni	Benjamini	FDR
INTERPRO	IPR011993:Pleckstrin homology-like domain	12	5.35714	0.0459882	100519446, 100157771, 100520047, 397663, 100525921, 100152497, 100622228, 100511376, 100520187, 100621868, 100737604, 100623956	217	383	13413	1.93664	1	1	1
INTERPRO	IPR001849:Pleckstrin homology domain	7	3.125	0.206156	100519446, 100520047, 100152497, 100622228, 100520187, 100737604, 100623956	217	246	13413	1.75885	1	1	1
UP_SEQ_FEATURE	DOMAIN:DH	3	1.33929	0.28	100622228, 100520187, 100737604	213	66	13422	2.86428	1	1	1
INTERPRO	IPR000219:Dbl homology (DH) domain	3	1.33929	0.28757	100622228, 100520187, 100737604	217	66	13413	2.80959	1	1	1
UP_SEQ_FEATURE	DOMAIN:PH	6	2.67857	0.303027	100520047, 100152497, 100622228, 100520187, 100737604, 100623956	213	231	13422	1.63673	1	1	1
SMART	SM00233:PH	7	3.125	0.321345	100519446, 100520047, 100152497, 100622228, 100520187, 100737604, 100623956	146	237	7389	1.4948	1	1	1
SMART	SM00325:RhoGEF	3	1.33929	0.365863	100622228, 100520187, 100737604	146	65	7389	2.33583	1	1	1
GOTERM_MF_DIRECT	GO:0005085~guanyl-nucleotide exchange factor activity	4	1.78571	0.548811	100622228, 100520187, 100737604, 100623956	179	179	11133	1.38984	1	1	1
Annotation Cluster 19	Enrichment Score: 0.5500325014050605
Category	Term	Count	%	PValue	Genes	List Total	Pop Hits	Pop Total	Fold Enrichment	Bonferroni	Benjamini	FDR
KEGG_PATHWAY	ssc04713:Circadian entrainment	4	1.78571	0.123853	100513431, 100736562, 110261346, 397394	90	83	6022	3.22463	1	0.468871	0.451178
KEGG_PATHWAY	ssc04925:Aldosterone synthesis and secretion	3	1.33929	0.315514	100513431, 100736562, 397394	90	77	6022	2.60693	1	0.689789	0.663759
KEGG_PATHWAY	ssc04934:Cushing syndrome	3	1.33929	0.572767	100513431, 100736562, 397394	90	129	6022	1.55607	1	0.965336	0.928908
Annotation Cluster 20	Enrichment Score: 0.5340628619925195
Category	Term	Count	%	PValue	Genes	List Total	Pop Hits	Pop Total	Fold Enrichment	Bonferroni	Benjamini	FDR
GOTERM_MF_DIRECT	GO:0000978~RNA polymerase II core promoter proximal region sequence-specific DNA binding	18	8.03571	0.0779713	100174955, 100524070, 397663, 100525369, 102161885, 396628, 100737978, 100515279, 733590, 100523106, 100517149, 100736562, 397142, 733596, 100511671, 100037301, 100519099, 100628097	179	733	11133	1.52731	1	1	1
GOTERM_MF_DIRECT	GO:0003677~DNA binding	12	5.35714	0.492408	100153516, 733590, 100517149, 414414, 397663, 100736562, 100511531, 397142, 100520187, 100037301, 100519099, 100628097	179	662	11133	1.12741	1	1	1
UP_KW_MOLECULAR_FUNCTION	KW-0238~DNA-binding	11	4.91071	0.650955	733590, 100523106, 100517149, 110261322, 100736562, 397142, 733596, 100037301, 100157587, 100628097, 396628	93	627	5345	1.0083	1	1	1
Annotation Cluster 21	Enrichment Score: 0.49971403612320464
Category	Term	Count	%	PValue	Genes	List Total	Pop Hits	Pop Total	Fold Enrichment	Bonferroni	Benjamini	FDR
UP_SEQ_FEATURE	DOMAIN:Calponin-homology (CH)	3	1.33929	0.309264	100152205, 100622228, 100153346	213	71	13422	2.66257	1	1	1
INTERPRO	IPR001715:Calponin homology domain	3	1.33929	0.317357	100152205, 100622228, 100153346	217	71	13413	2.61173	1	1	1
SMART	SM00033:CH	3	1.33929	0.322834	100152205, 100622228, 100153346	146	59	7389	2.57337	1	1	1
Annotation Cluster 22	Enrichment Score: 0.45752936587042636
Category	Term	Count	%	PValue	Genes	List Total	Pop Hits	Pop Total	Fold Enrichment	Bonferroni	Benjamini	FDR
GOTERM_MF_DIRECT	GO:0003723~RNA binding	13	5.80357	0.164629	397665, 100525995, 100516319, 100519915, 100154253, 100622208, 100157342, 100737226, 100518989, 100521762, 100736894, 100514512, 100519099	179	546	11133	1.48085	1	1	1
UP_SEQ_FEATURE	DOMAIN:RRM	5	2.23214	0.353044	100737226, 100521762, 100736894, 100514512, 100622208	213	190	13422	1.65827	1	1	1
UP_KW_MOLECULAR_FUNCTION	KW-0694~RNA-binding	7	3.125	0.357356	100157342, 100737226, 100521762, 100736894, 100514512, 100516319, 100155078	93	282	5345	1.42664	1	1	1
INTERPRO	IPR000504:RNA recognition motif domain	5	2.23214	0.373986	100737226, 100521762, 100736894, 100514512, 100622208	217	192	13413	1.60966	1	1	1
SMART	SM00360:RRM	5	2.23214	0.477121	100737226, 100521762, 100736894, 100514512, 100622208	146	181	7389	1.39805	1	1	1
INTERPRO	IPR012677:Nucleotide-binding, alpha-beta plait	5	2.23214	0.485181	100737226, 100521762, 100736894, 100514512, 100622208	217	223	13413	1.3859	1	1	1
Annotation Cluster 23	Enrichment Score: 0.4551179632631488
Category	Term	Count	%	PValue	Genes	List Total	Pop Hits	Pop Total	Fold Enrichment	Bonferroni	Benjamini	FDR
UP_SEQ_FEATURE	REPEAT:TPR	4	1.78571	0.226591	100157110, 100516698, 100511376, 100519063	213	104	13422	2.42362	1	1	1
INTERPRO	IPR013026:Tetratricopeptide repeat-containing domain	4	1.78571	0.313609	100157110, 100516698, 100511376, 100519063	217	122	13413	2.02659	1	1	1
INTERPRO	IPR019734:Tetratricopeptide repeat	4	1.78571	0.322437	100157110, 100516698, 100511376, 100519063	217	124	13413	1.99391	1	1	1
SMART	SM00028:TPR	4	1.78571	0.398949	100157110, 100516698, 100511376, 100519063	146	116	7389	1.74516	1	1	1
INTERPRO	IPR011990:Tetratricopeptide-like helical	5	2.23214	0.444505	100157110, 100516698, 100511376, 100517250, 100519063	217	211	13413	1.46472	1	1	1
UP_KW_DOMAIN	KW-0802~TPR repeat	3	1.33929	0.457531	100157110, 100516698, 100511376	149	89	8560	1.93651	0.999944	1	1
Annotation Cluster 24	Enrichment Score: 0.4191754038231083
Category	Term	Count	%	PValue	Genes	List Total	Pop Hits	Pop Total	Fold Enrichment	Bonferroni	Benjamini	FDR
UP_SEQ_FEATURE	DOMAIN:Rho-GAP	3	1.33929	0.274132	100623707, 100520047, 100520849	213	65	13422	2.90834	1	1	1
INTERPRO	IPR000198:Rho GTPase-activating protein domain	3	1.33929	0.281591	100623707, 100520047, 100520849	217	65	13413	2.85282	1	1	1
SMART	SM00324:RhoGAP	3	1.33929	0.34446	100623707, 100520047, 100520849	146	62	7389	2.44885	1	1	1
INTERPRO	IPR008936:Rho GTPase activation protein	3	1.33929	0.415687	100623707, 100520047, 100520849	217	88	13413	2.1072	1	1	1
GOTERM_BP_DIRECT	GO:0007165~signal transduction	6	2.67857	0.725504	100623707, 100520047, 110261346, 100155918, 100152819, 100520849	193	370	11780	0.989777	1	1	1
Annotation Cluster 25	Enrichment Score: 0.35953536613564413
Category	Term	Count	%	PValue	Genes	List Total	Pop Hits	Pop Total	Fold Enrichment	Bonferroni	Benjamini	FDR
GOTERM_BP_DIRECT	GO:0006355~regulation of transcription, DNA-templated	11	4.91071	0.15664	100518511, 100523815, 100523106, 100517149, 110261322, 100153657, 100736562, 100623772, 100525995, 397142, 100519099	193	425	11780	1.57976	1	1	1
UP_SEQ_FEATURE	DOMAIN:KRAB	4	1.78571	0.562027	100523106, 100517149, 110261322, 100623772	213	185	13422	1.36247	1	1	1
INTERPRO	IPR001909:Krueppel-associated box	4	1.78571	0.590004	100523106, 100517149, 110261322, 100623772	217	189	13413	1.30817	1	1	1
SMART	SM00349:KRAB	4	1.78571	0.702011	100523106, 100517149, 110261322, 100623772	146	183	7389	1.10622	1	1	1
Annotation Cluster 26	Enrichment Score: 0.2639884601543177
Category	Term	Count	%	PValue	Genes	List Total	Pop Hits	Pop Total	Fold Enrichment	Bonferroni	Benjamini	FDR
UP_SEQ_FEATURE	DOMAIN:Helicase C-terminal	3	1.33929	0.486064	100157342, 100518989, 100154017	213	103	13422	1.83536	1	1	1
INTERPRO	IPR001650:Helicase, C-terminal	3	1.33929	0.501416	100157342, 100518989, 100154017	217	104	13413	1.78301	1	1	1
UP_SEQ_FEATURE	DOMAIN:Helicase ATP-binding	3	1.33929	0.506224	100157342, 100518989, 100154017	213	107	13422	1.76675	1	1	1
INTERPRO	IPR014001:Helicase, superfamily 1/2, ATP-binding domain	3	1.33929	0.506505	100157342, 100518989, 100154017	217	105	13413	1.76603	1	1	1
SMART	SM00487:DEXDc	3	1.33929	0.614853	100157342, 100518989, 100154017	146	105	7389	1.44599	1	1	1
GOTERM_MF_DIRECT	GO:0016787~hydrolase activity	4	1.78571	0.678392	100157342, 100518989, 100623772, 100154017	179	217	11133	1.14646	1	1	1
Annotation Cluster 27	Enrichment Score: 0.2241453480771819
Category	Term	Count	%	PValue	Genes	List Total	Pop Hits	Pop Total	Fold Enrichment	Bonferroni	Benjamini	FDR
INTERPRO	IPR000008:C2 calcium-dependent membrane targeting	3	1.33929	0.545981	100625267, 100157283, 100152497	217	113	13413	1.641	1	1	1
UP_SEQ_FEATURE	DOMAIN:C2	3	1.33929	0.599046	100625267, 100157283, 100152497	213	127	13422	1.48852	1	1	1
SMART	SM00239:C2	3	1.33929	0.650019	100625267, 100157283, 100152497	146	112	7389	1.35561	1	1	1
Annotation Cluster 28	Enrichment Score: 0.19215566059147304
Category	Term	Count	%	PValue	Genes	List Total	Pop Hits	Pop Total	Fold Enrichment	Bonferroni	Benjamini	FDR
UP_SEQ_FEATURE	DOMAIN:Fibronectin type-III	4	1.78571	0.410873	100192438, 397488, 100521277, 100511594	213	147	13422	1.71467	1	1	1
INTERPRO	IPR003961:Fibronectin, type III	4	1.78571	0.440069	100192438, 397488, 100521277, 100511594	217	151	13413	1.63738	1	1	1
SMART	SM00060:FN3	3	1.33929	0.654831	397488, 100521277, 100511594	146	113	7389	1.34362	1	1	1
UP_KW_PTM	KW-1015~Disulfide bond	8	3.57143	0.959325	100522604, 100192438, 397663, 397488, 100521277, 397396, 100511594, 397172	33	964	2798	0.703634	1	1	1
INTERPRO	IPR013783:Immunoglobulin-like fold	5	2.23214	0.963605	100192438, 397488, 100511531, 100521277, 100511594	217	502	13413	0.615648	1	1	1
Annotation Cluster 29	Enrichment Score: 0.17694763439345218
Category	Term	Count	%	PValue	Genes	List Total	Pop Hits	Pop Total	Fold Enrichment	Bonferroni	Benjamini	FDR
INTERPRO	IPR015943:WD40/YVTN repeat-like-containing domain	6	2.67857	0.578694	100524371, 100512109, 100512788, 100153537, 110261346, 100513744	217	316	13413	1.17363	1	1	1
INTERPRO	IPR001680:WD40 repeat	5	2.23214	0.584522	100524371, 100512788, 100153537, 110261346, 100513744	217	253	13413	1.22156	1	1	1
UP_SEQ_FEATURE	REPEAT:WD	4	1.78571	0.675955	100524371, 100153537, 110261346, 100513744	213	219	13422	1.15094	1	1	1
INTERPRO	IPR017986:WD40-repeat-containing domain	4	1.78571	0.717283	100524371, 100153537, 110261346, 100513744	217	229	13413	1.07967	1	1	1
INTERPRO	IPR019775:WD40 repeat, conserved site	3	1.33929	0.722764	100524371, 100153537, 110261346	217	157	13413	1.1811	1	1	1
SMART	SM00320:WD40	5	2.23214	0.731914	100524371, 100512788, 100153537, 110261346, 100513744	146	251	7389	1.00816	1	1	1
Annotation Cluster 30	Enrichment Score: 0.14349535341219247
Category	Term	Count	%	PValue	Genes	List Total	Pop Hits	Pop Total	Fold Enrichment	Bonferroni	Benjamini	FDR
INTERPRO	IPR018247:EF-Hand 1, calcium-binding site	3	1.33929	0.63477	100152205, 100152497, 414399	217	133	13413	1.39423	1	1	1
INTERPRO	IPR011992:EF-hand-like domain	4	1.78571	0.641674	100521504, 100152205, 100152497, 414399	217	204	13413	1.21198	1	1	1
UP_SEQ_FEATURE	DOMAIN:EF-hand	3	1.33929	0.744201	100152205, 100152497, 414399	213	167	13422	1.13199	1	1	1
INTERPRO	IPR002048:EF-hand domain	3	1.33929	0.750853	100152205, 100152497, 414399	217	166	13413	1.11707	1	1	1
GOTERM_MF_DIRECT	GO:0005509~calcium ion binding	6	2.67857	0.842069	100625267, 106509249, 100152205, 100152497, 414399, 100623926	179	443	11133	0.842377	1	1	1
Annotation Cluster 31	Enrichment Score: 0.07996160886715352
Category	Term	Count	%	PValue	Genes	List Total	Pop Hits	Pop Total	Fold Enrichment	Bonferroni	Benjamini	FDR
UP_SEQ_FEATURE	TOPO_DOM:Extracellular	3	1.33929	0.699332	397663, 397488, 397172	213	153	13422	1.23557	1	1	1
UP_KW_CELLULAR_COMPONENT	KW-1003~Cell membrane	8	3.57143	0.743214	100520446, 100157771, 100156429, 397663, 397488, 100518602, 100155918, 397172	97	625	7170	0.946144	1	1	1
UP_SEQ_FEATURE	TOPO_DOM:Cytoplasmic	3	1.33929	0.855236	397663, 397488, 397172	213	214	13422	0.883375	1	1	1
UP_SEQ_FEATURE	CARBOHYD:N-linked (GlcNAc...) asparagine	3	1.33929	0.933992	397663, 397488, 397172	213	275	13422	0.687426	1	1	1
UP_KW_PTM	KW-1015~Disulfide bond	8	3.57143	0.959325	100522604, 100192438, 397663, 397488, 100521277, 397396, 100511594, 397172	33	964	2798	0.703634	1	1	1
Annotation Cluster 32	Enrichment Score: 0.0195116648446881
Category	Term	Count	%	PValue	Genes	List Total	Pop Hits	Pop Total	Fold Enrichment	Bonferroni	Benjamini	FDR
UP_KW_CELLULAR_COMPONENT	KW-0472~Membrane	54	24.1071	0.81045	100127449, 780413, 110255201, 397663, 100152205, 100623956, 100520446, 100515440, 100523759, 100519446, 100157771, 100520965, 100519643, 100628048, 100516855, 100519965, 100520049, 110257100, 100312967, 100520849, 100524219, 100521504, 100518540, 100155918, 100155939, 100152749, 100156429, 100512755, 100153116, 397367, 397488, 396631, 100624229, 100521277, 100154720, 100157797, 100192438, 1005155…	97	4235	7170	0.942514	1	1	1
GOTERM_CC_DIRECT	GO:0016021~integral component of membrane	41	18.3036	0.989566	100127449, 100155939, 780413, 110255201, 100152749, 397663, 396631, 397367, 397488, 100521277, 100154720, 100157797, 100515440, 100523759, 100519446, 100519643, 100192438, 100628048, 100515587, 100519965, 100520049, 100623772, 100158082, 110257100, 110256231, 100312967, 100626363, 397172, 100155829, 100512626, 100623926, 100152393, 100157203, 100511619, 100625267, 100524219, 100521504, 100518602,…	198	3414	12583	0.763202	1	1	1
UP_SEQ_FEATURE	TRANSMEM:Helical	40	17.8571	0.997302	100127449, 100155939, 110255201, 100152749, 100153116, 397663, 396631, 397367, 397488, 100521277, 100154720, 100157797, 100515440, 100523759, 100519446, 100520965, 100519643, 100192438, 100628048, 100515587, 100519965, 100520049, 100623772, 100158082, 110257100, 110256231, 100312967, 100626363, 397172, 100512626, 100623926, 100152393, 100511619, 100625267, 100524219, 100521504, 100513431, 1005186…	213	3520	13422	0.716069	1	1	1
UP_KW_DOMAIN	KW-0812~Transmembrane	39	17.4107	0.99896	100127449, 780413, 110255201, 100152749, 397663, 396631, 397367, 397488, 100521277, 100157797, 100515440, 100523759, 100519446, 100520965, 100519643, 100192438, 100628048, 100515587, 100520049, 100158082, 110257100, 110256231, 100312967, 100626363, 397172, 100512626, 100512109, 100623926, 100152393, 100157203, 100511619, 100625267, 100524219, 100521504, 100513431, 100518602, 100518540, 106505385,…	149	3181	8560	0.70435	1	1	1
UP_KW_DOMAIN	KW-1133~Transmembrane helix	24	10.7143	0.999761	100127449, 780413, 100512109, 100152749, 397663, 397488, 100521277, 100623926, 100152393, 100157203, 100511619, 100519446, 100625267, 100515440, 100523759, 100524219, 100519643, 100521504, 100192438, 100628048, 100312967, 106505385, 100155918, 397172	149	2329	8560	0.59201	1	1	1

## Sheet: Up Milk vs CTR Chart
Category	Term	Count	%	PValue	Genes	List Total	Pop Hits	Pop Total	Fold Enrichment	Bonferroni	Benjamini	FDR
COG_ONTOLOGY	Cell division and chromosome partitioning	3	1.14504	0.0278747	100156419, 497636, 100156189	7	18	384	9.14286	0.0813149	0.0557495	0.0557495
GOTERM_BP_DIRECT	GO:0006355~regulation of transcription, DNA-templated	17	6.48855	0.00514934	397016, 100519270, 100620909, 100738134, 100517429, 100154048, 100155634, 100525995, 100623006, 102167672, 100157970, 100517377, 100152061, 100515136, 100524358, 100517613, 110261306	217	425	11780	2.17143	0.992663	1	1
GOTERM_BP_DIRECT	GO:0070885~negative regulation of calcineurin-NFAT signaling cascade	3	1.14504	0.00871281	100156419, 100623420, 100515779	217	8	11780	20.3571	0.999759	1	1
GOTERM_BP_DIRECT	GO:0048812~neuron projection morphogenesis	4	1.52672	0.0156398	100233204, 100518724, 100516768, 100156189	217	29	11780	7.48768	1	1	1
GOTERM_BP_DIRECT	GO:2001224~positive regulation of neuron migration	3	1.14504	0.0165063	100514943, 100145887, 100156189	217	11	11780	14.8052	1	1	1
GOTERM_BP_DIRECT	GO:0045666~positive regulation of neuron differentiation	4	1.52672	0.0299014	100520754, 449528, 100156549, 100145887	217	37	11780	5.86873	1	1	1
GOTERM_BP_DIRECT	GO:0045944~positive regulation of transcription from RNA polymerase II promoter	17	6.48855	0.0423392	100519270, 100623735, 100516768, 102167672, 100156773, 100521141, 100520754, 100625585, 100521678, 100515136, 100462726, 100522589, 100626361, 100145887, 397340, 100622191, 100515274	217	544	11780	1.69643	1	1	1
GOTERM_BP_DIRECT	GO:0009957~epidermal cell fate specification	2	0.763359	0.0540105	100518262, 100623280	217	3	11780	36.1905	1	1	1
GOTERM_BP_DIRECT	GO:0043087~regulation of GTPase activity	4	1.52672	0.0546965	100520047, 100156549, 100516506, 100519575	217	47	11780	4.62006	1	1	1
GOTERM_BP_DIRECT	GO:0007026~negative regulation of microtubule depolymerization	3	1.14504	0.0559313	100145887, 110261546, 100515274	217	21	11780	7.7551	1	1	1
GOTERM_BP_DIRECT	GO:0050727~regulation of inflammatory response	4	1.52672	0.0575835	100622552, 100156549, 100624570, 100519575	217	48	11780	4.52381	1	1	1
GOTERM_BP_DIRECT	GO:0071320~cellular response to cAMP	3	1.14504	0.0658088	100155181, 497236, 100153199	217	23	11780	7.08075	1	1	1
GOTERM_BP_DIRECT	GO:0021957~corticospinal tract morphogenesis	2	0.763359	0.0713607	100525579, 100157402	217	4	11780	27.1429	1	1	1
GOTERM_BP_DIRECT	GO:0035865~cellular response to potassium ion	2	0.763359	0.0713607	100626077, 110259950	217	4	11780	27.1429	1	1	1
GOTERM_BP_DIRECT	GO:0031032~actomyosin structure organization	3	1.14504	0.0762158	100153706, 100524836, 100520913	217	25	11780	6.51429	1	1	1
GOTERM_BP_DIRECT	GO:0070973~protein localization to endoplasmic reticulum exit site	2	0.763359	0.0883942	102163628, 100622655	217	5	11780	21.7143	1	1	1
GOTERM_BP_DIRECT	GO:0045747~positive regulation of Notch signaling pathway	3	1.14504	0.0927083	100157978, 100156773, 110255925	217	28	11780	5.81633	1	1	1
GOTERM_CC_DIRECT	GO:0005856~cytoskeleton	13	4.96183	0.00416107	100233204, 100153706, 110260403, 100515779, 100156189, 100155574, 100156660, 110261011, 100524836, 100158183, 100145887, 100520913, 497636	225	278	12583	2.61517	0.641476	1	1
GOTERM_CC_DIRECT	GO:0044295~axonal growth cone	3	1.14504	0.0104593	100523638, 100157402, 100156189	225	9	12583	18.6415	0.92472	1	1
GOTERM_CC_DIRECT	GO:0005634~nucleus	69	26.3359	0.0163919	100037286, 100126279, 100152569, 100154944, 100517429, 100153895, 100157970, 100523514, 100516855, 100517745, 100522589, 100153506, 110255999, 100154712, 100152338, 100520054, 100516768, 100521585, 100525983, 102167672, 100623628, 100521141, 100520370, 100625964, 100462726, 100517613, 100518262, 110261546, 110261306, 100153912, 110260414, 102163141, 780431, 100519270, 100620909, 100511862, 100623…	225	3017	12583	1.27901	0.982851	1	1
GOTERM_CC_DIRECT	GO:0098978~glutamatergic synapse	8	3.05344	0.0391543	100511418, 100519549, 100156419, 100525579, 100517505, 100626077, 100153199, 100525671	225	177	12583	2.52766	0.999946	1	1
GOTERM_CC_DIRECT	GO:0005737~cytoplasm	62	23.6641	0.0441386	100037286, 100152569, 100517429, 100513988, 100517509, 100157176, 110261011, 100520047, 100157291, 100525579, 100514391, 396581, 100233204, 100153706, 100156419, 100514943, 100516328, 100521585, 100523200, 100623628, 100521141, 100625964, 100525306, 100518262, 100145887, 100151838, 102163141, 780431, 100153676, 100158125, 100518819, 100156189, 100156660, 100521436, 449528, 100520745, 100737226, 1…	225	2799	12583	1.23877	0.999985	1	1
GOTERM_CC_DIRECT	GO:0031526~brush border membrane	3	1.14504	0.0530732	100137084, 497236, 102167302	225	21	12583	7.98921	0.999999	1	1
GOTERM_CC_DIRECT	GO:0016324~apical plasma membrane	7	2.67176	0.0648341	100519446, 100233204, 396631, 497236, 100621879, 100156773, 100739825	225	159	12583	2.46208	1	1	1
GOTERM_CC_DIRECT	GO:0097546~ciliary base	3	1.14504	0.0673909	100519103, 100623628, 100517251	225	24	12583	6.99056	1	1	1
GOTERM_CC_DIRECT	GO:0000151~ubiquitin ligase complex	4	1.52672	0.0842846	100516964, 100515779, 100517846, 100525983	225	58	12583	3.85686	1	1	1
GOTERM_CC_DIRECT	GO:0016607~nuclear speck	10	3.81679	0.0854365	100511418, 100738053, 100462726, 100517613, 100151986, 100516328, 100049658, 100521395, 100625081, 100521629	225	298	12583	1.87666	1	1	1
GOTERM_CC_DIRECT	GO:0030056~hemidesmosome	2	0.763359	0.085909	100511418, 110260403	225	5	12583	22.3698	1	1	1
GOTERM_CC_DIRECT	GO:0097431~mitotic spindle pole	3	1.14504	0.0881744	100154944, 100157402, 100521083	225	28	12583	5.9919	1	1	1
GOTERM_CC_DIRECT	GO:0005654~nucleoplasm	43	16.4122	0.0919292	100153912, 100154767, 100519270, 100511862, 100156549, 100154048, 100525995, 100513305, 100517309, 100153895, 100517509, 100525671, 100157110, 100521678, 100519549, 100514391, 110257383, 100233204, 100152117, 397014, 100525369, 100515779, 100152057, 100514943, 100156734, 100157402, 100157920, 100520370, 100519535, 100157042, 100525727, 100625964, 100524836, 100515136, 100525306, 100522279, 100519…	225	1928	12583	1.24728	1	1	1
GOTERM_CC_DIRECT	GO:0005829~cytosol	53	20.229	0.0942118	100157978, 100513305, 100520287, 100153895, 110261011, 100628048, 100516855, 100522589, 100233204, 100620914, 100153706, 110255999, 100156419, 100152338, 100152057, 100520054, 100521141, 100520370, 100517377, 100525306, 102163628, 110261546, 100520813, 100151838, 100515274, 100153912, 100154767, 100519270, 100511862, 100157312, 100158125, 100157110, 100521678, 449528, 100157197, 100626560, 100738…	225	2455	12583	1.20733	1	1	1
GOTERM_MF_DIRECT	GO:0046872~metal ion binding	36	13.7405	0.019718	102163141, 100620909, 100155634, 100521395, 100517846, 100736978, 100525671, 110255925, 100157970, 100521678, 100152061, 100188906, 733698, 100620914, 397016, 100153706, 100738053, 100156734, 100516328, 100137084, 396988, 100518407, 397616, 100525727, 100518289, 100515136, 100525306, 100519814, 100523225, 100524358, 100623420, 100516964, 100145887, 399540, 110261306, 100154908	212	1299	11133	1.45536	0.998708	1	1
GOTERM_MF_DIRECT	GO:0043539~protein serine/threonine kinase activator activity	3	1.14504	0.0403352	100519104, 100513305, 100519575	212	17	11133	9.2672	0.999999	1	1
GOTERM_MF_DIRECT	GO:0003677~DNA binding	20	7.63359	0.046326	100037286, 397016, 100738053, 100126279, 100152569, 100623006, 102167672, 100157920, 100156474, 100520370, 100525727, 100152061, 100158186, 100515136, 100523514, 100462726, 100517745, 397340, 100622191, 606746	212	662	11133	1.58653	1	1	1
GOTERM_MF_DIRECT	GO:0000978~RNA polymerase II core promoter proximal region sequence-specific DNA binding	21	8.01527	0.0635785	100037286, 397016, 110260414, 100519270, 100620909, 100738134, 100156549, 100525369, 100517429, 100516768, 100157970, 100520754, 100517377, 100625585, 100152061, 100523514, 100524358, 100518262, 397340, 110261306, 106504047	212	733	11133	1.5045	1	1	1
GOTERM_MF_DIRECT	GO:0005543~phospholipid binding	4	1.52672	0.0789118	100519857, 100156773, 100738636, 100623956	212	53	11133	3.96333	1	1	1
GOTERM_MF_DIRECT	GO:0031624~ubiquitin conjugating enzyme binding	3	1.14504	0.0806806	100152338, 100625825, 100525983	212	25	11133	6.3017	1	1	1
GOTERM_MF_DIRECT	GO:0019900~kinase binding	4	1.52672	0.0824387	397014, 100157402, 100513305, 100626077	212	54	11133	3.88994	1	1	1
GOTERM_MF_DIRECT	GO:0005524~ATP binding	30	11.4504	0.0928451	100127449, 100154506, 102164975, 102163141, 100513305, 100153895, 100520287, 100157312, 449528, 100519549, 100188906, 110257383, 733698, 100233204, 100153706, 100738053, 100514689, 100515779, 100521087, 100520054, 102167672, 100623628, 100520370, 100624673, 100627008, 100625964, 100518724, 100623420, 100626792, 399540	212	1189	11133	1.325	1	1	1
GOTERM_MF_DIRECT	GO:0030276~clathrin binding	3	1.14504	0.0980277	100519857, 100516855, 100738636	212	28	11133	5.62652	1	1	1
INTERPRO	IPR000569:HECT	6	2.29008	0.000141324	100151787, 100522589, 100622552, 100626361, 100157435, 100517903	248	28	13413	11.5896	0.0767486	0.0798481	0.0798481
INTERPRO	IPR019747:FERM conserved site	4	1.52672	0.00938265	100156660, 100524836, 100158183, 100520913	248	24	13413	9.01411	0.995138	1	1
INTERPRO	IPR011993:Pleckstrin homology-like domain	15	5.72519	0.0115331	100153706, 100156419, 100525671, 100623956, 100519446, 100156660, 110261011, 100524836, 100520047, 100157291, 100158183, 100145887, 100514391, 100520913, 110257086	248	383	13413	2.1182	0.998576	1	1
INTERPRO	IPR008942:ENTH/VHS	4	1.52672	0.0130225	100157042, 100519857, 100517309, 100738636	248	27	13413	8.01254	0.999392	1	1
INTERPRO	IPR014847:FERM adjacent (FA)	3	1.14504	0.0230467	100524836, 100158183, 100520913	248	13	13413	12.4811	0.999998	1	1
INTERPRO	IPR013087:Zinc finger C2H2-type/integrase DNA-binding domain	18	6.87023	0.0236744	110260414, 100620909, 100738134, 100156549, 100525369, 100155634, 100516768, 100157970, 100520754, 100519853, 100625585, 100152061, 100523225, 100524358, 102163407, 110261306, 110257383, 106504047	248	544	13413	1.78957	0.999999	1	1
INTERPRO	IPR001180:Citron-like	3	1.14504	0.0265658	100233204, 100153706, 100518724	248	14	13413	11.5896	1	1	1
INTERPRO	IPR000798:Ezrin/radixin/moesin like	3	1.14504	0.0341996	100524836, 100158183, 100520913	248	16	13413	10.1409	1	1	1
INTERPRO	IPR019787:Zinc finger, PHD-finger	5	1.9084	0.0455453	100521678, 100738053, 100188906, 100516328, 100623006	248	73	13413	3.70443	1	1	1
INTERPRO	IPR000299:FERM domain	4	1.52672	0.0524688	100156660, 100524836, 100158183, 100520913	248	46	13413	4.70302	1	1	1
INTERPRO	IPR012957:CHD, C-terminal 2	2	0.763359	0.0542378	100738053, 100188906	248	3	13413	36.0565	1	1	1
INTERPRO	IPR009462:Domain of unknown function DUF1086	2	0.763359	0.0542378	100738053, 100188906	248	3	13413	36.0565	1	1	1
INTERPRO	IPR009463:Domain of unknown function DUF1087	2	0.763359	0.0542378	100738053, 100188906	248	3	13413	36.0565	1	1	1
INTERPRO	IPR012958:CHD, N-terminal	2	0.763359	0.0542378	100738053, 100188906	248	3	13413	36.0565	1	1	1
INTERPRO	IPR019748:FERM central domain	4	1.52672	0.0553119	100156660, 100524836, 100158183, 100520913	248	47	13413	4.60295	1	1	1
INTERPRO	IPR014352:FERM/acyl-CoA-binding protein, 3-helical bundle	4	1.52672	0.0582271	100156660, 100524836, 100158183, 100520913	248	48	13413	4.50706	1	1	1
INTERPRO	IPR019749:Band 4.1 domain	4	1.52672	0.0582271	100156660, 100524836, 100158183, 100520913	248	48	13413	4.50706	1	1	1
INTERPRO	IPR000961:AGC-kinase, C-terminal	4	1.52672	0.0673962	100153706, 100627008, 100514689, 100623628	248	51	13413	4.24194	1	1	1
INTERPRO	IPR013083:Zinc finger, RING/FYVE/PHD-type	13	4.96183	0.0697191	100738053, 100152338, 100623735, 100155634, 100517846, 100516328, 100623006, 100518407, 100521678, 100519814, 100188906, 100516964, 100154908	248	403	13413	1.74467	1	1	1
INTERPRO	IPR018159:Spectrin/alpha-actinin	3	1.14504	0.0715012	110260403, 100155181, 497636	248	24	13413	6.76058	1	1	1
INTERPRO	IPR008379:Band 4.1, C-terminal	2	0.763359	0.0716579	100524836, 100520913	248	4	13413	27.0423	1	1	1
INTERPRO	IPR007477:SAB domain	2	0.763359	0.0716579	100524836, 100520913	248	4	13413	27.0423	1	1	1
INTERPRO	IPR001965:Zinc finger, PHD-type	5	1.9084	0.0741648	100521678, 100738053, 100188906, 100516328, 100623006	248	86	13413	3.14446	1	1	1
INTERPRO	IPR013026:Tetratricopeptide repeat-containing domain	6	2.29008	0.0749013	100157110, 100519103, 100516698, 100151986, 100517251, 100158125	248	122	13413	2.6599	1	1	1
INTERPRO	IPR018980:FERM, C-terminal PH-like domain	3	1.14504	0.0822266	100524836, 100158183, 100520913	248	26	13413	6.24054	1	1	1
INTERPRO	IPR018979:FERM, N-terminal	3	1.14504	0.0822266	100524836, 100158183, 100520913	248	26	13413	6.24054	1	1	1
INTERPRO	IPR001849:Pleckstrin homology domain	9	3.43511	0.0850771	100519446, 100153706, 100520047, 100157291, 100158183, 100145887, 100525671, 110257086, 100623956	248	246	13413	1.97871	1	1	1
INTERPRO	IPR011011:Zinc finger, FYVE/PHD-type	6	2.29008	0.0877379	100521678, 100738053, 100188906, 100516328, 100623006, 100154908	248	128	13413	2.53522	1	1	1
INTERPRO	IPR001007:von Willebrand factor, type C	3	1.14504	0.087763	100620350, 100156773, 100157970	248	27	13413	6.00941	1	1	1
INTERPRO	IPR016024:Armadillo-type fold	11	4.19847	0.0994541	449528, 100625964, 100519104, 397014, 100151787, 100516855, 100154944, 100151986, 100512021, 100519575, 100518819	248	341	13413	1.74467	1	1	1
KEGG_PATHWAY	ssc04340:Hedgehog signaling pathway	4	1.52672	0.0545006	106505093, 100623628, 100521141, 100623280	107	49	6022	4.59432	0.999981	1	1
KEGG_PATHWAY	ssc04330:Notch signaling pathway	4	1.52672	0.0689575	100154048, 100518262, 100156773, 110255925	107	54	6022	4.16892	0.999999	1	1
KEGG_PATHWAY	ssc04724:Glutamatergic synapse	5	1.9084	0.0782842	100519446, 100156419, 102165618, 100626077, 100623628	107	92	6022	3.05872	1	1	1
SMART	SM00119:HECTc	6	2.29008	0.000253329	100151787, 100522589, 100622552, 100626361, 100157435, 100517903	156	28	7389	10.1497	0.0397271	0.0405326	0.0405326
SMART	SM00036:CNH	3	1.14504	0.0251393	100233204, 100153706, 100518724	156	12	7389	11.8413	0.982986	1	1
SMART	SM01195:SM01195	3	1.14504	0.0293068	100524836, 100158183, 100520913	156	13	7389	10.9305	0.991427	1	1
SMART	SM00355:ZnF_C2H2	18	6.87023	0.0368794	110260414, 100620909, 100738134, 100156549, 100525369, 100155634, 100516768, 100157970, 100520754, 100519853, 100625585, 100152061, 100523225, 100524358, 102163407, 110261306, 110257383, 106504047	156	508	7389	1.6783	0.997551	1	1
SMART	SM01146:SM01146	2	0.763359	0.0616287	100738053, 100188906	156	3	7389	31.5769	0.999962	1	1
SMART	SM01147:SM01147	2	0.763359	0.0616287	100738053, 100188906	156	3	7389	31.5769	0.999962	1	1
SMART	SM00295:B41	4	1.52672	0.0790014	100156660, 100524836, 100158183, 100520913	156	48	7389	3.94712	0.999998	1	1
SMART	SM00150:SPEC	3	1.14504	0.0893653	110260403, 100155181, 497636	156	24	7389	5.92067	1	1	1
SMART	SM00214:VWC	3	1.14504	0.0958453	100620350, 100156773, 100157970	156	25	7389	5.68385	1	1	1
UP_KW_CELLULAR_COMPONENT	KW-0963~Cytoplasm	31	11.8321	0.0797566	102163141, 780431, 100157978, 100152569, 100517429, 100515548, 100520287, 100513988, 100518819, 100156189, 100156660, 100521436, 110261011, 100737226, 100157291, 100522589, 397016, 100153706, 110260403, 397014, 100137084, 100516506, 110260088, 100499509, 100623628, 100739825, 100145887, 397340, 100512021, 497636, 100515274	130	1296	7170	1.31927	0.884795	1	1
UP_KW_DOMAIN	KW-0863~Zinc-finger	22	8.39695	0.0191941	100153706, 110260414, 100152569, 100738134, 100156549, 100525369, 100516768, 100736978, 100520754, 100519853, 100625585, 100152061, 100515136, 100525306, 100524358, 100516964, 102163407, 100145887, 110261306, 497636, 110257383, 106504047	159	705	8560	1.68	0.294503	0.345495	0.345495
UP_KW_DOMAIN	KW-0677~Repeat	40	15.2672	0.080706	100037286, 100127449, 100620909, 100739697, 100154048, 100155634, 100517505, 100517903, 100158125, 100157970, 100518819, 100523638, 100737226, 100188906, 100517745, 100525579, 100516194, 397396, 606746, 100511418, 100738053, 110260403, 100157404, 100049658, 100516328, 100621546, 100152333, 100157920, 100156773, 100738636, 100628118, 100523225, 100524358, 100516964, 100626077, 110261306, 100517251…	159	1704	8560	1.26377	0.780123	0.482581	0.482581
UP_KW_DOMAIN	KW-0802~TPR repeat	5	1.9084	0.0819796	100157110, 100519103, 100516698, 100151986, 100517251	159	89	8560	3.02452	0.785542	0.482581	0.482581
UP_KW_LIGAND	KW-0862~Zinc	46	17.5573	0.00805695	110260414, 100620909, 100152569, 100156549, 100623735, 100155634, 100521395, 100517846, 100153895, 100736978, 100157970, 100521678, 100152061, 100188906, 606746, 110257383, 106504047, 733698, 397016, 100153706, 100738053, 100738134, 100525369, 100156734, 100516328, 100516768, 100137084, 100623006, 396988, 100518407, 100157920, 100520754, 100519853, 100625585, 100525727, 100515136, 100525306, 1005…	77	1649	3670	1.32957	0.156235	0.169196	0.169196
UP_KW_LIGAND	KW-0479~Metal-binding	47	17.9389	0.0790778	110260414, 100620909, 100152569, 100156549, 100155634, 100517846, 100153895, 100736978, 100525671, 100157970, 100521678, 100152061, 100188906, 100525579, 110257383, 106504047, 733698, 100620914, 397016, 100153706, 100738053, 100738134, 100525369, 100156734, 100516328, 100516768, 100137084, 396988, 100518407, 100157920, 100520754, 100519853, 100624673, 100625585, 100155164, 100515136, 100525306, 1…	77	1904	3670	1.17654	0.822711	0.830317	0.830317
UP_KW_MOLECULAR_FUNCTION	KW-0808~Transferase	35	13.3588	0.040877	102164975, 102163141, 100126279, 100517846, 100513305, 100153676, 100520287, 100157312, 100158125, 110255925, 100519549, 100627772, 100522589, 100626361, 396581, 606746, 110257383, 733698, 100233171, 100233204, 100153706, 100514689, 100515779, 100525885, 100521087, 100623006, 100157920, 100154792, 100152393, 100623628, 100522054, 100156475, 100627008, 100518724, 100155181	106	1311	5345	1.34619	0.826731	1	1
UP_KW_MOLECULAR_FUNCTION	KW-0678~Repressor	6	2.29008	0.0477682	100515136, 100517613, 100154048, 100157920, 100622191, 606746	106	101	5345	2.99552	0.872005	1	1
UP_SEQ_FEATURE	COMPBIAS:Polar residues	128	48.855	1.45157e-06	100155634, 100513988, 100517309, 100520287, 100152362, 100623956, 110261011, 100520047, 100516698, 100158183, 100522589, 100514391, 110257383, 100233204, 100154712, 100516328, 100156734, 100525983, 100517377, 100625964, 100516567, 100516964, 110261546, 110259950, 110261306, 100511862, 100154048, 100517846, 100525671, 100621635, 100156189, 449528, 100519103, 100737226, 100626361, 100516194, 606746…	244	5023	13422	1.40176	0.000448434	0.000448535	0.000447083
UP_SEQ_FEATURE	DOMAIN:HECT	6	2.29008	0.0001305	100151787, 100522589, 100622552, 100626361, 100157435, 100517903	244	28	13422	11.7875	0.0395248	0.0201622	0.020097
UP_SEQ_FEATURE	COMPBIAS:Basic and acidic residues	103	39.313	0.000336184	100154944, 100153454, 100517429, 100513988, 100517309, 100623956, 110261011, 100520047, 100516698, 100158183, 100522589, 102165618, 110261139, 100514391, 110257383, 100233204, 397399, 100516328, 100156734, 100525983, 100154792, 100521141, 100517377, 100625964, 100623420, 110261546, 100511862, 100154048, 100157312, 100156189, 449528, 100519103, 100516194, 606746, 100512031, 733617, 397014, 1005146…	244	4229	13422	1.33976	0.0986831	0.034627	0.0345149
UP_SEQ_FEATURE	REGION:Disordered	197	75.1908	0.00484184	100127449, 100154944, 100517429, 100517309, 100520287, 100513988, 110255925, 100623956, 100158186, 110261011, 100628048, 100516698, 100520047, 100158183, 100522589, 110261139, 100514391, 100233171, 100153506, 100154712, 396743, 397399, 100516328, 100514943, 100520054, 100525983, 100521141, 100516567, 110259950, 102163141, 100739697, 100154048, 100157312, 100621635, 606746, 397016, 733617, 397014,…	244	9849	13422	1.10028	0.776817	0.300927	0.299953
UP_SEQ_FEATURE	ACT_SITE:Glycyl thioester intermediate	6	2.29008	0.00486937	100151787, 100522589, 100622552, 100626361, 100157435, 100517903	244	61	13422	5.41064	0.778716	0.300927	0.299953
UP_SEQ_FEATURE	DOMAIN:C2H2-type	18	6.87023	0.0168327	110260414, 100620909, 100738134, 100156549, 100525369, 100155634, 100516768, 100157970, 100520754, 100519853, 100625585, 100152061, 100523225, 100524358, 102163407, 110261306, 110257383, 106504047	244	532	13422	1.86118	0.994729	0.866883	0.864078
UP_SEQ_FEATURE	DOMAIN:CNH	3	1.14504	0.0257396	100233204, 100153706, 100518724	244	14	13422	11.7875	0.999683	1	1
UP_SEQ_FEATURE	DOMAIN:FERM	4	1.52672	0.050338	100156660, 100524836, 100158183, 100520913	244	46	13422	4.78332	1	1	1
UP_SEQ_FEATURE	DOMAIN:PHD-type	5	1.9084	0.0636687	100521678, 100738053, 100188906, 100516328, 100623006	244	83	13422	3.31375	1	1	1
UP_SEQ_FEATURE	DOMAIN:AGC-kinase C-terminal	4	1.52672	0.0647287	100153706, 100627008, 100514689, 100623628	244	51	13422	4.31437	1	1	1
UP_SEQ_FEATURE	COMPBIAS:Pro residues	43	16.4122	0.0676249	100154767, 100620609, 396631, 100153454, 100154048, 100521395, 100525995, 100517505, 100153895, 100736978, 100157970, 100156189, 100157110, 449528, 110261011, 100157197, 100188906, 100157291, 110257383, 397016, 100154712, 110260403, 100152117, 397014, 100151986, 100514689, 100516768, 100623006, 100157920, 102167672, 100521141, 100738636, 100158059, 100520754, 100625585, 100515136, 100519814, 1005…	244	1846	13422	1.28134	1	1	1

## Sheet: Up Milk vs CTR Cluster Analysi 
Annotation Cluster 1	Enrichment Score: 1.8054842555091393
Category	Term	Count	%	PValue	Genes	List Total	Pop Hits	Pop Total	Fold Enrichment	Bonferroni	Benjamini	FDR
UP_SEQ_FEATURE	DOMAIN:HECT	6	2.29008	0.0001305	100151787, 100522589, 100622552, 100626361, 100157435, 100517903	244	28	13422	11.7875	0.0395248	0.0201622	0.020097
INTERPRO	IPR000569:HECT	6	2.29008	0.000141324	100151787, 100522589, 100622552, 100626361, 100157435, 100517903	248	28	13413	11.5896	0.0767486	0.0798481	0.0798481
SMART	SM00119:HECTc	6	2.29008	0.000253329	100151787, 100522589, 100622552, 100626361, 100157435, 100517903	156	28	7389	10.1497	0.0397271	0.0405326	0.0405326
UP_SEQ_FEATURE	ACT_SITE:Glycyl thioester intermediate	6	2.29008	0.00486937	100151787, 100522589, 100622552, 100626361, 100157435, 100517903	244	61	13422	5.41064	0.778716	0.300927	0.299953
GOTERM_MF_DIRECT	GO:0004842~ubiquitin-protein transferase activity	5	1.9084	0.21679	100151787, 100622552, 100516964, 100155634, 100517903	212	126	11133	2.08389	1	1	1
GOTERM_MF_DIRECT	GO:0061630~ubiquitin protein ligase activity	7	2.67176	0.236612	100519814, 100522589, 100622552, 100626361, 100517846, 100157435, 100518407	212	219	11133	1.67853	1	1	1
GOTERM_BP_DIRECT	GO:0006511~ubiquitin-dependent protein catabolic process	6	2.29008	0.273199	100522589, 100622552, 100623735, 100626361, 100157435, 100624570	217	191	11780	1.70531	1	1	1
GOTERM_BP_DIRECT	GO:0000209~protein polyubiquitination	4	1.52672	0.393047	100622552, 100626361, 100155634, 100157435	217	123	11780	1.76539	1	1	1
KEGG_PATHWAY	ssc04120:Ubiquitin mediated proteolysis	4	1.52672	0.449428	100522589, 100626361, 100157435, 100517903	107	140	6022	1.60801	1	1	1
Annotation Cluster 2	Enrichment Score: 1.4033846375245445
Category	Term	Count	%	PValue	Genes	List Total	Pop Hits	Pop Total	Fold Enrichment	Bonferroni	Benjamini	FDR
UP_KW_LIGAND	KW-0862~Zinc	46	17.5573	0.00805695	110260414, 100620909, 100152569, 100156549, 100623735, 100155634, 100521395, 100517846, 100153895, 100736978, 100157970, 100521678, 100152061, 100188906, 606746, 110257383, 106504047, 733698, 397016, 100153706, 100738053, 100738134, 100525369, 100156734, 100516328, 100516768, 100137084, 100623006, 396988, 100518407, 100157920, 100520754, 100519853, 100625585, 100525727, 100515136, 100525306, 1005…	77	1649	3670	1.32957	0.156235	0.169196	0.169196
UP_SEQ_FEATURE	DOMAIN:C2H2-type	18	6.87023	0.0168327	110260414, 100620909, 100738134, 100156549, 100525369, 100155634, 100516768, 100157970, 100520754, 100519853, 100625585, 100152061, 100523225, 100524358, 102163407, 110261306, 110257383, 106504047	244	532	13422	1.86118	0.994729	0.866883	0.864078
UP_KW_DOMAIN	KW-0863~Zinc-finger	22	8.39695	0.0191941	100153706, 110260414, 100152569, 100738134, 100156549, 100525369, 100516768, 100736978, 100520754, 100519853, 100625585, 100152061, 100515136, 100525306, 100524358, 100516964, 102163407, 100145887, 110261306, 497636, 110257383, 106504047	159	705	8560	1.68	0.294503	0.345495	0.345495
GOTERM_MF_DIRECT	GO:0046872~metal ion binding	36	13.7405	0.019718	102163141, 100620909, 100155634, 100521395, 100517846, 100736978, 100525671, 110255925, 100157970, 100521678, 100152061, 100188906, 733698, 100620914, 397016, 100153706, 100738053, 100156734, 100516328, 100137084, 396988, 100518407, 397616, 100525727, 100518289, 100515136, 100525306, 100519814, 100523225, 100524358, 100623420, 100516964, 100145887, 399540, 110261306, 100154908	212	1299	11133	1.45536	0.998708	1	1
INTERPRO	IPR013087:Zinc finger C2H2-type/integrase DNA-binding domain	18	6.87023	0.0236744	110260414, 100620909, 100738134, 100156549, 100525369, 100155634, 100516768, 100157970, 100520754, 100519853, 100625585, 100152061, 100523225, 100524358, 102163407, 110261306, 110257383, 106504047	248	544	13413	1.78957	0.999999	1	1
SMART	SM00355:ZnF_C2H2	18	6.87023	0.0368794	110260414, 100620909, 100738134, 100156549, 100525369, 100155634, 100516768, 100157970, 100520754, 100519853, 100625585, 100152061, 100523225, 100524358, 102163407, 110261306, 110257383, 106504047	156	508	7389	1.6783	0.997551	1	1
GOTERM_MF_DIRECT	GO:0000978~RNA polymerase II core promoter proximal region sequence-specific DNA binding	21	8.01527	0.0635785	100037286, 397016, 110260414, 100519270, 100620909, 100738134, 100156549, 100525369, 100517429, 100516768, 100157970, 100520754, 100517377, 100625585, 100152061, 100523514, 100524358, 100518262, 397340, 110261306, 106504047	212	733	11133	1.5045	1	1	1
UP_KW_LIGAND	KW-0479~Metal-binding	47	17.9389	0.0790778	110260414, 100620909, 100152569, 100156549, 100155634, 100517846, 100153895, 100736978, 100525671, 100157970, 100521678, 100152061, 100188906, 100525579, 110257383, 106504047, 733698, 100620914, 397016, 100153706, 100738053, 100738134, 100525369, 100156734, 100516328, 100516768, 100137084, 396988, 100518407, 100157920, 100520754, 100519853, 100624673, 100625585, 100155164, 100515136, 100525306, 1…	77	1904	3670	1.17654	0.822711	0.830317	0.830317
GOTERM_BP_DIRECT	GO:0006357~regulation of transcription from RNA polymerase II promoter	22	8.39695	0.198141	100037286, 100738053, 110260414, 100519270, 100620909, 100738134, 100156549, 100525369, 100157970, 100519853, 100517377, 100625585, 100523514, 100523225, 100623420, 100517745, 102163407, 110261546, 397340, 110261306, 100622191, 106504047	217	938	11780	1.27323	1	1	1
GOTERM_MF_DIRECT	GO:0000981~RNA polymerase II transcription factor activity, sequence-specific DNA binding	17	6.48855	0.207204	100037286, 110260414, 100519270, 100620909, 100738134, 100525369, 100157970, 100520754, 100519853, 100517377, 100152061, 100523514, 100524358, 100518262, 397340, 110261306, 106504047	212	673	11133	1.32651	1	1	1
Annotation Cluster 3	Enrichment Score: 1.3254629156027073
Category	Term	Count	%	PValue	Genes	List Total	Pop Hits	Pop Total	Fold Enrichment	Bonferroni	Benjamini	FDR
INTERPRO	IPR019747:FERM conserved site	4	1.52672	0.00938265	100156660, 100524836, 100158183, 100520913	248	24	13413	9.01411	0.995138	1	1
INTERPRO	IPR014847:FERM adjacent (FA)	3	1.14504	0.0230467	100524836, 100158183, 100520913	248	13	13413	12.4811	0.999998	1	1
SMART	SM01195:SM01195	3	1.14504	0.0293068	100524836, 100158183, 100520913	156	13	7389	10.9305	0.991427	1	1
INTERPRO	IPR000798:Ezrin/radixin/moesin like	3	1.14504	0.0341996	100524836, 100158183, 100520913	248	16	13413	10.1409	1	1	1
UP_SEQ_FEATURE	DOMAIN:FERM	4	1.52672	0.050338	100156660, 100524836, 100158183, 100520913	244	46	13422	4.78332	1	1	1
INTERPRO	IPR000299:FERM domain	4	1.52672	0.0524688	100156660, 100524836, 100158183, 100520913	248	46	13413	4.70302	1	1	1
INTERPRO	IPR019748:FERM central domain	4	1.52672	0.0553119	100156660, 100524836, 100158183, 100520913	248	47	13413	4.60295	1	1	1
INTERPRO	IPR014352:FERM/acyl-CoA-binding protein, 3-helical bundle	4	1.52672	0.0582271	100156660, 100524836, 100158183, 100520913	248	48	13413	4.50706	1	1	1
INTERPRO	IPR019749:Band 4.1 domain	4	1.52672	0.0582271	100156660, 100524836, 100158183, 100520913	248	48	13413	4.50706	1	1	1
SMART	SM00295:B41	4	1.52672	0.0790014	100156660, 100524836, 100158183, 100520913	156	48	7389	3.94712	0.999998	1	1
INTERPRO	IPR018979:FERM, N-terminal	3	1.14504	0.0822266	100524836, 100158183, 100520913	248	26	13413	6.24054	1	1	1
INTERPRO	IPR018980:FERM, C-terminal PH-like domain	3	1.14504	0.0822266	100524836, 100158183, 100520913	248	26	13413	6.24054	1	1	1
SMART	SM01196:SM01196	3	1.14504	0.102455	100524836, 100158183, 100520913	156	26	7389	5.46524	1	1	1
Annotation Cluster 4	Enrichment Score: 1.134674722687815
Category	Term	Count	%	PValue	Genes	List Total	Pop Hits	Pop Total	Fold Enrichment	Bonferroni	Benjamini	FDR
SMART	SM00036:CNH	3	1.14504	0.0251393	100233204, 100153706, 100518724	156	12	7389	11.8413	0.982986	1	1
UP_SEQ_FEATURE	DOMAIN:CNH	3	1.14504	0.0257396	100233204, 100153706, 100518724	244	14	13422	11.7875	0.999683	1	1
INTERPRO	IPR001180:Citron-like	3	1.14504	0.0265658	100233204, 100153706, 100518724	248	14	13413	11.5896	1	1	1
INTERPRO	IPR008271:Serine/threonine-protein kinase, active site	8	3.05344	0.28958	100233204, 100153706, 100627008, 100518724, 100514689, 100515779, 100157312, 100623628	248	291	13413	1.48686	1	1	1
INTERPRO	IPR017441:Protein kinase, ATP binding site	8	3.05344	0.426166	100233204, 100153706, 100627008, 100519549, 100518724, 100515779, 100157312, 100623628	248	336	13413	1.28773	1	1	1
Annotation Cluster 5	Enrichment Score: 1.118502983417241
Category	Term	Count	%	PValue	Genes	List Total	Pop Hits	Pop Total	Fold Enrichment	Bonferroni	Benjamini	FDR
INTERPRO	IPR019787:Zinc finger, PHD-finger	5	1.9084	0.0455453	100521678, 100738053, 100188906, 100516328, 100623006	248	73	13413	3.70443	1	1	1
UP_SEQ_FEATURE	DOMAIN:PHD-type	5	1.9084	0.0636687	100521678, 100738053, 100188906, 100516328, 100623006	244	83	13422	3.31375	1	1	1
INTERPRO	IPR013083:Zinc finger, RING/FYVE/PHD-type	13	4.96183	0.0697191	100738053, 100152338, 100623735, 100155634, 100517846, 100516328, 100623006, 100518407, 100521678, 100519814, 100188906, 100516964, 100154908	248	403	13413	1.74467	1	1	1
INTERPRO	IPR001965:Zinc finger, PHD-type	5	1.9084	0.0741648	100521678, 100738053, 100188906, 100516328, 100623006	248	86	13413	3.14446	1	1	1
INTERPRO	IPR011011:Zinc finger, FYVE/PHD-type	6	2.29008	0.0877379	100521678, 100738053, 100188906, 100516328, 100623006, 100154908	248	128	13413	2.53522	1	1	1
INTERPRO	IPR019786:Zinc finger, PHD-type, conserved site	4	1.52672	0.106032	100521678, 100738053, 100188906, 100516328	248	62	13413	3.48933	1	1	1
SMART	SM00249:PHD	5	1.9084	0.106154	100521678, 100738053, 100188906, 100516328, 100623006	156	86	7389	2.7538	1	1	1
Annotation Cluster 6	Enrichment Score: 1.045025009788377
Category	Term	Count	%	PValue	Genes	List Total	Pop Hits	Pop Total	Fold Enrichment	Bonferroni	Benjamini	FDR
INTERPRO	IPR011993:Pleckstrin homology-like domain	15	5.72519	0.0115331	100153706, 100156419, 100525671, 100623956, 100519446, 100156660, 110261011, 100524836, 100520047, 100157291, 100158183, 100145887, 100514391, 100520913, 110257086	248	383	13413	2.1182	0.998576	1	1
INTERPRO	IPR001849:Pleckstrin homology domain	9	3.43511	0.0850771	100519446, 100153706, 100520047, 100157291, 100158183, 100145887, 100525671, 110257086, 100623956	248	246	13413	1.97871	1	1	1
UP_SEQ_FEATURE	DOMAIN:DH	4	1.52672	0.117367	100157291, 100158183, 100145887, 110257086	244	66	13422	3.33383	1	1	1
INTERPRO	IPR000219:Dbl homology (DH) domain	4	1.52672	0.12182	100157291, 100158183, 100145887, 110257086	248	66	13413	3.27786	1	1	1
GOTERM_MF_DIRECT	GO:0005085~guanyl-nucleotide exchange factor activity	7	2.67176	0.124646	100157291, 100158183, 100145887, 100516506, 100512021, 110257086, 100623956	212	179	11133	2.05363	1	1	1
SMART	SM00233:PH	9	3.43511	0.124732	100519446, 100153706, 100520047, 100157291, 100158183, 100145887, 100525671, 110257086, 100623956	156	237	7389	1.79869	1	1	1
UP_SEQ_FEATURE	DOMAIN:PH	8	3.05344	0.128699	100153706, 100520047, 100157291, 100158183, 100145887, 100525671, 110257086, 100623956	244	231	13422	1.90505	1	1	1
SMART	SM00325:RhoGEF	4	1.52672	0.155435	100157291, 100158183, 100145887, 110257086	156	65	7389	2.91479	1	1	1
Annotation Cluster 7	Enrichment Score: 0.8161201459063007
Category	Term	Count	%	PValue	Genes	List Total	Pop Hits	Pop Total	Fold Enrichment	Bonferroni	Benjamini	FDR
INTERPRO	IPR013026:Tetratricopeptide repeat-containing domain	6	2.29008	0.0749013	100157110, 100519103, 100516698, 100151986, 100517251, 100158125	248	122	13413	2.6599	1	1	1
UP_KW_DOMAIN	KW-0802~TPR repeat	5	1.9084	0.0819796	100157110, 100519103, 100516698, 100151986, 100517251	159	89	8560	3.02452	0.785542	0.482581	0.482581
UP_SEQ_FEATURE	REPEAT:TPR	5	1.9084	0.119898	100157110, 100519103, 100516698, 100151986, 100158125	244	104	13422	2.64462	1	1	1
INTERPRO	IPR011990:Tetratricopeptide-like helical	7	2.67176	0.194271	100157110, 100519103, 100516698, 100151986, 100521083, 100517251, 100158125	248	211	13413	1.79428	1	1	1
INTERPRO	IPR019734:Tetratricopeptide repeat	5	1.9084	0.195241	100157110, 100519103, 100516698, 100151986, 100158125	248	124	13413	2.18083	1	1	1
SMART	SM00028:TPR	5	1.9084	0.225999	100157110, 100519103, 100516698, 100151986, 100158125	156	116	7389	2.04161	1	1	1
GOTERM_CC_DIRECT	GO:0036064~ciliary basal body	4	1.52672	0.306949	100519103, 100516698, 100516328, 100517251	225	109	12583	2.05227	1	1	1
Annotation Cluster 8	Enrichment Score: 0.7079123346041362
Category	Term	Count	%	PValue	Genes	List Total	Pop Hits	Pop Total	Fold Enrichment	Bonferroni	Benjamini	FDR
GOTERM_MF_DIRECT	GO:0005524~ATP binding	30	11.4504	0.0928451	100127449, 100154506, 102164975, 102163141, 100513305, 100153895, 100520287, 100157312, 449528, 100519549, 100188906, 110257383, 733698, 100233204, 100153706, 100738053, 100514689, 100515779, 100521087, 100520054, 102167672, 100623628, 100520370, 100624673, 100627008, 100625964, 100518724, 100623420, 100626792, 399540	212	1189	11133	1.325	1	1	1
UP_KW_LIGAND	KW-0067~ATP-binding	18	6.87023	0.256609	100154506, 100153706, 100738053, 102163141, 100514689, 100521087, 100520054, 100520287, 102167672, 100623628, 100624673, 100627008, 100625964, 100188906, 100623420, 399540, 110257383, 733698	77	693	3670	1.23798	0.998025	1	1
UP_KW_LIGAND	KW-0547~Nucleotide-binding	18	6.87023	0.315669	100154506, 100153706, 100738053, 102163141, 100514689, 100521087, 100520054, 102167672, 100623628, 100153199, 100155164, 100627008, 100625964, 100626254, 100188906, 399540, 110257383, 733698	77	721	3670	1.18991	0.999653	1	1
Annotation Cluster 9	Enrichment Score: 0.6824447769854914
Category	Term	Count	%	PValue	Genes	List Total	Pop Hits	Pop Total	Fold Enrichment	Bonferroni	Benjamini	FDR
UP_SEQ_FEATURE	DOMAIN:AGC-kinase C-terminal	4	1.52672	0.0647287	100153706, 100627008, 100514689, 100623628	244	51	13422	4.31437	1	1	1
INTERPRO	IPR000961:AGC-kinase, C-terminal	4	1.52672	0.0673962	100153706, 100627008, 100514689, 100623628	248	51	13413	4.24194	1	1	1
GOTERM_MF_DIRECT	GO:0005524~ATP binding	30	11.4504	0.0928451	100127449, 100154506, 102164975, 102163141, 100513305, 100153895, 100520287, 100157312, 449528, 100519549, 100188906, 110257383, 733698, 100233204, 100153706, 100738053, 100514689, 100515779, 100521087, 100520054, 102167672, 100623628, 100520370, 100624673, 100627008, 100625964, 100518724, 100623420, 100626792, 399540	212	1189	11133	1.325	1	1	1
UP_KW_MOLECULAR_FUNCTION	KW-0418~Kinase	16	6.10687	0.116516	100233204, 100153706, 102164975, 102163141, 100514689, 100515779, 100513305, 100520287, 100157312, 100623628, 100156475, 100627008, 100519549, 100518724, 100155181, 110257383	106	549	5345	1.46957	0.9945	1	1
GOTERM_MF_DIRECT	GO:0004674~protein serine/threonine kinase activity	9	3.43511	0.119494	100233204, 100153706, 100627008, 100625964, 100518724, 100514689, 100515779, 100152057, 100157312	212	259	11133	1.82482	1	1	1
INTERPRO	IPR011009:Protein kinase-like domain	13	4.96183	0.166381	100233204, 100153706, 102164975, 100514689, 100515779, 100513305, 100157312, 100623628, 100156475, 100627008, 100625964, 100519549, 100518724	248	477	13413	1.47401	1	1	1
GOTERM_BP_DIRECT	GO:0018105~peptidyl-serine phosphorylation	5	1.9084	0.208259	100627008, 100625964, 100514689, 100515779, 100519575	217	128	11780	2.12054	1	1	1
SMART	SM00133:S_TK_X	3	1.14504	0.235516	100153706, 100627008, 100623628	156	44	7389	3.22946	1	1	1
UP_SEQ_FEATURE	DOMAIN:Protein kinase	11	4.19847	0.269241	100233204, 100153706, 100627008, 102164975, 100519549, 100518724, 100514689, 100515779, 100513305, 100157312, 100623628	244	437	13422	1.38465	1	1	1
INTERPRO	IPR000719:Protein kinase, catalytic domain	11	4.19847	0.281944	100233204, 100153706, 100627008, 102164975, 100519549, 100518724, 100514689, 100515779, 100513305, 100157312, 100623628	248	437	13413	1.3614	1	1	1
INTERPRO	IPR008271:Serine/threonine-protein kinase, active site	8	3.05344	0.28958	100233204, 100153706, 100627008, 100518724, 100514689, 100515779, 100157312, 100623628	248	291	13413	1.48686	1	1	1
UP_SEQ_FEATURE	BINDING:ATP	10	3.81679	0.306322	100233204, 100153706, 100627008, 100519549, 102163141, 100518724, 100515779, 399540, 100157312, 100623628	244	401	13422	1.37178	1	1	1
SMART	SM00220:S_TKc	9	3.43511	0.402161	100233204, 100153706, 100627008, 100518724, 100514689, 100515779, 100513305, 100157312, 100623628	156	334	7389	1.27631	1	1	1
UP_KW_MOLECULAR_FUNCTION	KW-0723~Serine/threonine-protein kinase	6	2.29008	0.408107	100153706, 100627008, 100625964, 100514689, 100157312, 100623628	106	213	5345	1.42041	1	1	1
INTERPRO	IPR017441:Protein kinase, ATP binding site	8	3.05344	0.426166	100233204, 100153706, 100627008, 100519549, 100518724, 100515779, 100157312, 100623628	248	336	13413	1.28773	1	1	1
GOTERM_MF_DIRECT	GO:0004672~protein kinase activity	5	1.9084	0.555813	100233204, 102164975, 100518724, 100513305, 100157312	212	209	11133	1.25632	1	1	1
Annotation Cluster 10	Enrichment Score: 0.6179054011162334
Category	Term	Count	%	PValue	Genes	List Total	Pop Hits	Pop Total	Fold Enrichment	Bonferroni	Benjamini	FDR
UP_SEQ_FEATURE	DOMAIN:PDZ	5	1.9084	0.213516	100511418, 100157291, 100514689, 100626077, 100151838	244	131	13422	2.09955	1	1	1
INTERPRO	IPR001478:PDZ domain	5	1.9084	0.222077	100511418, 100157291, 100514689, 100626077, 100151838	248	131	13413	2.0643	1	1	1
SMART	SM00228:PDZ	5	1.9084	0.295359	100511418, 100157291, 100514689, 100626077, 100151838	156	131	7389	1.80784	1	1	1
Annotation Cluster 11	Enrichment Score: 0.5859253059400197
Category	Term	Count	%	PValue	Genes	List Total	Pop Hits	Pop Total	Fold Enrichment	Bonferroni	Benjamini	FDR
UP_SEQ_FEATURE	DOMAIN:WW	3	1.14504	0.249172	100520047, 100626361, 497636	244	53	13422	3.11367	1	1	1
INTERPRO	IPR001202:WW domain	3	1.14504	0.255285	100520047, 100626361, 497636	248	53	13413	3.0614	1	1	1
SMART	SM00456:WW	3	1.14504	0.274599	100520047, 100626361, 497636	156	49	7389	2.89992	1	1	1
Annotation Cluster 12	Enrichment Score: 0.5820048778439669
Category	Term	Count	%	PValue	Genes	List Total	Pop Hits	Pop Total	Fold Enrichment	Bonferroni	Benjamini	FDR
KEGG_PATHWAY	ssc04062:Chemokine signaling pathway	6	2.29008	0.116555	102165618, 397340, 100623628, 100512021, 100153199, 100521141	107	147	6022	2.29716	1	1	1
KEGG_PATHWAY	ssc04728:Dopaminergic synapse	4	1.52672	0.305696	100037286, 102165618, 100623628, 100521141	107	110	6022	2.04656	1	1	1
KEGG_PATHWAY	ssc04926:Relaxin signaling pathway	4	1.52672	0.339651	102165618, 100153454, 100623628, 100521141	107	117	6022	1.92412	1	1	1
KEGG_PATHWAY	ssc05032:Morphine addiction	3	1.14504	0.388265	102165618, 100623628, 100521141	107	76	6022	2.22159	1	1	1
Annotation Cluster 13	Enrichment Score: 0.5700931756570087
Category	Term	Count	%	PValue	Genes	List Total	Pop Hits	Pop Total	Fold Enrichment	Bonferroni	Benjamini	FDR
SMART	SM00356:ZnF_C3H1	3	1.14504	0.243318	100525306, 100521395, 100736978	156	45	7389	3.15769	1	1	1
UP_SEQ_FEATURE	ZN_FING:C3H1-type	3	1.14504	0.276106	100525306, 100521395, 100736978	244	57	13422	2.89517	1	1	1
UP_SEQ_FEATURE	DOMAIN:C3H1-type	3	1.14504	0.276106	100525306, 100521395, 100736978	244	57	13422	2.89517	1	1	1
INTERPRO	IPR000571:Zinc finger, CCCH-type	3	1.14504	0.282685	100525306, 100521395, 100736978	248	57	13413	2.84656	1	1	1
Annotation Cluster 14	Enrichment Score: 0.5081511483778578
Category	Term	Count	%	PValue	Genes	List Total	Pop Hits	Pop Total	Fold Enrichment	Bonferroni	Benjamini	FDR
KEGG_PATHWAY	ssc04724:Glutamatergic synapse	5	1.9084	0.0782842	100519446, 100156419, 102165618, 100626077, 100623628	107	92	6022	3.05872	1	1	1
UP_KW_PTM	KW-0449~Lipoprotein	5	1.9084	0.567058	100519446, 100155164, 102165618, 100623628, 100187577	52	217	2798	1.23981	0.999981	1	1
KEGG_PATHWAY	ssc04014:Ras signaling pathway	4	1.52672	0.673356	100519446, 102165618, 100623628, 100153199	107	195	6022	1.15447	1	1	1
Annotation Cluster 15	Enrichment Score: 0.48117568857150717
Category	Term	Count	%	PValue	Genes	List Total	Pop Hits	Pop Total	Fold Enrichment	Bonferroni	Benjamini	FDR
UP_KW_BIOLOGICAL_PROCESS	KW-0399~Innate immunity	4	1.52672	0.143018	100517745, 100145887, 100624570, 100124383	57	77	3279	2.98838	0.998876	1	1
UP_KW_BIOLOGICAL_PROCESS	KW-0391~Immunity	4	1.52672	0.313204	100517745, 100145887, 100624570, 100124383	57	115	3279	2.00092	1	1	1
GOTERM_BP_DIRECT	GO:0045087~innate immune response	3	1.14504	0.804	100517745, 100145887, 100624570	217	163	11780	0.999124	1	1	1
Annotation Cluster 16	Enrichment Score: 0.4660012626765442
Category	Term	Count	%	PValue	Genes	List Total	Pop Hits	Pop Total	Fold Enrichment	Bonferroni	Benjamini	FDR
INTERPRO	IPR012677:Nucleotide-binding, alpha-beta plait	7	2.67176	0.229143	100519535, 100158186, 100737226, 110260403, 100152117, 100049658, 100517309	248	223	13413	1.69773	1	1	1
UP_SEQ_FEATURE	DOMAIN:RRM	6	2.29008	0.265634	100519535, 100158186, 100737226, 100152117, 100049658, 100517309	244	190	13422	1.7371	1	1	1
INTERPRO	IPR000504:RNA recognition motif domain	6	2.29008	0.279796	100519535, 100158186, 100737226, 100152117, 100049658, 100517309	248	192	13413	1.69015	1	1	1
SMART	SM00360:RRM	6	2.29008	0.330559	100519535, 100158186, 100737226, 100152117, 100049658, 100517309	156	181	7389	1.57012	1	1	1
UP_KW_MOLECULAR_FUNCTION	KW-0694~RNA-binding	7	2.67176	0.481222	100519535, 100158186, 100737226, 100152117, 100521087, 100626560, 100499509	106	282	5345	1.25167	1	1	1
GOTERM_MF_DIRECT	GO:0003723~RNA binding	11	4.19847	0.590428	100519535, 100158186, 100737226, 100525306, 100525995, 100049658, 100626560, 100517309, 100499509, 100622191, 606746	212	546	11133	1.05798	1	1	1
Annotation Cluster 17	Enrichment Score: 0.423050700109117
Category	Term	Count	%	PValue	Genes	List Total	Pop Hits	Pop Total	Fold Enrichment	Bonferroni	Benjamini	FDR
UP_SEQ_FEATURE	DOMAIN:Rho-GAP	3	1.14504	0.329692	100520745, 100520047, 110261209	244	65	13422	2.53884	1	1	1
INTERPRO	IPR000198:Rho GTPase-activating protein domain	3	1.14504	0.337093	100520745, 100520047, 110261209	248	65	13413	2.49622	1	1	1
INTERPRO	IPR008936:Rho GTPase activation protein	3	1.14504	0.484161	100520745, 100520047, 110261209	248	88	13413	1.8438	1	1	1
Annotation Cluster 18	Enrichment Score: 0.37245820916148253
Category	Term	Count	%	PValue	Genes	List Total	Pop Hits	Pop Total	Fold Enrichment	Bonferroni	Benjamini	FDR
INTERPRO	IPR013083:Zinc finger, RING/FYVE/PHD-type	13	4.96183	0.0697191	100738053, 100152338, 100623735, 100155634, 100517846, 100516328, 100623006, 100518407, 100521678, 100519814, 100188906, 100516964, 100154908	248	403	13413	1.74467	1	1	1
SMART	SM00184:RING	5	1.9084	0.624796	100519814, 100516964, 100155634, 100517846, 100518407	156	204	7389	1.16092	1	1	1
INTERPRO	IPR001841:Zinc finger, RING-type	5	1.9084	0.670589	100519814, 100516964, 100155634, 100517846, 100518407	248	247	13413	1.09483	1	1	1
UP_SEQ_FEATURE	DOMAIN:RING-type	5	1.9084	0.672911	100519814, 100516964, 100155634, 100517846, 100518407	244	252	13422	1.09143	1	1	1
INTERPRO	IPR017907:Zinc finger, RING-type, conserved site	3	1.14504	0.698563	100516964, 100155634, 100517846	248	131	13413	1.23858	1	1	1
Annotation Cluster 19	Enrichment Score: 0.3576789181632941
Category	Term	Count	%	PValue	Genes	List Total	Pop Hits	Pop Total	Fold Enrichment	Bonferroni	Benjamini	FDR
INTERPRO	IPR000330:SNF2-related	3	1.14504	0.123046	100738053, 100188906, 102167672	248	33	13413	4.91679	1	1	1
GOTERM_MF_DIRECT	GO:0070615~nucleosome-dependent ATPase activity	3	1.14504	0.128929	100738053, 100188906, 102167672	212	33	11133	4.77401	1	1	1
UP_SEQ_FEATURE	DOMAIN:Helicase C-terminal	3	1.14504	0.559391	100738053, 100188906, 102167672	244	103	13422	1.60218	1	1	1
INTERPRO	IPR001650:Helicase, C-terminal	3	1.14504	0.573937	100738053, 100188906, 102167672	248	104	13413	1.56013	1	1	1
INTERPRO	IPR014001:Helicase, superfamily 1/2, ATP-binding domain	3	1.14504	0.579157	100738053, 100188906, 102167672	248	105	13413	1.54528	1	1	1
UP_SEQ_FEATURE	DOMAIN:Helicase ATP-binding	3	1.14504	0.580154	100738053, 100188906, 102167672	244	107	13422	1.54229	1	1	1
GOTERM_MF_DIRECT	GO:0016787~hydrolase activity	5	1.9084	0.592322	100154506, 100738053, 100188906, 102167672, 100522130	212	217	11133	1.21	1	1	1
UP_KW_MOLECULAR_FUNCTION	KW-0347~Helicase	3	1.14504	0.631624	100738053, 100188906, 102167672	106	108	5345	1.40068	1	1	1
SMART	SM00490:HELICc	3	1.14504	0.635498	100738053, 100188906, 102167672	156	102	7389	1.3931	1	1	1
SMART	SM00487:DEXDc	3	1.14504	0.651242	100738053, 100188906, 102167672	156	105	7389	1.3533	1	1	1
Annotation Cluster 20	Enrichment Score: 0.2933553305297135
Category	Term	Count	%	PValue	Genes	List Total	Pop Hits	Pop Total	Fold Enrichment	Bonferroni	Benjamini	FDR
UP_SEQ_FEATURE	DOMAIN:SH3	5	1.9084	0.492865	100157042, 100520047, 100626077, 100512021, 110257086	244	198	13422	1.3891	1	1	1
INTERPRO	IPR001452:Src homology-3 domain	5	1.9084	0.496769	100157042, 100520047, 100626077, 100512021, 110257086	248	198	13413	1.36577	1	1	1
SMART	SM00326:SH3	5	1.9084	0.538334	100157042, 100520047, 100626077, 100512021, 110257086	156	183	7389	1.29414	1	1	1
Annotation Cluster 21	Enrichment Score: 0.2583539329726333
Category	Term	Count	%	PValue	Genes	List Total	Pop Hits	Pop Total	Fold Enrichment	Bonferroni	Benjamini	FDR
KEGG_PATHWAY	ssc04611:Platelet activation	4	1.52672	0.310542	100156660, 110261011, 100623628, 100153199	107	111	6022	2.02812	1	1	1
KEGG_PATHWAY	ssc04510:Focal adhesion	4	1.52672	0.638002	100156660, 110261011, 100153454, 100153199	107	185	6022	1.21687	1	1	1
KEGG_PATHWAY	ssc04015:Rap1 signaling pathway	3	1.14504	0.84722	100156660, 110261011, 100153199	107	187	6022	0.902894	1	1	1
Annotation Cluster 22	Enrichment Score: 0.1599562758207113
Category	Term	Count	%	PValue	Genes	List Total	Pop Hits	Pop Total	Fold Enrichment	Bonferroni	Benjamini	FDR
UP_SEQ_FEATURE	DOMAIN:KRAB	4	1.52672	0.65465	100620909, 100155634, 110261306, 100157970	244	185	13422	1.18937	1	1	1
INTERPRO	IPR001909:Krueppel-associated box	4	1.52672	0.680032	100620909, 100155634, 110261306, 100157970	248	189	13413	1.14465	1	1	1
SMART	SM00349:KRAB	4	1.52672	0.744034	100620909, 100155634, 110261306, 100157970	156	183	7389	1.03531	1	1	1
Annotation Cluster 23	Enrichment Score: 0.09913676621288571
Category	Term	Count	%	PValue	Genes	List Total	Pop Hits	Pop Total	Fold Enrichment	Bonferroni	Benjamini	FDR
UP_SEQ_FEATURE	DOMAIN:Ankyrin_rpt-contain_dom	3	1.14504	0.53791	100523638, 100517505, 100152333	244	99	13422	1.66692	1	1	1
UP_KW_DOMAIN	KW-0040~ANK repeat	3	1.14504	0.823582	100523638, 100517505, 100152333	159	169	8560	0.955677	1	1	1
UP_SEQ_FEATURE	REPEAT:ANK	3	1.14504	0.843027	100523638, 100517505, 100152333	244	181	13422	0.911738	1	1	1
INTERPRO	IPR002110:Ankyrin repeat	3	1.14504	0.864379	100523638, 100517505, 100152333	248	188	13413	0.863053	1	1	1
INTERPRO	IPR020683:Ankyrin repeat-containing domain	3	1.14504	0.87211	100523638, 100517505, 100152333	248	192	13413	0.845073	1	1	1
SMART	SM00248:ANK	3	1.14504	0.902913	100523638, 100517505, 100152333	156	184	7389	0.772262	1	1	1
Annotation Cluster 24	Enrichment Score: 0.07344412144658216
Category	Term	Count	%	PValue	Genes	List Total	Pop Hits	Pop Total	Fold Enrichment	Bonferroni	Benjamini	FDR
GOTERM_CC_DIRECT	GO:0005576~extracellular region	8	3.05344	0.714054	100628118, 100154506, 100152846, 100626361, 396988, 397396, 100158059, 100124383	225	459	12583	0.974718	1	1	1
UP_KW_CELLULAR_COMPONENT	KW-0964~Secreted	7	2.67176	0.848425	100628118, 100152846, 100153454, 396988, 397396, 100158059, 100124383	130	463	7170	0.833859	1	1	1
UP_KW_PTM	KW-1015~Disulfide bond	11	4.19847	0.993856	100628118, 100519549, 396743, 100521087, 396988, 397396, 100158059, 110255925, 100517374, 100154908, 100124383	52	964	2798	0.613988	1	1	1
Annotation Cluster 25	Enrichment Score: 0.05767954639529586
Category	Term	Count	%	PValue	Genes	List Total	Pop Hits	Pop Total	Fold Enrichment	Bonferroni	Benjamini	FDR
GOTERM_MF_DIRECT	GO:0001228~transcriptional activator activity, RNA polymerase II transcription regulatory region sequence-specific binding	5	1.9084	0.793268	397016, 100523514, 100518262, 397340, 106504047	212	285	11133	0.921301	1	1	1
UP_KW_BIOLOGICAL_PROCESS	KW-0805~Transcription regulation	6	2.29008	0.907783	100515136, 100523514, 100517613, 100518262, 397340, 100157920	57	457	3279	0.755269	1	1	1
UP_KW_BIOLOGICAL_PROCESS	KW-0804~Transcription	6	2.29008	0.932308	100515136, 100523514, 100517613, 100518262, 397340, 100157920	57	484	3279	0.713136	1	1	1
Annotation Cluster 26	Enrichment Score: 0.040672400862133924
Category	Term	Count	%	PValue	Genes	List Total	Pop Hits	Pop Total	Fold Enrichment	Bonferroni	Benjamini	FDR
GOTERM_CC_DIRECT	GO:0009897~external side of plasma membrane	3	1.14504	0.801442	733617, 397399, 396925	225	167	12583	1.00463	1	1	1
INTERPRO	IPR013783:Immunoglobulin-like fold	7	2.67176	0.904806	100519549, 733617, 397399, 100622552, 100518262, 100158059, 396925	248	502	13413	0.754169	1	1	1
UP_SEQ_FEATURE	DOMAIN:Ig-like	3	1.14504	0.972683	733617, 397399, 396925	244	297	13422	0.555638	1	1	1
INTERPRO	IPR007110:Immunoglobulin-like domain	3	1.14504	0.97479	733617, 397399, 396925	248	297	13413	0.54631	1	1	1
Annotation Cluster 27	Enrichment Score: 0.018780822290833908
Category	Term	Count	%	PValue	Genes	List Total	Pop Hits	Pop Total	Fold Enrichment	Bonferroni	Benjamini	FDR
UP_KW_CELLULAR_COMPONENT	KW-0472~Membrane	70	26.7176	0.917178	100127449, 110255201, 100126279, 100157978, 100523234, 100522740, 100157699, 100513988, 110255925, 100157970, 100623956, 100523638, 100519446, 100158186, 100628048, 100516855, 100157291, 100525579, 102165618, 100233171, 100153506, 396743, 397399, 100620753, 100622655, 100156773, 100154792, 100623628, 100624673, 100155164, 100522279, 102163628, 100623420, 110259950, 100151838, 100517374, 110260258…	130	4235	7170	0.911634	1	1	1
GOTERM_CC_DIRECT	GO:0016021~integral component of membrane	53	20.229	0.921984	100127449, 110255201, 100126279, 100523234, 100522740, 100157699, 110255925, 100157970, 100523638, 100519446, 100158186, 100628048, 100525579, 100233171, 396743, 397399, 100620753, 100622655, 100156773, 100154792, 100624673, 100522279, 100623420, 100151838, 100517374, 110260258, 396631, 100739697, 100621879, 102167025, 100621635, 102167302, 100521436, 100524827, 100627772, 106505093, 100187577, 7…	225	3414	12583	0.868189	1	1	1
UP_SEQ_FEATURE	TRANSMEM:Helical	53	20.229	0.966242	100127449, 110255201, 100126279, 100523234, 100522740, 100157699, 100157970, 100523638, 100519446, 100158186, 100628048, 100525579, 100233171, 396743, 397399, 100620753, 100622655, 100156773, 100154792, 100624673, 100522279, 100623420, 110259950, 100151838, 100517374, 110260258, 396631, 100739697, 100621879, 102167025, 100621635, 102167302, 100521436, 100524827, 100519549, 100627772, 106505093, 1…	244	3520	13422	0.828248	1	1	1
UP_KW_DOMAIN	KW-0812~Transmembrane	46	17.5573	0.99183	100127449, 110255201, 100126279, 110260258, 396631, 100523234, 100522740, 100157699, 100621879, 102167025, 110255925, 100157970, 100621635, 102167302, 100523638, 100519446, 100521436, 100524827, 100158186, 100519549, 100627772, 100628048, 106505093, 100187577, 100233171, 733617, 396743, 397399, 100739587, 100525885, 100154792, 100156773, 100152393, 100521083, 100739825, 396925, 100624673, 1005239…	159	3181	8560	0.778522	1	1	1
UP_KW_DOMAIN	KW-1133~Transmembrane helix	31	11.8321	0.994021	100127449, 100523234, 110255925, 100157970, 100621635, 100519446, 100521436, 100524827, 100158186, 100627772, 100628048, 106505093, 100187577, 100233171, 733617, 396743, 397399, 100739587, 100525885, 100154792, 100152393, 100521083, 100739825, 396925, 100624673, 100627008, 100522279, 100622552, 100151838, 100623280, 100517374	159	2329	8560	0.716587	1	1	1

## Sheet: Both Chart
Category	Term	Count	%	PValue	Genes	List Total	Pop Hits	Pop Total	Fold Enrichment	Bonferroni	Benjamini	FDR
UP_SEQ_FEATURE	COMPBIAS:Polar residues	228	49.5652	9.8528e-23	100513744, 100517309, 100520287, 100513988, 100737604, 100623956, 100518511, 100157771, 100520965, 110261011, 100516698, 100520047, 100158183, 100522589, 397394, 100514391, 100154712, 100739486, 100516328, 100525983, 100152895, 100620316, 396628, 100524417, 100516567, 100518989, 100511671, 110259950, 100153516, 100624908, 397367, 100154048, 100621635, 100626649, 100153071, 100622166, 110256231, 6…	432	6244	20576	1.7392	5.2811e-20	5.2811e-20	5.21213e-20
UP_SEQ_FEATURE	REGION:Disordered	354	76.9565	2.98761e-20	100127449, 100154944, 100517429, 100513744, 100517309, 100520287, 100513988, 110255925, 100737604, 100623956, 100518511, 100157771, 100525739, 100520965, 100158186, 110261011, 100628048, 100516698, 100520047, 100158183, 100519965, 100522589, 397394, 110261139, 100514391, 100233171, 100520849, 100153506, 106509249, 100623707, 100154712, 396743, 397399, 100739486, 100516328, 100514943, 100520054, 1…	432	12714	20576	1.32617	1.60136e-17	8.00681e-18	7.90224e-18
UP_SEQ_FEATURE	COMPBIAS:Basic and acidic residues	191	41.5217	2.45373e-19	100174955, 100154944, 100153454, 100517429, 100622228, 100513988, 100517309, 100155078, 100737604, 100623956, 100518511, 100525739, 100157771, 110261011, 733590, 100520047, 100516698, 100158183, 100522589, 102165618, 110261139, 100514391, 110257383, 100520849, 100233204, 100623707, 100151840, 397399, 100516328, 100156734, 100525983, 100521783, 100153346, 100152895, 100154792, 100620316, 100521141…	432	5067	20576	1.79539	1.3152e-16	4.384e-17	4.32674e-17
UP_SEQ_FEATURE	DOMAIN:HECT	10	2.17391	3.46721e-09	100157283, 100151787, 100153537, 100622166, 100522589, 100622552, 102167519, 100626361, 100157435, 100517903	432	28	20576	17.0106	1.85842e-06	4.64606e-07	4.58538e-07
INTERPRO	IPR000569:HECT	10	2.17391	5.658e-09	100157283, 100151787, 100153537, 100622166, 100522589, 100622552, 102167519, 100626361, 100157435, 100517903	439	28	19760	16.0755	4.70745e-06	4.70746e-06	4.69049e-06
SMART	SM00119:HECTc	10	2.17391	5.07749e-08	100157283, 100151787, 100153537, 100622166, 100522589, 100622552, 102167519, 100626361, 100157435, 100517903	284	28	9838	12.3717	1.15258e-05	1.15259e-05	1.15259e-05
GOTERM_CC_DIRECT	GO:0005654~nucleoplasm	82	17.8261	8.17499e-08	397665, 100174955, 100513305, 100517309, 100153895, 100155078, 100517509, 100514512, 100312967, 733596, 100514391, 110257383, 100233204, 414414, 100152057, 100514943, 100156734, 100519915, 100514505, 100739403, 100153581, 100520370, 100157342, 100524219, 100625964, 100515279, 100525306, 100522279, 100518262, 110261546, 100517250, 100151838, 100155918, 100153912, 100154767, 100512755, 100519270, 4…	399	2061	18272	1.822	2.8939e-05	2.89395e-05	2.82037e-05
GOTERM_CC_DIRECT	GO:0005829~cytosol	96	20.8696	4.42085e-07	397665, 100174955, 100157978, 100513305, 100520287, 100153895, 100155078, 100520446, 100157771, 110261011, 100628048, 100516855, 100522589, 100312967, 100520849, 100233204, 100620914, 100153706, 106509249, 100623707, 110255999, 100156419, 102167519, 100152338, 100152057, 100520054, 100152497, 100514505, 100153581, 100521141, 100520370, 100517377, 100157342, 100525306, 100518989, 102163628, 100523…	399	2660	18272	1.65273	0.000156486	7.8249e-05	7.62596e-05
GOTERM_MF_DIRECT	GO:0046872~metal ion binding	65	14.1304	1.88461e-06	780413, 100153657, 100155634, 110255925, 100157970, 100737604, 100623352, 100519643, 100622147, 100517149, 733596, 100620914, 100153706, 100516328, 100156734, 396988, 100153346, 100519915, 100153581, 100157067, 100525306, 100516964, 100623420, 100145887, 399540, 110261306, 100154908, 100153516, 102163141, 100620909, 100523014, 100517846, 100521395, 100525671, 100736978, 100620823, 100521678, 1001…	370	1512	15798	1.83553	0.000971989	0.000972461	0.000968692
UP_KW_CELLULAR_COMPONENT	KW-0963~Cytoplasm	53	11.5217	2.00545e-06	397663, 100157978, 100152205, 100152569, 100517429, 100520287, 100513988, 100155078, 100737604, 100520446, 110261011, 733590, 100157291, 100522589, 100153706, 100624559, 100499509, 100623628, 396628, 100523841, 100622496, 100625763, 100145887, 100515274, 102163141, 780431, 100157714, 100515548, 100518819, 100156189, 100622208, 100156660, 100521436, 100620380, 100737226, 100192438, 397016, 1102604…	215	1454	11466	1.94395	6.81831e-05	6.81854e-05	6.81854e-05
GOTERM_CC_DIRECT	GO:0005634~nucleus	117	25.4348	2.6531e-06	397665, 397663, 100154944, 100517429, 100155078, 100520446, 100518511, 733590, 100517149, 100516855, 100522589, 100153506, 106509249, 100623707, 110255999, 100154712, 414414, 100520054, 100525983, 100525466, 100521783, 100521141, 396628, 100625964, 100523841, 110261546, 110261306, 100153516, 100153912, 100624908, 102163141, 100511862, 414426, 100515548, 100154048, 100522200, 100518819, 100622208,…	399	3586	18272	1.49413	0.000938758	0.000313066	0.000305107
UP_KW_DOMAIN	KW-0677~Repeat	77	16.7391	6.94605e-06	100127449, 100037286, 100153537, 100152205, 100153657, 100155634, 100517505, 100517903, 100155078, 100157970, 100737604, 100523638, 100157771, 100626101, 100517149, 100517745, 100514512, 100525579, 100312967, 733596, 397396, 100524371, 106509249, 100623707, 102158088, 102167519, 100516328, 100152497, 100152333, 100739403, 100156773, 100738636, 100628118, 100524417, 100620992, 100622496, 100516964…	289	2078	12768	1.63708	0.000145857	0.000107755	0.000102624
UP_SEQ_FEATURE	ACT_SITE:Glycyl thioester intermediate	10	2.17391	8.08441e-06	100157283, 100151787, 100153537, 100622166, 100522589, 100622552, 102167519, 100626361, 100157435, 100517903	432	65	20576	7.32764	0.00432389	0.000866649	0.000855331
UP_KW_CELLULAR_COMPONENT	KW-0539~Nucleus	58	12.6087	8.89099e-06	397663, 100152569, 100155634, 100155078, 100520446, 100518511, 733590, 100522589, 100514512, 733596, 414414, 100156734, 100521783, 102167672, 100623628, 100511716, 396628, 100157067, 100523841, 100620992, 100517613, 100518262, 100153912, 100153516, 102163141, 100623735, 100515548, 100154048, 100517846, 100518819, 100622208, 100157110, 100153071, 100521436, 100622166, 100037301, 606746, 397016, 10…	215	1740	11466	1.77767	0.000302249	0.000151147	0.000151147
UP_KW_DOMAIN	KW-0175~Coiled coil	129	28.0435	1.02624e-05	100620609, 397663, 100511049, 100154944, 100517429, 100622228, 100513988, 100737604, 100623956, 100525739, 100157771, 100628048, 100516698, 100520849, 100233204, 100524371, 100623707, 100151840, 100739486, 100516328, 100520054, 100153346, 100620316, 396628, 100517377, 100625964, 100516567, 100518989, 100516964, 100517250, 100517251, 100627580, 100153116, 100157714, 100154048, 100523014, 100517846…	289	4135	12768	1.37829	0.000215488	0.000107755	0.000102624
GOTERM_CC_DIRECT	GO:0005737~cytoplasm	107	23.2609	1.0475e-05	397665, 397663, 100517429, 100513988, 100155078, 100737604, 100157771, 110261011, 733590, 100520047, 100525579, 397394, 100514391, 396581, 100233204, 100516328, 100514943, 100153346, 100523200, 100521141, 396628, 100625964, 100151838, 100518583, 100624908, 102163141, 414428, 100157714, 397367, 414426, 100626649, 100158125, 100518819, 100156189, 100620380, 449528, 100737226, 100158082, 100626361, …	399	3290	18272	1.48936	0.00370129	0.000927035	0.000903466
UP_KW_MOLECULAR_FUNCTION	KW-0808~Transferase	58	12.6087	5.17931e-05	780413, 102164975, 100126279, 100511488, 100525611, 100513305, 100520287, 110255925, 100520446, 100519965, 100522589, 397394, 100312967, 396581, 110257383, 100233171, 100233204, 100153706, 100623707, 100154792, 100623628, 100520418, 100518583, 102163141, 414426, 100517846, 100520187, 100153676, 100157312, 100158125, 100622208, 100519549, 100627772, 100626361, 606746, 733698, 110256149, 100515779,…	192	1502	8247	1.65864	0.00274134	0.00274503	0.00269324
INTERPRO	IPR011993:Pleckstrin homology-like domain	24	5.21739	8.02829e-05	100153706, 100156419, 397663, 100152497, 100622228, 100520187, 100621868, 100525671, 100737604, 100623956, 100519446, 100156660, 100157771, 110261011, 100524836, 100520047, 100157291, 100525921, 100158183, 100145887, 100511376, 100514391, 100520913, 110257086	439	424	19760	2.54781	0.0646159	0.0333977	0.0332773
UP_KW_LIGAND	KW-0862~Zinc	82	17.8261	8.2886e-05	100174955, 397663, 100511643, 100152569, 100153657, 100155634, 100153895, 100157970, 100737604, 100518511, 100622147, 100517149, 100312967, 733596, 110257383, 100153706, 100516328, 100156734, 100516768, 396988, 100521783, 100153346, 100519915, 100153581, 100511716, 396628, 100157067, 100515279, 100525306, 100516964, 100145887, 110261306, 100154908, 100153516, 100624908, 100152749, 110260414, 1006…	136	1948	4455	1.3789	0.00207009	0.00207215	0.00207215
UP_KW_PTM	KW-0597~Phosphoprotein	44	9.56522	9.23269e-05	780413, 397663, 100152205, 100152569, 100511862, 414426, 397488, 100517429, 100513988, 102167302, 100622208, 100520446, 100520965, 100157197, 100519549, 733590, 100622166, 397172, 100511912, 106509249, 110260403, 100514689, 100152497, 100049658, 100137084, 110260088, 100623628, 100522174, 100627008, 100524836, 100145903, 100525603, 100525921, 100145887, 100511376, 397340, 399540, 100512021, 10052…	82	1313	4032	1.64776	0.0015684	0.00166188	0.00166188
UP_KW_DOMAIN	KW-0863~Zinc-finger	37	8.04348	9.63723e-05	100624908, 110260414, 100174955, 100153657, 100152569, 100156549, 102161885, 100736978, 100153071, 100152061, 100622147, 733596, 100037301, 110257383, 106504047, 100153706, 110260884, 100738134, 100525369, 100516768, 100519915, 396628, 100511716, 100737978, 100520754, 100519853, 100625585, 100515279, 100515136, 100525306, 110261322, 100524358, 100516964, 102163407, 100145887, 110261306, 497636	289	822	12768	1.98863	0.00202187	0.000674606	0.000642482
UP_SEQ_FEATURE	COMPBIAS:Acidic residues	36	7.82609	0.00027075	100127449, 397663, 100152205, 100517429, 100517309, 102166177, 100155078, 100525671, 100626649, 100737604, 100520446, 100157110, 100525739, 100153071, 100523815, 449528, 100152061, 100188906, 100517745, 100512031, 100233204, 102162880, 100738053, 110260884, 100525369, 100516768, 100154017, 100153346, 100157920, 110260088, 102167672, 100155462, 100514927, 100518724, 100517250, 100737250	432	888	20576	1.93093	0.1351	0.024187	0.0238711
UP_SEQ_FEATURE	DOMAIN:PHD-type	9	1.95652	0.000377068	100521678, 100153516, 100738053, 100188906, 100523014, 100516328, 100628131, 100623006, 100037301	432	84	20576	5.10317	0.183025	0.0288727	0.0284956
UP_KW_MOLECULAR_FUNCTION	KW-0418~Kinase	29	6.30435	0.00038255	102164975, 102163141, 414426, 100511488, 100520187, 100513305, 100520287, 100157312, 100520446, 100519549, 397394, 100312967, 110257383, 100233204, 100153706, 100623707, 110256149, 100514689, 100515779, 100623628, 100522174, 100156475, 100627008, 100145903, 100518724, 100525921, 100155181, 641344, 100520418	192	613	8247	2.03204	0.0200748	0.0101376	0.0099463
GOTERM_CC_DIRECT	GO:0000151~ubiquitin ligase complex	8	1.73913	0.000386934	100521504, 414428, 100516964, 100515779, 100517846, 100525983, 100522200, 100620823	399	62	18272	5.90897	0.128031	0.027395	0.0266985
GOTERM_MF_DIRECT	GO:0005524~ATP binding	52	11.3043	0.00041531	100127449, 100154506, 102164975, 100511488, 100624604, 100513305, 100520287, 100153895, 100520446, 100525739, 100520049, 397394, 100312967, 110257383, 100233204, 100153706, 100520054, 102167672, 100623628, 100520370, 100624673, 100157342, 100625964, 100518989, 100623420, 399540, 100520418, 102163141, 414426, 100520187, 100154720, 100157312, 100520589, 449528, 100523812, 100519549, 100188906, 7336…	370	1349	15798	1.64586	0.19293	0.10715	0.106735
UP_SEQ_FEATURE	DOMAIN:C2H2-type	28	6.08696	0.000475488	100624908, 110260414, 100174955, 100620909, 100156549, 100155634, 102161885, 100157970, 100153071, 100152061, 100517149, 733596, 110257383, 106504047, 100738134, 100525369, 100516768, 100737978, 100520754, 100519853, 100625585, 100523106, 100515279, 110261322, 100523225, 100524358, 102163407, 110261306	432	638	20576	2.09033	0.225023	0.0318577	0.0314417
GOTERM_CC_DIRECT	GO:0016607~nuclear speck	18	3.91304	0.000560931	100511418, 100153516, 100738053, 110260884, 100151986, 100049658, 100521395, 100516328, 100521783, 100154017, 100157771, 100145903, 733590, 100462726, 100517613, 100625081, 100519099, 100521629	399	314	18272	2.62516	0.180143	0.0330949	0.0322535
INTERPRO	IPR001965:Zinc finger, PHD-type	9	1.95652	0.000692371	100521678, 100153516, 100738053, 100188906, 100153657, 100523014, 100516328, 100628131, 100623006	439	87	19760	4.65635	0.438	0.16058	0.160001
INTERPRO	IPR011011:Zinc finger, FYVE/PHD-type	11	2.3913	0.000772021	100521678, 100153516, 100738053, 100188906, 100153657, 100523014, 100516328, 100628131, 100623006, 100151740, 100154908	439	133	19760	3.72275	0.474061	0.16058	0.160001
GOTERM_BP_DIRECT	GO:0006355~regulation of transcription, DNA-templated	27	5.86957	0.00089437	100519270, 100620909, 100153657, 100517429, 100154048, 100155634, 100525995, 100157970, 100518511, 100523815, 100152061, 100517149, 100623772, 397016, 100738134, 100623006, 102167672, 100517377, 100523106, 100515136, 110261322, 100524358, 100517613, 100736562, 397142, 110261306, 100519099	387	519	15075	2.02648	0.74632	0.802677	0.802677
GOTERM_BP_DIRECT	GO:0045944~positive regulation of transcription from RNA polymerase II promoter	31	6.73913	0.0010472	397665, 100174955, 100519270, 397663, 100623735, 100521678, 100192438, 733590, 100626101, 100522589, 100626361, 733596, 100623707, 100516768, 100157226, 102167672, 100156773, 100521141, 100522174, 396628, 100520754, 100625585, 100515279, 100515136, 100462726, 100511531, 100145887, 397340, 100622191, 100628097, 100515274	387	639	15075	1.88976	0.799351	0.802677	0.802677
INTERPRO	IPR019787:Zinc finger, PHD-finger	8	1.73913	0.00125608	100521678, 100153516, 100738053, 100188906, 100523014, 100516328, 100628131, 100623006	439	74	19760	4.8661	0.648559	0.209012	0.208258
INTERPRO	IPR013087:Zinc finger C2H2-type/integrase DNA-binding domain	28	6.08696	0.00152476	100624908, 110260414, 100174955, 100620909, 100156549, 100155634, 102161885, 100157970, 100153071, 100152061, 100517149, 733596, 110257383, 106504047, 100738134, 100525369, 100516768, 100737978, 100520754, 100519853, 100625585, 100523106, 100515279, 110261322, 100523225, 100524358, 102163407, 110261306	439	653	19760	1.93004	0.719048	0.211434	0.210672
KEGG_PATHWAY	ssc04926:Relaxin signaling pathway	10	2.17391	0.00168192	100623707, 100736562, 110261346, 102165618, 100153454, 100520187, 100623628, 100520418, 100622559, 100521141	187	130	8812	3.62485	0.343501	0.181593	0.167792
UP_SEQ_FEATURE	COMPBIAS:Pro residues	68	14.7826	0.00172642	100620609, 100511488, 100153454, 100513744, 100517505, 100153895, 100157970, 100737604, 100157771, 110261011, 100626101, 100157291, 110257383, 100623707, 100154712, 100739486, 100516768, 100521783, 100153346, 102167672, 100521141, 100738636, 100157067, 102163628, 100523841, 110259950, 100521629, 100153516, 100155939, 100154767, 396631, 100154048, 100521395, 100525995, 100520187, 100736978, 100156…	432	2239	20576	1.44655	0.603929	0.102818	0.101475
GOTERM_MF_DIRECT	GO:0000978~RNA polymerase II core promoter proximal region sequence-specific DNA binding	38	8.26087	0.00175852	100037286, 110260414, 100174955, 100519270, 100620909, 397663, 100156549, 100517429, 102161885, 100157970, 100152061, 733590, 100523514, 100517149, 733596, 100037301, 106504047, 397016, 100524070, 100738134, 100525369, 100516768, 396628, 100737978, 100520754, 100517377, 100625585, 100523106, 100515279, 100524358, 100736562, 100518262, 397142, 397340, 100511671, 110261306, 100519099, 100628097	370	956	15798	1.69717	0.59675	0.302466	0.301294
KEGG_PATHWAY	ssc04012:ErbB signaling pathway	8	1.73913	0.0019198	100623707, 100192438, 397394, 100152497, 100520187, 397340, 100520418, 100622559	187	84	8812	4.4879	0.381471	0.181593	0.167792
UP_SEQ_FEATURE	COMPBIAS:Basic residues	27	5.86957	0.00198033	100153657, 100623735, 100517309, 100155574, 100622208, 100518511, 100626101, 100188906, 100520849, 100738053, 100524070, 397399, 110260884, 100514689, 100049658, 100521783, 100514505, 100154253, 100521141, 100520754, 100157342, 100513431, 100462726, 100628131, 100625081, 110261546, 100521629	432	668	20576	1.92515	0.654413	0.106146	0.10476
GOTERM_CC_DIRECT	GO:0005814~centriole	9	1.95652	0.00236007	100620380, 100519103, 100154767, 100151840, 397014, 100157714, 100157402, 100520033, 100514927	399	107	18272	3.85187	0.566755	0.119352	0.116318
KEGG_PATHWAY	ssc05166:Human T-cell leukemia virus 1 infection	13	2.82609	0.00286157	100623707, 102164975, 100524070, 100621961, 100157587, 100623628, 100622559, 100156660, 100736562, 100158082, 397142, 397340, 100514391	187	225	8812	2.72266	0.511502	0.181593	0.167792
INTERPRO	IPR019786:Zinc finger, PHD-type, conserved site	7	1.52174	0.00290426	100521678, 100738053, 100188906, 100153657, 100523014, 100516328, 100628131	439	64	19760	4.92312	0.911066	0.345192	0.343948
GOTERM_MF_DIRECT	GO:0032182~ubiquitin-like protein binding	3	0.652174	0.00316448	100521504, 100525983, 100522200	370	4	15798	32.023	0.805138	0.346656	0.345312
KEGG_PATHWAY	ssc04935:Growth hormone synthesis, secretion and action	9	1.95652	0.00326006	100623707, 100736562, 397488, 110256149, 100152497, 100520187, 397340, 100623628, 100622559	187	117	8812	3.62485	0.557956	0.181593	0.167792
GOTERM_CC_DIRECT	GO:0005856~cytoskeleton	16	3.47826	0.00335152	100233204, 100153706, 110260403, 100152205, 100515779, 100626649, 100737604, 100156189, 100155574, 100156660, 110261011, 100524836, 100158183, 100145887, 100520913, 497636	399	309	18272	2.37124	0.6953	0.148305	0.144534
GOTERM_MF_DIRECT	GO:0031624~ubiquitin conjugating enzyme binding	5	1.08696	0.00335907	100521504, 100152338, 100625825, 100525983, 100522200	370	27	15798	7.90691	0.823811	0.346656	0.345312
SMART	SM00249:PHD	9	1.95652	0.00347344	100521678, 100153516, 100738053, 100188906, 100153657, 100523014, 100516328, 100628131, 100623006	284	87	9838	3.58354	0.546085	0.394236	0.394236
INTERPRO	IPR013083:Zinc finger, RING/FYVE/PHD-type	21	4.56522	0.00347796	100153516, 100738053, 100153657, 100152338, 100623735, 100523014, 100155634, 100517846, 100516328, 100623006, 100521783, 100518407, 100151740, 100739821, 100737604, 100521678, 100519814, 100188906, 100516964, 100628131, 100154908	439	461	19760	2.05041	0.944906	0.361708	0.360404
GOTERM_BP_DIRECT	GO:2000436~positive regulation of protein neddylation	3	0.652174	0.00379184	100521504, 100525983, 100522200	387	4	15075	29.2151	0.997044	1	1
GOTERM_CC_DIRECT	GO:0032991~macromolecular complex	15	3.26087	0.00380095	100151840, 397014, 100739697, 100049658, 100521783, 100516506, 100514927, 100625585, 100521678, 100524219, 733590, 102163407, 100145887, 100628131, 100626363	399	283	18272	2.42727	0.740266	0.149504	0.145703
KEGG_PATHWAY	ssc04710:Circadian rhythm	5	1.08696	0.00387203	100037286, 100145903, 100736562, 414426, 100628097	187	31	8812	7.60048	0.620874	0.181593	0.167792
INTERPRO	IPR011009:Protein kinase-like domain	23	5	0.00433632	100233204, 100153706, 102164975, 110256149, 100511488, 100514689, 100515779, 100513305, 100520187, 100157312, 100623628, 100622559, 100522174, 100156475, 100520589, 100523669, 100627008, 100625964, 100519549, 100145903, 100518724, 397394, 100520418	439	536	19760	1.93146	0.973101	0.400868	0.399423
GOTERM_CC_DIRECT	GO:0030056~hemidesmosome	3	0.652174	0.00453102	100511418, 110260403, 100152205	399	5	18272	27.4767	0.799637	0.160398	0.15632
UP_SEQ_FEATURE	DOMAIN:DH	7	1.52174	0.00455411	100157291, 100158183, 100145887, 100622228, 100520187, 110257086, 100737604	432	74	20576	4.50551	0.913411	0.221909	0.219011
GOTERM_MF_DIRECT	GO:0003677~DNA binding	32	6.95652	0.0046319	100037286, 100153516, 100126279, 397663, 100152569, 100520187, 100152061, 100158186, 733590, 100523514, 100517149, 100517745, 100037301, 606746, 397016, 100738053, 414414, 100623006, 100157920, 102167672, 100156474, 100520370, 100525727, 100515136, 100462726, 100736562, 100511531, 397142, 397340, 100519099, 100622191, 100628097	370	808	15798	1.69098	0.908883	0.398344	0.3968
UP_KW_MOLECULAR_FUNCTION	KW-0678~Repressor	9	1.95652	0.00485513	100157067, 100515136, 100517613, 100154048, 100157920, 100037301, 100155078, 100622191, 606746	192	114	8247	3.39104	0.227365	0.0857739	0.0841555
GOTERM_BP_DIRECT	GO:0048024~regulation of mRNA splicing, via spliceosome	4	0.869565	0.00491421	100736894, 100049658, 100622191, 100622208	387	14	15075	11.1296	0.999475	1	1
GOTERM_BP_DIRECT	GO:0051443~positive regulation of ubiquitin-protein transferase activity	4	0.869565	0.00491421	100521504, 100520233, 100525983, 100522200	387	14	15075	11.1296	0.999475	1	1
KEGG_PATHWAY	ssc04340:Hedgehog signaling pathway	6	1.30435	0.00501826	100525739, 106505093, 100624604, 100623628, 100521141, 100623280	187	53	8812	5.33468	0.7157	0.181593	0.167792
KEGG_PATHWAY	ssc04062:Chemokine signaling pathway	11	2.3913	0.0050846	100623707, 110261346, 102165618, 100152497, 100520187, 397340, 100623628, 100512021, 100622559, 100153199, 100521141	187	182	8812	2.84809	0.720399	0.181593	0.167792
INTERPRO	IPR008271:Serine/threonine-protein kinase, active site	16	3.47826	0.00524238	100233204, 100153706, 110256149, 100514689, 100515779, 100520187, 100157312, 100623628, 100522174, 100520589, 100523669, 100627008, 100145903, 100518724, 397394, 100520418	439	319	19760	2.25762	0.987388	0.436166	0.434593
UP_KW_LIGAND	KW-0479~Metal-binding	86	18.6957	0.00571797	780413, 100174955, 397663, 100511643, 100152205, 100152569, 100153657, 100155634, 100153895, 100157970, 100518511, 100519643, 100622147, 100517149, 100525579, 733596, 110257383, 100620914, 100153706, 100516328, 100156734, 100516768, 396988, 100521783, 100153346, 100519915, 100153581, 396628, 100624673, 100157067, 100155164, 100515279, 100525306, 100516964, 100623420, 100145887, 399540, 110261306,…	136	2314	4455	1.21743	0.133558	0.0714747	0.0714747
GOTERM_CC_DIRECT	GO:0036064~ciliary basal body	9	1.95652	0.00580396	100620380, 100519103, 100516698, 100512788, 100511488, 100516328, 100157611, 100517251, 100514927	399	124	18272	3.32379	0.872621	0.186782	0.182033
INTERPRO	IPR000219:Dbl homology (DH) domain	7	1.52174	0.00596751	100157291, 100158183, 100145887, 100622228, 100520187, 110257086, 100737604	439	74	19760	4.25783	0.993125	0.443609	0.442009
KEGG_PATHWAY	ssc04728:Dopaminergic synapse	9	1.95652	0.00616372	100037286, 100736562, 110261346, 102165618, 100158082, 397394, 100623628, 100521141, 100628097	187	130	8812	3.26236	0.786837	0.184072	0.170082
UP_SEQ_FEATURE	DOMAIN:DCUN1	3	0.652174	0.00620986	100521504, 100525983, 100522200	432	6	20576	23.8148	0.964523	0.277374	0.273751
KEGG_PATHWAY	ssc04928:Parathyroid hormone synthesis, secretion and action	8	1.73913	0.00666969	100519446, 733590, 100157291, 100736562, 100525156, 100623628, 100521141, 396628	187	105	8812	3.59032	0.812318	0.184072	0.170082
GOTERM_CC_DIRECT	GO:0005828~kinetochore microtubule	3	0.652174	0.00669884	100622496, 100739587, 100626792	399	6	18272	22.8972	0.907391	0.197616	0.192592
GOTERM_BP_DIRECT	GO:0010629~negative regulation of gene expression	11	2.3913	0.00691981	100520754, 100624908, 100515279, 100145903, 100519857, 733590, 100157978, 397663, 100623420, 100626361, 100157920	387	156	15075	2.74672	0.999976	1	1
INTERPRO	IPR014764:Defective-in-cullin neddylation protein	3	0.652174	0.00693139	100521504, 100525983, 100522200	439	6	19760	22.5057	0.996933	0.443609	0.442009
INTERPRO	IPR005176:Potentiating neddylation domain	3	0.652174	0.00693139	100521504, 100525983, 100522200	439	6	19760	22.5057	0.996933	0.443609	0.442009
GOTERM_MF_DIRECT	GO:0004674~protein serine/threonine kinase activity	15	3.26087	0.00713351	100233204, 100153706, 110256149, 100511488, 100514689, 100515779, 100152057, 100520187, 100157312, 100522174, 100523669, 100627008, 100625964, 100145903, 100518724	370	284	15798	2.25514	0.97513	0.525842	0.523804
GOTERM_CC_DIRECT	GO:0098978~glutamatergic synapse	12	2.6087	0.00751859	100511418, 100519549, 100153116, 100156419, 100525921, 100525579, 100152497, 100517505, 100312967, 100626077, 100153199, 100525671	399	214	18272	2.56792	0.930861	0.204737	0.199532
INTERPRO	IPR016024:Armadillo-type fold	17	3.69565	0.00752779	100151752, 397014, 100151787, 100151986, 100154944, 100157611, 100521354, 100622559, 100518819, 449528, 100625964, 100519104, 100622166, 100516855, 100622496, 100512021, 100519575	439	364	19760	2.10218	0.998139	0.447366	0.445752
UP_SEQ_FEATURE	DOMAIN:Protein kinase	20	4.34783	0.0082962	100233204, 100153706, 102164975, 110256149, 100511488, 100514689, 100515779, 100513305, 100520187, 100157312, 100623628, 100522174, 100520589, 100523669, 100627008, 100519549, 100145903, 100518724, 397394, 100520418	432	493	20576	1.93224	0.988499	0.320371	0.316187
KEGG_PATHWAY	ssc04931:Insulin resistance	8	1.73913	0.0085434	100623707, 100145903, 100519270, 100736562, 414426, 100521277, 100622559, 100522174	187	110	8812	3.42713	0.882935	0.184072	0.170082
UP_KW_BIOLOGICAL_PROCESS	KW-0804~Transcription	20	4.34783	0.00864516	100153516, 414414, 100157920, 100157587, 100153880, 396628, 100518511, 100157067, 100145903, 100515136, 733590, 100517149, 100523514, 100626101, 100517613, 100511531, 100518262, 397142, 733596, 397340	98	562	5091	1.84872	0.416278	0.536	0.536
UP_SEQ_FEATURE	ZN_FING:C3H1-type	6	1.30435	0.0089656	100525306, 100622147, 110260884, 100521395, 100519915, 100736978	432	61	20576	4.68488	0.991991	0.320371	0.316187
UP_SEQ_FEATURE	DOMAIN:C3H1-type	6	1.30435	0.0089656	100525306, 100622147, 110260884, 100521395, 100519915, 100736978	432	61	20576	4.68488	0.991991	0.320371	0.316187
SMART	SM00356:ZnF_C3H1	6	1.30435	0.00994108	100525306, 100622147, 110260884, 100521395, 100519915, 100736978	284	46	9838	4.51837	0.896472	0.752209	0.752209
KEGG_PATHWAY	ssc04670:Leukocyte transendothelial migration	8	1.73913	0.0103009	110261011, 100623707, 100152497, 414399, 100622559, 100153199, 396925, 100520849	187	114	8812	3.30688	0.924874	0.184072	0.170082
KEGG_PATHWAY	ssc05207:Chemical carcinogenesis - receptor activation	11	2.3913	0.0104262	100623707, 100736562, 100156549, 100520187, 397340, 100156773, 100623628, 100622559, 100521141, 396628, 100522174	187	202	8812	2.5661	0.927215	0.184072	0.170082
UP_SEQ_FEATURE	REPEAT:RCC1	4	0.869565	0.010456	100153537, 102167519, 100525466, 100517903	432	22	20576	8.65993	0.996425	0.350275	0.3457
KEGG_PATHWAY	ssc04120:Ubiquitin mediated proteolysis	9	1.95652	0.0111433	100157283, 100153537, 100622166, 100522589, 102167519, 100626361, 100157435, 100621961, 100517903	187	144	8812	2.94519	0.939278	0.184072	0.170082
KEGG_PATHWAY	ssc04211:Longevity regulating pathway	7	1.52174	0.011152	100623707, 100145903, 100736562, 414426, 100157312, 100623628, 100622559	187	89	8812	3.7063	0.939412	0.184072	0.170082
GOTERM_BP_DIRECT	GO:0045666~positive regulation of neuron differentiation	6	1.30435	0.0112447	100520754, 449528, 733590, 100156549, 100145887, 100520452	387	53	15075	4.40983	1	1	1
INTERPRO	IPR000571:Zinc finger, CCCH-type	6	1.30435	0.0112562	100525306, 100622147, 110260884, 100521395, 100519915, 100736978	439	61	19760	4.42735	0.999919	0.613898	0.611684
GOTERM_CC_DIRECT	GO:0005794~Golgi apparatus	26	5.65217	0.0115235	100154308, 780431, 397663, 100157978, 100156549, 100157611, 100621635, 100622208, 100515440, 100519446, 100623352, 100522604, 100627772, 100520049, 733596, 397014, 100151986, 100525885, 100151740, 100154792, 396925, 100515279, 100514961, 100622496, 100145887, 100154908	399	703	18272	1.69368	0.983477	0.274114	0.267145
GOTERM_CC_DIRECT	GO:0002102~podosome	4	0.869565	0.011615	106509249, 100625763, 100622191, 396925	399	22	18272	8.32627	0.98401	0.274114	0.267145
INTERPRO	IPR000408:Regulator of chromosome condensation, RCC1	4	0.869565	0.01218	100153537, 102167519, 100525466, 100517903	439	22	19760	8.18389	0.999963	0.613898	0.611684
KEGG_PATHWAY	ssc04664:Fc epsilon RI signaling pathway	6	1.30435	0.0125545	100623707, 110256149, 100152497, 100520187, 100520418, 100622559	187	66	8812	4.28391	0.95751	0.184072	0.170082
GOTERM_BP_DIRECT	GO:0034454~microtubule anchoring at centrosome	3	0.652174	0.0126108	100620380, 100157402, 100514927	387	7	15075	16.6944	1	1	1
GOTERM_BP_DIRECT	GO:2000786~positive regulation of autophagosome assembly	3	0.652174	0.0126108	100520446, 100624229, 100516506	387	7	15075	16.6944	1	1	1
GOTERM_BP_DIRECT	GO:0000381~regulation of alternative mRNA splicing, via spliceosome	6	1.30435	0.0130802	100520754, 100521436, 100525306, 100514512, 100519915, 100155078	387	55	15075	4.24947	1	1	1
KEGG_PATHWAY	ssc04722:Neurotrophin signaling pathway	8	1.73913	0.0134119	100623707, 397394, 100152497, 100520187, 100520418, 100622559, 100153199, 100522174	187	120	8812	3.14153	0.965805	0.184072	0.170082
KEGG_PATHWAY	ssc04072:Phospholipase D signaling pathway	9	1.95652	0.0134958	100519446, 100623707, 100152497, 100624229, 100312967, 100520187, 100525156, 100622559, 100233171	187	149	8812	2.84636	0.966524	0.184072	0.170082
INTERPRO	IPR004087:K Homology domain	5	1.08696	0.013718	397665, 100525995, 100154253, 100155078, 100622191	439	42	19760	5.3585	0.99999	0.613898	0.611684
INTERPRO	IPR004088:K Homology domain, type 1	5	1.08696	0.013718	397665, 100525995, 100154253, 100155078, 100622191	439	42	19760	5.3585	0.99999	0.613898	0.611684
GOTERM_BP_DIRECT	GO:0051016~barbed-end actin filament capping	4	0.869565	0.0137401	106509249, 100525921, 100518681, 100155574	387	20	15075	7.7907	1	1	1
KEGG_PATHWAY	ssc04152:AMPK signaling pathway	8	1.73913	0.0139895	100623707, 100519104, 100145903, 100736562, 414426, 100513305, 100157312, 100622559	187	121	8812	3.11557	0.970461	0.184072	0.170082
KEGG_PATHWAY	ssc04611:Platelet activation	8	1.73913	0.0139895	100156660, 110261011, 100623707, 100512755, 414399, 100623628, 100622559, 100153199	187	121	8812	3.11557	0.970461	0.184072	0.170082
GOTERM_BP_DIRECT	GO:0050885~neuromuscular process controlling balance	5	1.08696	0.0143548	100623352, 100155829, 100153537, 397663, 100626077	387	37	15075	5.26398	1	1	1
INTERPRO	IPR000719:Protein kinase, catalytic domain	20	4.34783	0.0144279	100233204, 100153706, 102164975, 110256149, 100511488, 100514689, 100515779, 100513305, 100520187, 100157312, 100623628, 100522174, 100520589, 100523669, 100627008, 100519549, 100145903, 100518724, 397394, 100520418	439	493	19760	1.82602	0.999994	0.613898	0.611684
KEGG_PATHWAY	ssc04070:Phosphatidylinositol signaling system	7	1.52174	0.0150471	100520446, 100155939, 100623707, 100152497, 100312967, 100520287, 100622559	187	95	8812	3.47222	0.977413	0.186008	0.171872
INTERPRO	IPR019747:FERM conserved site	4	0.869565	0.015495	100156660, 100524836, 100158183, 100520913	439	24	19760	7.5019	0.999998	0.613898	0.611684
INTERPRO	IPR009091:Regulator of chromosome condensation 1/beta-lactamase-inhibitor protein II	4	0.869565	0.015495	100153537, 102167519, 100525466, 100517903	439	24	19760	7.5019	0.999998	0.613898	0.611684
KEGG_PATHWAY	ssc04150:mTOR signaling pathway	9	1.95652	0.0156247	100623707, 100519104, 100145903, 100513305, 100520187, 100156710, 100519575, 100622559, 100522174	187	153	8812	2.77194	0.980494	0.186008	0.171872
UP_SEQ_FEATURE	BINDING:ATP	18	3.91304	0.0157651	100233204, 100153706, 102163141, 110256149, 100511488, 100515779, 100520187, 100157312, 100623628, 100522174, 100520589, 100523669, 100627008, 100519549, 100145903, 100518724, 397394, 399540	432	454	20576	1.8884	0.9998	0.497065	0.490574
UP_KW_MOLECULAR_FUNCTION	KW-0009~Actin-binding	9	1.95652	0.0158871	106509249, 110261011, 100049696, 110260403, 100626101, 100152205, 100153346, 497636, 100518681	192	140	8247	2.76127	0.572062	0.210504	0.206532
GOTERM_MF_DIRECT	GO:0003682~chromatin binding	16	3.47826	0.0159777	100154944, 100517846, 100514505, 100153895, 100520754, 100518511, 100145903, 100515136, 100518989, 100511531, 100518262, 397142, 397340, 100737250, 100037301, 606746	370	345	15798	1.98016	0.999754	1	0.998058
SMART	SM00355:ZnF_C2H2	28	6.08696	0.0169159	100624908, 110260414, 100174955, 100620909, 100156549, 100155634, 102161885, 100157970, 100153071, 100152061, 100517149, 733596, 110257383, 106504047, 100738134, 100525369, 100516768, 100737978, 100520754, 100519853, 100625585, 100523106, 100515279, 110261322, 100523225, 100524358, 102163407, 110261306	284	611	9838	1.58747	0.979199	0.830131	0.830131
GOTERM_BP_DIRECT	GO:0007026~negative regulation of microtubule depolymerization	4	0.869565	0.0178761	100622496, 100145887, 110261546, 100515274	387	22	15075	7.08245	1	1	1
KEGG_PATHWAY	ssc04713:Circadian entrainment	7	1.52174	0.0181157	100513431, 100736562, 110261346, 102165618, 397394, 110259950, 100623628	187	99	8812	3.33193	0.989647	0.192427	0.177802
GOTERM_CC_DIRECT	GO:0030496~midbody	8	1.73913	0.0181763	100523841, 100152117, 100624229, 100525466, 100153346, 100626792, 100624570, 100622559	399	123	18272	2.9785	0.998487	0.395042	0.384998
INTERPRO	IPR001849:Pleckstrin homology domain	13	2.82609	0.0182399	100153706, 100152497, 100622228, 100520187, 100525671, 100737604, 100623956, 100519446, 100520047, 100157291, 100158183, 100145887, 110257086	439	271	19760	2.15922	1	0.689801	0.687314
SMART	SM00325:RhoGEF	7	1.52174	0.0182848	100157291, 100158183, 100145887, 100622228, 100520187, 110257086, 100737604	284	73	9838	3.32172	0.98484	0.830131	0.830131
UP_SEQ_FEATURE	DOMAIN:PH	12	2.6087	0.0186423	100153706, 100520047, 100157291, 100158183, 100145887, 100152497, 100622228, 100520187, 100525671, 110257086, 100737604, 100623956	432	254	20576	2.25022	0.999958	0.555127	0.547877
GOTERM_CC_DIRECT	GO:0035097~histone methyltransferase complex	3	0.652174	0.0189709	100516768, 100623006, 100622208	399	10	18272	13.7383	0.998864	0.395042	0.384998
KEGG_PATHWAY	ssc04010:MAPK signaling pathway	13	2.82609	0.0192966	110256149, 100520187, 100525156, 100623628, 100521141, 100153199, 100522174, 100513431, 100518724, 733590, 100158082, 110259950, 100520418	187	289	8812	2.11972	0.992337	0.192427	0.177802
KEGG_PATHWAY	ssc05212:Pancreatic cancer	6	1.30435	0.0197916	100519446, 100623707, 100624229, 100622228, 397142, 100622559	187	74	8812	3.82078	0.993245	0.192427	0.177802
KEGG_PATHWAY	ssc04933:AGE-RAGE signaling pathway in diabetic complications	7	1.52174	0.0198003	100623707, 100153454, 100152497, 397142, 397340, 100622559, 396925	187	101	8812	3.26595	0.99326	0.192427	0.177802
KEGG_PATHWAY	ssc04068:FoxO signaling pathway	8	1.73913	0.0200124	100623707, 100145903, 100156419, 414426, 100156549, 397142, 100520187, 100622559	187	130	8812	2.89988	0.993615	0.192427	0.177802
GOTERM_CC_DIRECT	GO:0005813~centrosome	17	3.69565	0.0215065	100154767, 100151840, 100512788, 100157714, 100157402, 100521783, 100157611, 100623628, 100153880, 100514927, 100620380, 100519103, 100513353, 397142, 100624570, 100517251, 100515274	399	418	18272	1.86246	0.999546	0.422961	0.412208
UP_SEQ_FEATURE	DOMAIN:SH3	11	2.3913	0.0216218	100157042, 100623707, 100192438, 100520047, 100152205, 100525921, 100152497, 100622228, 100626077, 100512021, 110257086	432	227	20576	2.30804	0.999992	0.609964	0.601998
UP_KW_BIOLOGICAL_PROCESS	KW-0805~Transcription regulation	18	3.91304	0.0225805	100153516, 100157920, 100157587, 100153880, 396628, 100518511, 100157067, 100145903, 100515136, 733590, 100517149, 100523514, 100626101, 100517613, 100518262, 397142, 733596, 397340	98	534	5091	1.75109	0.757326	0.699995	0.699995
GOTERM_CC_DIRECT	GO:0044295~axonal growth cone	3	0.652174	0.0228565	100523638, 100157402, 100156189	399	11	18272	12.4894	0.999721	0.425853	0.415026
INTERPRO	IPR013026:Tetratricopeptide repeat-containing domain	8	1.73913	0.023158	100157110, 100519103, 100516698, 100151986, 100511376, 100519063, 100517251, 100158125	439	127	19760	2.83536	1	0.810087	0.807166
INTERPRO	IPR017441:Protein kinase, ATP binding site	16	3.47826	0.0233679	100233204, 100153706, 110256149, 100511488, 100515779, 100520187, 100157312, 100623628, 100522174, 100520589, 100523669, 100627008, 100519549, 100145903, 100518724, 397394	439	381	19760	1.89024	1	0.810087	0.807166
GOTERM_CC_DIRECT	GO:0045177~apical part of cell	5	1.08696	0.0248021	100156419, 397663, 100157402, 100514927, 396925	399	51	18272	4.48966	0.999862	0.438997	0.427836
GOTERM_BP_DIRECT	GO:0016578~histone deubiquitination	3	0.652174	0.0256866	100154712, 100623735, 100511716	387	10	15075	11.686	1	1	1
GOTERM_BP_DIRECT	GO:0010457~centriole-centriole cohesion	3	0.652174	0.0256866	100154767, 100151840, 100157402	387	10	15075	11.686	1	1	1
KEGG_PATHWAY	ssc04014:Ras signaling pathway	11	2.3913	0.0262292	100519446, 100623707, 110261346, 102165618, 100152497, 100624229, 100520187, 100623628, 100622559, 100155918, 100153199	187	234	8812	2.21518	0.998699	0.230009	0.212528
KEGG_PATHWAY	ssc04660:T cell receptor signaling pathway	7	1.52174	0.0265299	100623707, 100192438, 100158082, 100152497, 100520187, 100520418, 100622559	187	108	8812	3.05427	0.998796	0.230009	0.212528
KEGG_PATHWAY	ssc04371:Apelin signaling pathway	8	1.73913	0.0267165	100145903, 733590, 414426, 110261346, 102165618, 397142, 100156773, 100623628	187	138	8812	2.73177	0.998852	0.230009	0.212528
GOTERM_MF_DIRECT	GO:0003779~actin binding	12	2.6087	0.0267894	110261011, 100049696, 100524836, 110260403, 100626101, 100156419, 100152205, 100525921, 100153346, 102166177, 100520913, 497636	370	241	15798	2.12601	0.999999	1	0.998058
GOTERM_MF_DIRECT	GO:0001227~transcriptional repressor activity, RNA polymerase II transcription regulatory region sequence-specific binding	12	2.6087	0.0267894	100517377, 100520754, 100624908, 100515279, 100174955, 100523514, 100519270, 110261322, 102163407, 100156549, 733596, 102161885	370	241	15798	2.12601	0.999999	1	0.998058
UP_SEQ_FEATURE	REPEAT:TPR	7	1.52174	0.027207	100157110, 100519103, 100516698, 100151986, 100511376, 100519063, 100158125	432	109	20576	3.05878	1	0.729147	0.719625
KEGG_PATHWAY	ssc04750:Inflammatory mediator regulation of TRP channels	7	1.52174	0.0276011	100523638, 100623707, 110256149, 397394, 100152497, 100623628, 100622559	187	109	8812	3.02625	0.999086	0.230009	0.212528
GOTERM_MF_DIRECT	GO:0019901~protein kinase binding	15	3.26087	0.027856	397016, 100153706, 100154767, 100151840, 100157978, 110256149, 414426, 100525466, 100521783, 100153346, 100522174, 100739825, 100624570, 100519575, 100520418	370	337	15798	1.90047	1	1	0.998058
INTERPRO	IPR008942:ENTH/VHS	4	0.869565	0.0282019	100157042, 100519857, 100517309, 100738636	439	30	19760	6.00152	1	0.938561	0.935176
KEGG_PATHWAY	ssc04668:TNF signaling pathway	7	1.52174	0.0287006	100623707, 100736562, 110256149, 100156773, 100520418, 100622559, 396925	187	110	8812	2.99874	0.999311	0.231456	0.213866
INTERPRO	IPR001452:Src homology-3 domain	11	2.3913	0.0303115	100157042, 100623707, 100192438, 100520047, 100152205, 100525921, 100152497, 100622228, 100626077, 100512021, 110257086	439	227	19760	2.18117	1	0.969967	0.966469
GOTERM_MF_DIRECT	GO:0008270~zinc ion binding	25	5.43478	0.0306235	100152749, 100511643, 100152569, 100623735, 100517846, 100153895, 100518511, 100523812, 100622166, 110261139, 606746, 100152338, 100625825, 100521783, 100623006, 100157920, 100739821, 396628, 100511716, 100625585, 100523841, 100516964, 102163407, 100624570, 497636	370	683	15798	1.56286	1	1	0.998058
GOTERM_BP_DIRECT	GO:2001224~positive regulation of neuron migration	3	0.652174	0.0308706	100514943, 100145887, 100156189	387	11	15075	10.6237	1	1	1
GOTERM_BP_DIRECT	GO:0070885~negative regulation of calcineurin-NFAT signaling cascade	3	0.652174	0.0308706	100156419, 100623420, 100515779	387	11	15075	10.6237	1	1	1
UP_SEQ_FEATURE	DOMAIN:AGC-kinase C-terminal	5	1.08696	0.0313973	100153706, 100627008, 100514689, 100623628, 100522174	432	57	20576	4.17804	1	0.801378	0.790912
SMART	SM00322:KH	5	1.08696	0.031865	397665, 100525995, 100154253, 100155078, 100622191	284	42	9838	4.12391	0.999358	1	1
GOTERM_CC_DIRECT	GO:0031526~brush border membrane	4	0.869565	0.0319032	100137084, 497236, 100525156, 102167302	399	32	18272	5.72431	0.99999	0.536477	0.522838
KEGG_PATHWAY	ssc04725:Cholinergic synapse	7	1.52174	0.0321712	100623707, 100736562, 110261346, 102165618, 397394, 100623628, 100622559	187	113	8812	2.91912	0.999718	0.243721	0.225198
KEGG_PATHWAY	ssc04724:Glutamatergic synapse	7	1.52174	0.0321712	100519446, 100156419, 110261346, 102165618, 100158082, 100626077, 100623628	187	113	8812	2.91912	0.999718	0.243721	0.225198
INTERPRO	IPR014847:FERM adjacent (FA)	3	0.652174	0.0325353	100524836, 100158183, 100520913	439	13	19760	10.3872	1	1	0.997593
GOTERM_BP_DIRECT	GO:0035556~intracellular signal transduction	16	3.47826	0.0325381	100153706, 100514689, 100152497, 100622228, 100156710, 100522174, 100523669, 100627008, 100519104, 100145903, 100145887, 100312967, 397142, 100151838, 110261209, 110257086	387	345	15075	1.80654	1	1	1
UP_KW_CELLULAR_COMPONENT	KW-0966~Cell projection	10	2.17391	0.0331192	100520446, 100620380, 110261011, 100152205, 397663, 100517505, 100624570, 100155078, 100517251, 100156189	215	236	11466	2.25976	0.681815	0.375351	0.375351
GOTERM_CC_DIRECT	GO:0005815~microtubule organizing center	6	1.30435	0.0333404	100157714, 100622496, 100515548, 100624559, 100624570, 100155388	399	82	18272	3.35082	0.999994	0.536477	0.522838
GOTERM_BP_DIRECT	GO:0006357~regulation of transcription from RNA polymerase II promoter	42	9.13043	0.0343451	100037286, 110260414, 100174955, 100519270, 100620909, 100153657, 100156549, 102161885, 100157970, 733590, 100523514, 100517149, 100517745, 733596, 106504047, 100738053, 100524070, 100739486, 100738134, 100525369, 100739821, 100157587, 100511716, 100737978, 100519853, 100517377, 100625585, 100523106, 100515279, 110261322, 100523225, 100623420, 102163407, 100736562, 100511531, 397340, 110261546, 1…	387	1199	15075	1.36451	1	1	1
GOTERM_MF_DIRECT	GO:0046983~protein dimerization activity	9	1.95652	0.0343827	100037286, 733590, 100519270, 100524070, 414414, 100623772, 397340, 100511671, 100628097	370	160	15798	2.40172	1	1	0.998058
GOTERM_MF_DIRECT	GO:0043022~ribosome binding	5	1.08696	0.0349811	100152117, 100155078, 100519575, 100158125, 100144452	370	53	15798	4.02805	1	1	0.998058
GOTERM_BP_DIRECT	GO:0006397~mRNA processing	7	1.52174	0.0351084	100521436, 100521762, 100049658, 100521783, 100155078, 100521629, 100622208	387	95	15075	2.87026	1	1	1
SMART	SM00220:S_TKc	18	3.91304	0.0359458	100233204, 100153706, 110256149, 100511488, 100514689, 100515779, 100513305, 100520187, 100157312, 100623628, 100522174, 100520589, 100523669, 100627008, 100145903, 100518724, 397394, 100520418	284	367	9838	1.69901	0.999754	1	1
INTERPRO	IPR000330:SNF2-related	4	0.869565	0.0361102	100738053, 100188906, 100154017, 102167672	439	33	19760	5.45593	1	1	0.997593
INTERPRO	IPR018159:Spectrin/alpha-actinin	4	0.869565	0.0361102	110260403, 100152205, 100155181, 497636	439	33	19760	5.45593	1	1	0.997593
GOTERM_CC_DIRECT	GO:0032426~stereocilium tip	3	0.652174	0.0362303	100525219, 100156419, 100525921	399	14	18272	9.8131	0.999998	0.54915	0.535189
GOTERM_MF_DIRECT	GO:0003730~mRNA 3'-UTR binding	5	1.08696	0.0371091	100521762, 100152117, 100514512, 100523200, 100155078	370	54	15798	3.95345	1	1	0.998058
GOTERM_CC_DIRECT	GO:0005925~focal adhesion	8	1.73913	0.0372305	100156660, 106509249, 110261011, 110260403, 100152205, 100622496, 100152057, 100137084	399	143	18272	2.56193	0.999999	0.54915	0.535189
INTERPRO	IPR000961:AGC-kinase, C-terminal	5	1.08696	0.0374537	100153706, 100627008, 100514689, 100623628, 100522174	439	57	19760	3.94837	1	1	0.997593
KEGG_PATHWAY	ssc04360:Axon guidance	9	1.95652	0.0383326	100623707, 100519549, 100156429, 100192438, 100158082, 397394, 100152497, 414399, 100622559	187	182	8812	2.33026	0.999943	0.281857	0.260436
UP_SEQ_FEATURE	DOMAIN:CNH	3	0.652174	0.0383914	100233204, 100153706, 100518724	432	15	20576	9.52593	1	0.935354	0.923138
GOTERM_BP_DIRECT	GO:0006325~chromatin organization	6	1.30435	0.0390627	100518511, 100738053, 100145903, 100188906, 100511862, 100154017	387	73	15075	3.20166	1	1	1
KEGG_PATHWAY	ssc04213:Longevity regulating pathway - multiple species	5	1.08696	0.0394966	100623707, 100145903, 414426, 100623628, 100622559	187	61	8812	3.86254	0.999958	0.282118	0.260677
UP_SEQ_FEATURE	DOMAIN:RRM	10	2.17391	0.0404942	100519535, 100158186, 100737226, 100736894, 100521762, 100152117, 100514512, 100049658, 100517309, 100622208	432	218	20576	2.18485	1	0.943691	0.931367
GOTERM_MF_DIRECT	GO:0070615~nucleosome-dependent ATPase activity	4	0.869565	0.0411336	100738053, 100188906, 100154017, 102167672	370	33	15798	5.17543	1	1	0.998058
GOTERM_BP_DIRECT	GO:0043087~regulation of GTPase activity	5	1.08696	0.0411892	100520047, 100156549, 100516506, 100519575, 100737604	387	51	15075	3.81897	1	1	1
KEGG_PATHWAY	ssc04912:GnRH signaling pathway	6	1.30435	0.0413799	100519446, 110256149, 397394, 100520187, 100623628, 100520418	187	90	8812	3.14153	0.999974	0.287361	0.265521
UP_KW_MOLECULAR_FUNCTION	KW-0723~Serine/threonine-protein kinase	11	2.3913	0.0420139	100153706, 100627008, 100625964, 100145903, 110256149, 100514689, 397394, 100520187, 100157312, 100623628, 100522174	192	231	8247	2.04539	0.897189	0.410189	0.40245
GOTERM_BP_DIRECT	GO:2000114~regulation of establishment of cell polarity	3	0.652174	0.0423354	100519575, 100626649, 100156189	387	13	15075	8.98927	1	1	1
GOTERM_MF_DIRECT	GO:0005085~guanyl-nucleotide exchange factor activity	10	2.17391	0.0423622	100157291, 100158183, 100145887, 100622228, 100520187, 100516506, 100512021, 110257086, 100737604, 100623956	370	197	15798	2.16738	1	1	0.998058
INTERPRO	IPR001180:Citron-like	3	0.652174	0.0425455	100233204, 100153706, 100518724	439	15	19760	9.00228	1	1	0.997593
INTERPRO	IPR006509:Splicing factor, CC1-like	2	0.434783	0.0438417	100049658, 100622208	439	2	19760	45.0114	1	1	0.997593
INTERPRO	IPR002372:Pyrrolo-quinoline quinone repeat	2	0.434783	0.0438417	100512109, 100627475	439	2	19760	45.0114	1	1	0.997593
KEGG_PATHWAY	ssc04925:Aldosterone synthesis and secretion	6	1.30435	0.0447953	100513431, 100736562, 100623420, 397394, 110259950, 100623628	187	92	8812	3.07324	0.999989	0.293816	0.271486
KEGG_PATHWAY	ssc04914:Progesterone-mediated oocyte maturation	6	1.30435	0.0447953	100623707, 100152117, 100621961, 100623628, 100622559, 100522174	187	92	8812	3.07324	0.999989	0.293816	0.271486
KEGG_PATHWAY	ssc04929:GnRH secretion	5	1.08696	0.0458353	100623707, 100513431, 110259950, 100622559, 100521141	187	64	8812	3.68148	0.999992	0.293816	0.271486
GOTERM_MF_DIRECT	GO:0004842~ubiquitin-protein transferase activity	8	1.73913	0.0461629	100151787, 100153537, 100622166, 100622552, 100516964, 102167519, 100155634, 100517903	370	140	15798	2.43985	1	1	0.998058
GOTERM_BP_DIRECT	GO:0050804~modulation of synaptic transmission	5	1.08696	0.0464092	100153116, 100525579, 100152497, 100312967, 100187577	387	53	15075	3.67486	1	1	1
GOTERM_CC_DIRECT	GO:0000242~pericentriolar material	3	0.652174	0.0464365	100520589, 100157402, 100514927	399	16	18272	8.58647	1	0.657541	0.640823
GOTERM_BP_DIRECT	GO:0006468~protein phosphorylation	8	1.73913	0.046466	397016, 100523669, 100623707, 100145903, 397663, 100736562, 414426, 100623628	387	128	15075	2.43459	1	1	1
GOTERM_MF_DIRECT	GO:0030276~clathrin binding	4	0.869565	0.0477053	100625267, 100519857, 100516855, 100738636	370	35	15798	4.87969	1	1	0.998058
INTERPRO	IPR000798:Ezrin/radixin/moesin like	3	0.652174	0.0479254	100524836, 100158183, 100520913	439	16	19760	8.43964	1	1	0.997593
KEGG_PATHWAY	ssc04720:Long-term potentiation	5	1.08696	0.0480671	100158082, 397394, 100623628, 100153199, 100522174	187	65	8812	3.62485	0.999996	0.300419	0.277587
UP_SEQ_FEATURE	DOMAIN:Post-SET	3	0.652174	0.0483855	100514512, 100623006, 100157920	432	17	20576	8.40523	1	1	0.988785
GOTERM_BP_DIRECT	GO:0001953~negative regulation of cell-matrix adhesion	3	0.652174	0.0485723	100623707, 100156549, 100156773	387	14	15075	8.34718	1	1	1
GOTERM_BP_DIRECT	GO:0061762~CAMKK-AMPK signaling cascade	2	0.434783	0.0505566	100145903, 100157312	387	2	15075	38.9535	1	1	1
GOTERM_BP_DIRECT	GO:0045893~positive regulation of transcription, DNA-templated	12	2.6087	0.0508145	100152061, 100519857, 733590, 100157291, 110256149, 100628131, 100623006, 100192442, 100520418, 100153880, 100511716, 100622208	387	245	15075	1.90793	1	1	1
UP_SEQ_FEATURE	DOMAIN:Bromo	4	0.869565	0.0509701	100153516, 100523014, 100623006, 102167672	432	40	20576	4.76296	1	1	0.988785
UP_SEQ_FEATURE	DOMAIN:Rho-GAP	5	1.08696	0.0519029	100520745, 100623707, 100520047, 110261209, 100520849	432	67	20576	3.55445	1	1	0.988785
KEGG_PATHWAY	ssc05231:Choline metabolism in cancer	6	1.30435	0.0521191	100519446, 100623707, 100152497, 100312967, 100520187, 100622559	187	96	8812	2.94519	0.999998	0.307621	0.284242
SMART	SM00036:CNH	3	0.652174	0.0521917	100233204, 100153706, 100518724	284	13	9838	7.99404	0.999995	1	1
SMART	SM01195:SM01195	3	0.652174	0.0521917	100524836, 100158183, 100520913	284	13	9838	7.99404	0.999995	1	1
KEGG_PATHWAY	ssc05163:Human cytomegalovirus infection	10	2.17391	0.0522588	100623707, 100157291, 100736562, 110261346, 102165618, 100158082, 100520187, 100525156, 100623628, 100622559	187	228	8812	2.0668	0.999999	0.307621	0.284242
GOTERM_MF_DIRECT	GO:0031369~translation initiation factor binding	3	0.652174	0.0526229	100514512, 110260088, 100155078	370	16	15798	8.00574	1	1	0.998058
KEGG_PATHWAY	ssc05200:Pathways in cancer	18	3.91304	0.0529109	100623707, 100624604, 100153454, 100152497, 100624229, 100520187, 100525156, 100156773, 100623628, 100622559, 100519446, 100157291, 102165618, 110261346, 397394, 397142, 397340, 100623280	187	527	8812	1.60951	0.999999	0.307621	0.284242
INTERPRO	IPR003616:Post-SET domain	3	0.652174	0.0535373	100514512, 100623006, 100157920	439	17	19760	7.94319	1	1	0.997593
UP_KW_MOLECULAR_FUNCTION	KW-0010~Activator	9	1.95652	0.0545733	733590, 100511531, 100623735, 100517429, 733596, 397340, 100622191, 100144452, 100511716	192	178	8247	2.17179	0.948917	0.410189	0.40245
GOTERM_BP_DIRECT	GO:0045821~positive regulation of glycolytic process	3	0.652174	0.0551176	100624908, 100145903, 397663	387	15	15075	7.7907	1	1	1
GOTERM_BP_DIRECT	GO:0045116~protein neddylation	3	0.652174	0.0551176	100521504, 100525983, 100522200	387	15	15075	7.7907	1	1	1
GOTERM_BP_DIRECT	GO:0045747~positive regulation of Notch signaling pathway	4	0.869565	0.0555544	100157978, 100525611, 100156773, 110255925	387	34	15075	4.58276	1	1	1
INTERPRO	IPR000504:RNA recognition motif domain	10	2.17391	0.0567767	100519535, 100158186, 100737226, 100736894, 100521762, 100152117, 100514512, 100049658, 100517309, 100622208	439	220	19760	2.04597	1	1	0.997593
UP_KW_MOLECULAR_FUNCTION	KW-0238~DNA-binding	27	5.86957	0.0574569	100037286, 100620909, 100155634, 100157970, 733590, 100523514, 100517149, 100188906, 733596, 100037301, 606746, 733698, 397016, 100738053, 100623006, 100157587, 396628, 100523106, 110261322, 100523225, 100736562, 100518262, 397142, 397340, 110261306, 100622191, 100628097	192	816	8247	1.42124	0.956553	0.410189	0.40245
UP_SEQ_FEATURE	NP_BIND:ATP	13	2.82609	0.0580399	100127449, 100154506, 102163141, 100624604, 100623628, 100522174, 100525739, 100519549, 100145903, 100520049, 399540, 100626792, 100144452	432	342	20576	1.81048	1	1	0.988785
GOTERM_BP_DIRECT	GO:0000165~MAPK cascade	4	0.869565	0.0596523	100233204, 397016, 100518724, 733590	387	35	15075	4.45183	1	1	1
GOTERM_BP_DIRECT	GO:0030890~positive regulation of B cell proliferation	4	0.869565	0.0596523	100519549, 733590, 100156549, 110257100	387	35	15075	4.45183	1	1	1
KEGG_PATHWAY	ssc05214:Glioma	5	1.08696	0.0601122	100623707, 397394, 100152497, 100520187, 100622559	187	70	8812	3.36593	1	0.321354	0.296931
KEGG_PATHWAY	ssc05223:Non-small cell lung cancer	5	1.08696	0.0601122	100623707, 100152497, 100520187, 397340, 100622559	187	70	8812	3.36593	1	0.321354	0.296931
GOTERM_MF_DIRECT	GO:0003723~RNA binding	22	4.78261	0.0602253	397665, 100049658, 100525995, 100517309, 100516319, 100519915, 100154253, 100499509, 100622208, 100157342, 100519535, 100737226, 100158186, 100525306, 100518989, 100736894, 100521762, 100514512, 100626560, 100519099, 100622191, 606746	370	624	15798	1.50535	1	1	0.998058
KEGG_PATHWAY	ssc04530:Tight junction	8	1.73913	0.0609124	110261011, 100145903, 414426, 100145887, 414399, 100623628, 100520418, 100153199	187	165	8812	2.28475	1	0.321354	0.296931
KEGG_PATHWAY	ssc04510:Focal adhesion	9	1.95652	0.0611776	100156660, 110261011, 100623707, 100153454, 100520187, 414399, 100622559, 100153199, 100520849	187	200	8812	2.12053	1	0.321354	0.296931
UP_KW_DOMAIN	KW-0802~TPR repeat	6	1.30435	0.0612913	100157110, 100519103, 100516698, 100151986, 100511376, 100517251	289	94	12768	2.82	0.73506	0.321779	0.306457
INTERPRO	IPR000198:Rho GTPase-activating protein domain	5	1.08696	0.0613649	100520745, 100623707, 100520047, 110261209, 100520849	439	67	19760	3.35906	1	1	0.997593
INTERPRO	IPR011990:Tetratricopeptide-like helical	10	2.17391	0.0614172	100157110, 100519103, 100516698, 100151986, 100511376, 100517250, 100519063, 100521083, 100517251, 100158125	439	224	19760	2.00944	1	1	0.997593
UP_SEQ_FEATURE	DOMAIN:BAT2_N	2	0.434783	0.061536	100511912, 100157197	432	3	20576	31.7531	1	1	0.988785
UP_KW_MOLECULAR_FUNCTION	KW-0156~Chromatin regulator	6	1.30435	0.0619154	100518511, 100738053, 100145903, 100188906, 100154017, 100157920	192	92	8247	2.80129	0.966207	0.410189	0.40245
GOTERM_BP_DIRECT	GO:0051642~centrosome localization	3	0.652174	0.0619517	100155867, 100511376, 100157402	387	16	15075	7.30378	1	1	1
INTERPRO	IPR012677:Nucleotide-binding, alpha-beta plait	11	2.3913	0.062023	100519535, 100158186, 100737226, 110260403, 100736894, 100521762, 100152117, 100514512, 100049658, 100517309, 100622208	439	258	19760	1.91909	1	1	0.997593
INTERPRO	IPR023298:P-type ATPase, transmembrane domain	4	0.869565	0.0620739	100624673, 100623420, 100154720, 106505385	439	41	19760	4.39136	1	1	0.997593
INTERPRO	IPR001487:Bromodomain	4	0.869565	0.0620739	100153516, 100523014, 100623006, 102167672	439	41	19760	4.39136	1	1	0.997593
KEGG_PATHWAY	ssc04922:Glucagon signaling pathway	6	1.30435	0.0622022	100145903, 100736562, 414426, 100158082, 397394, 100623628	187	101	8812	2.79939	1	0.321354	0.296931
KEGG_PATHWAY	ssc05161:Hepatitis B	8	1.73913	0.0629853	100623707, 100736562, 110256149, 397142, 100520187, 397340, 100520418, 100622559	187	167	8812	2.25739	1	0.321354	0.296931
GOTERM_BP_DIRECT	GO:0048812~neuron projection morphogenesis	4	0.869565	0.0638879	100233204, 100518724, 100516768, 100156189	387	36	15075	4.32817	1	1	1
GOTERM_MF_DIRECT	GO:0008017~microtubule binding	10	2.17391	0.0646778	100525739, 100152205, 100622496, 100624604, 100145887, 100525466, 110261546, 100519172, 100626792, 100521083	370	214	15798	1.9952	1	1	0.998058
UP_SEQ_FEATURE	DOMAIN:PWWP	3	0.652174	0.0648947	100523014, 110261546, 100037301	432	20	20576	7.14444	1	1	0.988785
INTERPRO	IPR009738:BAT2, N-terminal	2	0.434783	0.0650381	100511912, 100157197	439	3	19760	30.0076	1	1	0.997593
INTERPRO	IPR018117:DNA methylase, C-5 cytosine-specific, active site	2	0.434783	0.0650381	100037301, 606746	439	3	19760	30.0076	1	1	0.997593
INTERPRO	IPR009463:Domain of unknown function DUF1087	2	0.434783	0.0650381	100738053, 100188906	439	3	19760	30.0076	1	1	0.997593
INTERPRO	IPR009462:Domain of unknown function DUF1086	2	0.434783	0.0650381	100738053, 100188906	439	3	19760	30.0076	1	1	0.997593
INTERPRO	IPR005445:Voltage-dependent calcium channel, T-type, alpha-1 subunit	2	0.434783	0.0650381	100513431, 110259950	439	3	19760	30.0076	1	1	0.997593
INTERPRO	IPR012957:CHD, C-terminal 2	2	0.434783	0.0650381	100738053, 100188906	439	3	19760	30.0076	1	1	0.997593
INTERPRO	IPR012958:CHD, N-terminal	2	0.434783	0.0650381	100738053, 100188906	439	3	19760	30.0076	1	1	0.997593
GOTERM_MF_DIRECT	GO:0097110~scaffold protein binding	4	0.869565	0.0662099	100153706, 100513431, 100626077, 110259950	370	40	15798	4.26973	1	1	0.998058
KEGG_PATHWAY	ssc04910:Insulin signaling pathway	7	1.52174	0.0678305	100623707, 100145903, 414426, 100521277, 100520187, 100623628, 100622559	187	136	8812	2.42545	1	0.339152	0.313377
SMART	SM00150:SPEC	4	0.869565	0.0681979	110260403, 100152205, 100155181, 497636	284	33	9838	4.19889	1	1	1
GOTERM_MF_DIRECT	GO:0003886~DNA (cytosine-5-)-methyltransferase activity	2	0.434783	0.0684524	100037301, 606746	370	3	15798	28.4649	1	1	0.998058
GOTERM_BP_DIRECT	GO:0097150~neuronal stem cell population maintenance	3	0.652174	0.0690555	100520754, 100156773, 100514927	387	17	15075	6.87415	1	1	1
GOTERM_CC_DIRECT	GO:0035869~ciliary transition zone	3	0.652174	0.0694816	100511488, 100157611, 100514927	399	20	18272	6.86917	1	0.925011	0.901494
GOTERM_MF_DIRECT	GO:0030374~ligand-dependent nuclear receptor transcription coactivator activity	4	0.869565	0.0702514	100517429, 100157226, 100739821, 100511716	370	41	15798	4.16559	1	1	0.998058
GOTERM_CC_DIRECT	GO:0043204~perikaryon	4	0.869565	0.0705517	100155829, 397663, 100155078, 100156189	399	44	18272	4.16314	1	0.925011	0.901494
GOTERM_MF_DIRECT	GO:0000287~magnesium ion binding	9	1.95652	0.071259	100624673, 100514689, 100515779, 399540, 100154720, 100153895, 100623628, 100520418, 100522174	370	186	15798	2.066	1	1	0.998058
INTERPRO	IPR000313:PWWP	3	0.652174	0.0716381	100523014, 110261546, 100037301	439	20	19760	6.75171	1	1	0.997593
INTERPRO	IPR002464:DNA/RNA helicase, ATP-dependent, DEAH-box type, conserved site	3	0.652174	0.0716381	100738053, 100518989, 100188906	439	20	19760	6.75171	1	1	0.997593
INTERPRO	IPR019734:Tetratricopeptide repeat	7	1.52174	0.0716525	100157110, 100519103, 100516698, 100151986, 100511376, 100519063, 100158125	439	131	19760	2.40519	1	1	0.997593
GOTERM_MF_DIRECT	GO:0031491~nucleosome binding	3	0.652174	0.0716564	100521678, 100511862, 100737250	370	19	15798	6.74168	1	1	0.998058
UP_SEQ_FEATURE	DOMAIN:Helicase C-terminal	6	1.30435	0.0721346	100157342, 100738053, 100518989, 100188906, 100154017, 102167672	432	106	20576	2.69602	1	1	0.988785
SMART	SM00233:PH	13	2.82609	0.0727373	100153706, 100152497, 100622228, 100520187, 100525671, 100737604, 100623956, 100519446, 100520047, 100157291, 100158183, 100145887, 110257086	284	260	9838	1.73204	1	1	1
GOTERM_BP_DIRECT	GO:0007266~Rho protein signal transduction	4	0.869565	0.0727612	100157291, 100525921, 100156549, 100525156	387	38	15075	4.10037	1	1	1
KEGG_PATHWAY	ssc05220:Chronic myeloid leukemia	5	1.08696	0.0736099	100623707, 397142, 100520187, 397340, 100622559	187	75	8812	3.14153	1	0.354324	0.327395
KEGG_PATHWAY	ssc05418:Fluid shear stress and atherosclerosis	7	1.52174	0.0736994	100623707, 100145903, 733590, 100145887, 100520418, 100622559, 396925	187	139	8812	2.3731	1	0.354324	0.327395
GOTERM_CC_DIRECT	GO:0005874~microtubule	9	1.95652	0.0738783	100525739, 100152205, 100624604, 100145887, 100519172, 100516319, 100626792, 100155388, 100156189	399	201	18272	2.0505	1	0.934033	0.910286
GOTERM_BP_DIRECT	GO:0032760~positive regulation of tumor necrosis factor production	5	1.08696	0.0741939	100624908, 100623707, 100519549, 397663, 100145887	387	62	15075	3.14141	1	1	1
GOTERM_BP_DIRECT	GO:2000058~regulation of protein ubiquitination involved in ubiquitin-dependent protein catabolic process	2	0.434783	0.0748707	100522589, 100517250	387	3	15075	25.969	1	1	1
GOTERM_BP_DIRECT	GO:0009957~epidermal cell fate specification	2	0.434783	0.0748707	100518262, 100623280	387	3	15075	25.969	1	1	1
GOTERM_BP_DIRECT	GO:0043045~DNA methylation involved in embryo development	2	0.434783	0.0748707	100037301, 606746	387	3	15075	25.969	1	1	1
GOTERM_BP_DIRECT	GO:0060396~growth hormone receptor signaling pathway	2	0.434783	0.0748707	100623707, 397488	387	3	15075	25.969	1	1	1
GOTERM_BP_DIRECT	GO:0036493~positive regulation of translation in response to endoplasmic reticulum stress	2	0.434783	0.0748707	449528, 100192438	387	3	15075	25.969	1	1	1
GOTERM_BP_DIRECT	GO:0008625~extrinsic apoptotic signaling pathway via death domain receptors	3	0.652174	0.0764108	100523759, 100623707, 100156474	387	18	15075	6.49225	1	1	1
GOTERM_MF_DIRECT	GO:0044877~macromolecular complex binding	7	1.52174	0.0773859	100157771, 100524371, 100519549, 110261346, 100521277, 100153199, 100153880	370	127	15798	2.35339	1	1	0.998058
GOTERM_CC_DIRECT	GO:0043005~neuron projection	9	1.95652	0.078867	100519549, 100513431, 100512755, 100152117, 397394, 100521277, 100519172, 100626077, 100153199	399	204	18272	2.02034	1	0.937178	0.913351
UP_SEQ_FEATURE	DOMAIN:FERM	4	0.869565	0.0791241	100156660, 100524836, 100158183, 100520913	432	48	20576	3.96914	1	1	0.988785
KEGG_PATHWAY	ssc04140:Autophagy - animal	7	1.52174	0.0798506	100623707, 100145903, 100739486, 100157312, 100623628, 100622559, 100154908	187	142	8812	2.32296	1	0.376654	0.348028
GOTERM_MF_DIRECT	GO:0000981~RNA polymerase II transcription factor activity, sequence-specific DNA binding	29	6.30435	0.0809621	100037286, 110260414, 100174955, 100519270, 100620909, 100157970, 100152061, 733590, 100523514, 100517149, 106504047, 100524070, 100738134, 100525369, 100157587, 100520754, 100519853, 100517377, 100523106, 110261322, 100524358, 100736562, 100518262, 397142, 397340, 100511671, 110261306, 100519099, 100628097	370	907	15798	1.36518	1	1	0.998058
UP_SEQ_FEATURE	DOMAIN:HSA	2	0.434783	0.0811966	100154017, 102167672	432	4	20576	23.8148	1	1	0.988785
UP_SEQ_FEATURE	DOMAIN:Helicase ATP-binding	6	1.30435	0.0815891	100157342, 100738053, 100518989, 100188906, 100154017, 102167672	432	110	20576	2.59798	1	1	0.988785
KEGG_PATHWAY	ssc04550:Signaling pathways regulating pluripotency of stem cells	7	1.52174	0.0819635	397016, 100520754, 100623707, 100524070, 397142, 100157920, 100622559	187	143	8812	2.30672	1	0.37946	0.350621
SMART	SM01146:SM01146	2	0.434783	0.0838477	100738053, 100188906	284	3	9838	23.0939	1	1	1
SMART	SM01147:SM01147	2	0.434783	0.0838477	100738053, 100188906	284	3	9838	23.0939	1	1	1
GOTERM_BP_DIRECT	GO:0035335~peptidyl-tyrosine dephosphorylation	3	0.652174	0.0840002	100625763, 100521277, 100521585	387	19	15075	6.15055	1	1	1
UP_KW_MOLECULAR_FUNCTION	KW-0694~RNA-binding	13	2.82609	0.0840121	100152117, 100521087, 100516319, 100155078, 100499509, 100157342, 100519535, 100737226, 100158186, 100736894, 100521762, 100514512, 100626560	192	332	8247	1.6819	0.990447	0.494738	0.485403
GOTERM_BP_DIRECT	GO:0043547~positive regulation of GTPase activity	11	2.3913	0.0842466	100152559, 100156429, 100519857, 100520047, 100157291, 100511376, 100516506, 100156710, 100514391, 100512021, 100521141	387	237	15075	1.80797	1	1	1
GOTERM_CC_DIRECT	GO:0016528~sarcoplasm	2	0.434783	0.0843289	106509249, 733590	399	4	18272	22.8972	1	0.937178	0.913351
GOTERM_CC_DIRECT	GO:0090443~FAR/SIN/STRIPAK complex	2	0.434783	0.0843289	100524371, 100157978	399	4	18272	22.8972	1	0.937178	0.913351
UP_KW_LIGAND	KW-0067~ATP-binding	31	6.73913	0.0844563	100154506, 102163141, 414426, 100511488, 100624604, 100154720, 100520287, 100520446, 100523812, 100188906, 100312967, 110257383, 733698, 100153706, 100738053, 100514689, 100521087, 100520054, 100154017, 102167672, 100623628, 100522174, 100624673, 100157342, 100627008, 100625964, 100145903, 100518989, 100623420, 399540, 100144452	136	774	4455	1.31199	0.889852	0.703802	0.703802
GOTERM_CC_DIRECT	GO:0005667~transcription factor complex	8	1.73913	0.0847166	100037286, 397016, 100524070, 100736562, 100154048, 397142, 100511671, 100628097	399	173	18272	2.11766	1	0.937178	0.913351
INTERPRO	IPR007477:SAB domain	2	0.434783	0.0857656	100524836, 100520913	439	4	19760	22.5057	1	1	0.997593
INTERPRO	IPR001525:C-5 cytosine methyltransferase	2	0.434783	0.0857656	100037301, 606746	439	4	19760	22.5057	1	1	0.997593
INTERPRO	IPR008379:Band 4.1, C-terminal	2	0.434783	0.0857656	100524836, 100520913	439	4	19760	22.5057	1	1	0.997593
INTERPRO	IPR014012:Helicase/SANT-associated, DNA binding	2	0.434783	0.0857656	100154017, 102167672	439	4	19760	22.5057	1	1	0.997593
KEGG_PATHWAY	ssc05417:Lipid and atherosclerosis	9	1.95652	0.0888309	100623707, 110256149, 100158082, 397394, 100152497, 100520418, 100622559, 100153199, 396925	187	217	8812	1.95441	1	0.403777	0.37309
GOTERM_BP_DIRECT	GO:0006511~ubiquitin-dependent protein catabolic process	10	2.17391	0.0892085	100153062, 100157283, 100522589, 100622552, 100623735, 100626361, 100157435, 100521783, 100517250, 100624570	387	209	15075	1.8638	1	1	1
GOTERM_MF_DIRECT	GO:0019904~protein domain specific binding	7	1.52174	0.0892595	100625585, 100154767, 100151840, 100192438, 102163407, 100525466, 100622191	370	132	15798	2.26425	1	1	0.998058
UP_SEQ_FEATURE	DOMAIN:KH	3	0.652174	0.0893086	397665, 100525995, 100622191	432	24	20576	5.9537	1	1	0.988785
INTERPRO	IPR001650:Helicase, C-terminal	6	1.30435	0.0895588	100157342, 100738053, 100518989, 100188906, 100154017, 102167672	439	107	19760	2.524	1	1	0.997593
INTERPRO	IPR000299:FERM domain	4	0.869565	0.09014	100156660, 100524836, 100158183, 100520913	439	48	19760	3.75095	1	1	0.997593
UP_SEQ_FEATURE	DOMAIN:Tyrosine-protein phosphatase	5	1.08696	0.0902366	100525219, 100625763, 100521277, 100521585, 100517509	432	81	20576	2.9401	1	1	0.988785
GOTERM_MF_DIRECT	GO:0003713~transcription coactivator activity	8	1.73913	0.090255	100154712, 100626101, 100522589, 100511531, 100623735, 100516328, 100521141, 100511716	370	164	15798	2.08279	1	1	0.998058
INTERPRO	IPR001331:Guanine-nucleotide dissociation stimulator, CDC24, conserved site	3	0.652174	0.0913894	100157291, 100622228, 110257086	439	23	19760	5.87105	1	1	0.997593
INTERPRO	IPR014001:Helicase, superfamily 1/2, ATP-binding domain	6	1.30435	0.0922969	100157342, 100738053, 100518989, 100188906, 100154017, 102167672	439	108	19760	2.50063	1	1	0.997593
GOTERM_MF_DIRECT	GO:0097602~cullin family protein binding	3	0.652174	0.0925253	100521504, 100525983, 100522200	370	22	15798	5.82236	1	1	0.998058
KEGG_PATHWAY	ssc04921:Oxytocin signaling pathway	7	1.52174	0.0929921	100145903, 733590, 414426, 100158082, 397394, 100157312, 100623628	187	148	8812	2.22879	1	0.415143	0.383593
SMART	SM00293:PWWP	3	0.652174	0.0932745	100523014, 110261546, 100037301	284	18	9838	5.77347	1	1	1
GOTERM_BP_DIRECT	GO:0000122~negative regulation of transcription from RNA polymerase II promoter	19	4.13043	0.0934846	100152117, 100152569, 100156549, 100517846, 100514505, 100153880, 396628, 100157067, 733590, 100521762, 100188906, 110261322, 100517613, 100626361, 100518262, 397142, 733596, 100037301, 606746	387	501	15075	1.47728	1	1	1
INTERPRO	IPR019748:FERM central domain	4	0.869565	0.094517	100156660, 100524836, 100158183, 100520913	439	49	19760	3.6744	1	1	0.997593
GOTERM_CC_DIRECT	GO:0005844~polysome	3	0.652174	0.0954234	449528, 100737226, 100155078	399	24	18272	5.72431	1	1	0.977337
KEGG_PATHWAY	ssc04024:cAMP signaling pathway	9	1.95652	0.0956028	100519446, 100623707, 100049696, 100736562, 100623420, 397394, 100623628, 100622559, 100153199	187	221	8812	1.91904	1	0.419311	0.387443
GOTERM_BP_DIRECT	GO:0008104~protein localization	4	0.869565	0.0971477	100156549, 100157402, 100157611, 100520033	387	43	15075	3.62358	1	1	1
KEGG_PATHWAY	ssc04934:Cushing syndrome	7	1.52174	0.0976181	100513431, 100736562, 397394, 100623006, 110259950, 100623628, 100153199	187	150	8812	2.19907	1	0.420768	0.388789
GOTERM_BP_DIRECT	GO:0030335~positive regulation of cell migration	8	1.73913	0.0984953	100157771, 100623707, 100519549, 100157978, 100517429, 100152057, 100151838, 100511619	387	153	15075	2.03678	1	1	1
GOTERM_BP_DIRECT	GO:0021957~corticospinal tract morphogenesis	2	0.434783	0.0985636	100525579, 100157402	387	4	15075	19.4767	1	1	1
GOTERM_BP_DIRECT	GO:0035865~cellular response to potassium ion	2	0.434783	0.0985636	100626077, 110259950	387	4	15075	19.4767	1	1	1
GOTERM_BP_DIRECT	GO:0031669~cellular response to nutrient levels	2	0.434783	0.0985636	449528, 100145903	387	4	15075	19.4767	1	1	1
GOTERM_BP_DIRECT	GO:0035022~positive regulation of Rac protein signal transduction	2	0.434783	0.0985636	100145887, 100622559	387	4	15075	19.4767	1	1	1
INTERPRO	IPR019749:Band 4.1 domain	4	0.869565	0.0989795	100156660, 100524836, 100158183, 100520913	439	50	19760	3.60091	1	1	0.997593
INTERPRO	IPR014352:FERM/acyl-CoA-binding protein, 3-helical bundle	4	0.869565	0.0989795	100156660, 100524836, 100158183, 100520913	439	50	19760	3.60091	1	1	0.997593
GOTERM_BP_DIRECT	GO:0007595~lactation	3	0.652174	0.0998148	100736562, 397340, 396628	387	21	15075	5.56478	1	1	1
GOTERM_MF_DIRECT	GO:0035198~miRNA binding	3	0.652174	0.0998297	100521762, 100155078, 100499509	370	23	15798	5.56921	1	1	0.998058
GOTERM_MF_DIRECT	GO:0043539~protein serine/threonine kinase activator activity	3	0.652174	0.0998297	100519104, 100513305, 100519575	370	23	15798	5.56921	1	1	0.998058

## Sheet: Both Cluster
Annotation Cluster 1	Enrichment Score: 5.397125554767095
Category	Term	Count	%	PValue	Genes	List Total	Pop Hits	Pop Total	Fold Enrichment	Bonferroni	Benjamini	FDR
UP_SEQ_FEATURE	DOMAIN:HECT	10	2.17391	3.46721e-09	100157283, 100151787, 100153537, 100622166, 100522589, 100622552, 102167519, 100626361, 100157435, 100517903	432	28	20576	17.0106	1.85842e-06	4.64606e-07	4.58538e-07
INTERPRO	IPR000569:HECT	10	2.17391	5.658e-09	100157283, 100151787, 100153537, 100622166, 100522589, 100622552, 102167519, 100626361, 100157435, 100517903	439	28	19760	16.0755	4.70745e-06	4.70746e-06	4.69049e-06
SMART	SM00119:HECTc	10	2.17391	5.07749e-08	100157283, 100151787, 100153537, 100622166, 100522589, 100622552, 102167519, 100626361, 100157435, 100517903	284	28	9838	12.3717	1.15258e-05	1.15259e-05	1.15259e-05
UP_SEQ_FEATURE	ACT_SITE:Glycyl thioester intermediate	10	2.17391	8.08441e-06	100157283, 100151787, 100153537, 100622166, 100522589, 100622552, 102167519, 100626361, 100157435, 100517903	432	65	20576	7.32764	0.00432389	0.000866649	0.000855331
KEGG_PATHWAY	ssc04120:Ubiquitin mediated proteolysis	9	1.95652	0.0111433	100157283, 100153537, 100622166, 100522589, 102167519, 100626361, 100157435, 100621961, 100517903	187	144	8812	2.94519	0.939278	0.184072	0.170082
GOTERM_MF_DIRECT	GO:0004842~ubiquitin-protein transferase activity	8	1.73913	0.0461629	100151787, 100153537, 100622166, 100622552, 100516964, 102167519, 100155634, 100517903	370	140	15798	2.43985	1	1	0.998058
Annotation Cluster 2	Enrichment Score: 4.016275392026966
Category	Term	Count	%	PValue	Genes	List Total	Pop Hits	Pop Total	Fold Enrichment	Bonferroni	Benjamini	FDR
GOTERM_MF_DIRECT	GO:0046872~metal ion binding	65	14.1304	1.88461e-06	780413, 100153657, 100155634, 110255925, 100157970, 100737604, 100623352, 100519643, 100622147, 100517149, 733596, 100620914, 100153706, 100516328, 100156734, 396988, 100153346, 100519915, 100153581, 100157067, 100525306, 100516964, 100623420, 100145887, 399540, 110261306, 100154908, 100153516, 102163141, 100620909, 100523014, 100517846, 100521395, 100525671, 100736978, 100620823, 100521678, 1001…	370	1512	15798	1.83553	0.000971989	0.000972461	0.000968692
UP_KW_LIGAND	KW-0862~Zinc	82	17.8261	8.2886e-05	100174955, 397663, 100511643, 100152569, 100153657, 100155634, 100153895, 100157970, 100737604, 100518511, 100622147, 100517149, 100312967, 733596, 110257383, 100153706, 100516328, 100156734, 100516768, 396988, 100521783, 100153346, 100519915, 100153581, 100511716, 396628, 100157067, 100515279, 100525306, 100516964, 100145887, 110261306, 100154908, 100153516, 100624908, 100152749, 110260414, 1006…	136	1948	4455	1.3789	0.00207009	0.00207215	0.00207215
UP_KW_DOMAIN	KW-0863~Zinc-finger	37	8.04348	9.63723e-05	100624908, 110260414, 100174955, 100153657, 100152569, 100156549, 102161885, 100736978, 100153071, 100152061, 100622147, 733596, 100037301, 110257383, 106504047, 100153706, 110260884, 100738134, 100525369, 100516768, 100519915, 396628, 100511716, 100737978, 100520754, 100519853, 100625585, 100515279, 100515136, 100525306, 110261322, 100524358, 100516964, 102163407, 100145887, 110261306, 497636	289	822	12768	1.98863	0.00202187	0.000674606	0.000642482
UP_KW_LIGAND	KW-0479~Metal-binding	86	18.6957	0.00571797	780413, 100174955, 397663, 100511643, 100152205, 100152569, 100153657, 100155634, 100153895, 100157970, 100518511, 100519643, 100622147, 100517149, 100525579, 733596, 110257383, 100620914, 100153706, 100516328, 100156734, 100516768, 396988, 100521783, 100153346, 100519915, 100153581, 396628, 100624673, 100157067, 100155164, 100515279, 100525306, 100516964, 100623420, 100145887, 399540, 110261306,…	136	2314	4455	1.21743	0.133558	0.0714747	0.0714747
Annotation Cluster 3	Enrichment Score: 2.8644962753940386
Category	Term	Count	%	PValue	Genes	List Total	Pop Hits	Pop Total	Fold Enrichment	Bonferroni	Benjamini	FDR
UP_SEQ_FEATURE	DOMAIN:PHD-type	9	1.95652	0.000377068	100521678, 100153516, 100738053, 100188906, 100523014, 100516328, 100628131, 100623006, 100037301	432	84	20576	5.10317	0.183025	0.0288727	0.0284956
INTERPRO	IPR001965:Zinc finger, PHD-type	9	1.95652	0.000692371	100521678, 100153516, 100738053, 100188906, 100153657, 100523014, 100516328, 100628131, 100623006	439	87	19760	4.65635	0.438	0.16058	0.160001
INTERPRO	IPR011011:Zinc finger, FYVE/PHD-type	11	2.3913	0.000772021	100521678, 100153516, 100738053, 100188906, 100153657, 100523014, 100516328, 100628131, 100623006, 100151740, 100154908	439	133	19760	3.72275	0.474061	0.16058	0.160001
INTERPRO	IPR019787:Zinc finger, PHD-finger	8	1.73913	0.00125608	100521678, 100153516, 100738053, 100188906, 100523014, 100516328, 100628131, 100623006	439	74	19760	4.8661	0.648559	0.209012	0.208258
INTERPRO	IPR019786:Zinc finger, PHD-type, conserved site	7	1.52174	0.00290426	100521678, 100738053, 100188906, 100153657, 100523014, 100516328, 100628131	439	64	19760	4.92312	0.911066	0.345192	0.343948
SMART	SM00249:PHD	9	1.95652	0.00347344	100521678, 100153516, 100738053, 100188906, 100153657, 100523014, 100516328, 100628131, 100623006	284	87	9838	3.58354	0.546085	0.394236	0.394236
INTERPRO	IPR013083:Zinc finger, RING/FYVE/PHD-type	21	4.56522	0.00347796	100153516, 100738053, 100153657, 100152338, 100623735, 100523014, 100155634, 100517846, 100516328, 100623006, 100521783, 100518407, 100151740, 100739821, 100737604, 100521678, 100519814, 100188906, 100516964, 100628131, 100154908	439	461	19760	2.05041	0.944906	0.361708	0.360404
Annotation Cluster 4	Enrichment Score: 2.462587815197574
Category	Term	Count	%	PValue	Genes	List Total	Pop Hits	Pop Total	Fold Enrichment	Bonferroni	Benjamini	FDR
UP_KW_DOMAIN	KW-0863~Zinc-finger	37	8.04348	9.63723e-05	100624908, 110260414, 100174955, 100153657, 100152569, 100156549, 102161885, 100736978, 100153071, 100152061, 100622147, 733596, 100037301, 110257383, 106504047, 100153706, 110260884, 100738134, 100525369, 100516768, 100519915, 396628, 100511716, 100737978, 100520754, 100519853, 100625585, 100515279, 100515136, 100525306, 110261322, 100524358, 100516964, 102163407, 100145887, 110261306, 497636	289	822	12768	1.98863	0.00202187	0.000674606	0.000642482
UP_SEQ_FEATURE	DOMAIN:C2H2-type	28	6.08696	0.000475488	100624908, 110260414, 100174955, 100620909, 100156549, 100155634, 102161885, 100157970, 100153071, 100152061, 100517149, 733596, 110257383, 106504047, 100738134, 100525369, 100516768, 100737978, 100520754, 100519853, 100625585, 100523106, 100515279, 110261322, 100523225, 100524358, 102163407, 110261306	432	638	20576	2.09033	0.225023	0.0318577	0.0314417
INTERPRO	IPR013087:Zinc finger C2H2-type/integrase DNA-binding domain	28	6.08696	0.00152476	100624908, 110260414, 100174955, 100620909, 100156549, 100155634, 102161885, 100157970, 100153071, 100152061, 100517149, 733596, 110257383, 106504047, 100738134, 100525369, 100516768, 100737978, 100520754, 100519853, 100625585, 100523106, 100515279, 110261322, 100523225, 100524358, 102163407, 110261306	439	653	19760	1.93004	0.719048	0.211434	0.210672
GOTERM_MF_DIRECT	GO:0000978~RNA polymerase II core promoter proximal region sequence-specific DNA binding	38	8.26087	0.00175852	100037286, 110260414, 100174955, 100519270, 100620909, 397663, 100156549, 100517429, 102161885, 100157970, 100152061, 733590, 100523514, 100517149, 733596, 100037301, 106504047, 397016, 100524070, 100738134, 100525369, 100516768, 396628, 100737978, 100520754, 100517377, 100625585, 100523106, 100515279, 100524358, 100736562, 100518262, 397142, 397340, 100511671, 110261306, 100519099, 100628097	370	956	15798	1.69717	0.59675	0.302466	0.301294
SMART	SM00355:ZnF_C2H2	28	6.08696	0.0169159	100624908, 110260414, 100174955, 100620909, 100156549, 100155634, 102161885, 100157970, 100153071, 100152061, 100517149, 733596, 110257383, 106504047, 100738134, 100525369, 100516768, 100737978, 100520754, 100519853, 100625585, 100523106, 100515279, 110261322, 100523225, 100524358, 102163407, 110261306	284	611	9838	1.58747	0.979199	0.830131	0.830131
GOTERM_BP_DIRECT	GO:0006357~regulation of transcription from RNA polymerase II promoter	42	9.13043	0.0343451	100037286, 110260414, 100174955, 100519270, 100620909, 100153657, 100156549, 102161885, 100157970, 733590, 100523514, 100517149, 100517745, 733596, 106504047, 100738053, 100524070, 100739486, 100738134, 100525369, 100739821, 100157587, 100511716, 100737978, 100519853, 100517377, 100625585, 100523106, 100515279, 110261322, 100523225, 100623420, 102163407, 100736562, 100511531, 397340, 110261546, 1…	387	1199	15075	1.36451	1	1	1
GOTERM_MF_DIRECT	GO:0000981~RNA polymerase II transcription factor activity, sequence-specific DNA binding	29	6.30435	0.0809621	100037286, 110260414, 100174955, 100519270, 100620909, 100157970, 100152061, 733590, 100523514, 100517149, 106504047, 100524070, 100738134, 100525369, 100157587, 100520754, 100519853, 100517377, 100523106, 110261322, 100524358, 100736562, 100518262, 397142, 397340, 100511671, 110261306, 100519099, 100628097	370	907	15798	1.36518	1	1	0.998058
Annotation Cluster 5	Enrichment Score: 2.1933264084445705
Category	Term	Count	%	PValue	Genes	List Total	Pop Hits	Pop Total	Fold Enrichment	Bonferroni	Benjamini	FDR
GOTERM_CC_DIRECT	GO:0000151~ubiquitin ligase complex	8	1.73913	0.000386934	100521504, 414428, 100516964, 100515779, 100517846, 100525983, 100522200, 100620823	399	62	18272	5.90897	0.128031	0.027395	0.0266985
GOTERM_MF_DIRECT	GO:0032182~ubiquitin-like protein binding	3	0.652174	0.00316448	100521504, 100525983, 100522200	370	4	15798	32.023	0.805138	0.346656	0.345312
GOTERM_MF_DIRECT	GO:0031624~ubiquitin conjugating enzyme binding	5	1.08696	0.00335907	100521504, 100152338, 100625825, 100525983, 100522200	370	27	15798	7.90691	0.823811	0.346656	0.345312
GOTERM_BP_DIRECT	GO:2000436~positive regulation of protein neddylation	3	0.652174	0.00379184	100521504, 100525983, 100522200	387	4	15075	29.2151	0.997044	1	1
GOTERM_BP_DIRECT	GO:0051443~positive regulation of ubiquitin-protein transferase activity	4	0.869565	0.00491421	100521504, 100520233, 100525983, 100522200	387	14	15075	11.1296	0.999475	1	1
UP_SEQ_FEATURE	DOMAIN:DCUN1	3	0.652174	0.00620986	100521504, 100525983, 100522200	432	6	20576	23.8148	0.964523	0.277374	0.273751
INTERPRO	IPR005176:Potentiating neddylation domain	3	0.652174	0.00693139	100521504, 100525983, 100522200	439	6	19760	22.5057	0.996933	0.443609	0.442009
INTERPRO	IPR014764:Defective-in-cullin neddylation protein	3	0.652174	0.00693139	100521504, 100525983, 100522200	439	6	19760	22.5057	0.996933	0.443609	0.442009
GOTERM_BP_DIRECT	GO:0045116~protein neddylation	3	0.652174	0.0551176	100521504, 100525983, 100522200	387	15	15075	7.7907	1	1	1
GOTERM_MF_DIRECT	GO:0097602~cullin family protein binding	3	0.652174	0.0925253	100521504, 100525983, 100522200	370	22	15798	5.82236	1	1	0.998058
Annotation Cluster 6	Enrichment Score: 2.0440331847842277
Category	Term	Count	%	PValue	Genes	List Total	Pop Hits	Pop Total	Fold Enrichment	Bonferroni	Benjamini	FDR
UP_KW_MOLECULAR_FUNCTION	KW-0418~Kinase	29	6.30435	0.00038255	102164975, 102163141, 414426, 100511488, 100520187, 100513305, 100520287, 100157312, 100520446, 100519549, 397394, 100312967, 110257383, 100233204, 100153706, 100623707, 110256149, 100514689, 100515779, 100623628, 100522174, 100156475, 100627008, 100145903, 100518724, 100525921, 100155181, 641344, 100520418	192	613	8247	2.03204	0.0200748	0.0101376	0.0099463
GOTERM_MF_DIRECT	GO:0005524~ATP binding	52	11.3043	0.00041531	100127449, 100154506, 102164975, 100511488, 100624604, 100513305, 100520287, 100153895, 100520446, 100525739, 100520049, 397394, 100312967, 110257383, 100233204, 100153706, 100520054, 102167672, 100623628, 100520370, 100624673, 100157342, 100625964, 100518989, 100623420, 399540, 100520418, 102163141, 414426, 100520187, 100154720, 100157312, 100520589, 449528, 100523812, 100519549, 100188906, 7336…	370	1349	15798	1.64586	0.19293	0.10715	0.106735
INTERPRO	IPR011009:Protein kinase-like domain	23	5	0.00433632	100233204, 100153706, 102164975, 110256149, 100511488, 100514689, 100515779, 100513305, 100520187, 100157312, 100623628, 100622559, 100522174, 100156475, 100520589, 100523669, 100627008, 100625964, 100519549, 100145903, 100518724, 397394, 100520418	439	536	19760	1.93146	0.973101	0.400868	0.399423
INTERPRO	IPR008271:Serine/threonine-protein kinase, active site	16	3.47826	0.00524238	100233204, 100153706, 110256149, 100514689, 100515779, 100520187, 100157312, 100623628, 100522174, 100520589, 100523669, 100627008, 100145903, 100518724, 397394, 100520418	439	319	19760	2.25762	0.987388	0.436166	0.434593
GOTERM_MF_DIRECT	GO:0004674~protein serine/threonine kinase activity	15	3.26087	0.00713351	100233204, 100153706, 110256149, 100511488, 100514689, 100515779, 100152057, 100520187, 100157312, 100522174, 100523669, 100627008, 100625964, 100145903, 100518724	370	284	15798	2.25514	0.97513	0.525842	0.523804
UP_SEQ_FEATURE	DOMAIN:Protein kinase	20	4.34783	0.0082962	100233204, 100153706, 102164975, 110256149, 100511488, 100514689, 100515779, 100513305, 100520187, 100157312, 100623628, 100522174, 100520589, 100523669, 100627008, 100519549, 100145903, 100518724, 397394, 100520418	432	493	20576	1.93224	0.988499	0.320371	0.316187
INTERPRO	IPR000719:Protein kinase, catalytic domain	20	4.34783	0.0144279	100233204, 100153706, 102164975, 110256149, 100511488, 100514689, 100515779, 100513305, 100520187, 100157312, 100623628, 100522174, 100520589, 100523669, 100627008, 100519549, 100145903, 100518724, 397394, 100520418	439	493	19760	1.82602	0.999994	0.613898	0.611684
UP_SEQ_FEATURE	BINDING:ATP	18	3.91304	0.0157651	100233204, 100153706, 102163141, 110256149, 100511488, 100515779, 100520187, 100157312, 100623628, 100522174, 100520589, 100523669, 100627008, 100519549, 100145903, 100518724, 397394, 399540	432	454	20576	1.8884	0.9998	0.497065	0.490574
INTERPRO	IPR017441:Protein kinase, ATP binding site	16	3.47826	0.0233679	100233204, 100153706, 110256149, 100511488, 100515779, 100520187, 100157312, 100623628, 100522174, 100520589, 100523669, 100627008, 100519549, 100145903, 100518724, 397394	439	381	19760	1.89024	1	0.810087	0.807166
SMART	SM00220:S_TKc	18	3.91304	0.0359458	100233204, 100153706, 110256149, 100511488, 100514689, 100515779, 100513305, 100520187, 100157312, 100623628, 100522174, 100520589, 100523669, 100627008, 100145903, 100518724, 397394, 100520418	284	367	9838	1.69901	0.999754	1	1
UP_KW_MOLECULAR_FUNCTION	KW-0723~Serine/threonine-protein kinase	11	2.3913	0.0420139	100153706, 100627008, 100625964, 100145903, 110256149, 100514689, 397394, 100520187, 100157312, 100623628, 100522174	192	231	8247	2.04539	0.897189	0.410189	0.40245
GOTERM_MF_DIRECT	GO:0004672~protein kinase activity	9	1.95652	0.172643	100520589, 100233204, 102164975, 100518724, 414426, 100511488, 100513305, 100157312, 100520418	370	230	15798	1.67076	1	1	0.998058
Annotation Cluster 7	Enrichment Score: 2.011503766366046
Category	Term	Count	%	PValue	Genes	List Total	Pop Hits	Pop Total	Fold Enrichment	Bonferroni	Benjamini	FDR
UP_SEQ_FEATURE	DOMAIN:C3H1-type	6	1.30435	0.0089656	100525306, 100622147, 110260884, 100521395, 100519915, 100736978	432	61	20576	4.68488	0.991991	0.320371	0.316187
UP_SEQ_FEATURE	ZN_FING:C3H1-type	6	1.30435	0.0089656	100525306, 100622147, 110260884, 100521395, 100519915, 100736978	432	61	20576	4.68488	0.991991	0.320371	0.316187
SMART	SM00356:ZnF_C3H1	6	1.30435	0.00994108	100525306, 100622147, 110260884, 100521395, 100519915, 100736978	284	46	9838	4.51837	0.896472	0.752209	0.752209
INTERPRO	IPR000571:Zinc finger, CCCH-type	6	1.30435	0.0112562	100525306, 100622147, 110260884, 100521395, 100519915, 100736978	439	61	19760	4.42735	0.999919	0.613898	0.611684
Annotation Cluster 8	Enrichment Score: 1.9015990430518932
Category	Term	Count	%	PValue	Genes	List Total	Pop Hits	Pop Total	Fold Enrichment	Bonferroni	Benjamini	FDR
UP_SEQ_FEATURE	REPEAT:RCC1	4	0.869565	0.010456	100153537, 102167519, 100525466, 100517903	432	22	20576	8.65993	0.996425	0.350275	0.3457
INTERPRO	IPR000408:Regulator of chromosome condensation, RCC1	4	0.869565	0.01218	100153537, 102167519, 100525466, 100517903	439	22	19760	8.18389	0.999963	0.613898	0.611684
INTERPRO	IPR009091:Regulator of chromosome condensation 1/beta-lactamase-inhibitor protein II	4	0.869565	0.015495	100153537, 102167519, 100525466, 100517903	439	24	19760	7.5019	0.999998	0.613898	0.611684
Annotation Cluster 9	Enrichment Score: 1.8306961683839682
Category	Term	Count	%	PValue	Genes	List Total	Pop Hits	Pop Total	Fold Enrichment	Bonferroni	Benjamini	FDR
INTERPRO	IPR011993:Pleckstrin homology-like domain	24	5.21739	8.02829e-05	100153706, 100156419, 397663, 100152497, 100622228, 100520187, 100621868, 100525671, 100737604, 100623956, 100519446, 100156660, 100157771, 110261011, 100524836, 100520047, 100157291, 100525921, 100158183, 100145887, 100511376, 100514391, 100520913, 110257086	439	424	19760	2.54781	0.0646159	0.0333977	0.0332773
UP_SEQ_FEATURE	DOMAIN:DH	7	1.52174	0.00455411	100157291, 100158183, 100145887, 100622228, 100520187, 110257086, 100737604	432	74	20576	4.50551	0.913411	0.221909	0.219011
INTERPRO	IPR000219:Dbl homology (DH) domain	7	1.52174	0.00596751	100157291, 100158183, 100145887, 100622228, 100520187, 110257086, 100737604	439	74	19760	4.25783	0.993125	0.443609	0.442009
INTERPRO	IPR001849:Pleckstrin homology domain	13	2.82609	0.0182399	100153706, 100152497, 100622228, 100520187, 100525671, 100737604, 100623956, 100519446, 100520047, 100157291, 100158183, 100145887, 110257086	439	271	19760	2.15922	1	0.689801	0.687314
SMART	SM00325:RhoGEF	7	1.52174	0.0182848	100157291, 100158183, 100145887, 100622228, 100520187, 110257086, 100737604	284	73	9838	3.32172	0.98484	0.830131	0.830131
UP_SEQ_FEATURE	DOMAIN:PH	12	2.6087	0.0186423	100153706, 100520047, 100157291, 100158183, 100145887, 100152497, 100622228, 100520187, 100525671, 110257086, 100737604, 100623956	432	254	20576	2.25022	0.999958	0.555127	0.547877
GOTERM_MF_DIRECT	GO:0005085~guanyl-nucleotide exchange factor activity	10	2.17391	0.0423622	100157291, 100158183, 100145887, 100622228, 100520187, 100516506, 100512021, 110257086, 100737604, 100623956	370	197	15798	2.16738	1	1	0.998058
SMART	SM00233:PH	13	2.82609	0.0727373	100153706, 100152497, 100622228, 100520187, 100525671, 100737604, 100623956, 100519446, 100520047, 100157291, 100158183, 100145887, 110257086	284	260	9838	1.73204	1	1	1
INTERPRO	IPR001331:Guanine-nucleotide dissociation stimulator, CDC24, conserved site	3	0.652174	0.0913894	100157291, 100622228, 110257086	439	23	19760	5.87105	1	1	0.997593
UP_KW_MOLECULAR_FUNCTION	KW-0344~Guanine-nucleotide releasing factor	4	0.869565	0.129114	100158183, 100145887, 100622228, 100512021	192	54	8247	3.18171	0.999342	0.622096	0.610358
Annotation Cluster 10	Enrichment Score: 1.6433105269674537
Category	Term	Count	%	PValue	Genes	List Total	Pop Hits	Pop Total	Fold Enrichment	Bonferroni	Benjamini	FDR
GOTERM_MF_DIRECT	GO:0005524~ATP binding	52	11.3043	0.00041531	100127449, 100154506, 102164975, 100511488, 100624604, 100513305, 100520287, 100153895, 100520446, 100525739, 100520049, 397394, 100312967, 110257383, 100233204, 100153706, 100520054, 102167672, 100623628, 100520370, 100624673, 100157342, 100625964, 100518989, 100623420, 399540, 100520418, 102163141, 414426, 100520187, 100154720, 100157312, 100520589, 449528, 100523812, 100519549, 100188906, 7336…	370	1349	15798	1.64586	0.19293	0.10715	0.106735
UP_KW_LIGAND	KW-0067~ATP-binding	31	6.73913	0.0844563	100154506, 102163141, 414426, 100511488, 100624604, 100154720, 100520287, 100520446, 100523812, 100188906, 100312967, 110257383, 733698, 100153706, 100738053, 100514689, 100521087, 100520054, 100154017, 102167672, 100623628, 100522174, 100624673, 100157342, 100627008, 100625964, 100145903, 100518989, 100623420, 399540, 100144452	136	774	4455	1.31199	0.889852	0.703802	0.703802
UP_KW_LIGAND	KW-0547~Nucleotide-binding	28	6.08696	0.335015	100154506, 102163141, 414426, 100511488, 100624604, 100624229, 100153199, 100520446, 100188906, 100312967, 110257383, 733698, 100153706, 100738053, 100514689, 100521087, 100520054, 100154017, 102167672, 100623628, 100155164, 100627008, 100625964, 100145903, 100626254, 100518989, 399540, 100144452	136	815	4455	1.12541	0.999963	1	1
Annotation Cluster 11	Enrichment Score: 1.5678028941387894
Category	Term	Count	%	PValue	Genes	List Total	Pop Hits	Pop Total	Fold Enrichment	Bonferroni	Benjamini	FDR
INTERPRO	IPR004087:K Homology domain	5	1.08696	0.013718	397665, 100525995, 100154253, 100155078, 100622191	439	42	19760	5.3585	0.99999	0.613898	0.611684
INTERPRO	IPR004088:K Homology domain, type 1	5	1.08696	0.013718	397665, 100525995, 100154253, 100155078, 100622191	439	42	19760	5.3585	0.99999	0.613898	0.611684
SMART	SM00322:KH	5	1.08696	0.031865	397665, 100525995, 100154253, 100155078, 100622191	284	42	9838	4.12391	0.999358	1	1
UP_SEQ_FEATURE	DOMAIN:KH	3	0.652174	0.0893086	397665, 100525995, 100622191	432	24	20576	5.9537	1	1	0.988785
Annotation Cluster 12	Enrichment Score: 1.356437033640911
Category	Term	Count	%	PValue	Genes	List Total	Pop Hits	Pop Total	Fold Enrichment	Bonferroni	Benjamini	FDR
UP_SEQ_FEATURE	DOMAIN:CNH	3	0.652174	0.0383914	100233204, 100153706, 100518724	432	15	20576	9.52593	1	0.935354	0.923138
INTERPRO	IPR001180:Citron-like	3	0.652174	0.0425455	100233204, 100153706, 100518724	439	15	19760	9.00228	1	1	0.997593
SMART	SM00036:CNH	3	0.652174	0.0521917	100233204, 100153706, 100518724	284	13	9838	7.99404	0.999995	1	1
Annotation Cluster 13	Enrichment Score: 1.3450422403164157
Category	Term	Count	%	PValue	Genes	List Total	Pop Hits	Pop Total	Fold Enrichment	Bonferroni	Benjamini	FDR
UP_SEQ_FEATURE	DOMAIN:SH3	11	2.3913	0.0216218	100157042, 100623707, 100192438, 100520047, 100152205, 100525921, 100152497, 100622228, 100626077, 100512021, 110257086	432	227	20576	2.30804	0.999992	0.609964	0.601998
INTERPRO	IPR001452:Src homology-3 domain	11	2.3913	0.0303115	100157042, 100623707, 100192438, 100520047, 100152205, 100525921, 100152497, 100622228, 100626077, 100512021, 110257086	439	227	19760	2.18117	1	0.969967	0.966469
SMART	SM00326:SH3	10	2.17391	0.140726	100157042, 100623707, 100192438, 100520047, 100525921, 100152497, 100622228, 100626077, 100512021, 110257086	284	206	9838	1.68159	1	1	1
Annotation Cluster 14	Enrichment Score: 1.2713292746819662
Category	Term	Count	%	PValue	Genes	List Total	Pop Hits	Pop Total	Fold Enrichment	Bonferroni	Benjamini	FDR
UP_SEQ_FEATURE	DOMAIN:AGC-kinase C-terminal	5	1.08696	0.0313973	100153706, 100627008, 100514689, 100623628, 100522174	432	57	20576	4.17804	1	0.801378	0.790912
INTERPRO	IPR000961:AGC-kinase, C-terminal	5	1.08696	0.0374537	100153706, 100627008, 100514689, 100623628, 100522174	439	57	19760	3.94837	1	1	0.997593
UP_KW_MOLECULAR_FUNCTION	KW-0723~Serine/threonine-protein kinase	11	2.3913	0.0420139	100153706, 100627008, 100625964, 100145903, 110256149, 100514689, 397394, 100520187, 100157312, 100623628, 100522174	192	231	8247	2.04539	0.897189	0.410189	0.40245
SMART	SM00133:S_TK_X	4	0.869565	0.166304	100153706, 100627008, 100623628, 100522174	284	49	9838	2.82782	1	1	1
Annotation Cluster 15	Enrichment Score: 1.2708709183603781
Category	Term	Count	%	PValue	Genes	List Total	Pop Hits	Pop Total	Fold Enrichment	Bonferroni	Benjamini	FDR
INTERPRO	IPR013026:Tetratricopeptide repeat-containing domain	8	1.73913	0.023158	100157110, 100519103, 100516698, 100151986, 100511376, 100519063, 100517251, 100158125	439	127	19760	2.83536	1	0.810087	0.807166
UP_SEQ_FEATURE	REPEAT:TPR	7	1.52174	0.027207	100157110, 100519103, 100516698, 100151986, 100511376, 100519063, 100158125	432	109	20576	3.05878	1	0.729147	0.719625
UP_KW_DOMAIN	KW-0802~TPR repeat	6	1.30435	0.0612913	100157110, 100519103, 100516698, 100151986, 100511376, 100517251	289	94	12768	2.82	0.73506	0.321779	0.306457
INTERPRO	IPR011990:Tetratricopeptide-like helical	10	2.17391	0.0614172	100157110, 100519103, 100516698, 100151986, 100511376, 100517250, 100519063, 100521083, 100517251, 100158125	439	224	19760	2.00944	1	1	0.997593
INTERPRO	IPR019734:Tetratricopeptide repeat	7	1.52174	0.0716525	100157110, 100519103, 100516698, 100151986, 100511376, 100519063, 100158125	439	131	19760	2.40519	1	1	0.997593
SMART	SM00028:TPR	7	1.52174	0.139467	100157110, 100519103, 100516698, 100151986, 100511376, 100519063, 100158125	284	122	9838	1.98759	1	1	1
Annotation Cluster 16	Enrichment Score: 1.1630057395602844
Category	Term	Count	%	PValue	Genes	List Total	Pop Hits	Pop Total	Fold Enrichment	Bonferroni	Benjamini	FDR
UP_SEQ_FEATURE	DOMAIN:RRM	10	2.17391	0.0404942	100519535, 100158186, 100737226, 100736894, 100521762, 100152117, 100514512, 100049658, 100517309, 100622208	432	218	20576	2.18485	1	0.943691	0.931367
INTERPRO	IPR000504:RNA recognition motif domain	10	2.17391	0.0567767	100519535, 100158186, 100737226, 100736894, 100521762, 100152117, 100514512, 100049658, 100517309, 100622208	439	220	19760	2.04597	1	1	0.997593
GOTERM_MF_DIRECT	GO:0003723~RNA binding	22	4.78261	0.0602253	397665, 100049658, 100525995, 100517309, 100516319, 100519915, 100154253, 100499509, 100622208, 100157342, 100519535, 100737226, 100158186, 100525306, 100518989, 100736894, 100521762, 100514512, 100626560, 100519099, 100622191, 606746	370	624	15798	1.50535	1	1	0.998058
INTERPRO	IPR012677:Nucleotide-binding, alpha-beta plait	11	2.3913	0.062023	100519535, 100158186, 100737226, 110260403, 100736894, 100521762, 100152117, 100514512, 100049658, 100517309, 100622208	439	258	19760	1.91909	1	1	0.997593
UP_KW_MOLECULAR_FUNCTION	KW-0694~RNA-binding	13	2.82609	0.0840121	100152117, 100521087, 100516319, 100155078, 100499509, 100157342, 100519535, 100737226, 100158186, 100736894, 100521762, 100514512, 100626560	192	332	8247	1.6819	0.990447	0.494738	0.485403
SMART	SM00360:RRM	10	2.17391	0.145791	100519535, 100158186, 100737226, 100736894, 100521762, 100152117, 100514512, 100049658, 100517309, 100622208	284	208	9838	1.66543	1	1	1
Annotation Cluster 17	Enrichment Score: 1.1487701362565934
Category	Term	Count	%	PValue	Genes	List Total	Pop Hits	Pop Total	Fold Enrichment	Bonferroni	Benjamini	FDR
UP_SEQ_FEATURE	DOMAIN:Bromo	4	0.869565	0.0509701	100153516, 100523014, 100623006, 102167672	432	40	20576	4.76296	1	1	0.988785
INTERPRO	IPR001487:Bromodomain	4	0.869565	0.0620739	100153516, 100523014, 100623006, 102167672	439	41	19760	4.39136	1	1	0.997593
SMART	SM00297:BROMO	4	0.869565	0.113101	100153516, 100523014, 100623006, 102167672	284	41	9838	3.37959	1	1	1
Annotation Cluster 18	Enrichment Score: 1.1270870961122434
Category	Term	Count	%	PValue	Genes	List Total	Pop Hits	Pop Total	Fold Enrichment	Bonferroni	Benjamini	FDR
UP_KW_MOLECULAR_FUNCTION	KW-0009~Actin-binding	9	1.95652	0.0158871	106509249, 110261011, 100049696, 110260403, 100626101, 100152205, 100153346, 497636, 100518681	192	140	8247	2.76127	0.572062	0.210504	0.206532
INTERPRO	IPR018159:Spectrin/alpha-actinin	4	0.869565	0.0361102	110260403, 100152205, 100155181, 497636	439	33	19760	5.45593	1	1	0.997593
SMART	SM00150:SPEC	4	0.869565	0.0681979	110260403, 100152205, 100155181, 497636	284	33	9838	4.19889	1	1	1
UP_SEQ_FEATURE	DOMAIN:Calponin-homology (CH)	5	1.08696	0.116804	110260403, 100152205, 100622228, 100153346, 497636	432	89	20576	2.67582	1	1	0.988785
INTERPRO	IPR001589:Actinin-type, actin-binding, conserved site	3	0.652174	0.127202	110260403, 100152205, 497636	439	28	19760	4.82265	1	1	0.997593
INTERPRO	IPR001715:Calponin homology domain	5	1.08696	0.135508	110260403, 100152205, 100622228, 100153346, 497636	439	89	19760	2.52873	1	1	0.997593
SMART	SM00033:CH	5	1.08696	0.163692	110260403, 100152205, 100622228, 100153346, 497636	284	74	9838	2.3406	1	1	1
Annotation Cluster 19	Enrichment Score: 1.1209611472401377
Category	Term	Count	%	PValue	Genes	List Total	Pop Hits	Pop Total	Fold Enrichment	Bonferroni	Benjamini	FDR
UP_SEQ_FEATURE	DOMAIN:PWWP	3	0.652174	0.0648947	100523014, 110261546, 100037301	432	20	20576	7.14444	1	1	0.988785
INTERPRO	IPR000313:PWWP	3	0.652174	0.0716381	100523014, 110261546, 100037301	439	20	19760	6.75171	1	1	0.997593
SMART	SM00293:PWWP	3	0.652174	0.0932745	100523014, 110261546, 100037301	284	18	9838	5.77347	1	1	1
Annotation Cluster 20	Enrichment Score: 1.1095833283373275
Category	Term	Count	%	PValue	Genes	List Total	Pop Hits	Pop Total	Fold Enrichment	Bonferroni	Benjamini	FDR
INTERPRO	IPR019747:FERM conserved site	4	0.869565	0.015495	100156660, 100524836, 100158183, 100520913	439	24	19760	7.5019	0.999998	0.613898	0.611684
INTERPRO	IPR014847:FERM adjacent (FA)	3	0.652174	0.0325353	100524836, 100158183, 100520913	439	13	19760	10.3872	1	1	0.997593
INTERPRO	IPR000798:Ezrin/radixin/moesin like	3	0.652174	0.0479254	100524836, 100158183, 100520913	439	16	19760	8.43964	1	1	0.997593
SMART	SM01195:SM01195	3	0.652174	0.0521917	100524836, 100158183, 100520913	284	13	9838	7.99404	0.999995	1	1
UP_SEQ_FEATURE	DOMAIN:FERM	4	0.869565	0.0791241	100156660, 100524836, 100158183, 100520913	432	48	20576	3.96914	1	1	0.988785
INTERPRO	IPR000299:FERM domain	4	0.869565	0.09014	100156660, 100524836, 100158183, 100520913	439	48	19760	3.75095	1	1	0.997593
INTERPRO	IPR019748:FERM central domain	4	0.869565	0.094517	100156660, 100524836, 100158183, 100520913	439	49	19760	3.6744	1	1	0.997593
INTERPRO	IPR014352:FERM/acyl-CoA-binding protein, 3-helical bundle	4	0.869565	0.0989795	100156660, 100524836, 100158183, 100520913	439	50	19760	3.60091	1	1	0.997593
INTERPRO	IPR019749:Band 4.1 domain	4	0.869565	0.0989795	100156660, 100524836, 100158183, 100520913	439	50	19760	3.60091	1	1	0.997593
INTERPRO	IPR018979:FERM, N-terminal	3	0.652174	0.119795	100524836, 100158183, 100520913	439	27	19760	5.00127	1	1	0.997593
INTERPRO	IPR018980:FERM, C-terminal PH-like domain	3	0.652174	0.119795	100524836, 100158183, 100520913	439	27	19760	5.00127	1	1	0.997593
SMART	SM00295:B41	4	0.869565	0.17341	100156660, 100524836, 100158183, 100520913	284	50	9838	2.77127	1	1	1
SMART	SM01196:SM01196	3	0.652174	0.181521	100524836, 100158183, 100520913	284	27	9838	3.84898	1	1	1
Annotation Cluster 21	Enrichment Score: 1.0332161298615101
Category	Term	Count	%	PValue	Genes	List Total	Pop Hits	Pop Total	Fold Enrichment	Bonferroni	Benjamini	FDR
KEGG_PATHWAY	ssc04012:ErbB signaling pathway	8	1.73913	0.0019198	100623707, 100192438, 397394, 100152497, 100520187, 397340, 100520418, 100622559	187	84	8812	4.4879	0.381471	0.181593	0.167792
KEGG_PATHWAY	ssc04933:AGE-RAGE signaling pathway in diabetic complications	7	1.52174	0.0198003	100623707, 100153454, 100152497, 397142, 397340, 100622559, 396925	187	101	8812	3.26595	0.99326	0.192427	0.177802
KEGG_PATHWAY	ssc04660:T cell receptor signaling pathway	7	1.52174	0.0265299	100623707, 100192438, 100158082, 100152497, 100520187, 100520418, 100622559	187	108	8812	3.05427	0.998796	0.230009	0.212528
KEGG_PATHWAY	ssc05223:Non-small cell lung cancer	5	1.08696	0.0601122	100623707, 100152497, 100520187, 397340, 100622559	187	70	8812	3.36593	1	0.321354	0.296931
GOTERM_CC_DIRECT	GO:0005911~cell-cell junction	6	1.30435	0.147717	100623707, 100192438, 397663, 100152497, 100520913, 100155574	399	128	18272	2.14662	1	1	0.977337
UP_SEQ_FEATURE	DOMAIN:SH2	4	0.869565	0.406111	100623707, 100192438, 100152497, 397340	432	110	20576	1.73199	1	1	0.988785
INTERPRO	IPR000980:SH2 domain	4	0.869565	0.453444	100623707, 100192438, 100152497, 397340	439	112	19760	1.60755	1	1	0.997593
UP_KW_DOMAIN	KW-0727~SH2 domain	3	0.652174	0.51434	100623707, 100192438, 397340	289	76	12768	1.74394	1	1	1
SMART	SM00252:SH2	4	0.869565	0.592354	100623707, 100192438, 100152497, 397340	284	106	9838	1.3072	1	1	1
Annotation Cluster 22	Enrichment Score: 1.0298377385869217
Category	Term	Count	%	PValue	Genes	List Total	Pop Hits	Pop Total	Fold Enrichment	Bonferroni	Benjamini	FDR
INTERPRO	IPR000330:SNF2-related	4	0.869565	0.0361102	100738053, 100188906, 100154017, 102167672	439	33	19760	5.45593	1	1	0.997593
GOTERM_BP_DIRECT	GO:0006325~chromatin organization	6	1.30435	0.0390627	100518511, 100738053, 100145903, 100188906, 100511862, 100154017	387	73	15075	3.20166	1	1	1
GOTERM_MF_DIRECT	GO:0070615~nucleosome-dependent ATPase activity	4	0.869565	0.0411336	100738053, 100188906, 100154017, 102167672	370	33	15798	5.17543	1	1	0.998058
UP_KW_MOLECULAR_FUNCTION	KW-0156~Chromatin regulator	6	1.30435	0.0619154	100518511, 100738053, 100145903, 100188906, 100154017, 100157920	192	92	8247	2.80129	0.966207	0.410189	0.40245
INTERPRO	IPR002464:DNA/RNA helicase, ATP-dependent, DEAH-box type, conserved site	3	0.652174	0.0716381	100738053, 100518989, 100188906	439	20	19760	6.75171	1	1	0.997593
UP_SEQ_FEATURE	DOMAIN:Helicase C-terminal	6	1.30435	0.0721346	100157342, 100738053, 100518989, 100188906, 100154017, 102167672	432	106	20576	2.69602	1	1	0.988785
UP_SEQ_FEATURE	DOMAIN:Helicase ATP-binding	6	1.30435	0.0815891	100157342, 100738053, 100518989, 100188906, 100154017, 102167672	432	110	20576	2.59798	1	1	0.988785
INTERPRO	IPR001650:Helicase, C-terminal	6	1.30435	0.0895588	100157342, 100738053, 100518989, 100188906, 100154017, 102167672	439	107	19760	2.524	1	1	0.997593
INTERPRO	IPR014001:Helicase, superfamily 1/2, ATP-binding domain	6	1.30435	0.0922969	100157342, 100738053, 100518989, 100188906, 100154017, 102167672	439	108	19760	2.50063	1	1	0.997593
GOTERM_MF_DIRECT	GO:0016787~hydrolase activity	9	1.95652	0.175469	100154506, 100157342, 100738053, 100518989, 100188906, 100623772, 100154017, 102167672, 100522130	370	231	15798	1.66353	1	1	0.998058
SMART	SM00487:DEXDc	6	1.30435	0.19979	100157342, 100738053, 100518989, 100188906, 100154017, 102167672	284	108	9838	1.92449	1	1	1
UP_KW_MOLECULAR_FUNCTION	KW-0347~Helicase	5	1.08696	0.260973	100157342, 100738053, 100518989, 100188906, 102167672	192	112	8247	1.91755	1	0.915968	0.898686
SMART	SM00490:HELICc	5	1.08696	0.357385	100157342, 100738053, 100518989, 100188906, 102167672	284	105	9838	1.64956	1	1	1
Annotation Cluster 23	Enrichment Score: 1.011645693875117
Category	Term	Count	%	PValue	Genes	List Total	Pop Hits	Pop Total	Fold Enrichment	Bonferroni	Benjamini	FDR
KEGG_PATHWAY	ssc04728:Dopaminergic synapse	9	1.95652	0.00616372	100037286, 100736562, 110261346, 102165618, 100158082, 397394, 100623628, 100521141, 100628097	187	130	8812	3.26236	0.786837	0.184072	0.170082
KEGG_PATHWAY	ssc04713:Circadian entrainment	7	1.52174	0.0181157	100513431, 100736562, 110261346, 102165618, 397394, 110259950, 100623628	187	99	8812	3.33193	0.989647	0.192427	0.177802
KEGG_PATHWAY	ssc04725:Cholinergic synapse	7	1.52174	0.0321712	100623707, 100736562, 110261346, 102165618, 397394, 100623628, 100622559	187	113	8812	2.91912	0.999718	0.243721	0.225198
KEGG_PATHWAY	ssc04925:Aldosterone synthesis and secretion	6	1.30435	0.0447953	100513431, 100736562, 100623420, 397394, 110259950, 100623628	187	92	8812	3.07324	0.999989	0.293816	0.271486
KEGG_PATHWAY	ssc04922:Glucagon signaling pathway	6	1.30435	0.0622022	100145903, 100736562, 414426, 100158082, 397394, 100623628	187	101	8812	2.79939	1	0.321354	0.296931
KEGG_PATHWAY	ssc04024:cAMP signaling pathway	9	1.95652	0.0956028	100519446, 100623707, 100049696, 100736562, 100623420, 397394, 100623628, 100622559, 100153199	187	221	8812	1.91904	1	0.419311	0.387443
KEGG_PATHWAY	ssc04934:Cushing syndrome	7	1.52174	0.0976181	100513431, 100736562, 397394, 100623006, 110259950, 100623628, 100153199	187	150	8812	2.19907	1	0.420768	0.388789
KEGG_PATHWAY	ssc04927:Cortisol synthesis and secretion	4	0.869565	0.142577	100513431, 100736562, 110259950, 100623628	187	62	8812	3.04019	1	0.48168	0.445072
KEGG_PATHWAY	ssc05031:Amphetamine addiction	4	0.869565	0.167839	100736562, 100158082, 397394, 100623628	187	67	8812	2.81331	1	0.537421	0.496577
KEGG_PATHWAY	ssc04020:Calcium signaling pathway	8	1.73913	0.25673	100513431, 100623420, 100158082, 397394, 100152497, 110259950, 100623628, 100152819	187	244	8812	1.54502	1	0.680322	0.628618
KEGG_PATHWAY	ssc04261:Adrenergic signaling in cardiomyocytes	5	1.08696	0.366549	100049696, 100736562, 100623420, 397394, 100623628	187	145	8812	1.62493	1	0.825561	0.762818
KEGG_PATHWAY	ssc04911:Insulin secretion	3	0.652174	0.539077	100736562, 397394, 100623628	187	85	8812	1.66316	1	0.983089	0.908374
KEGG_PATHWAY	ssc04916:Melanogenesis	3	0.652174	0.622298	100736562, 397394, 100623628	187	99	8812	1.42797	1	1	0.927711
Annotation Cluster 24	Enrichment Score: 0.9923597041924841
Category	Term	Count	%	PValue	Genes	List Total	Pop Hits	Pop Total	Fold Enrichment	Bonferroni	Benjamini	FDR
KEGG_PATHWAY	ssc04926:Relaxin signaling pathway	10	2.17391	0.00168192	100623707, 100736562, 110261346, 102165618, 100153454, 100520187, 100623628, 100520418, 100622559, 100521141	187	130	8812	3.62485	0.343501	0.181593	0.167792
KEGG_PATHWAY	ssc04012:ErbB signaling pathway	8	1.73913	0.0019198	100623707, 100192438, 397394, 100152497, 100520187, 397340, 100520418, 100622559	187	84	8812	4.4879	0.381471	0.181593	0.167792
KEGG_PATHWAY	ssc04935:Growth hormone synthesis, secretion and action	9	1.95652	0.00326006	100623707, 100736562, 397488, 110256149, 100152497, 100520187, 397340, 100623628, 100622559	187	117	8812	3.62485	0.557956	0.181593	0.167792
KEGG_PATHWAY	ssc04062:Chemokine signaling pathway	11	2.3913	0.0050846	100623707, 110261346, 102165618, 100152497, 100520187, 397340, 100623628, 100512021, 100622559, 100153199, 100521141	187	182	8812	2.84809	0.720399	0.181593	0.167792
KEGG_PATHWAY	ssc04931:Insulin resistance	8	1.73913	0.0085434	100623707, 100145903, 100519270, 100736562, 414426, 100521277, 100622559, 100522174	187	110	8812	3.42713	0.882935	0.184072	0.170082
KEGG_PATHWAY	ssc04670:Leukocyte transendothelial migration	8	1.73913	0.0103009	110261011, 100623707, 100152497, 414399, 100622559, 100153199, 396925, 100520849	187	114	8812	3.30688	0.924874	0.184072	0.170082
KEGG_PATHWAY	ssc05207:Chemical carcinogenesis - receptor activation	11	2.3913	0.0104262	100623707, 100736562, 100156549, 100520187, 397340, 100156773, 100623628, 100622559, 100521141, 396628, 100522174	187	202	8812	2.5661	0.927215	0.184072	0.170082
KEGG_PATHWAY	ssc04211:Longevity regulating pathway	7	1.52174	0.011152	100623707, 100145903, 100736562, 414426, 100157312, 100623628, 100622559	187	89	8812	3.7063	0.939412	0.184072	0.170082
KEGG_PATHWAY	ssc04664:Fc epsilon RI signaling pathway	6	1.30435	0.0125545	100623707, 110256149, 100152497, 100520187, 100520418, 100622559	187	66	8812	4.28391	0.95751	0.184072	0.170082
KEGG_PATHWAY	ssc04722:Neurotrophin signaling pathway	8	1.73913	0.0134119	100623707, 397394, 100152497, 100520187, 100520418, 100622559, 100153199, 100522174	187	120	8812	3.14153	0.965805	0.184072	0.170082
KEGG_PATHWAY	ssc04072:Phospholipase D signaling pathway	9	1.95652	0.0134958	100519446, 100623707, 100152497, 100624229, 100312967, 100520187, 100525156, 100622559, 100233171	187	149	8812	2.84636	0.966524	0.184072	0.170082
KEGG_PATHWAY	ssc04152:AMPK signaling pathway	8	1.73913	0.0139895	100623707, 100519104, 100145903, 100736562, 414426, 100513305, 100157312, 100622559	187	121	8812	3.11557	0.970461	0.184072	0.170082
KEGG_PATHWAY	ssc04611:Platelet activation	8	1.73913	0.0139895	100156660, 110261011, 100623707, 100512755, 414399, 100623628, 100622559, 100153199	187	121	8812	3.11557	0.970461	0.184072	0.170082
KEGG_PATHWAY	ssc04070:Phosphatidylinositol signaling system	7	1.52174	0.0150471	100520446, 100155939, 100623707, 100152497, 100312967, 100520287, 100622559	187	95	8812	3.47222	0.977413	0.186008	0.171872
KEGG_PATHWAY	ssc05212:Pancreatic cancer	6	1.30435	0.0197916	100519446, 100623707, 100624229, 100622228, 397142, 100622559	187	74	8812	3.82078	0.993245	0.192427	0.177802
KEGG_PATHWAY	ssc04933:AGE-RAGE signaling pathway in diabetic complications	7	1.52174	0.0198003	100623707, 100153454, 100152497, 397142, 397340, 100622559, 396925	187	101	8812	3.26595	0.99326	0.192427	0.177802
KEGG_PATHWAY	ssc04068:FoxO signaling pathway	8	1.73913	0.0200124	100623707, 100145903, 100156419, 414426, 100156549, 397142, 100520187, 100622559	187	130	8812	2.89988	0.993615	0.192427	0.177802
KEGG_PATHWAY	ssc04014:Ras signaling pathway	11	2.3913	0.0262292	100519446, 100623707, 110261346, 102165618, 100152497, 100624229, 100520187, 100623628, 100622559, 100155918, 100153199	187	234	8812	2.21518	0.998699	0.230009	0.212528
KEGG_PATHWAY	ssc04660:T cell receptor signaling pathway	7	1.52174	0.0265299	100623707, 100192438, 100158082, 100152497, 100520187, 100520418, 100622559	187	108	8812	3.05427	0.998796	0.230009	0.212528
KEGG_PATHWAY	ssc04750:Inflammatory mediator regulation of TRP channels	7	1.52174	0.0276011	100523638, 100623707, 110256149, 397394, 100152497, 100623628, 100622559	187	109	8812	3.02625	0.999086	0.230009	0.212528
KEGG_PATHWAY	ssc04668:TNF signaling pathway	7	1.52174	0.0287006	100623707, 100736562, 110256149, 100156773, 100520418, 100622559, 396925	187	110	8812	2.99874	0.999311	0.231456	0.213866
KEGG_PATHWAY	ssc04725:Cholinergic synapse	7	1.52174	0.0321712	100623707, 100736562, 110261346, 102165618, 397394, 100623628, 100622559	187	113	8812	2.91912	0.999718	0.243721	0.225198
KEGG_PATHWAY	ssc04360:Axon guidance	9	1.95652	0.0383326	100623707, 100519549, 100156429, 100192438, 100158082, 397394, 100152497, 414399, 100622559	187	182	8812	2.33026	0.999943	0.281857	0.260436
KEGG_PATHWAY	ssc04213:Longevity regulating pathway - multiple species	5	1.08696	0.0394966	100623707, 100145903, 414426, 100623628, 100622559	187	61	8812	3.86254	0.999958	0.282118	0.260677
KEGG_PATHWAY	ssc04914:Progesterone-mediated oocyte maturation	6	1.30435	0.0447953	100623707, 100152117, 100621961, 100623628, 100622559, 100522174	187	92	8812	3.07324	0.999989	0.293816	0.271486
GOTERM_BP_DIRECT	GO:0006468~protein phosphorylation	8	1.73913	0.046466	397016, 100523669, 100623707, 100145903, 397663, 100736562, 414426, 100623628	387	128	15075	2.43459	1	1	1
KEGG_PATHWAY	ssc05231:Choline metabolism in cancer	6	1.30435	0.0521191	100519446, 100623707, 100152497, 100312967, 100520187, 100622559	187	96	8812	2.94519	0.999998	0.307621	0.284242
KEGG_PATHWAY	ssc05163:Human cytomegalovirus infection	10	2.17391	0.0522588	100623707, 100157291, 100736562, 110261346, 102165618, 100158082, 100520187, 100525156, 100623628, 100622559	187	228	8812	2.0668	0.999999	0.307621	0.284242
KEGG_PATHWAY	ssc05200:Pathways in cancer	18	3.91304	0.0529109	100623707, 100624604, 100153454, 100152497, 100624229, 100520187, 100525156, 100156773, 100623628, 100622559, 100519446, 100157291, 102165618, 110261346, 397394, 397142, 397340, 100623280	187	527	8812	1.60951	0.999999	0.307621	0.284242
KEGG_PATHWAY	ssc05214:Glioma	5	1.08696	0.0601122	100623707, 397394, 100152497, 100520187, 100622559	187	70	8812	3.36593	1	0.321354	0.296931
KEGG_PATHWAY	ssc05223:Non-small cell lung cancer	5	1.08696	0.0601122	100623707, 100152497, 100520187, 397340, 100622559	187	70	8812	3.36593	1	0.321354	0.296931
KEGG_PATHWAY	ssc04510:Focal adhesion	9	1.95652	0.0611776	100156660, 110261011, 100623707, 100153454, 100520187, 414399, 100622559, 100153199, 100520849	187	200	8812	2.12053	1	0.321354	0.296931
KEGG_PATHWAY	ssc04922:Glucagon signaling pathway	6	1.30435	0.0622022	100145903, 100736562, 414426, 100158082, 397394, 100623628	187	101	8812	2.79939	1	0.321354	0.296931
KEGG_PATHWAY	ssc05161:Hepatitis B	8	1.73913	0.0629853	100623707, 100736562, 110256149, 397142, 100520187, 397340, 100520418, 100622559	187	167	8812	2.25739	1	0.321354	0.296931
KEGG_PATHWAY	ssc04910:Insulin signaling pathway	7	1.52174	0.0678305	100623707, 100145903, 414426, 100521277, 100520187, 100623628, 100622559	187	136	8812	2.42545	1	0.339152	0.313377
KEGG_PATHWAY	ssc05220:Chronic myeloid leukemia	5	1.08696	0.0736099	100623707, 397142, 100520187, 397340, 100622559	187	75	8812	3.14153	1	0.354324	0.327395
KEGG_PATHWAY	ssc05418:Fluid shear stress and atherosclerosis	7	1.52174	0.0736994	100623707, 100145903, 733590, 100145887, 100520418, 100622559, 396925	187	139	8812	2.3731	1	0.354324	0.327395
KEGG_PATHWAY	ssc04140:Autophagy - animal	7	1.52174	0.0798506	100623707, 100145903, 100739486, 100157312, 100623628, 100622559, 100154908	187	142	8812	2.32296	1	0.376654	0.348028
KEGG_PATHWAY	ssc05417:Lipid and atherosclerosis	9	1.95652	0.0888309	100623707, 110256149, 100158082, 397394, 100152497, 100520418, 100622559, 100153199, 396925	187	217	8812	1.95441	1	0.403777	0.37309
KEGG_PATHWAY	ssc04921:Oxytocin signaling pathway	7	1.52174	0.0929921	100145903, 733590, 414426, 100158082, 397394, 100157312, 100623628	187	148	8812	2.22879	1	0.415143	0.383593
KEGG_PATHWAY	ssc04024:cAMP signaling pathway	9	1.95652	0.0956028	100519446, 100623707, 100049696, 100736562, 100623420, 397394, 100623628, 100622559, 100153199	187	221	8812	1.91904	1	0.419311	0.387443
KEGG_PATHWAY	ssc05203:Viral carcinogenesis	8	1.73913	0.112051	100623707, 100522589, 100736562, 100518262, 397340, 100623628, 100622559, 100622191	187	192	8812	1.96346	1	0.463859	0.428606
KEGG_PATHWAY	ssc04380:Osteoclast differentiation	6	1.30435	0.118504	100623707, 100736562, 100158082, 100624570, 100520418, 100622559	187	123	8812	2.29868	1	0.463859	0.428606
KEGG_PATHWAY	ssc05210:Colorectal cancer	5	1.08696	0.118642	100623707, 100624229, 397142, 100520187, 100622559	187	89	8812	2.64736	1	0.463859	0.428606
KEGG_PATHWAY	ssc04370:VEGF signaling pathway	4	0.869565	0.118748	100623707, 100158082, 100152497, 100622559	187	57	8812	3.30688	1	0.463859	0.428606
KEGG_PATHWAY	ssc05167:Kaposi sarcoma-associated herpesvirus infection	8	1.73913	0.120906	100623707, 100736562, 110261346, 102165618, 100158082, 100152497, 100520418, 100622559	187	196	8812	1.92339	1	0.465024	0.429683
KEGG_PATHWAY	ssc04666:Fc gamma R-mediated phagocytosis	5	1.08696	0.133291	100519446, 110261011, 100623707, 100152497, 100622559	187	93	8812	2.53349	1	0.476041	0.439862
KEGG_PATHWAY	ssc01522:Endocrine resistance	5	1.08696	0.133291	100623707, 100520187, 100156773, 100623628, 100622559	187	93	8812	2.53349	1	0.476041	0.439862
KEGG_PATHWAY	ssc05235:PD-L1 expression and PD-1 checkpoint pathway in cancer	5	1.08696	0.140883	100623707, 110256149, 100158082, 100152497, 100622559	187	95	8812	2.48016	1	0.48168	0.445072
KEGG_PATHWAY	ssc05221:Acute myeloid leukemia	4	0.869565	0.162684	100623707, 100520187, 397340, 100622559	187	66	8812	2.85594	1	0.528195	0.488052
KEGG_PATHWAY	ssc04015:Rap1 signaling pathway	8	1.73913	0.169825	100156660, 110261011, 100623707, 110256149, 100152497, 100624229, 100622559, 100153199	187	214	8812	1.76161	1	0.537421	0.496577
KEGG_PATHWAY	ssc05211:Renal cell carcinoma	4	0.869565	0.173042	100623707, 100520187, 100622559, 100153199	187	68	8812	2.77194	1	0.539436	0.498439
KEGG_PATHWAY	ssc04810:Regulation of actin cytoskeleton	8	1.73913	0.175652	100520446, 100623707, 100622228, 100520187, 414399, 100525156, 100622559, 110257086	187	217	8812	1.73725	1	0.539436	0.498439
KEGG_PATHWAY	ssc05170:Human immunodeficiency virus 1 infection	8	1.73913	0.179093	100623707, 110256149, 110261346, 102165618, 100158082, 100152497, 100520418, 100622559	187	219	8812	1.72139	1	0.539436	0.498439
KEGG_PATHWAY	ssc05135:Yersinia infection	6	1.30435	0.184648	100623707, 110256149, 100152497, 100520418, 100622559, 100522174	187	143	8812	1.97719	1	0.549548	0.507783
KEGG_PATHWAY	ssc04917:Prolactin signaling pathway	4	0.869565	0.188914	100623707, 100520187, 397340, 100622559	187	71	8812	2.65482	1	0.55563	0.513402
KEGG_PATHWAY	ssc04650:Natural killer cell mediated cytotoxicity	5	1.08696	0.2027	100623707, 100158082, 100152497, 100520187, 100622559	187	110	8812	2.14195	1	0.589243	0.544461
KEGG_PATHWAY	ssc04662:B cell receptor signaling pathway	4	0.869565	0.221681	100623707, 100158082, 100520187, 100622559	187	77	8812	2.44795	1	0.629775	0.581912
KEGG_PATHWAY	ssc01521:EGFR tyrosine kinase inhibitor resistance	4	0.869565	0.227253	100623707, 100152497, 100520187, 100622559	187	78	8812	2.41656	1	0.63835	0.589836
KEGG_PATHWAY	ssc04071:Sphingolipid signaling pathway	5	1.08696	0.238487	100519446, 100623707, 100126279, 100525156, 100622559	187	118	8812	1.99674	1	0.662464	0.612117
KEGG_PATHWAY	ssc05165:Human papillomavirus infection	10	2.17391	0.256728	100623707, 100522589, 100736562, 100153454, 100518262, 100520187, 100156773, 100623628, 100622559, 110255925	187	328	8812	1.43668	1	0.680322	0.628618
KEGG_PATHWAY	ssc05225:Hepatocellular carcinoma	6	1.30435	0.259487	100623707, 100152497, 397142, 100520187, 102167672, 100622559	187	163	8812	1.73459	1	0.680322	0.628618
KEGG_PATHWAY	ssc04630:JAK-STAT signaling pathway	6	1.30435	0.259487	100157042, 100623707, 397488, 100520187, 397340, 100622559	187	163	8812	1.73459	1	0.680322	0.628618
KEGG_PATHWAY	ssc04915:Estrogen signaling pathway	5	1.08696	0.308849	100623707, 100736562, 100520187, 100623628, 100622559	187	133	8812	1.77154	1	0.749633	0.692661
KEGG_PATHWAY	ssc04923:Regulation of lipolysis in adipocytes	3	0.652174	0.323979	100623707, 100623628, 100622559	187	55	8812	2.57035	1	0.771378	0.712754
KEGG_PATHWAY	ssc05215:Prostate cancer	4	0.869565	0.330521	100623707, 100736562, 100520187, 100622559	187	96	8812	1.96346	1	0.77953	0.720286
KEGG_PATHWAY	ssc05213:Endometrial cancer	3	0.652174	0.347213	100623707, 100520187, 100622559	187	58	8812	2.4374	1	0.790743	0.730646
KEGG_PATHWAY	ssc05146:Amoebiasis	4	0.869565	0.347927	100623707, 100153454, 100623628, 100622559	187	99	8812	1.90396	1	0.790743	0.730646
KEGG_PATHWAY	ssc04620:Toll-like receptor signaling pathway	4	0.869565	0.376826	100623707, 110256149, 100520418, 100622559	187	104	8812	1.81242	1	0.833686	0.770326
KEGG_PATHWAY	ssc04625:C-type lectin receptor signaling pathway	4	0.869565	0.382579	100623707, 100158082, 100624570, 100622559	187	105	8812	1.79516	1	0.837645	0.773984
KEGG_PATHWAY	ssc04066:HIF-1 signaling pathway	4	0.869565	0.405465	100623707, 397394, 100152497, 100622559	187	109	8812	1.72928	1	0.856554	0.791456
KEGG_PATHWAY	ssc04932:Non-alcoholic fatty liver disease	5	1.08696	0.428793	100623707, 100145903, 100519270, 414426, 100622559	187	158	8812	1.49123	1	0.871531	0.805295
KEGG_PATHWAY	ssc05205:Proteoglycans in cancer	6	1.30435	0.440632	100623707, 397394, 100152497, 100520187, 100623628, 100622559	187	206	8812	1.37251	1	0.88365	0.816493
KEGG_PATHWAY	ssc04151:PI3K-Akt signaling pathway	9	1.95652	0.450905	100623707, 100145903, 100736562, 397488, 110261346, 102165618, 100153454, 100520187, 100622559	187	347	8812	1.22221	1	0.88365	0.816493
KEGG_PATHWAY	ssc04919:Thyroid hormone signaling pathway	4	0.869565	0.466952	100623707, 100152497, 100623628, 100622559	187	120	8812	1.57077	1	0.897984	0.829737
KEGG_PATHWAY	ssc05206:MicroRNAs in cancer	7	1.52174	0.49688	100623707, 100152497, 100520187, 100037301, 100622559, 100622191, 606746	187	267	8812	1.23543	1	0.94106	0.86954
KEGG_PATHWAY	ssc05208:Chemical carcinogenesis - reactive oxygen species	6	1.30435	0.52946	100519446, 100623707, 100520187, 497236, 100520418, 100622559	187	227	8812	1.24554	1	0.980482	0.905965
KEGG_PATHWAY	ssc05224:Breast cancer	4	0.869565	0.594646	100623707, 100520187, 100156773, 100622559	187	145	8812	1.29994	1	1	0.927711
KEGG_PATHWAY	ssc05226:Gastric cancer	4	0.869565	0.613171	100623707, 397142, 100520187, 100622559	187	149	8812	1.26505	1	1	0.927711
KEGG_PATHWAY	ssc04218:Cellular senescence	4	0.869565	0.635522	100623707, 110256149, 100158082, 100622559	187	154	8812	1.22397	1	1	0.927711
KEGG_PATHWAY	ssc05169:Epstein-Barr virus infection	5	1.08696	0.648094	100623707, 110256149, 100518262, 100520418, 100622559	187	209	8812	1.12734	1	1	0.927711
KEGG_PATHWAY	ssc05132:Salmonella infection	5	1.08696	0.78668	110256149, 414399, 100151740, 100520418, 100622559	187	253	8812	0.931284	1	1	0.927711
KEGG_PATHWAY	ssc05415:Diabetic cardiomyopathy	4	0.869565	0.812428	100623707, 100049696, 397394, 100622559	187	205	8812	0.919473	1	1	0.927711
KEGG_PATHWAY	ssc05162:Measles	3	0.652174	0.818288	100623707, 397340, 100622559	187	146	8812	0.968281	1	1	0.927711
KEGG_PATHWAY	ssc05010:Alzheimer disease	7	1.52174	0.827158	100623707, 397663, 100158082, 110257100, 100520418, 100622559, 100517374	187	384	8812	0.859013	1	1	0.927711
KEGG_PATHWAY	ssc05020:Prion disease	5	1.08696	0.833553	100623707, 100736562, 100158082, 100623628, 100622559	187	273	8812	0.863059	1	1	0.927711
KEGG_PATHWAY	ssc05160:Hepatitis C	3	0.652174	0.848521	100623707, 100520187, 100622559	187	157	8812	0.900439	1	1	0.927711
KEGG_PATHWAY	ssc04613:Neutrophil extracellular trap formation	3	0.652174	0.892066	100623707, 100152497, 100622559	187	177	8812	0.798695	1	1	0.927711
KEGG_PATHWAY	ssc05171:Coronavirus disease - COVID-19	4	0.869565	0.902568	100623707, 100152497, 100622559, 100124383	187	250	8812	0.753968	1	1	0.927711
KEGG_PATHWAY	ssc05012:Parkinson disease	4	0.869565	0.926082	397394, 100152497, 110257100, 100623628	187	268	8812	0.703328	1	1	0.927711
Annotation Cluster 25	Enrichment Score: 0.9889217520129975
Category	Term	Count	%	PValue	Genes	List Total	Pop Hits	Pop Total	Fold Enrichment	Bonferroni	Benjamini	FDR
KEGG_PATHWAY	ssc04728:Dopaminergic synapse	9	1.95652	0.00616372	100037286, 100736562, 110261346, 102165618, 100158082, 397394, 100623628, 100521141, 100628097	187	130	8812	3.26236	0.786837	0.184072	0.170082
KEGG_PATHWAY	ssc04713:Circadian entrainment	7	1.52174	0.0181157	100513431, 100736562, 110261346, 102165618, 397394, 110259950, 100623628	187	99	8812	3.33193	0.989647	0.192427	0.177802
KEGG_PATHWAY	ssc04371:Apelin signaling pathway	8	1.73913	0.0267165	100145903, 733590, 414426, 110261346, 102165618, 397142, 100156773, 100623628	187	138	8812	2.73177	0.998852	0.230009	0.212528
KEGG_PATHWAY	ssc04724:Glutamatergic synapse	7	1.52174	0.0321712	100519446, 100156419, 110261346, 102165618, 100158082, 100626077, 100623628	187	113	8812	2.91912	0.999718	0.243721	0.225198
KEGG_PATHWAY	ssc04725:Cholinergic synapse	7	1.52174	0.0321712	100623707, 100736562, 110261346, 102165618, 397394, 100623628, 100622559	187	113	8812	2.91912	0.999718	0.243721	0.225198
KEGG_PATHWAY	ssc05032:Morphine addiction	5	1.08696	0.129561	110261346, 102165618, 100623628, 100521141, 100152819	187	92	8812	2.56103	1	0.476041	0.439862
KEGG_PATHWAY	ssc05034:Alcoholism	7	1.52174	0.152312	396631, 100736562, 110261346, 102165618, 100520187, 100157312, 100623628	187	171	8812	1.92901	1	0.501026	0.462948
KEGG_PATHWAY	ssc04726:Serotonergic synapse	4	0.869565	0.455963	397663, 110261346, 102165618, 100623628	187	118	8812	1.59739	1	0.88365	0.816493
KEGG_PATHWAY	ssc04727:GABAergic synapse	3	0.652174	0.576223	110261346, 102165618, 100623628	187	91	8812	1.55351	1	1	0.924357
KEGG_PATHWAY	ssc04723:Retrograde endocannabinoid signaling	3	0.652174	0.827028	110261346, 102165618, 100623628	187	149	8812	0.948785	1	1	0.927711
KEGG_PATHWAY	ssc04740:Olfactory transduction	5	1.08696	1	110261346, 397394, 100623628, 100521141, 100152819	187	1621	8812	0.145352	1	1	1
Annotation Cluster 26	Enrichment Score: 0.9703210543666647
Category	Term	Count	%	PValue	Genes	List Total	Pop Hits	Pop Total	Fold Enrichment	Bonferroni	Benjamini	FDR
UP_SEQ_FEATURE	DOMAIN:Rho-GAP	5	1.08696	0.0519029	100520745, 100623707, 100520047, 110261209, 100520849	432	67	20576	3.55445	1	1	0.988785
INTERPRO	IPR000198:Rho GTPase-activating protein domain	5	1.08696	0.0613649	100520745, 100623707, 100520047, 110261209, 100520849	439	67	19760	3.35906	1	1	0.997593
INTERPRO	IPR008936:Rho GTPase activation protein	5	1.08696	0.147609	100520745, 100623707, 100520047, 110261209, 100520849	439	92	19760	2.44627	1	1	0.997593
SMART	SM00324:RhoGAP	4	0.869565	0.27957	100520745, 100623707, 100520047, 100520849	284	64	9838	2.16505	1	1	1
Annotation Cluster 27	Enrichment Score: 0.8855731255120703
Category	Term	Count	%	PValue	Genes	List Total	Pop Hits	Pop Total	Fold Enrichment	Bonferroni	Benjamini	FDR
UP_SEQ_FEATURE	DOMAIN:WW	4	0.869565	0.103772	100520047, 100157283, 100626361, 497636	432	54	20576	3.52812	1	1	0.988785
INTERPRO	IPR001202:WW domain	4	0.869565	0.122497	100520047, 100157283, 100626361, 497636	439	55	19760	3.27356	1	1	0.997593
SMART	SM00456:WW	4	0.869565	0.17341	100520047, 100157283, 100626361, 497636	284	50	9838	2.77127	1	1	1
Annotation Cluster 28	Enrichment Score: 0.8446058494112799
Category	Term	Count	%	PValue	Genes	List Total	Pop Hits	Pop Total	Fold Enrichment	Bonferroni	Benjamini	FDR
GOTERM_MF_DIRECT	GO:0046983~protein dimerization activity	9	1.95652	0.0343827	100037286, 733590, 100519270, 100524070, 414414, 100623772, 397340, 100511671, 100628097	370	160	15798	2.40172	1	1	0.998058
GOTERM_CC_DIRECT	GO:0005667~transcription factor complex	8	1.73913	0.0847166	100037286, 397016, 100524070, 100736562, 100154048, 397142, 100511671, 100628097	399	173	18272	2.11766	1	0.937178	0.913351
UP_SEQ_FEATURE	DOMAIN:BHLH	5	1.08696	0.217021	100037286, 100519270, 100524070, 100511671, 100628097	432	114	20576	2.08902	1	1	0.988785
INTERPRO	IPR011598:Myc-type, basic helix-loop-helix (bHLH) domain	5	1.08696	0.246726	100037286, 100519270, 100524070, 100511671, 100628097	439	114	19760	1.97418	1	1	0.997593
SMART	SM00353:HLH	5	1.08696	0.383657	100037286, 100519270, 100524070, 100511671, 100628097	284	109	9838	1.58903	1	1	1
Annotation Cluster 29	Enrichment Score: 0.7238040085548503
Category	Term	Count	%	PValue	Genes	List Total	Pop Hits	Pop Total	Fold Enrichment	Bonferroni	Benjamini	FDR
INTERPRO	IPR000306:Zinc finger, FYVE-type	3	0.652174	0.157795	100151740, 100154908, 100737604	439	32	19760	4.21982	1	1	0.997593
UP_SEQ_FEATURE	DOMAIN:FYVE-type	3	0.652174	0.181309	100151740, 100154908, 100737604	432	37	20576	3.86186	1	1	0.988785
UP_SEQ_FEATURE	ZN_FING:FYVE-type	3	0.652174	0.181309	100151740, 100154908, 100737604	432	37	20576	3.86186	1	1	0.988785
INTERPRO	IPR017455:Zinc finger, FYVE-related	3	0.652174	0.197646	100151740, 100154908, 100737604	439	37	19760	3.64957	1	1	0.997593
SMART	SM00064:FYVE	3	0.652174	0.234509	100151740, 100154908, 100737604	284	32	9838	3.24758	1	1	1
Annotation Cluster 30	Enrichment Score: 0.7184025248492926
Category	Term	Count	%	PValue	Genes	List Total	Pop Hits	Pop Total	Fold Enrichment	Bonferroni	Benjamini	FDR
GOTERM_BP_DIRECT	GO:0035335~peptidyl-tyrosine dephosphorylation	3	0.652174	0.0840002	100625763, 100521277, 100521585	387	19	15075	6.15055	1	1	1
UP_SEQ_FEATURE	DOMAIN:Tyrosine-protein phosphatase	5	1.08696	0.0902366	100525219, 100625763, 100521277, 100521585, 100517509	432	81	20576	2.9401	1	1	0.988785
UP_SEQ_FEATURE	DOMAIN:TYR_PHOSPHATASE_2	5	1.08696	0.116804	100525219, 100625763, 100521277, 100521585, 100517509	432	89	20576	2.67582	1	1	0.988785
INTERPRO	IPR000387:Protein-tyrosine/Dual specificity phosphatase	5	1.08696	0.120042	100525219, 100625763, 100521277, 100521585, 100517509	439	85	19760	2.64773	1	1	0.997593
INTERPRO	IPR003595:Protein-tyrosine phosphatase, catalytic	4	0.869565	0.185735	100525219, 100625763, 100521277, 100521585	439	67	19760	2.68725	1	1	0.997593
INTERPRO	IPR000242:Protein-tyrosine phosphatase, receptor/non-receptor type	3	0.652174	0.230304	100625763, 100521277, 100521585	439	41	19760	3.29352	1	1	0.997593
INTERPRO	IPR016130:Protein-tyrosine phosphatase, active site	4	0.869565	0.243517	100525219, 100625763, 100521277, 100521585	439	77	19760	2.33825	1	1	0.997593
UP_KW_MOLECULAR_FUNCTION	KW-0904~Protein phosphatase	4	0.869565	0.276519	100525219, 100625763, 100158082, 100521277	192	79	8247	2.17484	1	0.915968	0.898686
SMART	SM00404:PTPc_motif	4	0.869565	0.303256	100525219, 100625763, 100521277, 100521585	284	67	9838	2.06811	1	1	1
SMART	SM00194:PTPc	3	0.652174	0.320339	100625763, 100521277, 100521585	284	40	9838	2.59806	1	1	1
GOTERM_MF_DIRECT	GO:0004725~protein tyrosine phosphatase activity	4	0.869565	0.420967	100525219, 100625763, 100521277, 100521585	370	101	15798	1.69098	1	1	0.998058
Annotation Cluster 31	Enrichment Score: 0.7119857959884006
Category	Term	Count	%	PValue	Genes	List Total	Pop Hits	Pop Total	Fold Enrichment	Bonferroni	Benjamini	FDR
KEGG_PATHWAY	ssc04720:Long-term potentiation	5	1.08696	0.0480671	100158082, 397394, 100623628, 100153199, 100522174	187	65	8812	3.62485	0.999996	0.300419	0.277587
KEGG_PATHWAY	ssc04922:Glucagon signaling pathway	6	1.30435	0.0622022	100145903, 100736562, 414426, 100158082, 397394, 100623628	187	101	8812	2.79939	1	0.321354	0.296931
KEGG_PATHWAY	ssc04114:Oocyte meiosis	6	1.30435	0.109731	100152117, 100158082, 397394, 100621961, 100623628, 100522174	187	120	8812	2.35615	1	0.463859	0.428606
KEGG_PATHWAY	ssc05031:Amphetamine addiction	4	0.869565	0.167839	100736562, 100158082, 397394, 100623628	187	67	8812	2.81331	1	0.537421	0.496577
KEGG_PATHWAY	ssc04924:Renin secretion	4	0.869565	0.17829	100736562, 100158082, 100623628, 100152819	187	69	8812	2.73177	1	0.539436	0.498439
KEGG_PATHWAY	ssc04310:Wnt signaling pathway	5	1.08696	0.453564	100154048, 100158082, 397394, 397142, 100623628	187	164	8812	1.43668	1	0.88365	0.816493
KEGG_PATHWAY	ssc05152:Tuberculosis	5	1.08696	0.542677	100736562, 100158082, 397394, 100157587, 396628	187	184	8812	1.28052	1	0.983089	0.908374
KEGG_PATHWAY	ssc05020:Prion disease	5	1.08696	0.833553	100623707, 100736562, 100158082, 100623628, 100622559	187	273	8812	0.863059	1	1	0.927711
Annotation Cluster 32	Enrichment Score: 0.664394490557239
Category	Term	Count	%	PValue	Genes	List Total	Pop Hits	Pop Total	Fold Enrichment	Bonferroni	Benjamini	FDR
INTERPRO	IPR023298:P-type ATPase, transmembrane domain	4	0.869565	0.0620739	100624673, 100623420, 100154720, 106505385	439	41	19760	4.39136	1	1	0.997593
INTERPRO	IPR018303:P-type ATPase, phosphorylation site	3	0.652174	0.189569	100624673, 100623420, 100154720	439	36	19760	3.75095	1	1	0.997593
INTERPRO	IPR001757:Cation-transporting P-type ATPase	3	0.652174	0.197646	100624673, 100623420, 100154720	439	37	19760	3.64957	1	1	0.997593
INTERPRO	IPR023299:P-type ATPase, cytoplasmic domain N	3	0.652174	0.197646	100624673, 100623420, 100154720	439	37	19760	3.64957	1	1	0.997593
INTERPRO	IPR008250:P-type ATPase, A domain	3	0.652174	0.197646	100624673, 100623420, 100154720	439	37	19760	3.64957	1	1	0.997593
INTERPRO	IPR023214:HAD-like domain	4	0.869565	0.225842	100624673, 100623420, 100521177, 100154720	439	74	19760	2.43305	1	1	0.997593
UP_KW_MOLECULAR_FUNCTION	KW-1278~Translocase	3	0.652174	0.365304	100624673, 100623420, 100154720	192	55	8247	2.3429	1	0.997035	0.978223
UP_KW_LIGAND	KW-0460~Magnesium	8	1.73913	0.645721	100624673, 100525727, 102163141, 100145903, 100623420, 100514689, 399540, 100154720	136	251	4455	1.04406	1	1	1
Annotation Cluster 33	Enrichment Score: 0.6513881639195856
Category	Term	Count	%	PValue	Genes	List Total	Pop Hits	Pop Total	Fold Enrichment	Bonferroni	Benjamini	FDR
GOTERM_CC_DIRECT	GO:0005874~microtubule	9	1.95652	0.0738783	100525739, 100152205, 100624604, 100145887, 100519172, 100516319, 100626792, 100155388, 100156189	399	201	18272	2.0505	1	0.934033	0.910286
INTERPRO	IPR019821:Kinesin, motor region, conserved site	3	0.652174	0.230304	100525739, 100624604, 100626792	439	41	19760	3.29352	1	1	0.997593
GOTERM_MF_DIRECT	GO:1990939~ATP-dependent microtubule motor activity	3	0.652174	0.231064	100525739, 100624604, 100626792	370	39	15798	3.28441	1	1	0.998058
UP_SEQ_FEATURE	DOMAIN:Kinesin motor	3	0.652174	0.235091	100525739, 100624604, 100626792	432	44	20576	3.24747	1	1	0.988785
INTERPRO	IPR001752:Kinesin, motor domain	3	0.652174	0.255019	100525739, 100624604, 100626792	439	44	19760	3.06896	1	1	0.997593
GOTERM_BP_DIRECT	GO:0007018~microtubule-based movement	4	0.869565	0.322524	100525739, 100624604, 100157611, 100626792	387	78	15075	1.99761	1	1	1
SMART	SM00129:KISc	3	0.652174	0.362545	100525739, 100624604, 100626792	284	44	9838	2.36188	1	1	1
Annotation Cluster 34	Enrichment Score: 0.5926970275265342
Category	Term	Count	%	PValue	Genes	List Total	Pop Hits	Pop Total	Fold Enrichment	Bonferroni	Benjamini	FDR
UP_KW_CELLULAR_COMPONENT	KW-0946~Virion	3	0.652174	0.119532	100519535, 100521762, 100622191	215	32	11466	4.99971	0.986809	0.609993	0.609993
UP_KW_MOLECULAR_FUNCTION	KW-0543~Viral nucleoprotein	3	0.652174	0.160681	100519535, 100521762, 100622191	192	31	8247	4.15675	0.999907	0.683651	0.670752
UP_KW_MOLECULAR_FUNCTION	KW-0687~Ribonucleoprotein	5	1.08696	0.867883	100519535, 100521762, 100155078, 100499509, 100622191	192	265	8247	0.810436	1	1	1
Annotation Cluster 35	Enrichment Score: 0.5273668947769856
Category	Term	Count	%	PValue	Genes	List Total	Pop Hits	Pop Total	Fold Enrichment	Bonferroni	Benjamini	FDR
GOTERM_BP_DIRECT	GO:0045732~positive regulation of protein catabolic process	4	0.869565	0.147854	100628048, 100157283, 100622552, 100626361	387	52	15075	2.99642	1	1	1
GOTERM_BP_DIRECT	GO:0043161~proteasome-mediated ubiquitin-dependent protein catabolic process	6	1.30435	0.259713	397665, 102158088, 100157283, 100622552, 100626361, 100521141	387	134	15075	1.74419	1	1	1
GOTERM_BP_DIRECT	GO:0000209~protein polyubiquitination	6	1.30435	0.264579	102158088, 100157283, 100622552, 100626361, 100155634, 100157435	387	135	15075	1.73127	1	1	1
GOTERM_BP_DIRECT	GO:0016567~protein ubiquitination	6	1.30435	0.764978	100157283, 100622552, 100626361, 100155634, 100517250, 100521141	387	248	15075	0.942423	1	1	1
Annotation Cluster 36	Enrichment Score: 0.5211113340913389
Category	Term	Count	%	PValue	Genes	List Total	Pop Hits	Pop Total	Fold Enrichment	Bonferroni	Benjamini	FDR
GOTERM_BP_DIRECT	GO:0006897~endocytosis	6	1.30435	0.17683	100156660, 100519857, 397663, 397488, 100738636, 100187577	387	116	15075	2.01484	1	1	1
UP_KW_BIOLOGICAL_PROCESS	KW-0254~Endocytosis	3	0.652174	0.218222	397663, 397488, 100187577	98	46	5091	3.38798	1	1	1
GOTERM_CC_DIRECT	GO:0043235~receptor complex	4	0.869565	0.708292	100519549, 397663, 397488, 100187577	399	167	18272	1.09687	1	1	0.977337
Annotation Cluster 37	Enrichment Score: 0.5191594993386384
Category	Term	Count	%	PValue	Genes	List Total	Pop Hits	Pop Total	Fold Enrichment	Bonferroni	Benjamini	FDR
UP_SEQ_FEATURE	DOMAIN:C2	6	1.30435	0.178029	100625267, 100157283, 100152057, 100626361, 100152497, 100525671	432	142	20576	2.01252	1	1	0.988785
INTERPRO	IPR000008:C2 calcium-dependent membrane targeting	5	1.08696	0.315804	100625267, 100157283, 100152057, 100626361, 100152497	439	128	19760	1.75826	1	1	0.997593
SMART	SM00239:C2	5	1.08696	0.492735	100625267, 100157283, 100152057, 100626361, 100152497	284	126	9838	1.37464	1	1	1
Annotation Cluster 38	Enrichment Score: 0.5167651537919246
Category	Term	Count	%	PValue	Genes	List Total	Pop Hits	Pop Total	Fold Enrichment	Bonferroni	Benjamini	FDR
UP_KW_MOLECULAR_FUNCTION	KW-0489~Methyltransferase	6	1.30435	0.249918	100628131, 100623006, 100153676, 100157920, 606746, 100518583	192	146	8247	1.7652	1	0.915968	0.898686
UP_SEQ_FEATURE	DOMAIN:SET	3	0.652174	0.289618	100628131, 100623006, 100157920	432	51	20576	2.80174	1	1	0.988785
SMART	SM00317:SET	3	0.652174	0.29897	100628131, 100623006, 100157920	284	38	9838	2.7348	1	1	1
INTERPRO	IPR001214:SET domain	3	0.652174	0.312684	100628131, 100623006, 100157920	439	51	19760	2.64773	1	1	0.997593
KEGG_PATHWAY	ssc00310:Lysine degradation	3	0.652174	0.385317	100628131, 100623006, 100157920	187	63	8812	2.24395	1	0.837645	0.773984
Annotation Cluster 39	Enrichment Score: 0.46986500828233907
Category	Term	Count	%	PValue	Genes	List Total	Pop Hits	Pop Total	Fold Enrichment	Bonferroni	Benjamini	FDR
UP_SEQ_FEATURE	DOMAIN:KRAB	8	1.73913	0.239281	100523106, 100517149, 100620909, 110261322, 100623772, 100155634, 110261306, 100157970	432	240	20576	1.58765	1	1	0.988785
INTERPRO	IPR001909:Krueppel-associated box	8	1.73913	0.309358	100523106, 100517149, 100620909, 110261322, 100623772, 100155634, 110261306, 100157970	439	248	19760	1.45198	1	1	0.997593
SMART	SM00349:KRAB	8	1.73913	0.52606	100523106, 100517149, 100620909, 110261322, 100623772, 100155634, 110261306, 100157970	284	237	9838	1.16931	1	1	1
Annotation Cluster 40	Enrichment Score: 0.41645185462799933
Category	Term	Count	%	PValue	Genes	List Total	Pop Hits	Pop Total	Fold Enrichment	Bonferroni	Benjamini	FDR
UP_KW_MOLECULAR_FUNCTION	KW-0328~Glycosyltransferase	6	1.30435	0.167688	780413, 100627772, 100519965, 100525611, 100525885, 110255925	192	126	8247	2.04539	0.99994	0.683651	0.670752
GOTERM_BP_DIRECT	GO:0006486~protein glycosylation	5	1.08696	0.363447	780413, 100627772, 100519965, 100525611, 100525885	387	119	15075	1.6367	1	1	1
UP_KW_DOMAIN	KW-0735~Signal-anchor	3	0.652174	0.924063	780413, 100627772, 100525885	289	185	12768	0.716431	1	1	1
Annotation Cluster 41	Enrichment Score: 0.41248166952975773
Category	Term	Count	%	PValue	Genes	List Total	Pop Hits	Pop Total	Fold Enrichment	Bonferroni	Benjamini	FDR
UP_KW_BIOLOGICAL_PROCESS	KW-0498~Mitosis	4	0.869565	0.199981	100623735, 100145887, 100155634, 110256100	98	81	5091	2.56538	0.999999	1	1
UP_KW_BIOLOGICAL_PROCESS	KW-0132~Cell division	4	0.869565	0.344456	100517429, 100145887, 100155634, 110256100	98	109	5091	1.90638	1	1	1
GOTERM_BP_DIRECT	GO:0051301~cell division	5	1.08696	0.450045	100622496, 100623735, 100517429, 100145887, 110256100	387	134	15075	1.45349	1	1	1
UP_KW_BIOLOGICAL_PROCESS	KW-0131~Cell cycle	4	0.869565	0.72226	100517429, 100145887, 100155634, 110256100	98	194	5091	1.07111	1	1	1
Annotation Cluster 42	Enrichment Score: 0.35989910747219583
Category	Term	Count	%	PValue	Genes	List Total	Pop Hits	Pop Total	Fold Enrichment	Bonferroni	Benjamini	FDR
INTERPRO	IPR017871:ABC transporter, conserved site	3	0.652174	0.361353	100127449, 100520049, 100144452	439	57	19760	2.36902	1	1	0.997593
UP_SEQ_FEATURE	DOMAIN:ABC transporter	3	0.652174	0.381473	100127449, 100520049, 100144452	432	63	20576	2.26808	1	1	0.988785
INTERPRO	IPR003593:AAA+ ATPase domain	5	1.08696	0.406297	100127449, 100520049, 100144452, 100525121, 100520370	439	146	19760	1.54149	1	1	0.997593
INTERPRO	IPR003439:ABC transporter-like	3	0.652174	0.408685	100127449, 100520049, 100144452	439	63	19760	2.1434	1	1	0.997593
GOTERM_MF_DIRECT	GO:0042626~ATPase activity, coupled to transmembrane movement of substances	3	0.652174	0.496632	100127449, 100520049, 100144452	370	71	15798	1.80411	1	1	0.998058
SMART	SM00382:AAA	5	1.08696	0.609458	100127449, 100520049, 100144452, 100525121, 100520370	284	146	9838	1.18633	1	1	1
Annotation Cluster 43	Enrichment Score: 0.3277364491858612
Category	Term	Count	%	PValue	Genes	List Total	Pop Hits	Pop Total	Fold Enrichment	Bonferroni	Benjamini	FDR
UP_KW_MOLECULAR_FUNCTION	KW-9996~Developmental protein	7	1.52174	0.37624	733590, 100151986, 100145887, 100154253, 100156773, 110255925, 100156189	192	214	8247	1.40501	1	0.997035	0.978223
UP_KW_MOLECULAR_FUNCTION	KW-0217~Developmental protein	7	1.52174	0.37624	733590, 100151986, 100145887, 100154253, 100156773, 110255925, 100156189	192	214	8247	1.40501	1	0.997035	0.978223
UP_KW_BIOLOGICAL_PROCESS	KW-0221~Differentiation	3	0.652174	0.73428	733590, 100151986, 100145887	98	135	5091	1.15442	1	1	1
Annotation Cluster 44	Enrichment Score: 0.3153677845904133
Category	Term	Count	%	PValue	Genes	List Total	Pop Hits	Pop Total	Fold Enrichment	Bonferroni	Benjamini	FDR
UP_SEQ_FEATURE	DOMAIN:PDZ	5	1.08696	0.399191	100511418, 100157291, 100514689, 100626077, 100151838	432	153	20576	1.55652	1	1	0.988785
INTERPRO	IPR001478:PDZ domain	5	1.08696	0.445952	100511418, 100157291, 100514689, 100626077, 100151838	439	154	19760	1.46141	1	1	0.997593
SMART	SM00228:PDZ	5	1.08696	0.635957	100511418, 100157291, 100514689, 100626077, 100151838	284	151	9838	1.14705	1	1	1
Annotation Cluster 45	Enrichment Score: 0.2955615839804199
Category	Term	Count	%	PValue	Genes	List Total	Pop Hits	Pop Total	Fold Enrichment	Bonferroni	Benjamini	FDR
UP_SEQ_FEATURE	DOMAIN:Phorbol-ester/DAG-type	3	0.652174	0.439893	100153706, 100145887, 100312967	432	71	20576	2.01252	1	1	0.988785
INTERPRO	IPR002219:Protein kinase C-like, phorbol ester/diacylglycerol binding	3	0.652174	0.483482	100153706, 100145887, 100312967	439	73	19760	1.84978	1	1	0.997593
SMART	SM00109:C1	3	0.652174	0.610362	100153706, 100145887, 100312967	284	71	9838	1.4637	1	1	1
Annotation Cluster 46	Enrichment Score: 0.27024010895196016
Category	Term	Count	%	PValue	Genes	List Total	Pop Hits	Pop Total	Fold Enrichment	Bonferroni	Benjamini	FDR
GOTERM_CC_DIRECT	GO:0005834~heterotrimeric G-protein complex	3	0.652174	0.168902	110261346, 102165618, 100525156	399	34	18272	4.04069	1	1	0.977337
GOTERM_BP_DIRECT	GO:0007186~G-protein coupled receptor signaling pathway	5	1.08696	0.915472	100516349, 100157291, 110261346, 102165618, 100525156	387	268	15075	0.726744	1	1	1
UP_KW_MOLECULAR_FUNCTION	KW-0807~Transducer	7	1.52174	1	100520965, 100516349, 110261346, 102165618, 100152497, 100525156, 397172	192	1861	8247	0.161565	1	1	1
Annotation Cluster 47	Enrichment Score: 0.25188026828222904
Category	Term	Count	%	PValue	Genes	List Total	Pop Hits	Pop Total	Fold Enrichment	Bonferroni	Benjamini	FDR
INTERPRO	IPR015943:WD40/YVTN repeat-like-containing domain	9	1.95652	0.452749	100524371, 100512109, 100627475, 100512788, 100153537, 100516964, 110261346, 100154048, 100513744	439	334	19760	1.21288	1	1	0.997593
INTERPRO	IPR019775:WD40 repeat, conserved site	5	1.08696	0.484759	100524371, 100153537, 100516964, 110261346, 100154048	439	162	19760	1.38924	1	1	0.997593
INTERPRO	IPR001680:WD40 repeat	7	1.52174	0.534405	100524371, 100512788, 100153537, 100516964, 110261346, 100154048, 100513744	439	266	19760	1.18451	1	1	0.997593
UP_SEQ_FEATURE	REPEAT:WD	6	1.30435	0.539745	100524371, 100153537, 100516964, 110261346, 100154048, 100513744	432	230	20576	1.24251	1	1	0.988785
INTERPRO	IPR020472:G-protein beta WD-40 repeat	3	0.652174	0.565094	100524371, 100516964, 110261346	439	85	19760	1.58864	1	1	0.997593
INTERPRO	IPR017986:WD40-repeat-containing domain	6	1.30435	0.621114	100524371, 100153537, 100516964, 110261346, 100154048, 100513744	439	241	19760	1.12062	1	1	0.997593
SMART	SM00320:WD40	7	1.52174	0.776431	100524371, 100512788, 100153537, 100516964, 110261346, 100154048, 100513744	284	264	9838	0.918507	1	1	1
Annotation Cluster 48	Enrichment Score: 0.2422219329353714
Category	Term	Count	%	PValue	Genes	List Total	Pop Hits	Pop Total	Fold Enrichment	Bonferroni	Benjamini	FDR
INTERPRO	IPR013761:Sterile alpha motif/pointed domain	4	0.869565	0.498823	100519549, 100525921, 100516194, 100154253	439	120	19760	1.50038	1	1	0.997593
UP_SEQ_FEATURE	DOMAIN:SAM	3	0.652174	0.5406	100519549, 100516194, 100154253	432	86	20576	1.6615	1	1	0.988785
INTERPRO	IPR001660:Sterile alpha motif domain	3	0.652174	0.590161	100519549, 100516194, 100154253	439	89	19760	1.51724	1	1	0.997593
SMART	SM00454:SAM	3	0.652174	0.675024	100519549, 100516194, 100154253	284	80	9838	1.29903	1	1	1
Annotation Cluster 49	Enrichment Score: 0.23298856624105527
Category	Term	Count	%	PValue	Genes	List Total	Pop Hits	Pop Total	Fold Enrichment	Bonferroni	Benjamini	FDR
UP_SEQ_FEATURE	DOMAIN:Fibronectin type-III	6	1.30435	0.408691	100519549, 100192438, 397488, 100521277, 100511594, 100158059	432	199	20576	1.43607	1	1	0.988785
INTERPRO	IPR003961:Fibronectin, type III	6	1.30435	0.469069	100519549, 100192438, 397488, 100521277, 100511594, 100158059	439	204	19760	1.32386	1	1	0.997593
SMART	SM00060:FN3	5	1.08696	0.61485	100519549, 397488, 100521277, 100511594, 100158059	284	147	9838	1.17826	1	1	1
INTERPRO	IPR013783:Immunoglobulin-like fold	12	2.6087	0.992302	100519549, 733617, 100192438, 397399, 397488, 100622552, 100511531, 100518262, 100521277, 100511594, 100158059, 396925	439	914	19760	0.590959	1	1	0.997593
Annotation Cluster 50	Enrichment Score: 0.19633596378830775
Category	Term	Count	%	PValue	Genes	List Total	Pop Hits	Pop Total	Fold Enrichment	Bonferroni	Benjamini	FDR
UP_KW_BIOLOGICAL_PROCESS	KW-0399~Innate immunity	4	0.869565	0.391553	100517745, 100145887, 100624570, 100124383	98	118	5091	1.76098	1	1	1
UP_KW_BIOLOGICAL_PROCESS	KW-0391~Immunity	4	0.869565	0.662196	100517745, 100145887, 100624570, 100124383	98	177	5091	1.17399	1	1	1
GOTERM_BP_DIRECT	GO:0045087~innate immune response	3	0.652174	0.993607	100517745, 100145887, 100624570	387	274	15075	0.426498	1	1	1
Annotation Cluster 51	Enrichment Score: 0.13384414684014198
Category	Term	Count	%	PValue	Genes	List Total	Pop Hits	Pop Total	Fold Enrichment	Bonferroni	Benjamini	FDR
UP_SEQ_FEATURE	DOMAIN:Ankyrin_rpt-contain_dom	4	0.869565	0.455996	100523638, 100517505, 100152333, 100626649	432	119	20576	1.601	1	1	0.988785
UP_KW_DOMAIN	KW-0040~ANK repeat	5	1.08696	0.679609	100523638, 100511531, 100517505, 100152333, 100626649	289	204	12768	1.08284	1	1	1
INTERPRO	IPR020683:Ankyrin repeat-containing domain	5	1.08696	0.741062	100523638, 100511531, 100517505, 100152333, 100626649	439	226	19760	0.995827	1	1	0.997593
UP_SEQ_FEATURE	REPEAT:ANK	4	0.869565	0.826505	100523638, 100517505, 100152333, 100626649	432	213	20576	0.894453	1	1	0.988785
INTERPRO	IPR002110:Ankyrin repeat	4	0.869565	0.872835	100523638, 100517505, 100152333, 100626649	439	222	19760	0.811016	1	1	0.997593
SMART	SM00248:ANK	4	0.869565	0.94991	100523638, 100517505, 100152333, 100626649	284	215	9838	0.644481	1	1	1
Annotation Cluster 52	Enrichment Score: 0.09987548750880419
Category	Term	Count	%	PValue	Genes	List Total	Pop Hits	Pop Total	Fold Enrichment	Bonferroni	Benjamini	FDR
UP_SEQ_FEATURE	DOMAIN:BTB	4	0.869565	0.730624	100624908, 100523514, 100156549, 102161885	432	180	20576	1.05844	1	1	0.988785
INTERPRO	IPR000210:BTB/POZ-like	4	0.869565	0.765021	100624908, 100523514, 100156549, 102161885	439	180	19760	1.00025	1	1	0.997593
INTERPRO	IPR011333:BTB/POZ fold	4	0.869565	0.804513	100624908, 100523514, 100156549, 102161885	439	193	19760	0.932879	1	1	0.997593
SMART	SM00225:BTB	4	0.869565	0.886335	100624908, 100523514, 100156549, 102161885	284	176	9838	0.787292	1	1	1
Annotation Cluster 53	Enrichment Score: 0.08702305513122476
Category	Term	Count	%	PValue	Genes	List Total	Pop Hits	Pop Total	Fold Enrichment	Bonferroni	Benjamini	FDR
INTERPRO	IPR011992:EF-hand-like domain	7	1.52174	0.583312	100521504, 100152205, 100517429, 100152497, 100157402, 414399, 497636	439	278	19760	1.13338	1	1	0.997593
UP_SEQ_FEATURE	DOMAIN:EF-hand	4	0.869565	0.855388	100152205, 100152497, 100157402, 414399	432	226	20576	0.843002	1	1	0.988785
INTERPRO	IPR002048:EF-hand domain	4	0.869565	0.878536	100152205, 100152497, 100157402, 414399	439	225	19760	0.800202	1	1	0.997593
GOTERM_MF_DIRECT	GO:0005509~calcium ion binding	11	2.3913	0.914632	100625267, 106509249, 100152205, 100525579, 100152497, 100157402, 414399, 100157312, 100623926, 100156773, 100187577	370	616	15798	0.762452	1	1	0.998058
INTERPRO	IPR018247:EF-Hand 1, calcium-binding site	3	0.652174	0.915831	100152205, 100152497, 414399	439	183	19760	0.737892	1	1	0.997593
Annotation Cluster 54	Enrichment Score: 0.08542031456844136
Category	Term	Count	%	PValue	Genes	List Total	Pop Hits	Pop Total	Fold Enrichment	Bonferroni	Benjamini	FDR
UP_SEQ_FEATURE	DOMAIN:RING-type	6	1.30435	0.758662	100519814, 100516964, 100155634, 100517846, 100521783, 100518407	432	301	20576	0.949428	1	1	0.988785
INTERPRO	IPR001841:Zinc finger, RING-type	6	1.30435	0.785875	100519814, 100516964, 100155634, 100517846, 100521783, 100518407	439	295	19760	0.915486	1	1	0.997593
SMART	SM00184:RING	6	1.30435	0.851063	100519814, 100516964, 100155634, 100517846, 100521783, 100518407	284	250	9838	0.83138	1	1	1
INTERPRO	IPR017907:Zinc finger, RING-type, conserved site	3	0.652174	0.897337	100516964, 100155634, 100517846	439	172	19760	0.785082	1	1	0.997593
Annotation Cluster 55	Enrichment Score: 0.07818297938859882
Category	Term	Count	%	PValue	Genes	List Total	Pop Hits	Pop Total	Fold Enrichment	Bonferroni	Benjamini	FDR
INTERPRO	IPR001806:Small GTPase superfamily	4	0.869565	0.617402	100155164, 100624229, 100153199, 100520849	439	143	19760	1.25906	1	1	0.997593
GOTERM_MF_DIRECT	GO:0003924~GTPase activity	6	1.30435	0.801614	100155164, 110261346, 100624229, 100525156, 100153199, 100520849	370	286	15798	0.895747	1	1	0.998058
INTERPRO	IPR005225:Small GTP-binding protein domain	3	0.652174	0.887736	100155164, 100624229, 100153199	439	167	19760	0.808588	1	1	0.997593
UP_KW_LIGAND	KW-0342~GTP-binding	4	0.869565	0.951847	100155164, 100626254, 100624229, 100153199	136	204	4455	0.642301	1	1	1
GOTERM_MF_DIRECT	GO:0005525~GTP binding	5	1.08696	0.972077	100155164, 100626254, 100624229, 100153199, 100520849	370	363	15798	0.588117	1	1	0.998058
Annotation Cluster 56	Enrichment Score: 0.02908014391567217
Category	Term	Count	%	PValue	Genes	List Total	Pop Hits	Pop Total	Fold Enrichment	Bonferroni	Benjamini	FDR
UP_KW_DOMAIN	KW-0433~Leucine-rich repeat	4	0.869565	0.890047	100511418, 100157771, 397396, 100155918	289	227	12768	0.778501	1	1	1
INTERPRO	IPR003591:Leucine-rich repeat, typical subtype	3	0.652174	0.925922	100511418, 397396, 100155918	439	190	19760	0.710706	1	1	0.997593
INTERPRO	IPR001611:Leucine-rich repeat	4	0.869565	0.952029	100511418, 100157771, 397396, 100155918	439	283	19760	0.636203	1	1	0.997593
SMART	SM00369:LRR_TYP	3	0.652174	0.975084	100511418, 397396, 100155918	284	190	9838	0.546961	1	1	1
Annotation Cluster 57	Enrichment Score: 0.02183307877313847
Category	Term	Count	%	PValue	Genes	List Total	Pop Hits	Pop Total	Fold Enrichment	Bonferroni	Benjamini	FDR
INTERPRO	IPR013098:Immunoglobulin I-set	3	0.652174	0.826113	100521277, 100511594, 396925	439	142	19760	0.950945	1	1	0.997593
INTERPRO	IPR003598:Immunoglobulin subtype 2	4	0.869565	0.894301	733617, 100521277, 100511594, 396925	439	234	19760	0.769425	1	1	0.997593
GOTERM_CC_DIRECT	GO:0009897~external side of plasma membrane	4	0.869565	0.93893	733617, 397399, 397488, 396925	399	273	18272	0.670981	1	1	0.977337
SMART	SM00408:IGc2	4	0.869565	0.967049	733617, 100521277, 100511594, 396925	284	234	9838	0.592151	1	1	1
INTERPRO	IPR003599:Immunoglobulin subtype	4	0.869565	0.998485	733617, 100521277, 100511594, 396925	439	475	19760	0.379043	1	1	0.998485
UP_SEQ_FEATURE	DOMAIN:Ig-like	5	1.08696	0.999137	733617, 397399, 100521277, 100511594, 396925	432	620	20576	0.38411	1	1	0.999137
INTERPRO	IPR007110:Immunoglobulin-like domain	5	1.08696	0.99954	733617, 397399, 100521277, 100511594, 396925	439	620	19760	0.362995	1	1	0.99954
SMART	SM00409:IG	4	0.869565	0.999916	733617, 100521277, 100511594, 396925	284	475	9838	0.291712	1	1	1
Annotation Cluster 58	Enrichment Score: 0.011704815446300896
Category	Term	Count	%	PValue	Genes	List Total	Pop Hits	Pop Total	Fold Enrichment	Bonferroni	Benjamini	FDR
UP_SEQ_FEATURE	TOPO_DOM:Extracellular	3	0.652174	0.945751	397663, 397488, 397172	432	219	20576	0.652461	1	1	0.988785
UP_SEQ_FEATURE	TOPO_DOM:Cytoplasmic	3	0.652174	0.984943	397663, 397488, 397172	432	290	20576	0.49272	1	1	0.988785
UP_SEQ_FEATURE	CARBOHYD:N-linked (GlcNAc...) asparagine	4	0.869565	0.990143	397663, 397488, 397172, 100124383	432	396	20576	0.481107	1	1	0.990143
Annotation Cluster 59	Enrichment Score: 1.4476197917518635E-6
Category	Term	Count	%	PValue	Genes	List Total	Pop Hits	Pop Total	Fold Enrichment	Bonferroni	Benjamini	FDR
UP_KW_CELLULAR_COMPONENT	KW-0472~Membrane	116	25.2174	0.999984	100127449, 397663, 100522740, 100513988, 110255925, 100623956, 100520446, 100519446, 100157771, 100520965, 100158186, 100628048, 100516855, 100519965, 100520049, 100525579, 102165618, 100233171, 100520849, 100153506, 396743, 397399, 100154792, 100623420, 110259950, 100151838, 100155918, 100517374, 100155939, 100153116, 397367, 397488, 100624229, 100154720, 100621879, 100157797, 100153199, 1006216…	215	7690	11466	0.804461	1	1	1
UP_KW_DOMAIN	KW-1133~Transmembrane helix	51	11.087	1	100127449, 780413, 397663, 100523234, 110255925, 100157970, 100515440, 100523759, 100519446, 100158186, 100519643, 100628048, 100312967, 100233171, 396743, 397399, 100154792, 100624673, 100524219, 100521504, 100522279, 100151838, 100155918, 100517374, 100152749, 397488, 100521277, 100621635, 100521436, 100524827, 100627772, 100192438, 106505093, 100187577, 397172, 100512109, 733617, 100739587, 10…	289	3787	12768	0.594977	1	1	1
UP_KW_DOMAIN	KW-0812~Transmembrane	79	17.1739	1	100127449, 780413, 110255201, 100126279, 397663, 100523234, 100522740, 100157699, 110255925, 100157970, 100523638, 100515440, 100523759, 100519446, 100520965, 100158186, 100519643, 100628048, 100520049, 110257100, 100312967, 100233171, 396743, 397399, 100156773, 100154792, 100624673, 100524219, 100521504, 100522279, 110259950, 100518540, 100151838, 100155918, 100517374, 100152749, 110260258, 3973…	289	5253	12768	0.664423	1	1	1
UP_SEQ_FEATURE	TRANSMEM:Helical	87	18.913	1	100127449, 110255201, 100126279, 397663, 100523234, 100522740, 100157699, 100157970, 100523638, 100515440, 100523759, 100519446, 100520965, 100158186, 100519643, 100628048, 100519965, 100520049, 100525579, 110257100, 100312967, 100233171, 396743, 397399, 100620753, 100622655, 100156773, 100154792, 100624673, 100524219, 100521504, 100522279, 100623420, 110259950, 100518540, 100151838, 100517374, 1…	432	6805	20576	0.608931	1	1	1
GOTERM_CC_DIRECT	GO:0016021~integral component of membrane	88	19.1304	1	100127449, 780413, 110255201, 100126279, 397663, 100523234, 100522740, 100157699, 110255925, 100157970, 100523638, 100515440, 100523759, 100519446, 100158186, 100519643, 100628048, 100519965, 100520049, 100525579, 110257100, 100312967, 100233171, 396743, 397399, 100620753, 100622655, 100156773, 100154792, 100624673, 100524219, 100521504, 100522279, 100623420, 100518540, 100151838, 100155918, 1005…	399	6648	18272	0.606185	1	1	1
