# Supplementary material for: Bovine milk consumption affects the transcriptome of porcine adipose stem cells: Do exosomes play any role?
Source: PLoS One. 2024 Dec 20;19(12):e0302702. doi: 10.1371/journal.pone.0302702 (PMC11661651; doi:10.1371/journal.pone.0302702)
Supplement: S6 File — (XLSX) [file pone.0302702.s006.xlsx]

## Sheet: miR cow milk
Species	tag	product	product_Location	sequence	bta_milk_exos1	bta_milk_exos2	Mean	% abundance		product	tag	product	product_Location	sequence	bta_milk_exos1	bta_milk_exos2	Mean
Bos	bta-let-7a-1	bta-let-7a-5p	chr8:86884877..86884898:+	TGAGGTAGTAGGTTGTATAGTT	2772.24	2867.61	2819.92	1.07314		miR-106b	bta-mir-106b	bta-miR-106b	chr25:36892057..36892077:+	TAAAGTGCTGACAGTGCAGAT	19.3467	14.3498	16.8482
Bos	bta-let-7a-2	bta-let-7a-5p	chr15:33347615..33347636:-	TGAGGTAGTAGGTTGTATAGTT	2772.85	2853.91	2813.38	1.07065		miR-107	bta-mir-107	bta-miR-107	chr26:11288004..11288025:-	AGCAGCATTGTACAGGGCTATC	330.347	311.194	320.771
Bos	bta-let-7a-3	bta-let-7a-5p	chr5:117119388..117119409:+	TGAGGTAGTAGGTTGTATAGTT	2772.41	2850.65	2811.53	1.06994		miR-10a	bta-mir-10a	bta-miR-10a	chr19:38549275..38549297:+	TACCCTGTAGATCCGAATTTGTG	252.093	386.465	319.279
Bos	bta-let-7a-3	bta-let-7a-3p	chr5:117119436..117119456:+	CTATACAATCTACTGTCTTTC	2.40451	3.65267	3.02859	0.00115255		miR-375	bta-mir-375	bta-miR-375	chr2:107667524..107667546:-	TTTTGTTCGTTCGGCTCGCGTGA	1790.95	2375.54	2083.24
Bos	bta-let-7b	bta-let-7b	chr5:117120190..117120211:+	TGAGGTAGTAGGTTGTGTGGTT	1762.67	1949.56	1856.12	0.706355		miR-127	bta-mir-127	bta-miR-127	chr21:67429798..67429819:+	TCGGATCCGTCTGAGCTTGGCT	28.1909	43.7016	35.9462
Bos	bta-let-7c	bta-let-7c	chr1:19930511..19930532:-	TGAGGTAGTAGGTTGTATGGTT	2623.58	2703.36	2663.47	1.0136		miR-10b	bta-mir-10b	bta-miR-10b	chr2:20797663..20797685:-	TACCCTGTAGAACCGAATTTGTG	269.007	390.379	329.693
Bos	bta-let-7d	bta-let-7d	chr8:86887438..86887459:+	AGAGGTAGTAGGTTGCATAGTT	818.217	1018.29	918.256	0.349447		miR-133a	bta-mir-133a-2	bta-miR-133a	chr24:34844466..34844487:+	TTTGGTCCCCTTCAACCAGCTG	1.24371	10.1101	5.67689
Bos	bta-let-7e	bta-let-7e	chr18:58015043..58015063:+	TGAGGTAGGAGGTTGTATAGT	1076.69	1187.76	1132.23	0.430874		miR-130a	bta-mir-130a	bta-miR-130a	chr15:82197765..82197786:+	CAGTGCAATGTTAAAAGGGCAT	9.15137	6.65307	7.90222
Bos	bta-let-7f-1	bta-let-7f	chr8:86885231..86885252:+	TGAGGTAGTAGATTGTATAGTT	2115.38	2146.75	2131.07	0.810989		miR-125b	bta-mir-125b-1	bta-miR-125b	chr15:33298867..33298888:-	TCCCTGAGACCCTAACTTGTGA	72.7905	276.005	174.398
Bos	bta-let-7f-2	bta-let-7f	chrX:96383586..96383607:-	TGAGGTAGTAGATTGTATAGTT	2120.32	2144.55	2132.44	0.811509		miR-125a	bta-mir-125a	bta-miR-125a	chr18:58015549..58015571:+	TCCCTGAGACCCTTTAACCTGTG	240.833	1206.5	723.666
Bos	bta-let-7g	bta-let-7g	chr22:49189344..49189365:+	TGAGGTAGTAGTTTGTACAGTT	1946.48	1910.38	1928.43	0.733874		miR-126-3p	bta-mir-126	bta-miR-126-3p	chr11:104131455..104131475:+	CGTACCGTGAGTAATAATGCG	19.8994	27.395	23.6472
Bos	bta-let-7i	bta-let-7i	chr5:51209138..51209159:-	TGAGGTAGTAGTTTGTGCTGTT	234.087	184.781	209.434	0.0797013		miR-181a	bta-mir-181a-2	bta-miR-181a	chr11:95709449..95709472:+	AACATTCAACGCTGTCGGTGAGTT	4544.34	2992.24	3768.29
Bos	bta-mir-100	bta-miR-100	chr15:33353437..33353458:-	AACCCGTAGATCCGAACTTGTG	498.021	1548.25	1023.13	0.389359		miR-132	bta-mir-132	bta-miR-132	chr19:23651161..23651182:-	TAACAGTCTACAGCCATGGTCG	0.994971	0	0.497486
Bos	bta-mir-101-1	bta-miR-101	chr3:80666467..80666487:+	TACAGTACTGTGATAACTGAA	351.938	320.891	336.415	0.128024		miR-148a	bta-mir-148a	bta-miR-148a	chr4:70414294..70414315:+	TCAGTGCACTACAGAACTTTGT	17251.6	21472.2	19361.9
Bos	bta-mir-101-2	bta-miR-101	chr8:39940842..39940862:-	TACAGTACTGTGATAACTGAA	351.938	320.891	336.415	0.128024		miR-147	bta-mir-147	bta-miR-147	chr10:65243388..65243409:-	GTGTGCGGAAATGCTTCTGCTA	0.497486	0	0.248743
Bos	bta-mir-103-1	bta-miR-103	chr20:189861..189883:-	AGCAGCATTGTACAGGGCTATGA	348.754	334.676	341.715	0.130041		miR-146a	bta-mir-146a	bta-miR-146a	chr7:74185055..74185078:+	TGAGAACTGAATTCCATAGGTTGT	93.0298	106.645	99.8373
Bos	bta-mir-103-2	bta-miR-103	chr13:51742428..51742450:-	AGCAGCATTGTACAGGGCTATGA	348.754	334.676	341.715	0.130041		miR-146b	bta-mir-146b	bta-miR-146b	chr26:22930915..22930938:+	TGAGAACTGAATTCCATAGGCTGT	86.065	91.7733	88.9192
Bos	bta-mir-106a	bta-miR-106a	chrX:17918574..17918595:-	AAAAGTGCTTACAGTGCAGGTA	16.023	19.8288	17.9259	0.00682179		miR-2403	bta-mir-2403	bta-miR-2403	chr28:15505097..15505117:+	CTCGGGAAGCTAGCTGGCCTT	0	0.559082	0.279541
Bos	bta-mir-106b	bta-miR-106b	chr25:36892057..36892077:+	TAAAGTGCTGACAGTGCAGAT	19.3467	14.3498	16.8482	0.00641168		miR-2419-5p	bta-mir-2419	bta-miR-2419-5p	chr4:66346517..66346538:-	ATCGCATCAACACTCGTCTGTT	98.7786	103.057	100.918
Bos	bta-mir-107	bta-miR-107	chr26:11288004..11288025:-	AGCAGCATTGTACAGGGCTATC	330.347	311.194	320.771	0.122071		miR-150	bta-mir-150	bta-miR-150	chr18:56407900..56407922:-	TCTCCCAACCCTTGTACCAGTGT	216.317	190.53	203.424
Bos	bta-mir-10a	bta-miR-10a	chr19:38549275..38549297:+	TACCCTGTAGATCCGAATTTGTG	252.093	386.465	319.279	0.121503		miR-151-5p	bta-mir-151	bta-miR-151-5p	chr14:4030326..4030346:+	tcgaggagctcacagtctagt	2.84751	4.56583	3.70667
Bos	bta-mir-10b	bta-miR-10b	chr2:20797663..20797685:-	TACCCTGTAGAACCGAATTTGTG	269.007	390.379	329.693	0.125466		miR-148b	bta-mir-148b	bta-miR-148b	chr5:25849779..25849800:-	TCAGTGCATCACAGAACTTTGT	14811.9	18714.2	16763.1
Bos	bta-mir-124a-1	bta-miR-124a	chr8:9153432..9153454:+	TAAGGCACGCGGTGAATGCCAAG	0	0.782715	0.391357	0.000148933		rr21439-1a-3p-miR	rr21439-1a	rr21439-1a-3p-miR	chr8:82270478..82270497:+	ACCATTGCCTTAGTTGGAAG	0.497486	0	0.248743
Bos	bta-mir-124a-2	bta-miR-124a	chr14:30815470..30815492:+	TAAGGCACGCGGTGAATGCCAAG	0	0.782715	0.391357	0.000148933		rr21440-1a-3p-miR	rr21440-1a	rr21440-1a-3p-miR	chr8:82270442..82270461:-	ACCATTGCCTTAGTTGGAAG	0.497486	0	0.248743
Bos	bta-mir-124b	bta-miR-124b	chr13:54827556..54827578:-	TAAGGCACGCGGTGAATGCCAAG	0	0.782715	0.391357	0.000148933		rr23896-1a-5p-miR	rr23896-1a	rr23896-1a-5p-miR	chr7:19007485..19007505:+	CTTGGGGGAGCGAGTCTGTGG	2.3216	0	1.1608
Bos	bta-mir-125a	bta-miR-125a	chr18:58015549..58015571:+	TCCCTGAGACCCTTTAACCTGTG	240.833	1206.5	723.666	0.275395		miR-1343-3p	bta-mir-1343	bta-miR-1343-3p	chr15:66264896..66264915:+	CTCCTGGGGCCCGCACTCTC	0.663314	1.43498	1.04915
Bos	bta-mir-125b-1	bta-miR-125b	chr15:33298867..33298888:-	TCCCTGAGACCCTAACTTGTGA	72.7905	276.005	174.398	0.0663679		miR-181d	bta-mir-181d	bta-miR-181d	chr7:12915272..12915294:+	AACATTCATTGTTGTCGGTGGGT	203.318	147.271	175.295
Bos	bta-mir-125b-2	bta-miR-125b	chr1:19881398..19881419:-	TCCCTGAGACCCTAACTTGTGA	72.7905	276.005	174.398	0.0663679		miR-182	bta-mir-182	bta-miR-182	chr4:94406763..94406786:-	TTTGGCAATGGTAGAACTCACACT	2756.81	3597.62	3177.21
Bos	bta-mir-126	bta-miR-126-5p	chr11:104131417..104131437:+	CATTATTACTTTTGGTACGCG	163.374	168.284	165.829	0.0631071		miR-1839	bta-mir-1839	bta-miR-1839	chr14:1883888..1883911:-	AAGGTAGATAGAACAGGTCTTGTT	65.4091	16.642	41.0256
Bos	bta-mir-126	bta-miR-126-3p	chr11:104131455..104131475:+	CGTACCGTGAGTAATAATGCG	19.8994	27.395	23.6472	0.00899907		miR-2284w	bta-mir-2284w	bta-miR-2284w	chrX:2676193..2676213:+	AAGAGTTTGTTCGGGTTTCTC	0	0.652262	0.326131
Bos	bta-mir-127	bta-miR-127	chr21:67429798..67429819:+	TCGGATCCGTCTGAGCTTGGCT	28.1909	43.7016	35.9462	0.0136795		miR-20b	bta-mir-20b	bta-miR-20b	chrX:17918175..17918196:-	CAAAGTGCTCACAGTGCAGGTA	8.89236	9.91438	9.40337
Bos	bta-mir-128-1	bta-miR-128	chr2:62007764..62007784:-	TCACAGTGAACCGGTCTCTTT	15.0335	30.9825	23.008	0.00875581		miR-2285aa	bta-mir-2285aa	bta-miR-2285aa	chr2:5205432..5205454:+	aaaactggaacgaacttttgggc	0.447737	0	0.223869
Bos	bta-mir-128-2	bta-miR-128	chr22:9738649..9738669:+	TCACAGTGAACCGGTCTCTTT	15.0335	30.9825	23.008	0.00875581		miR-2285t	bta-mir-2285t	bta-miR-2285t	chr3:7929187..7929208:-	agaatctggatgaactttttgg	44.69	37.0174	40.8537
Bos	bta-mir-1291	bta-miR-1291	chr5:31283919..31283942:+	TGGCCCTGACTGAAGACCTGCAGT	2.48743	0	1.24371	0.000473302		miR-6123	bta-mir-6123	bta-miR-6123	chr13:58091685..58091705:+	TGCCAAGCCCACGTTCAAAGG	1.98994	0	0.994971
Bos	bta-mir-1307	bta-miR-1307	chr26:24230119..24230140:-	ACTCGGCGTGGCGTCGGTCGTG	3.97989	3.91357	3.94673	0.00150195		miR-3432a	bta-mir-3432a-1	bta-miR-3432a	chr21:55746836..55746857:-	tgcgggatctttagttgtggtg	0.221105	0	0.110552
Bos	bta-mir-130a	bta-miR-130a	chr15:82197765..82197786:+	CAGTGCAATGTTAAAAGGGCAT	9.15137	6.65307	7.90222	0.00300723		miR-29b	bta-mir-29b-1	bta-miR-29b	chr4:95402702..95402724:-	TAGCACCATTTGAAATCAGTGTT	38.379	56.138	47.2585
Bos	bta-mir-130b	bta-miR-130b	chr17:74100549..74100570:-	CAGTGCAATGATGAAAGGGCAT	10.1463	4.69629	7.42131	0.00282422		miR-29d-3p	bta-mir-29d	bta-miR-29d-3p	chr16:77562591..77562612:+	TAGCACCATTTGAAATCGATTA	54.5059	91.4534	72.9796
Bos	bta-mir-132	bta-miR-132	chr19:23651161..23651182:-	TAACAGTCTACAGCCATGGTCG	0.994971	0	0.497486	0.000189321		rr15390-1a-5p-miR	rr15390-1a	rr15390-1a-5p-miR	chr2:65004694..65004715:-	TCTAGTTGGATTgctctccatg	1.98994	0	0.994971
Bos	bta-mir-133a-1	bta-miR-133a	chr13:55227307..55227328:-	TTTGGTCCCCTTCAACCAGCTG	1.24371	10.1101	5.67689	0.00216037		miR-32	bta-mir-32	bta-miR-32	chr8:100305202..100305224:-	TATTGCACATGACTAAGTTGCAT	25.1882	44.1768	34.6825
Bos	bta-mir-133a-2	bta-miR-133a	chr24:34844466..34844487:+	TTTGGTCCCCTTCAACCAGCTG	1.24371	10.1101	5.67689	0.00216037		miR-320a	bta-mir-320a-1	bta-miR-320a	chr8:70060389..70060410:-	AAAAGCTGGGTTGAGAGGGCGA	657.188	721.435	689.311
Bos	bta-mir-133b	bta-miR-133b	chr23:24312377..24312398:+	TTTGGTCCCCTTCAACCAGCTA	1.24371	10.1101	5.67689	0.00216037		miR-320a	bta-mir-320a-2	bta-miR-320a	chr20:15213971..15213992:+	AAAAGCTGGGTTGAGAGGGCGA	657.188	721.435	689.311
Bos	bta-mir-1343	bta-miR-1343-3p	chr15:66264896..66264915:+	CTCCTGGGGCCCGCACTCTC	0.663314	1.43498	1.04915	0.000399258		miR-6520	bta-mir-6520	bta-miR-6520	chr17:46090374..46090394:-	TTGAGTATTGTCAGAGAGAGC	0.248743	0	0.124371
Bos	bta-mir-135a-1	bta-miR-135a	chr22:49142044..49142066:+	TATGGCTTTTTATTCCTATGTGA	0.331657	1.95679	1.14422	0.00043544		miR-6517	bta-mir-6517	bta-miR-6517	chr10:42712645..42712667:+	TCAGGGTCCGTGAGCTCCTCGGC	0.994971	1.95679	1.47588
Bos	bta-mir-135a-2	bta-miR-135a	chr5:62117731..62117753:+	TATGGCTTTTTATTCCTATGTGA	0.331657	1.95679	1.14422	0.00043544		miR-6518	bta-mir-6518	bta-miR-6518	chr15:42911552..42911573:+	TCACGGAGAGGAGAAACTGCAC	2.98491	0	1.49246
Bos	bta-mir-135b	bta-miR-135b	chr16:3032010..3032032:-	TATGGCTTTTCATTCCTATGTGA	0.331657	0	0.165829	6.31069e-05		rr897-1a-5p-miR	rr897-1a	rr897-1a-5p-miR	chr3:19127529..19127548:-	GGGGGTTGAGAATGTCGCTC	0.613566	0	0.306783
Bos	bta-mir-1388	bta-miR-1388-5p	chr13:54375944..54375964:+	AGGACTGTCCAACCTGAGAAT	1.13711	0	0.568555	0.000216367		rr14458-1a-5p-miR	rr14458-1a	rr14458-1a-5p-miR	chr2:31531449..31531469:-	ACTCTTCCCTCCCTCGGCCGG	1.1608	0.782715	0.971757
Bos	bta-mir-1388	bta-miR-1388-3p	chr13:54375983..54376004:+	ATCTCAGGTTTGTCAGCCCGCA	0.994971	0	0.497486	0.000189321		rr15409-1a-3p-miR	rr15409-1a	rr15409-1a-3p-miR	chr2:65615871..65615893:+	AGAATCTGAATGAACTTTTTGGT	34.3147	30.8427	32.5787
Bos	bta-mir-140	bta-miR-140	chr18:37088192..37088213:+	TACCACAGGGTAGAACCACGGA	169.951	119.271	144.611	0.0550324		miR-184	bta-mir-184	bta-miR-184	chr21:25913822..25913843:+	TGGACGGAGAACTGATAAGGGT	2.98491	0.978393	1.98165
Bos	bta-mir-141	bta-miR-141	chr5:103859016..103859037:-	TAACACTGTCTGGTAAAGATGG	4185.86	7890.14	6038	2.29779		let-7g	bta-let-7g	bta-let-7g	chr22:49189344..49189365:+	TGAGGTAGTAGTTTGTACAGTT	1946.48	1910.38	1928.43
Bos	bta-mir-142	bta-miR-142-5p	chr19:9527357..9527376:-	CATAAAGTAGAAAGCACTAC	138.32	198.862	168.591	0.0641582		miR-183	bta-mir-183	bta-miR-183	chr4:94411473..94411495:-	TATGGCACTGGTAGAATTCACTG	76.8615	361.027	218.944
Bos	bta-mir-142	bta-miR-142-3p	chr19:9527316..9527337:-	AGTGTTTCCTACTTTATGGATG	10.1155	19.5679	14.8417	0.00564809		miR-2440	bta-mir-2440	bta-miR-2440	chr5:111262381..111262400:-	TGCAGTGATGAGACCCTGGA	0.331657	0	0.165829
Bos	bta-mir-143	bta-miR-143	chr7:62809359..62809380:+	TGAGATGAAGCACTGTAGCTCG	210.128	259.437	234.783	0.0893478		miR-17-3p	bta-mir-17	bta-miR-17-3p	chr12:66226604..66226623:+	ACTGCAGTGAAGGCACTTGT	7.88238	4.34841	6.1154
Bos	bta-mir-145	bta-miR-145	chr7:62810748..62810770:+	GTCCAGTTTTCCCAGGAATCCCT	2.98491	0	1.49246	0.000567962		miR-450a	bta-mir-450a-2	bta-miR-450a	chrX:18179270..18179291:-	TTTTGCGATGTGTTCCTAATAT	1.49246	0	0.746229
Bos	bta-mir-1468	bta-miR-1468	chrX:101844110..101844131:+	CTCCGTTTGCCTGTTTTGCTGA	121.704	96.8609	109.282	0.041588		miR-1842	bta-mir-1842	bta-miR-1842	chr25:1744700..1744720:-	TGGCTCTGTGAGGTCGGCTCA	1.49246	0	0.746229
Bos	bta-mir-146a	bta-miR-146a	chr7:74185055..74185078:+	TGAGAACTGAATTCCATAGGTTGT	93.0298	106.645	99.8373	0.0379936		miR-188	bta-mir-188	bta-miR-188	chrX:92886841..92886862:+	CATCCCTTGCATGGTGGAGGGT	0	0.782715	0.391357
Bos	bta-mir-146b	bta-miR-146b	chr26:22930915..22930938:+	TGAGAACTGAATTCCATAGGCTGT	86.065	91.7733	88.9192	0.0338386		miR-190a	bta-mir-190a	bta-miR-190a	chr10:47321110..47321131:-	TGATATGTTTGATATATTAGGT	3.29999	3.04389	3.17194
Bos	bta-mir-147	bta-miR-147	chr10:65243388..65243409:-	GTGTGCGGAAATGCTTCTGCTA	0.497486	0	0.248743	9.46604e-05		rr50308-1a-3p-miR	rr50308-1a	rr50308-1a-3p-miR	chr18:50768858..50768879:-	CTGCTCGGCCTGACAGCTGCCG	1.98994	3.91357	2.95176
Bos	bta-mir-148a	bta-miR-148a	chr4:70414294..70414315:+	TCAGTGCACTACAGAACTTTGT	17251.6	21472.2	19361.9	7.36827		let-7a-5p	bta-let-7a-3	bta-let-7a-5p	chr5:117119388..117119409:+	TGAGGTAGTAGGTTGTATAGTT	2772.41	2850.65	2811.53
Bos	bta-mir-148b	bta-miR-148b	chr5:25849779..25849800:-	TCAGTGCATCACAGAACTTTGT	14811.9	18714.2	16763.1	6.37927		let-7c	bta-let-7c	bta-let-7c	chr1:19930511..19930532:-	TGAGGTAGTAGGTTGTATGGTT	2623.58	2703.36	2663.47
Bos	bta-mir-150	bta-miR-150	chr18:56407900..56407922:-	TCTCCCAACCCTTGTACCAGTGT	216.317	190.53	203.424	0.077414		miR-181b	bta-mir-181b-1	bta-miR-181b	chr16:79685811..79685834:-	AACATTCATTGCTGTCGGTGGGTT	281.141	228.282	254.712
Bos	bta-mir-151	bta-miR-151-3p	chr14:4030362..4030382:+	ctagactgaagctccttgagg	417.001	478.237	447.619	0.170344		miR-142-3p	bta-mir-142	bta-miR-142-3p	chr19:9527316..9527337:-	AGTGTTTCCTACTTTATGGATG	10.1155	19.5679	14.8417
Bos	bta-mir-151	bta-miR-151-5p	chr14:4030326..4030346:+	tcgaggagctcacagtctagt	2.84751	4.56583	3.70667	0.00141059		miR-34b	bta-mir-34b	bta-miR-34b	chr15:22134738..22134759:+	AGGCAGTGTAATTAGCTGATTG	0.663314	1.95679	1.31005
Bos	bta-mir-152	bta-miR-152	chr19:39081217..39081238:+	TCAGTGCATGACAGAACTTGGG	26.9057	17.9372	22.4214	0.0085326		miR-2320-5p	bta-mir-2320	bta-miR-2320-5p	chr16:50502455..50502477:+	TGGCACAGGGTCCAGCTGTCGGC	0	3.91357	1.95679
Bos	bta-mir-155	bta-miR-155	chr1:10227315..10227337:-	TTAATGCTAATCGTGATAGGGGT	11.4422	7.82715	9.63466	0.00366652		miR-26b	bta-mir-26b	bta-miR-26b	chr2:107133408..107133429:+	TTCAAGTAATTCAGGATAGGTT	1656.26	1924.13	1790.2
Bos	bta-mir-15a	bta-miR-15a	chr12:19596395..19596415:-	TAGCAGCACATAATGGTTTGT	36.1234	32.9392	34.5313	0.0131411		miR-21-5p	bta-mir-21	bta-miR-21-5p	chr19:11033079..11033102:+	TAGCTTATCAGACTGATGTTGACT	7258.38	6296.53	6777.45
Bos	bta-mir-15b	bta-miR-15b	chr1:107923436..107923457:-	TAGCAGCACATCATGGTTTACA	37.1184	30.9825	34.0504	0.0129581		miR-210	bta-mir-210	bta-miR-210	chr29:51025486..51025508:+	ACTGTGCGTGTGACAGCGGCTGA	7.82711	17.9372	12.8822
Bos	bta-mir-16a	bta-miR-16a	chr12:19596254..19596275:-	TAGCAGCACGTAAATATTGGTG	276.088	328.349	302.218	0.115011		miR-15a	bta-mir-15a	bta-miR-15a	chr12:19596395..19596415:-	TAGCAGCACATAATGGTTTGT	36.1234	32.9392	34.5313
Bos	bta-mir-16b	bta-miR-16b	chr1:107923292..107923312:-	TAGCAGCACGTAAATATTGGC	278.078	328.349	303.213	0.115389		miR-155	bta-mir-155	bta-miR-155	chr1:10227315..10227337:-	TTAATGCTAATCGTGATAGGGGT	11.4422	7.82715	9.63466
Bos	bta-mir-17	bta-miR-17-5p	chr12:66226567..66226590:+	CAAAGTGCTTACAGTGCAGGTAGT	15.824	30.7868	23.3054	0.00886898		miR-2284x	bta-mir-2284x	bta-miR-2284x	chr1:3607802..3607822:-	tgaaaagttcgttcgggtttt	1.11342	0.434841	0.774131
Bos	bta-mir-17	bta-miR-17-3p	chr12:66226604..66226623:+	ACTGCAGTGAAGGCACTTGT	7.88238	4.34841	6.1154	0.00232725		miR-30c	bta-mir-30c	bta-miR-30c	chr3:106059415..106059437:-	TGTAAACATCCTACACTCTCAGC	404.401	802.282	603.341
Bos	bta-mir-181a-1	bta-miR-181a	chr16:79685995..79686018:-	AACATTCAACGCTGTCGGTGAGTT	4542.35	2992.24	3767.3	1.43367		miR-103	bta-mir-103-2	bta-miR-103	chr13:51742428..51742450:-	AGCAGCATTGTACAGGGCTATGA	348.754	334.676	341.715
Bos	bta-mir-181a-2	bta-miR-181a	chr11:95709449..95709472:+	AACATTCAACGCTGTCGGTGAGTT	4544.34	2992.24	3768.29	1.43404		miR-103	bta-mir-103-1	bta-miR-103	chr20:189861..189883:-	AGCAGCATTGTACAGGGCTATGA	348.754	334.676	341.715
Bos	bta-mir-181b-1	bta-miR-181b	chr16:79685811..79685834:-	AACATTCATTGCTGTCGGTGGGTT	281.141	228.282	254.712	0.0969319		miR-16a	bta-mir-16a	bta-miR-16a	chr12:19596254..19596275:-	TAGCAGCACGTAAATATTGGTG	276.088	328.349	302.218
Bos	bta-mir-181b-2	bta-miR-181b	chr11:95710641..95710664:+	AACATTCATTGCTGTCGGTGGGTT	282.136	228.282	255.209	0.0971212		miR-15b	bta-mir-15b	bta-miR-15b	chr1:107923436..107923457:-	TAGCAGCACATCATGGTTTACA	37.1184	30.9825	34.0504
Bos	bta-mir-181c	bta-miR-181c	chr7:12915090..12915113:+	AACATTCAACCTGTCGGTGAGTTT	50.4451	35.2222	42.8336	0.0163006		miR-200b	bta-mir-200b	bta-miR-200b	chr16:52521993..52522013:-	TAATACTGCCTGGTAATGATG	2819.75	6587.09	4703.42
Bos	bta-mir-181d	bta-miR-181d	chr7:12915272..12915294:+	AACATTCATTGTTGTCGGTGGGT	203.318	147.271	175.295	0.0667093		miR-181c	bta-mir-181c	bta-miR-181c	chr7:12915090..12915113:+	AACATTCAACCTGTCGGTGAGTTT	50.4451	35.2222	42.8336
Bos	bta-mir-182	bta-miR-182	chr4:94406763..94406786:-	TTTGGCAATGGTAGAACTCACACT	2756.81	3597.62	3177.21	1.20911		miR-106a	bta-mir-106a	bta-miR-106a	chrX:17918574..17918595:-	AAAAGTGCTTACAGTGCAGGTA	16.023	19.8288	17.9259
Bos	bta-mir-183	bta-miR-183	chr4:94411473..94411495:-	TATGGCACTGGTAGAATTCACTG	76.8615	361.027	218.944	0.0833204		miR-17-5p	bta-mir-17	bta-miR-17-5p	chr12:66226567..66226590:+	CAAAGTGCTTACAGTGCAGGTAGT	15.824	30.7868	23.3054
Bos	bta-mir-1839	bta-miR-1839	chr14:1883888..1883911:-	AAGGTAGATAGAACAGGTCTTGTT	65.4091	16.642	41.0256	0.0156125		miR-200c	bta-mir-200c	bta-miR-200c	chr5:103859438..103859460:-	TAATACTGCCGGGTAATGATGGA	245.99	1279.24	762.617
Bos	bta-mir-184	bta-miR-184	chr21:25913822..25913843:+	TGGACGGAGAACTGATAAGGGT	2.98491	0.978393	1.98165	0.000754129		miR-425-3p	bta-mir-425	bta-miR-425-3p	chr22:51544006..51544027:+	ATCGGGAATGTCGTGTCCGCCC	4.97486	0	2.48743
Bos	bta-mir-1842	bta-miR-1842	chr25:1744700..1744720:-	TGGCTCTGTGAGGTCGGCTCA	1.49246	0	0.746229	0.000283981		miR-92b	bta-mir-92b	bta-miR-92b	chr3:15480739..15480760:-	TATTGCACTCGTCCCGGCCTCC	56.1827	89.5773	72.88
Bos	bta-mir-186	bta-miR-186	chr3:74462309..74462330:+	CAAAGAATTCTCCTTTTGGGCT	4997.76	6521.8	5759.78	2.19191		miR-101	bta-mir-101-1	bta-miR-101	chr3:80666467..80666487:+	TACAGTACTGTGATAACTGAA	351.938	320.891	336.415
Bos	bta-mir-188	bta-miR-188	chrX:92886841..92886862:+	CATCCCTTGCATGGTGGAGGGT	0	0.782715	0.391357	0.000148933		rr31281-1a-5p-miR	rr31281-1a	rr31281-1a-5p-miR	chr25:3456877..3456899:-	TGTTGCTCATCACTCTTCCTACC	2.98491	0	1.49246
Bos	bta-mir-18a	bta-miR-18a	chr12:66226702..66226723:+	TAAGGTGCATCTAGTGCAGATA	1.49246	0	0.746229	0.000283981		miR-93	bta-mir-93	bta-miR-93	chr25:36892259..36892280:+	CAAAGTGCTGTTCGTGCAGGTA	300.979	178.068	239.523
Bos	bta-mir-18b	bta-miR-18b	chrX:17918414..17918435:-	TAAGGTGCATCTAGTGCAGTTA	1.49246	0	0.746229	0.000283981		miR-96	bta-mir-96	bta-miR-96	chr4:94411250..94411272:-	TTTGGCACTAGCACATTTTTGCT	24.0451	85.4463	54.7457
Bos	bta-mir-190a	bta-miR-190a	chr10:47321110..47321131:-	TGATATGTTTGATATATTAGGT	3.29999	3.04389	3.17194	0.0012071		miR-365-3p	bta-mir-365-1	bta-miR-365-3p	chr25:13344289..13344310:+	TAATGCCCCTAAAAATCCTTAT	0.397989	0.782715	0.590352
Bos	bta-mir-191	bta-miR-191	chr22:51543484..51543506:+	CAACGGAATCCCAAAAGCAGCTG	6644.58	15599.7	11122.1	4.23259		let-7f	bta-let-7f-1	bta-let-7f	chr8:86885231..86885252:+	TGAGGTAGTAGATTGTATAGTT	2115.38	2146.75	2131.07
Bos	bta-mir-192	bta-miR-192	chr29:43731679..43731701:+	CTGACCTATGAATTGACAGCCAG	420.385	590.297	505.341	0.19231		miR-140	bta-mir-140	bta-miR-140	chr18:37088192..37088213:+	TACCACAGGGTAGAACCACGGA	169.951	119.271	144.611
Bos	bta-mir-193a	bta-miR-193a-3p	chr19:18824232..18824253:-	AACTGGCCTACAAAGTCCCAGT	2.52059	5.87036	4.19548	0.00159661		miR-340	bta-mir-340	bta-miR-340	chr7:1147045..1147067:+	TCCGTCTCAGTTACTTTATAGCC	8.20851	16.3066	12.2575
Bos	bta-mir-193a	bta-miR-193a-5p	chr19:18824266..18824287:-	TGGGTCTTTGCGGGCGAGATGA	0.994971	3.91357	2.45427	0.000933986		miR-381	bta-mir-381	bta-miR-381	chr21:67583121..67583142:+	TATACAAGGGCAAGCTCTCTGT	1.19397	0	0.596983
Bos	bta-mir-193b	bta-miR-193b	chr25:13339533..13339556:+	AACTGGCCCACAAAGTCCCGCTTT	1.98994	0	0.994971	0.000378642		miR-6522	bta-mir-6522	bta-miR-6522	chr21:43809630..43809651:+	TCGGAATTGTTTGTGTACCTGT	26.6155	24.786	25.7007
Bos	bta-mir-194-1	bta-miR-194	chr16:24306079..24306100:-	TGTAACAGCAACTCCATGTGGA	27.5275	21.5246	24.5261	0.00933353		miR-222	bta-mir-222	bta-miR-222	chrX:103538209..103538229:+	AGCTACATCTGGCTACTGGGT	17.412	25.8731	21.6425
Bos	bta-mir-194-2	bta-miR-194	chr29:43731474..43731495:+	TGTAACAGCAACTCCATGTGGA	27.5275	21.5246	24.5261	0.00933353		miR-223	bta-mir-223	bta-miR-223	chrX:99936326..99936347:-	TGTCAGTTTGTCAAATACCCCA	2.48743	11.6103	7.04885
Bos	bta-mir-195	bta-miR-195	chr19:27441394..27441415:-	TAGCAGCACAGAAATATTGGCA	8.40751	8.60986	8.50868	0.00323802		miR-296-5p	bta-mir-296	bta-miR-296-5p	chr13:58091948..58091966:+	GAGGGCCCCCCCCAATCCT	0.994971	1.56543	1.2802
Bos	bta-mir-196a-1	bta-miR-196a	chr19:38497007..38497028:+	TAGGTAGTTTCATGTTGTTGGG	19.2195	19.3722	19.2959	0.00734314		miR-23a	bta-mir-23a	bta-miR-23a	chr7:12981977..12981998:-	ATCACATTGCCAGGGATTTCCA	28.9537	63.6934	46.3235
Bos	bta-mir-196a-2	bta-miR-196a	chr5:26199849..26199870:-	TAGGTAGTTTCATGTTGTTGGG	19.3617	19.3722	19.3669	0.00737019		miR-2370-3p	bta-mir-2370	bta-miR-2370-3p	chr22:43741307..43741327:-	TAAGCAACTTTCCTTTCTCCA	0.497486	0	0.248743
Bos	bta-mir-196b	bta-miR-196b	chr4:69327775..69327797:+	TAGGTAGTTTCCTGTTGTTGGGA	17.8692	19.3722	18.6207	0.0070862		miR-23b-3p	bta-mir-23b	bta-miR-23b-3p	chr8:83009652..83009674:+	ATCACATTGCCAGGGATTACCAC	52.5566	134.138	93.3472
Bos	bta-mir-197	bta-miR-197	chr3:33964974..33964995:-	TTCACCACCTTCTCCACCCAGC	1.7412	5.73059	3.73589	0.00142171		miR-34a	bta-mir-34a	bta-miR-34a	chr16:45197411..45197432:+	TGGCAGTGTCTTAGCTGGTTGT	10.5893	7.82715	9.20824
Bos	bta-mir-199a-1	bta-miR-199a-3p	chr16:40491615..40491636:-	ACAGTAGTCTGCACATTGGTTA	8.5457	0.978393	4.76205	0.00181222		miR-335	bta-mir-335	bta-miR-335	chr4:95071006..95071028:+	TCAAGAGCAATAACGAAAAATGT	1.69145	4.47265	3.08205
Bos	bta-mir-199a-1	bta-miR-199a-5p	chr16:40491654..40491675:-	CCCAGTGTTCAGACTACCTGTT	1.98994	0	0.994971	0.000378642		miR-6524	bta-mir-6524	bta-miR-6524	chr26:31733627..31733647:+	TTACTCTGAGTAACCTAACTG	17.9841	23.3727	20.6784
Bos	bta-mir-199a-2	bta-miR-199a-3p	chr7:16508929..16508950:-	ACAGTAGTCTGCACATTGGTTA	8.5457	0.978393	4.76205	0.00181222		miR-338	bta-mir-338	bta-miR-338	chr19:52189683..52189705:+	TCCAGCATCAGTGATTTTGTTGA	0	1.30452	0.652262
Bos	bta-mir-199a-2	bta-miR-199a-5p	chr7:16508970..16508991:-	CCCAGTGTTCAGACTACCTGTT	1.98994	0	0.994971	0.000378642		miR-6529a	bta-mir-6529a	bta-miR-6529a	chr1:65453397..65453417:-	GAGAGATCAGAGGCGCAGAGT	17.412	23.4814	20.4467
Bos	bta-mir-199b	bta-miR-199b	chr11:98867719..98867741:-	CCCAGTGTTTAGACTATCTGTTC	1.49246	7.82715	4.6598	0.00177331		miR-33a	bta-mir-33a	bta-miR-33a	chr5:113410755..113410775:+	GTGCATTGTAGTTGCATTGCA	4.37787	0	2.18894
Bos	bta-mir-199c	bta-miR-199c	chr19:26741758..26741777:+	TACAGTAGTCTGCACATTGG	6.2241	0.978393	3.60125	0.00137047		miR-362-3p	bta-mir-362	bta-miR-362-3p	chrX:92898483..92898503:+	AACACACCTATTCAAGGATTC	3.33039	11.7407	7.53555
Bos	bta-mir-19a	bta-miR-19a	chr12:66226884..66226906:+	TGTGCAAATCTATGCAAAACTGA	40.6517	59.418	50.0348	0.019041		miR-199c	bta-mir-199c	bta-miR-199c	chr19:26741758..26741777:+	TACAGTAGTCTGCACATTGG	6.2241	0.978393	3.60125
Bos	bta-mir-19b	bta-miR-19b	chr12:66227186..66227208:+	TGTGCAAATCCATGCAAAACTGA	41.1077	60.7225	50.9151	0.019376		miR-199a-3p	bta-mir-199a-2	bta-miR-199a-3p	chr7:16508929..16508950:-	ACAGTAGTCTGCACATTGGTTA	8.5457	0.978393	4.76205
Bos	bta-mir-19b-2	bta-miR-19b	chrX:17918013..17918035:-	TGTGCAAATCCATGCAAAACTGA	41.1077	60.7225	50.9151	0.019376		miR-199b	bta-mir-199b	bta-miR-199b	chr11:98867719..98867741:-	CCCAGTGTTTAGACTATCTGTTC	1.49246	7.82715	4.6598
Bos	bta-mir-200a	bta-miR-200a	chr16:52521336..52521358:-	TAACACTGTCTGGTAACGATGTT	4030.52	7697.14	5863.83	2.23151		miR-100	bta-mir-100	bta-miR-100	chr15:33353437..33353458:-	AACCCGTAGATCCGAACTTGTG	498.021	1548.25	1023.13
Bos	bta-mir-200b	bta-miR-200b	chr16:52521993..52522013:-	TAATACTGCCTGGTAATGATG	2819.75	6587.09	4703.42	1.78991		miR-101	bta-mir-101-2	bta-miR-101	chr8:39940842..39940862:-	TACAGTACTGTGATAACTGAA	351.938	320.891	336.415
Bos	bta-mir-200c	bta-miR-200c	chr5:103859438..103859460:-	TAATACTGCCGGGTAATGATGGA	245.99	1279.24	762.617	0.290218		miR-133b	bta-mir-133b	bta-miR-133b	chr23:24312377..24312398:+	TTTGGTCCCCTTCAACCAGCTA	1.24371	10.1101	5.67689
Bos	bta-mir-204	bta-miR-204	chr8:47259591..47259612:-	TTCCCTTTGTCATCCTATGCCT	0	2.60905	1.30452	0.000496443		miR-6119-3p	bta-mir-6119	bta-miR-6119-3p	chrX:3998286..3998308:-	GCAAATCATTTTTTACTCTCCAA	1.40362	0.559082	0.981351
Bos	bta-mir-205	bta-miR-205	chr16:75800007..75800028:-	TCCTTCATTCCACCGGAGTCTG	13.7306	3.91357	8.82209	0.00335729		miR-27b	bta-mir-27b	bta-miR-27b	chr8:83009883..83009903:+	TTCACAGTGGCTAAGTTCTGC	2548.49	2344.71	2446.6
Bos	bta-mir-20a	bta-miR-20a	chr12:66227012..66227034:+	TAAAGTGCTTATAGTGCAGGTAG	9.3472	13.828	11.5876	0.00440971		miR-26a	bta-mir-26a-2	bta-miR-26a	chr5:55977936..55977957:+	TTCAAGTAATCCAGGATAGGCT	11397.7	19416	15406.8
Bos	bta-mir-20b	bta-miR-20b	chrX:17918175..17918196:-	CAAAGTGCTCACAGTGCAGGTA	8.89236	9.91438	9.40337	0.0035785		miR-27a-5p	bta-mir-27a	bta-miR-27a-5p	chr7:12981834..12981855:-	AGGGCTTAGCTGCTTGTGAGCA	3.31657	3.91357	3.61507
Bos	bta-mir-21	bta-miR-21-5p	chr19:11033079..11033102:+	TAGCTTATCAGACTGATGTTGACT	7258.38	6296.53	6777.45	2.5792		let-7f	bta-let-7f-2	bta-let-7f	chrX:96383586..96383607:-	TGAGGTAGTAGATTGTATAGTT	2120.32	2144.55	2132.44
Bos	bta-mir-21	bta-miR-21-3p	chr19:11033118..11033139:+	AACAGCAGTCGATGGGCTGTCT	105.699	24.2642	64.9816	0.0247291		miR-196a	bta-mir-196a-1	bta-miR-196a	chr19:38497007..38497028:+	TAGGTAGTTTCATGTTGTTGGG	19.2195	19.3722	19.2959
Bos	bta-mir-210	bta-miR-210	chr29:51025486..51025508:+	ACTGTGCGTGTGACAGCGGCTGA	7.82711	17.9372	12.8822	0.00490237		miR-25	bta-mir-25	bta-miR-25	chr25:36892500..36892521:+	CATTGCACTTGTCTCGGTCTGA	481.651	616.29	548.97
Bos	bta-mir-211	bta-miR-211	chr21:28046473..28046493:-	TTCCCTTTGTCATCCTTTGCC	0	2.60905	1.30452	0.000496443		miR-6119-5p	bta-mir-6119	bta-miR-6119-5p	chrX:3998327..3998349:-	AGAGGTAAAAAATTGATTTGACT	171.301	259.6	215.451
Bos	bta-mir-215	bta-miR-215	chr16:24305783..24305804:-	ATGACCTATGAATTGACAGACA	266.463	371.789	319.126	0.121445		miR-151-3p	bta-mir-151	bta-miR-151-3p	chr14:4030362..4030382:+	ctagactgaagctccttgagg	417.001	478.237	447.619
Bos	bta-mir-22	bta-miR-22-3p	chr19:23382447..23382467:-	AAGCTGCCAGTTGAAGAACTG	13460.4	20228.9	16844.7	6.41033		let-7b	bta-let-7b	bta-let-7b	chr5:117120190..117120211:+	TGAGGTAGTAGGTTGTGTGGTT	1762.67	1949.56	1856.12
Bos	bta-mir-22	bta-miR-22-5p	chr19:23382484..23382505:-	AGTTCTTCAGTGGCAAGCTTTA	0.198994	1.30452	0.751759	0.000286086		miR-92a	bta-mir-92a-2	bta-miR-92a	chrX:17917863..17917884:-	TATTGCACTTGTCCCGGCCTGT	1247.99	1939.39	1593.69
Bos	bta-mir-221	bta-miR-221	chrX:103538899..103538920:+	AGCTACATTGTCTGCTGGGTTT	26.2009	13.0452	19.6231	0.00746766		miR-2357	bta-mir-2357	bta-miR-2357	chr2:121518983..121519006:-	TTGGTCTGGCACAGAGCATGTGAG	0	3.91357	1.95679
Bos	bta-mir-222	bta-miR-222	chrX:103538209..103538229:+	AGCTACATCTGGCTACTGGGT	17.412	25.8731	21.6425	0.00823618		miR-2336	bta-mir-2336	bta-miR-2336	chr19:22824681..22824702:+	CTAACCGTAACTTTGAAGTGCT	13.2663	2.60905	7.93767
Bos	bta-mir-223	bta-miR-223	chrX:99936326..99936347:-	TGTCAGTTTGTCAAATACCCCA	2.48743	11.6103	7.04885	0.00268248		miR-30a-5p	bta-mir-30a	bta-miR-30a-5p	chr9:10768323..10768346:-	TGTAAACATCCTCGACTGGAAGCT	21937.3	20195	21066.1
Bos	bta-mir-224	bta-miR-224	chrX:34664641..34664663:-	caagtcactagtggttccgttta	0.994971	0	0.497486	0.000189321		rr17628-1a-3p-miR	rr17628-1a	rr17628-1a-3p-miR	chr2:126561987..126562010:+	CATGGTCCCTGTTCTCTGCCCCAG	0	11.7407	5.87036
Bos	bta-mir-2284w	bta-miR-2284w	chrX:2676193..2676213:+	AAGAGTTTGTTCGGGTTTCTC	0	0.652262	0.326131	0.000124111		rr33228-1a-3p-miR	rr33228-1a	rr33228-1a-3p-miR	chr25:36334187..36334207:-	GCTTTGCCACTCCTGTCCCAG	0.497486	0	0.248743
Bos	bta-mir-2284x	bta-miR-2284x	chr1:3607802..3607822:-	tgaaaagttcgttcgggtttt	1.11342	0.434841	0.774131	0.0002946		miR-92a	bta-mir-92a-1	bta-miR-92a	chr12:66227302..66227323:+	TATTGCACTTGTCCCGGCCTGT	1259.93	1962.87	1611.4
Bos	bta-mir-2285aa	bta-miR-2285aa	chr2:5205432..5205454:+	aaaactggaacgaacttttgggc	0.447737	0	0.223869	8.51944e-05		rr83366-1a-5p-miR	rr83366-1a	rr83366-1a-5p-miR	chr5:119654303..119654323:+	CGGCTGGATCACCTGCTTTCT	16.7072	10.4362	13.5717
Bos	bta-mir-2285t	bta-miR-2285t	chr3:7929187..7929208:-	agaatctggatgaactttttgg	44.69	37.0174	40.8537	0.0155471		miR-204	bta-mir-204	bta-miR-204	chr8:47259591..47259612:-	TTCCCTTTGTCATCCTATGCCT	0	2.60905	1.30452
Bos	bta-mir-2320	bta-miR-2320-5p	chr16:50502455..50502477:+	TGGCACAGGGTCCAGCTGTCGGC	0	3.91357	1.95679	0.000744665		miR-425-5p	bta-mir-425	bta-miR-425-5p	chr22:51543966..51543987:+	ATGACACGATCACTCCCGTTGA	73.6279	82.185	77.9065
Bos	bta-mir-2336	bta-miR-2336	chr19:22824681..22824702:+	CTAACCGTAACTTTGAAGTGCT	13.2663	2.60905	7.93767	0.00302072		miR-29a	bta-mir-29a	bta-miR-29a	chr4:95402320..95402342:-	CTAGCACCATCTGAAATCGGTTA	241.857	515.913	378.885
Bos	bta-mir-2339	bta-miR-2339	chr19:31973548..31973567:-	TCACTGGACCTAGCAGAGCT	1.26148	0	0.630741	0.000240032		rr10199-1a-3p-miR	rr10199-1a	rr10199-1a-3p-miR	chr14:1930486..1930507:-	TCTGAGCCTGCCTCGTCCCCAG	6.46731	0	3.23366
Bos	bta-mir-2346	bta-miR-2346	chr19:51516024..51516045:+	ACTGATGTGAAGGTGGTTTGGC	1.98994	0	0.994971	0.000378642		miR-6530	bta-mir-6530	bta-miR-6530	chr20:63017011..63017030:-	CGCGGAGGAAGGTAAGACGG	0.124371	0	0.0621857
Bos	bta-mir-2357	bta-miR-2357	chr2:121518983..121519006:-	TTGGTCTGGCACAGAGCATGTGAG	0	3.91357	1.95679	0.000744665		miR-4286	bta-mir-4286-2	bta-miR-4286	chrX:57479143..57479159:-	ACCCCACTCCTGGTACC	0.497486	0	0.248743
Bos	bta-mir-2370	bta-miR-2370-3p	chr22:43741307..43741327:-	TAAGCAACTTTCCTTTCTCCA	0.497486	0	0.248743	9.46604e-05		rr52566-1a-5p-miR	rr52566-1a	rr52566-1a-5p-miR	chr6:37959651..37959672:-	ACCGGCGCAGCGGCTGACCTGG	3.97989	0	1.98994
Bos	bta-mir-23a	bta-miR-23a	chr7:12981977..12981998:-	ATCACATTGCCAGGGATTTCCA	28.9537	63.6934	46.3235	0.0176287		miR-19b	bta-mir-19b-2	bta-miR-19b	chrX:17918013..17918035:-	TGTGCAAATCCATGCAAAACTGA	41.1077	60.7225	50.9151
Bos	bta-mir-23b	bta-miR-23b-3p	chr8:83009652..83009674:+	ATCACATTGCCAGGGATTACCAC	52.5566	134.138	93.3472	0.0355237		miR-18a	bta-mir-18a	bta-miR-18a	chr12:66226702..66226723:+	TAAGGTGCATCTAGTGCAGATA	1.49246	0	0.746229
Bos	bta-mir-2403	bta-miR-2403	chr28:15505097..15505117:+	CTCGGGAAGCTAGCTGGCCTT	0	0.559082	0.279541	0.000106381		rr39789-1a-5p-miR	rr39789-1a	rr39789-1a-5p-miR	chr10:12584667..12584687:-	TCTCCCTGTagacaatccact	0.912057	1.30452	1.10829
Bos	bta-mir-2409	bta-miR-2409	chr29:50439136..50439155:-	TCTCACATGGACGCTGCCCT	0.21005	0	0.105025	3.99677e-05		rr96958-1a-3p-miR	rr96958-1a	rr96958-1a-3p-miR	chr26:37549334..37549354:-	tggcaccagcactggcggtgg	0.165829	2.44598	1.30591
Bos	bta-mir-2411	bta-miR-2411-5p	chr3:16327560..16327583:-	TGGAGTGACTGTCAGATGCAGCCA	0.994971	0	0.497486	0.000189321		rr17931-1a-3p-miR	rr17931-1a	rr17931-1a-3p-miR	chr2:130652706..130652727:-	TTGTCGGAACTCTTTCCTGCCC	0	5.2181	2.60905
Bos	bta-mir-2419	bta-miR-2419-5p	chr4:66346517..66346538:-	ATCGCATCAACACTCGTCTGTT	98.7786	103.057	100.918	0.0384049		miR-186	bta-mir-186	bta-miR-186	chr3:74462309..74462330:+	CAAAGAATTCTCCTTTTGGGCT	4997.76	6521.8	5759.78
Bos	bta-mir-24-2	bta-miR-24-3p	chr7:12981643..12981664:-	TGGCTCAGTTCAGCAGGAACAG	23.2811	54.3707	38.8259	0.0147754		miR-205	bta-mir-205	bta-miR-205	chr16:75800007..75800028:-	TCCTTCATTCCACCGGAGTCTG	13.7306	3.91357	8.82209
Bos	bta-mir-2431	bta-miR-2431-3p	chr5:56655701..56655723:-	CACCCCCACTTGCATGACCCTGA	0	15.6543	7.82715	0.00297866		miR-29c	bta-mir-29c	bta-miR-29c	chr16:77478646..77478667:+	TAGCACCATTTGAAATCGGTTA	222.952	497.16	360.056
Bos	bta-mir-2440	bta-miR-2440	chr5:111262381..111262400:-	TGCAGTGATGAGACCCTGGA	0.331657	0	0.165829	6.31069e-05		rr898-1a-5p-miR	rr898-1a	rr898-1a-5p-miR	chr3:19127474..19127493:+	GGGGGTTGAGAATGTTGCTC	0.613566	0	0.306783
Bos	bta-mir-2443	bta-miR-2443	chr5:117119648..117119671:+	TGAGGGCAGGACCGTATGAGGTGT	2.98491	11.7407	7.36282	0.00280196		miR-29e	bta-mir-29e	bta-miR-29e	chr16:77562050..77562073:+	TAGCATCATTTGAAATCAGTGTTT	4.0628	6.8208	5.4418
Bos	bta-mir-2478	bta-miR-2478	chr9:28046292..28046311:-	GTATCCCACTTCTGACACCA	0.621857	0	0.310929	0.000118325		rr33265-1a-3p-miR	rr33265-1a	rr33265-1a-3p-miR	chr25:36982867..36982887:-	CCCTCGGCACCCACACCCTGT	0.397989	0	0.198994
Bos	bta-mir-25	bta-miR-25	chr25:36892500..36892521:+	CATTGCACTTGTCTCGGTCTGA	481.651	616.29	548.97	0.208914		miR-1388-5p	bta-mir-1388	bta-miR-1388-5p	chr13:54375944..54375964:+	AGGACTGTCCAACCTGAGAAT	1.13711	0	0.568555
Bos	bta-mir-26a-1	bta-miR-26a	chr22:11457915..11457936:+	TTCAAGTAATCCAGGATAGGCT	11399.6	19443.4	15421.5	5.86874		let-7d	bta-let-7d	bta-let-7d	chr8:86887438..86887459:+	AGAGGTAGTAGGTTGCATAGTT	818.217	1018.29	918.256
Bos	bta-mir-26a-2	bta-miR-26a	chr5:55977936..55977957:+	TTCAAGTAATCCAGGATAGGCT	11397.7	19416	15406.8	5.86315		let-7e	bta-let-7e	bta-let-7e	chr18:58015043..58015063:+	TGAGGTAGGAGGTTGTATAGT	1076.69	1187.76	1132.23
Bos	bta-mir-26b	bta-miR-26b	chr2:107133408..107133429:+	TTCAAGTAATTCAGGATAGGTT	1656.26	1924.13	1790.2	0.681269		miR-128	bta-mir-128-1	bta-miR-128	chr2:62007764..62007784:-	TCACAGTGAACCGGTCTCTTT	15.0335	30.9825	23.008
Bos	bta-mir-27a	bta-miR-27a-3p	chr7:12981796..12981815:-	TTCACAGTGGCTAAGTTCCG	2524.64	2302.64	2413.64	0.918523		miR-124b	bta-mir-124b	bta-miR-124b	chr13:54827556..54827578:-	TAAGGCACGCGGTGAATGCCAAG	0	0.782715	0.391357
Bos	bta-mir-27a	bta-miR-27a-5p	chr7:12981834..12981855:-	AGGGCTTAGCTGCTTGTGAGCA	3.31657	3.91357	3.61507	0.00137573		miR-361	bta-mir-361	bta-miR-361	chrX:74328427..74328448:+	TTatcagaatctccaggggtac	21.2509	26.7427	23.9968
Bos	bta-mir-27b	bta-miR-27b	chr8:83009883..83009903:+	TTCACAGTGGCTAAGTTCTGC	2548.49	2344.71	2446.6	0.931066		miR-124a	bta-mir-124a-2	bta-miR-124a	chr14:30815470..30815492:+	TAAGGCACGCGGTGAATGCCAAG	0	0.782715	0.391357
Bos	bta-mir-28	bta-miR-28	chr1:79250582..79250603:-	aaggagctcacagtctattgag	0.284278	0	0.142139	5.40917e-05		rr90469-1a-5p-miR	rr90469-1a	rr90469-1a-5p-miR	chr17:45070401..45070422:-	tttcagggTGTTGCCTAGCTTC	0	3.91357	1.95679
Bos	bta-mir-296	bta-miR-296-3p	chr13:58091982..58092003:+	GAGGGTTGGGCGGAGGCTTTCC	1.98994	7.82715	4.90854	0.00186797		miR-331-5p	bta-mir-331	bta-miR-331-5p	chr5:25109081..25109098:+	tctaggtatggtCCCAGG	3.97989	9.78393	6.88191
Bos	bta-mir-296	bta-miR-296-5p	chr13:58091948..58091966:+	GAGGGCCCCCCCCAATCCT	0.994971	1.56543	1.2802	0.000487187		miR-6120-3p	bta-mir-6120	bta-miR-6120-3p	chr7:45882345..45882366:+	TATGTTGGACAACGTGGATAGC	3.10929	7.82715	5.46822
Bos	bta-mir-29a	bta-miR-29a	chr4:95402320..95402342:-	CTAGCACCATCTGAAATCGGTTA	241.857	515.913	378.885	0.144187		miR-143	bta-mir-143	bta-miR-143	chr7:62809359..62809380:+	TGAGATGAAGCACTGTAGCTCG	210.128	259.437	234.783
Bos	bta-mir-29b-1	bta-miR-29b	chr4:95402702..95402724:-	TAGCACCATTTGAAATCAGTGTT	38.379	56.138	47.2585	0.0179845		miR-19a	bta-mir-19a	bta-miR-19a	chr12:66226884..66226906:+	TGTGCAAATCTATGCAAAACTGA	40.6517	59.418	50.0348
Bos	bta-mir-29b-2	bta-miR-29b	chr16:77478084..77478106:+	TAGCACCATTTGAAATCAGTGTT	38.1303	56.138	47.1342	0.0179372		miR-19b	bta-mir-19b	bta-miR-19b	chr12:66227186..66227208:+	TGTGCAAATCCATGCAAAACTGA	41.1077	60.7225	50.9151
Bos	bta-mir-29c	bta-miR-29c	chr16:77478646..77478667:+	TAGCACCATTTGAAATCGGTTA	222.952	497.16	360.056	0.137021		miR-1468	bta-mir-1468	bta-miR-1468	chrX:101844110..101844131:+	CTCCGTTTGCCTGTTTTGCTGA	121.704	96.8609	109.282
Bos	bta-mir-29d	bta-miR-29d-3p	chr16:77562591..77562612:+	TAGCACCATTTGAAATCGATTA	54.5059	91.4534	72.9796	0.0277728		miR-194	bta-mir-194-1	bta-miR-194	chr16:24306079..24306100:-	TGTAACAGCAACTCCATGTGGA	27.5275	21.5246	24.5261
Bos	bta-mir-29d	bta-miR-29d-5p	chr16:77562553..77562573:+	TGACCGATTTCTCCTGGTGTT	4.10426	7.82715	5.9657	0.00227028		miR-30e-5p	bta-mir-30e	bta-miR-30e-5p	chr3:106062544..106062567:-	TGTAAACATCCTTGACTGGAAGCT	21721.6	19874.4	20798
Bos	bta-mir-29e	bta-miR-29e	chr16:77562050..77562073:+	TAGCATCATTTGAAATCAGTGTTT	4.0628	6.8208	5.4418	0.0020709		miR-324	bta-mir-324	bta-miR-324	chr19:27571390..27571412:-	CGCATCCCCTAGGGCATTGGTGT	1.98994	0	0.994971
Bos	bta-mir-30a	bta-miR-30a-5p	chr9:10768323..10768346:-	TGTAAACATCCTCGACTGGAAGCT	21937.3	20195	21066.1	8.01682	316	let-7a-5p	bta-let-7a-1	bta-let-7a-5p	chr8:86884877..86884898:+	TGAGGTAGTAGGTTGTATAGTT	2772.24	2867.61	2819.92
Bos	bta-mir-30b	bta-miR-30b-5p	chr14:8084737..8084758:+	TGTAAACATCCTACACTCAGCT	334.753	494.415	414.584	0.157772		miR-142-5p	bta-mir-142	bta-miR-142-5p	chr19:9527357..9527376:-	CATAAAGTAGAAAGCACTAC	138.32	198.862	168.591
Bos	bta-mir-30b	bta-miR-30b-3p	chr14:8084775..8084795:+	CTGGGAGGTGGATGTTTACTT	0.248743	0	0.124371	4.73302e-05		rr94635-1a-5p-miR	rr94635-1a	rr94635-1a-5p-miR	chr22:51967183..51967204:+	TGCCCTTGAGAGTCGGCTTTGG	1.98994	0	0.994971
Bos	bta-mir-30c	bta-miR-30c	chr3:106059415..106059437:-	TGTAAACATCCTACACTCTCAGC	404.401	802.282	603.341	0.229605		miR-1388-3p	bta-mir-1388	bta-miR-1388-3p	chr13:54375983..54376004:+	ATCTCAGGTTTGTCAGCCCGCA	0.994971	0	0.497486
Bos	bta-mir-30d	bta-miR-30d	chr14:8080297..8080320:+	TGTAAACATCCCCGACTGGAAGCT	21686.8	19921.9	20804.4	7.91721		let-7a-5p	bta-let-7a-2	bta-let-7a-5p	chr15:33347615..33347636:-	TGAGGTAGTAGGTTGTATAGTT	2772.85	2853.91	2813.38
Bos	bta-mir-30e	bta-miR-30e-5p	chr3:106062544..106062567:-	TGTAAACATCCTTGACTGGAAGCT	21721.6	19874.4	20798	7.9148		let-7a-3p	bta-let-7a-3	bta-let-7a-3p	chr5:117119436..117119456:+	CTATACAATCTACTGTCTTTC	2.40451	3.65267	3.02859
Bos	bta-mir-30f	bta-miR-30f	chr9:10730976..10730999:-	TGTAAACACCCTACACTCTCAGCT	400.31	807.5	603.905	0.229819		miR-135b	bta-mir-135b	bta-miR-135b	chr16:3032010..3032032:-	TATGGCTTTTCATTCCTATGTGA	0.331657	0	0.165829
Bos	bta-mir-31	bta-miR-31	chr8:22534821..22534841:+	AGGCAAGATGCTGGCATAGCT	2.98491	0	1.49246	0.000567962		miR-451	bta-mir-451	bta-miR-451	chr19:20796893..20796915:-	AAACCGTTACCATTACTGAGTTT	50.2958	73.7429	62.0193
Bos	bta-mir-3120	bta-miR-3120	chr16:40485867..40485887:+	CACAGCAAGTGTAGACAGGCA	0.124371	0	0.0621857	2.36651e-05		rr99300-1a-3p-miR	rr99300-1a	rr99300-1a-3p-miR	chr13:39299142..39299163:+	CTTGCTGAGTGACCTCCCTGCT	0	7.82715	3.91357
Bos	bta-mir-32	bta-miR-32	chr8:100305202..100305224:-	TATTGCACATGACTAAGTTGCAT	25.1882	44.1768	34.6825	0.0131986		miR-21-3p	bta-mir-21	bta-miR-21-3p	chr19:11033118..11033139:+	AACAGCAGTCGATGGGCTGTCT	105.699	24.2642	64.9816
Bos	bta-mir-320a-1	bta-miR-320a	chr8:70060389..70060410:-	AAAAGCTGGGTTGAGAGGGCGA	657.188	721.435	689.311	0.262321		miR-135a	bta-mir-135a-2	bta-miR-135a	chr5:62117731..62117753:+	TATGGCTTTTTATTCCTATGTGA	0.331657	1.95679	1.14422
Bos	bta-mir-320a-2	bta-miR-320a	chr20:15213971..15213992:+	AAAAGCTGGGTTGAGAGGGCGA	657.188	721.435	689.311	0.262321		miR-135a	bta-mir-135a-1	bta-miR-135a	chr22:49142044..49142066:+	TATGGCTTTTTATTCCTATGTGA	0.331657	1.95679	1.14422
Bos	bta-mir-320b	bta-miR-320b	chr4:96417200..96417219:-	AGCTGGGTTGAGAGGGTGGT	4.36484	2.79541	3.58013	0.00136244		miR-362-5p	bta-mir-362	bta-miR-362-5p	chrX:92898446..92898469:+	AATCCTTGGAACCTAGGTGTGAGT	7.95977	7.82715	7.89346
Bos	bta-mir-324	bta-miR-324	chr19:27571390..27571412:-	CGCATCCCCTAGGGCATTGGTGT	1.98994	0	0.994971	0.000378642		miR-660	bta-mir-660	bta-miR-660	chrX:92901865..92901886:+	TACCCATTGCATATCGGAGCTG	1331.27	1081.78	1206.52
Bos	bta-mir-328	bta-miR-328	chr18:34957620..34957641:-	CTGGCCCTCTCTGCCCTTCCGT	0.497486	0	0.248743	9.46604e-05		rr5294-1a-3p-miR	rr5294-1a	rr5294-1a-3p-miR	chr11:1648168..1648188:-	TCTTCGGTCCTCTGGGTCCTC	0.497486	0	0.248743
Bos	bta-mir-331	bta-miR-331-5p	chr5:25109081..25109098:+	tctaggtatggtCCCAGG	3.97989	9.78393	6.88191	0.00261895		miR-30b-5p	bta-mir-30b	bta-miR-30b-5p	chr14:8084737..8084758:+	TGTAAACATCCTACACTCAGCT	334.753	494.415	414.584
Bos	bta-mir-331	bta-miR-331-3p	chr5:25109117..25109137:+	GCCCCTGGGCCTATCCTAGAA	5.96983	1.30452	3.63718	0.00138415		miR-34c	bta-mir-34c	bta-miR-34c	chr15:22135438..22135459:+	AGGCAGTGTAGTTAGCTGATTG	0.663314	1.95679	1.31005
Bos	bta-mir-335	bta-miR-335	chr4:95071006..95071028:+	TCAAGAGCAATAACGAAAAATGT	1.69145	4.47265	3.08205	0.00117289		miR-374a	bta-mir-374a	bta-miR-374a	chrX:81951234..81951255:+	TTATAATACAACCTGATAAGTG	15.6412	11.9799	13.8105
Bos	bta-mir-338	bta-miR-338	chr19:52189683..52189705:+	TCCAGCATCAGTGATTTTGTTGA	0	1.30452	0.652262	0.000248222		miR-99b	bta-mir-99b	bta-miR-99b	chr18:58014874..58014895:+	CACCCGTAGAACCGACCTTGCG	577.137	1468.94	1023.04
Bos	bta-mir-33a	bta-miR-33a	chr5:113410755..113410775:+	GTGCATTGTAGTTGCATTGCA	4.37787	0	2.18894	0.000833011		miR-411a	bta-mir-411a	bta-miR-411a	chr21:67563112..67563133:+	ATAGTAGACCGTATAGCGTACG	36.8139	35.2222	36.018
Bos	bta-mir-33b	bta-miR-33b	chr19:35249067..35249086:+	GTGCATTGCTGTTGCATTGC	3.97989	0	1.98994	0.000757283		miR-423-3p	bta-mir-423	bta-miR-423-3p	chr19:21799535..21799558:+	AAGCTCGGTCTGAGGCCCCTCAGT	179.425	436.922	308.174
Bos	bta-mir-340	bta-miR-340	chr7:1147045..1147067:+	TCCGTCTCAGTTACTTTATAGCC	8.20851	16.3066	12.2575	0.00466467		miR-26a	bta-mir-26a-1	bta-miR-26a	chr22:11457915..11457936:+	TTCAAGTAATCCAGGATAGGCT	11399.6	19443.4	15421.5
Bos	bta-mir-342	bta-miR-342	chr21:66706908..66706932:+	tctcacacagaaatcgcacccatct	38.8039	110.232	74.5181	0.0283582		miR-193b	bta-mir-193b	bta-miR-193b	chr25:13339533..13339556:+	AACTGGCCCACAAAGTCCCGCTTT	1.98994	0	0.994971
Bos	bta-mir-3432a-1	bta-miR-3432a	chr21:55746836..55746857:-	tgcgggatctttagttgtggtg	0.221105	0	0.110552	4.20713e-05		rr96770-1a-5p-miR	rr96770-1a	rr96770-1a-5p-miR	chr26:33108886..33108907:+	CACAGGCACGGCCAGTTTGAGC	2.98491	0	1.49246
Bos	bta-mir-3432a-2	bta-miR-3432a	chr25:34409336..34409357:-	tgcgggatctttagttgtggtg	0.221105	0	0.110552	4.20713e-05		rr96770-1a-3p-miR	rr96770-1a	rr96770-1a-3p-miR	chr26:33108923..33108943:+	CCAAACCAGTTGTGCCTGTAG	62.6832	58.0513	60.3673
Bos	bta-mir-345	bta-miR-345-3p	chr21:66867140..66867159:+	CCTGAACTAGGGGTCTGGAG	6.40967	5.25537	5.83252	0.0022196		miR-3120	bta-mir-3120	bta-miR-3120	chr16:40485867..40485887:+	CACAGCAAGTGTAGACAGGCA	0.124371	0	0.0621857
Bos	bta-mir-346	bta-miR-346	chr28:41329108..41329130:-	TGTCTGCCCGCATGCCTGCCTCT	0.497486	0	0.248743	9.46604e-05		rr55048-1a-5p-miR	rr55048-1a	rr55048-1a-5p-miR	chr6:108859186..108859207:-	gacctgtgcgtgtACACTCATG	2.98491	0	1.49246
Bos	bta-mir-34a	bta-miR-34a	chr16:45197411..45197432:+	TGGCAGTGTCTTAGCTGGTTGT	10.5893	7.82715	9.20824	0.00350424		miR-27a-3p	bta-mir-27a	bta-miR-27a-3p	chr7:12981796..12981815:-	TTCACAGTGGCTAAGTTCCG	2524.64	2302.64	2413.64
Bos	bta-mir-34b	bta-miR-34b	chr15:22134738..22134759:+	AGGCAGTGTAATTAGCTGATTG	0.663314	1.95679	1.31005	0.000498546		miR-504	bta-mir-504	bta-miR-504	chrX:22083738..22083759:-	AGACCCTGGTCTGCACTCTGTC	0.994971	0	0.497486
Bos	bta-mir-34c	bta-miR-34c	chr15:22135438..22135459:+	AGGCAGTGTAGTTAGCTGATTG	0.663314	1.95679	1.31005	0.000498546		miR-505	bta-mir-505	bta-miR-505	chrX:23387304..23387325:-	CGTCAACACTTGCTGGTTTCCT	0.994971	0	0.497486
Bos	bta-mir-361	bta-miR-361	chrX:74328427..74328448:+	TTatcagaatctccaggggtac	21.2509	26.7427	23.9968	0.00913212		miR-224	bta-mir-224	bta-miR-224	chrX:34664641..34664663:-	caagtcactagtggttccgttta	0.994971	0	0.497486
Bos	bta-mir-362	bta-miR-362-5p	chrX:92898446..92898469:+	AATCCTTGGAACCTAGGTGTGAGT	7.95977	7.82715	7.89346	0.0030039		miR-29b	bta-mir-29b-2	bta-miR-29b	chr16:77478084..77478106:+	TAGCACCATTTGAAATCAGTGTT	38.1303	56.138	47.1342
Bos	bta-mir-362	bta-miR-362-3p	chrX:92898483..92898503:+	AACACACCTATTCAAGGATTC	3.33039	11.7407	7.53555	0.00286769		miR-29d-5p	bta-mir-29d	bta-miR-29d-5p	chr16:77562553..77562573:+	TGACCGATTTCTCCTGGTGTT	4.10426	7.82715	5.9657
Bos	bta-mir-363	bta-miR-363	chrX:17917705..17917725:-	ATTGCACGGTATCCATCTGCG	71.2234	109.58	90.4017	0.0344028		miR-18b	bta-mir-18b	bta-miR-18b	chrX:17918414..17918435:-	TAAGGTGCATCTAGTGCAGTTA	1.49246	0	0.746229
Bos	bta-mir-365-1	bta-miR-365-3p	chr25:13344289..13344310:+	TAATGCCCCTAAAAATCCTTAT	0.397989	0.782715	0.590352	0.000224661		rr110155-1a-5p-miR	rr110155-1a	rr110155-1a-5p-miR	chr4:102412811..102412832:-	CCGAGTTTGGGCAGCAGTTCAG	1.98994	0	0.994971
Bos	bta-mir-365-2	bta-miR-365-3p	chr19:18811284..18811305:-	TAATGCCCCTAAAAATCCTTAT	0.397989	0.782715	0.590352	0.000224661		rr110595-1a-3p-miR	rr110595-1a	rr110595-1a-3p-miR	chr4:112822274..112822296:-	ACTGCGGCTGTGCCTCCTGCCAG	3.97989	5.87036	4.92512
Bos	bta-mir-374a	bta-miR-374a	chrX:81951234..81951255:+	TTATAATACAACCTGATAAGTG	15.6412	11.9799	13.8105	0.00525567		miR-2443	bta-mir-2443	bta-miR-2443	chr5:117119648..117119671:+	TGAGGGCAGGACCGTATGAGGTGT	2.98491	11.7407	7.36282
Bos	bta-mir-374b	bta-miR-374b	chrX:82023932..82023953:+	ATATAATACAACCTGCTAAGTG	17.5364	14.1323	15.8344	0.00602585		miR-24-3p	bta-mir-24-2	bta-miR-24-3p	chr7:12981643..12981664:-	TGGCTCAGTTCAGCAGGAACAG	23.2811	54.3707	38.8259
Bos	bta-mir-375	bta-miR-375	chr2:107667524..107667546:-	TTTTGTTCGTTCGGCTCGCGTGA	1790.95	2375.54	2083.24	0.792789		miR-125b	bta-mir-125b-2	bta-miR-125b	chr1:19881398..19881419:-	TCCCTGAGACCCTAACTTGTGA	72.7905	276.005	174.398
Bos	bta-mir-378-1	bta-miR-378	chr7:63067343..63067364:+	actggacttggagtcagaaggc	4.98591	12.1321	8.55899	0.00325717		miR-28	bta-mir-28	bta-miR-28	chr1:79250582..79250603:-	aaggagctcacagtctattgag	0.284278	0	0.142139
Bos	bta-mir-378-2	bta-miR-378	chr4:10715305..10715326:+	actggacttggagtcagaaggc	3.99094	8.2185	6.10472	0.00232318		miR-30d	bta-mir-30d	bta-miR-30d	chr14:8080297..8080320:+	TGTAAACATCCCCGACTGGAAGCT	21686.8	19921.9	20804.4
Bos	bta-mir-378b	bta-miR-378b	chr15:30727363..30727384:+	acttgacttggagtcagaaggc	1.19397	1.56543	1.3797	0.000525051		miR-502b	bta-mir-502b	bta-miR-502b	chrX:92898001..92898021:+	AATCCACCTGGGCAAGGATTC	68.1887	95.9478	82.0682
Bos	bta-mir-378c	bta-miR-378c	chr24:31729587..31729607:-	actggacttggagtcagaagt	0.34824	0	0.17412	6.62623e-05		rr89382-1a-3p-miR	rr89382-1a	rr89382-1a-3p-miR	chr17:7271137..7271157:-	tcactaaatcctgataacgct	0	1.80459	0.902296
Bos	bta-mir-380	bta-miR-380-3p	chr21:67564842..67564862:+	TATGTAATGTGGTCCACGTCT	2.98491	0	1.49246	0.000567962		miR-454	bta-mir-454	bta-miR-454	chr19:10339874..10339896:-	TAGTGCAATATTGCTTATAGGGT	3.97989	0	1.98994
Bos	bta-mir-381	bta-miR-381	chr21:67583121..67583142:+	TATACAAGGGCAAGCTCTCTGT	1.19397	0	0.596983	0.000227185		rr109825-1a-5p-miR	rr109825-1a	rr109825-1a-5p-miR	chr4:95112098..95112120:+	ACTTTTGCCCCTAGTAACGGACT	4.97486	0	2.48743
Bos	bta-mir-411a	bta-miR-411a	chr21:67563112..67563133:+	ATAGTAGACCGTATAGCGTACG	36.8139	35.2222	36.018	0.0137069		miR-20a	bta-mir-20a	bta-miR-20a	chr12:66227012..66227034:+	TAAAGTGCTTATAGTGCAGGTAG	9.3472	13.828	11.5876
Bos	bta-mir-421	bta-miR-421	chrX:82024126..82024148:+	Atcaacagacattaattgggcgc	60.7252	47.8248	54.275	0.0206546		miR-199a-3p	bta-mir-199a-1	bta-miR-199a-3p	chr16:40491615..40491636:-	ACAGTAGTCTGCACATTGGTTA	8.5457	0.978393	4.76205
Bos	bta-mir-423	bta-miR-423-5p	chr19:21799500..21799522:+	TGAGGGGCAGAGAGCGAGACTTT	1636.75	2082.54	1859.64	0.707697		miR-126-5p	bta-mir-126	bta-miR-126-5p	chr11:104131417..104131437:+	CATTATTACTTTTGGTACGCG	163.374	168.284	165.829
Bos	bta-mir-423	bta-miR-423-3p	chr19:21799535..21799558:+	AAGCTCGGTCTGAGGCCCCTCAGT	179.425	436.922	308.174	0.117277		miR-152	bta-mir-152	bta-miR-152	chr19:39081217..39081238:+	TCAGTGCATGACAGAACTTGGG	26.9057	17.9372	22.4214
Bos	bta-mir-424	bta-miR-424-3p	chrX:18185457..18185477:-	CAAAACGTGAGGCGCTGCTAT	0.994971	0	0.497486	0.000189321		rr18296-1a-3p-miR	rr18296-1a	rr18296-1a-3p-miR	chr2:135584366..135584388:-	CACTGTCGGCCCTTCTCTGCATC	1.98994	0	0.994971
Bos	bta-mir-425	bta-miR-425-5p	chr22:51543966..51543987:+	ATGACACGATCACTCCCGTTGA	73.6279	82.185	77.9065	0.0296477		miR-193a-3p	bta-mir-193a	bta-miR-193a-3p	chr19:18824232..18824253:-	AACTGGCCTACAAAGTCCCAGT	2.52059	5.87036	4.19548
Bos	bta-mir-425	bta-miR-425-3p	chr22:51544006..51544027:+	ATCGGGAATGTCGTGTCCGCCC	4.97486	0	2.48743	0.000946604		miR-378c	bta-mir-378c	bta-miR-378c	chr24:31729587..31729607:-	actggacttggagtcagaagt	0.34824	0	0.17412
Bos	bta-mir-4286-2	bta-miR-4286	chrX:57479143..57479159:-	ACCCCACTCCTGGTACC	0.497486	0	0.248743	9.46604e-05		rr59582-1a-5p-miR	rr59582-1a	rr59582-1a-5p-miR	chr15:34577290..34577307:+	GTTCGAATCCCGGgcggc	5057.69	23.264	2540.47
Bos	bta-mir-429	bta-miR-429	chr16:52520100..52520121:-	TAATACTGTCTGGTAATGCCGT	280.517	656.238	468.377	0.178243		miR-141	bta-mir-141	bta-miR-141	chr5:103859016..103859037:-	TAACACTGTCTGGTAAAGATGG	4185.86	7890.14	6038
Bos	bta-mir-450a-1	bta-miR-450a	chrX:18179125..18179146:-	TTTTGCGATGTGTTCCTAATAT	1.49246	0	0.746229	0.000283981		miR-98	bta-mir-98	bta-miR-98	chrX:96382704..96382725:-	TGAGGTAGTAAGTTGTATTGTT	71.8701	45.7236	58.7968
Bos	bta-mir-450a-2	bta-miR-450a	chrX:18179270..18179291:-	TTTTGCGATGTGTTCCTAATAT	1.49246	0	0.746229	0.000283981		miR-99a-3p	bta-mir-99a	bta-miR-99a-3p	chr1:19931198..19931216:-	CAAGCTCGCTTCTATGGGT	6.46731	29.3518	17.9096
Bos	bta-mir-451	bta-miR-451	chr19:20796893..20796915:-	AAACCGTTACCATTACTGAGTTT	50.2958	73.7429	62.0193	0.0236018		miR-196a	bta-mir-196a-2	bta-miR-196a	chr5:26199849..26199870:-	TAGGTAGTTTCATGTTGTTGGG	19.3617	19.3722	19.3669
Bos	bta-mir-454	bta-miR-454	chr19:10339874..10339896:-	TAGTGCAATATTGCTTATAGGGT	3.97989	0	1.98994	0.000757283		miR-423-5p	bta-mir-423	bta-miR-423-5p	chr19:21799500..21799522:+	TGAGGGGCAGAGAGCGAGACTTT	1636.75	2082.54	1859.64
Bos	bta-mir-455	bta-miR-455-5p	chr8:105147062..105147082:+	TATGTGCCTTTGGACTACATC	0.994971	0	0.497486	0.000189321		rr19413-1a-5p-miR	rr19413-1a	rr19413-1a-5p-miR	chr8:27408423..27408442:+	TCTGACTTTGTGACTTGGCA	13.8822	0	6.94111
Bos	bta-mir-484	bta-miR-484	chr25:14176049..14176070:+	TCAGGCTCAGTCCCCTCCCGAT	24.1281	133.061	78.5948	0.0299096		miR-193a-5p	bta-mir-193a	bta-miR-193a-5p	chr19:18824266..18824287:-	TGGGTCTTTGCGGGCGAGATGA	0.994971	3.91357	2.45427
Bos	bta-mir-486	bta-miR-486	chr27:36261889..36261910:-	TCCTGTACTGAGCTGCCCCGAG	219.137	172.756	195.946	0.0745684		miR-181b	bta-mir-181b-2	bta-miR-181b	chr11:95710641..95710664:+	AACATTCATTGCTGTCGGTGGGTT	282.136	228.282	255.209
Bos	bta-mir-497	bta-miR-497	chr19:27441719..27441740:-	CAGCAGCACACTGTGGTTTGTA	0.994971	0	0.497486	0.000189321		rr20001-1a-5p-miR	rr20001-1a	rr20001-1a-5p-miR	chr8:45644525..45644545:+	CTTGTTTTTACCAACTGGCAG	0.397989	0	0.198994
Bos	bta-mir-499	bta-miR-499	chr13:64900493..64900513:+	TTAAGACTTGCAGTGATGTTT	1.40954	0	0.704771	0.000268204		miR-99a-5p	bta-mir-99a	bta-miR-99a-5p	chr1:19931233..19931253:-	AACCCGTAGATCCGATCTTGT	503.991	1567.81	1035.9
Bos	bta-mir-502a-1	bta-miR-502a	chrX:92903846..92903867:+	AATGCACCTGGGCAAGGATTCA	66.5304	97.2523	81.8914	0.0311642		miR-192	bta-mir-192	bta-miR-192	chr29:43731679..43731701:+	CTGACCTATGAATTGACAGCCAG	420.385	590.297	505.341
Bos	bta-mir-502a-2	bta-miR-502a	chrX:92893875..92893896:+	AATGCACCTGGGCAAGGATTCA	58.836	86.8161	72.826	0.0277143		miR-195	bta-mir-195	bta-miR-195	chr19:27441394..27441415:-	TAGCAGCACAGAAATATTGGCA	8.40751	8.60986	8.50868
Bos	bta-mir-502b	bta-miR-502b	chrX:92898001..92898021:+	AATCCACCTGGGCAAGGATTC	68.1887	95.9478	82.0682	0.0312315		miR-191	bta-mir-191	bta-miR-191	chr22:51543484..51543506:+	CAACGGAATCCCAAAAGCAGCTG	6644.58	15599.7	11122.1
Bos	bta-mir-504	bta-miR-504	chrX:22083738..22083759:-	AGACCCTGGTCTGCACTCTGTC	0.994971	0	0.497486	0.000189321		rr21007-1a-5p-miR	rr21007-1a	rr21007-1a-5p-miR	chr8:71787214..71787235:-	tgaaaagttcgtttgggttttt	0.781763	0.434841	0.608302
Bos	bta-mir-505	bta-miR-505	chrX:23387304..23387325:-	CGTCAACACTTGCTGGTTTCCT	0.994971	0	0.497486	0.000189321		rr21182-1a-5p-miR	rr21182-1a	rr21182-1a-5p-miR	chr8:75823283..75823304:+	TCCCGTGGGGTTGACTCTAGCC	2.98491	0	1.49246
Bos	bta-mir-532	bta-miR-532	chrX:92886519..92886540:+	CATGCCTTGAGTGTAGGACCGT	256.53	468.781	362.655	0.13801		miR-145	bta-mir-145	bta-miR-145	chr7:62810748..62810770:+	GTCCAGTTTTCCCAGGAATCCCT	2.98491	0	1.49246
Bos	bta-mir-6119	bta-miR-6119-5p	chrX:3998327..3998349:-	AGAGGTAAAAAATTGATTTGACT	171.301	259.6	215.451	0.0819909		miR-181a	bta-mir-181a-1	bta-miR-181a	chr16:79685995..79686018:-	AACATTCAACGCTGTCGGTGAGTT	4542.35	2992.24	3767.3
Bos	bta-mir-6119	bta-miR-6119-3p	chrX:3998286..3998308:-	GCAAATCATTTTTTACTCTCCAA	1.40362	0.559082	0.981351	0.000373458		miR-769	bta-mir-769	bta-miR-769	chr18:53945906..53945927:+	TGAGACCTCCGGGTTCTGAGCT	58.7033	46.9629	52.8331
Bos	bta-mir-6120	bta-miR-6120-3p	chr7:45882345..45882366:+	TATGTTGGACAACGTGGATAGC	3.10929	7.82715	5.46822	0.00208096		miR-320b	bta-mir-320b	bta-miR-320b	chr4:96417200..96417219:-	AGCTGGGTTGAGAGGGTGGT	4.36484	2.79541	3.58013
Bos	bta-mir-6123	bta-miR-6123	chr13:58091685..58091705:+	TGCCAAGCCCACGTTCAAAGG	1.98994	0	0.994971	0.000378642		miR-664b	bta-mir-664b	bta-miR-664b	chr16:24379877..24379899:-	TATTCATTTATCTCCCAGCCTAC	2.35477	1.95679	2.15578
Bos	bta-mir-6516	bta-miR-6516	chr19:55419754..55419774:+	TTTGCAGTAACAGGTGTGAAC	7.26329	0.869683	4.06649	0.00154752		miR-342	bta-mir-342	bta-miR-342	chr21:66706908..66706932:+	tctcacacagaaatcgcacccatct	38.8039	110.232	74.5181
Bos	bta-mir-6517	bta-miR-6517	chr10:42712645..42712667:+	TCAGGGTCCGTGAGCTCCTCGGC	0.994971	1.95679	1.47588	0.000561653		miR-502a	bta-mir-502a-2	bta-miR-502a	chrX:92893875..92893896:+	AATGCACCTGGGCAAGGATTCA	58.836	86.8161	72.826
Bos	bta-mir-6518	bta-miR-6518	chr15:42911552..42911573:+	TCACGGAGAGGAGAAACTGCAC	2.98491	0	1.49246	0.000567962		miR-455-5p	bta-mir-455	bta-miR-455-5p	chr8:105147062..105147082:+	TATGTGCCTTTGGACTACATC	0.994971	0	0.497486
Bos	bta-mir-652	bta-miR-652	chrX:62939343..62939363:+	aatggcgccactagggttgtg	56.0501	35.5483	45.7992	0.0174291		miR-200a	bta-mir-200a	bta-miR-200a	chr16:52521336..52521358:-	TAACACTGTCTGGTAACGATGTT	4030.52	7697.14	5863.83
Bos	bta-mir-6520	bta-miR-6520	chr17:46090374..46090394:-	TTGAGTATTGTCAGAGAGAGC	0.248743	0	0.124371	4.73302e-05		rr96040-1a-5p-miR	rr96040-1a	rr96040-1a-5p-miR	chr26:18383401..18383423:-	CCTGGGTGGACCATCTCTCAGCC	4.97486	11.7407	8.35779
Bos	bta-mir-6522	bta-miR-6522	chr21:43809630..43809651:+	TCGGAATTGTTTGTGTACCTGT	26.6155	24.786	25.7007	0.00978054		miR-221	bta-mir-221	bta-miR-221	chrX:103538899..103538920:+	AGCTACATTGTCTGCTGGGTTT	26.2009	13.0452	19.6231
Bos	bta-mir-6524	bta-miR-6524	chr26:31733627..31733647:+	TTACTCTGAGTAACCTAACTG	17.9841	23.3727	20.6784	0.00786928		miR-2339	bta-mir-2339	bta-miR-2339	chr19:31973548..31973567:-	TCACTGGACCTAGCAGAGCT	1.26148	0	0.630741
Bos	bta-mir-6529a	bta-miR-6529a	chr1:65453397..65453417:-	GAGAGATCAGAGGCGCAGAGT	17.412	23.4814	20.4467	0.00778111		miR-2346	bta-mir-2346	bta-miR-2346	chr19:51516024..51516045:+	ACTGATGTGAAGGTGGTTTGGC	1.98994	0	0.994971
Bos	bta-mir-6530	bta-miR-6530	chr20:63017011..63017030:-	CGCGGAGGAAGGTAAGACGG	0.124371	0	0.0621857	2.36651e-05		rr9985-1a-5p-miR	rr9985-1a	rr9985-1a-5p-miR	chr11:106407767..106407789:+	CTTTATGCTCACtctggccctgc	2.98491	0	1.49246
Bos	bta-mir-660	bta-miR-660	chrX:92901865..92901886:+	TACCCATTGCATATCGGAGCTG	1331.27	1081.78	1206.52	0.459149		miR-1307	bta-mir-1307	bta-miR-1307	chr26:24230119..24230140:-	ACTCGGCGTGGCGTCGGTCGTG	3.97989	3.91357	3.94673
Bos	bta-mir-664b	bta-miR-664b	chr16:24379877..24379899:-	TATTCATTTATCTCCCAGCCTAC	2.35477	1.95679	2.15578	0.000820392		miR-421	bta-mir-421	bta-miR-421	chrX:82024126..82024148:+	Atcaacagacattaattgggcgc	60.7252	47.8248	54.275
Bos	bta-mir-665	bta-miR-665	chr21:67423491..67423510:+	ACCAGTAGGCCGAGGCCCCT	0	1.95679	0.978393	0.000372333		miR-7859	bta-mir-7859	bta-miR-7859	chr10:85658727..85658748:+	aaaaactggcagcttcatgtaa	1.98994	3.91357	2.95176
Bos	bta-mir-671	bta-miR-671	chr4:114614930..114614952:+	AGGAAGCCCTGGAGGGGCTGGAG	0	7.82715	3.91357	0.00148933		miR-3432a	bta-mir-3432a-2	bta-miR-3432a	chr25:34409336..34409357:-	tgcgggatctttagttgtggtg	0.221105	0	0.110552
Bos	bta-mir-744	bta-miR-744	chr19:31333524..31333545:+	TGCGGGGCTAGGGCTAACAGCA	14.2613	39.1357	26.6985	0.0101603		miR-22-3p	bta-mir-22	bta-miR-22-3p	chr19:23382447..23382467:-	AAGCTGCCAGTTGAAGAACTG	13460.4	20228.9	16844.7
Bos	bta-mir-760	bta-miR-760-3p	chr3:49797120..49797139:-	CGGCTCTGGGTCTGTGGGGA	2.21105	3.91357	3.06231	0.00116538		miR-374b	bta-mir-374b	bta-miR-374b	chrX:82023932..82023953:+	ATATAATACAACCTGCTAAGTG	17.5364	14.1323	15.8344
Bos	bta-mir-769	bta-miR-769	chr18:53945906..53945927:+	TGAGACCTCCGGGTTCTGAGCT	58.7033	46.9629	52.8331	0.0201059		miR-199a-5p	bta-mir-199a-2	bta-miR-199a-5p	chr7:16508970..16508991:-	CCCAGTGTTCAGACTACCTGTT	1.98994	0	0.994971
Bos	bta-mir-7859	bta-miR-7859	chr10:85658727..85658748:+	aaaaactggcagcttcatgtaa	1.98994	3.91357	2.95176	0.00112331		miR-378	bta-mir-378-1	bta-miR-378	chr7:63067343..63067364:+	actggacttggagtcagaaggc	4.98591	12.1321	8.55899
Bos	bta-mir-7861	bta-miR-7861	chr13:13129033..13129055:-	TGCTACCTAGTCTGAGTGAGTGA	0	7.82715	3.91357	0.00148933		miR-345-3p	bta-mir-345	bta-miR-345-3p	chr21:66867140..66867159:+	CCTGAACTAGGGGTCTGGAG	6.40967	5.25537	5.83252
Bos	bta-mir-877	bta-miR-877	chr23:28203223..28203242:-	GTAGAGGAGATGGCGCAGGG	8.45726	25.4382	16.9477	0.00644955		miR-2411-5p	bta-mir-2411	bta-miR-2411-5p	chr3:16327560..16327583:-	TGGAGTGACTGTCAGATGCAGCCA	0.994971	0	0.497486
Bos	bta-mir-885	bta-miR-885	chr22:55072981..55073002:-	TCCATTACACTACCCTGCCTCT	2.57034	6.65307	4.61171	0.00175501		miR-33b	bta-mir-33b	bta-miR-33b	chr19:35249067..35249086:+	GTGCATTGCTGTTGCATTGC	3.97989	0	1.98994
Bos	bta-mir-9-1	bta-miR-9-5p	chr21:21250116..21250137:+	TCTTTGGTTATCTAGCTGTATG	0.331657	1.30452	0.818091	0.000311329		miR-9-5p	bta-mir-9-1	bta-miR-9-5p	chr21:21250116..21250137:+	TCTTTGGTTATCTAGCTGTATG	0.331657	1.30452	0.818091
Bos	bta-mir-9-2	bta-miR-9-5p	chr7:90554727..90554748:-	TCTTTGGTTATCTAGCTGTATG	0.331657	1.30452	0.818091	0.000311329		miR-9-5p	bta-mir-9-2	bta-miR-9-5p	chr7:90554727..90554748:-	TCTTTGGTTATCTAGCTGTATG	0.331657	1.30452	0.818091
Bos	bta-mir-92a-1	bta-miR-92a	chr12:66227302..66227323:+	TATTGCACTTGTCCCGGCCTGT	1259.93	1962.87	1611.4	0.613228		miR-128	bta-mir-128-2	bta-miR-128	chr22:9738649..9738669:+	TCACAGTGAACCGGTCTCTTT	15.0335	30.9825	23.008
Bos	bta-mir-92a-2	bta-miR-92a	chrX:17917863..17917884:-	TATTGCACTTGTCCCGGCCTGT	1247.99	1939.39	1593.69	0.606488		miR-1291	bta-mir-1291	bta-miR-1291	chr5:31283919..31283942:+	TGGCCCTGACTGAAGACCTGCAGT	2.48743	0	1.24371
Bos	bta-mir-92b	bta-miR-92b	chr3:15480739..15480760:-	TATTGCACTCGTCCCGGCCTCC	56.1827	89.5773	72.88	0.0277349		miR-194	bta-mir-194-2	bta-miR-194	chr29:43731474..43731495:+	TGTAACAGCAACTCCATGTGGA	27.5275	21.5246	24.5261
Bos	bta-mir-93	bta-miR-93	chr25:36892259..36892280:+	CAAAGTGCTGTTCGTGCAGGTA	300.979	178.068	239.523	0.0911518		miR-16b	bta-mir-16b	bta-miR-16b	chr1:107923292..107923312:-	TAGCAGCACGTAAATATTGGC	278.078	328.349	303.213
Bos	bta-mir-96	bta-miR-96	chr4:94411250..94411272:-	TTTGGCACTAGCACATTTTTGCT	24.0451	85.4463	54.7457	0.0208338		miR-199a-5p	bta-mir-199a-1	bta-miR-199a-5p	chr16:40491654..40491675:-	CCCAGTGTTCAGACTACCTGTT	1.98994	0	0.994971
Bos	bta-mir-98	bta-miR-98	chrX:96382704..96382725:-	TGAGGTAGTAAGTTGTATTGTT	71.8701	45.7236	58.7968	0.0223754		miR-197	bta-mir-197	bta-miR-197	chr3:33964974..33964995:-	TTCACCACCTTCTCCACCCAGC	1.7412	5.73059	3.73589
Bos	bta-mir-99a	bta-miR-99a-5p	chr1:19931233..19931253:-	AACCCGTAGATCCGATCTTGT	503.991	1567.81	1035.9	0.394218		miR-130b	bta-mir-130b	bta-miR-130b	chr17:74100549..74100570:-	CAGTGCAATGATGAAAGGGCAT	10.1463	4.69629	7.42131
Bos	bta-mir-99a	bta-miR-99a-3p	chr1:19931198..19931216:-	CAAGCTCGCTTCTATGGGT	6.46731	29.3518	17.9096	0.00681557		miR-2409	bta-mir-2409	bta-miR-2409	chr29:50439136..50439155:-	TCTCACATGGACGCTGCCCT	0.21005	0	0.105025
Bos	bta-mir-99b	bta-miR-99b	chr18:58014874..58014895:+	CACCCGTAGAACCGACCTTGCG	577.137	1468.94	1023.04	0.389323		miR-133a	bta-mir-133a-1	bta-miR-133a	chr13:55227307..55227328:-	TTTGGTCCCCTTCAACCAGCTG	1.24371	10.1101	5.67689
Rattus	rr10199-1a	rr10199-1a-3p-miR	chr14:1930486..1930507:-	TCTGAGCCTGCCTCGTCCCCAG	6.46731	0	3.23366	0.00123059		miR-363	bta-mir-363	bta-miR-363	chrX:17917705..17917725:-	ATTGCACGGTATCCATCTGCG	71.2234	109.58	90.4017
Rattus	rr107195-1a	rr107195-1a-5p-miR	chr4:13170505..13170527:-	catggactgtagcttcttgtcca	0.746229	0	0.373114	0.000141991		rr32428-1a-3p-miR	rr32428-1a	rr32428-1a-3p-miR	chr25:26473590..26473611:-	CCTTCTCCCATGTGTCTCCTCC	0	0.559082	0.279541
Rattus	rr109825-1a	rr109825-1a-5p-miR	chr4:95112098..95112120:+	ACTTTTGCCCCTAGTAACGGACT	4.97486	0	2.48743	0.000946604		miR-380-3p	bta-mir-380	bta-miR-380-3p	chr21:67564842..67564862:+	TATGTAATGTGGTCCACGTCT	2.98491	0	1.49246
Rattus	rr110155-1a	rr110155-1a-5p-miR	chr4:102412811..102412832:-	CCGAGTTTGGGCAGCAGTTCAG	1.98994	0	0.994971	0.000378642		miR-665	bta-mir-665	bta-miR-665	chr21:67423491..67423510:+	ACCAGTAGGCCGAGGCCCCT	0	1.95679	0.978393
Rattus	rr110595-1a	rr110595-1a-3p-miR	chr4:112822274..112822296:-	ACTGCGGCTGTGCCTCCTGCCAG	3.97989	5.87036	4.92512	0.00187428		miR-331-3p	bta-mir-331	bta-miR-331-3p	chr5:25109117..25109137:+	GCCCCTGGGCCTATCCTAGAA	5.96983	1.30452	3.63718
Rattus	rr14458-1a	rr14458-1a-5p-miR	chr2:31531449..31531469:-	ACTCTTCCCTCCCTCGGCCGG	1.1608	0.782715	0.971757	0.000369807		miR-7861	bta-mir-7861	bta-miR-7861	chr13:13129033..13129055:-	TGCTACCTAGTCTGAGTGAGTGA	0	7.82715	3.91357
Rattus	rr15390-1a	rr15390-1a-5p-miR	chr2:65004694..65004715:-	TCTAGTTGGATTgctctccatg	1.98994	0	0.994971	0.000378642		miR-671	bta-mir-671	bta-miR-671	chr4:114614930..114614952:+	AGGAAGCCCTGGAGGGGCTGGAG	0	7.82715	3.91357
Rattus	rr15409-1a	rr15409-1a-3p-miR	chr2:65615871..65615893:+	AGAATCTGAATGAACTTTTTGGT	34.3147	30.8427	32.5787	0.012398		miR-211	bta-mir-211	bta-miR-211	chr21:28046473..28046493:-	TTCCCTTTGTCATCCTTTGCC	0	2.60905	1.30452
Rattus	rr17628-1a	rr17628-1a-3p-miR	chr2:126561987..126562010:+	CATGGTCCCTGTTCTCTGCCCCAG	0	11.7407	5.87036	0.002234		miR-30f	bta-mir-30f	bta-miR-30f	chr9:10730976..10730999:-	TGTAAACACCCTACACTCTCAGCT	400.31	807.5	603.905
Rattus	rr17931-1a	rr17931-1a-3p-miR	chr2:130652706..130652727:-	TTGTCGGAACTCTTTCCTGCCC	0	5.2181	2.60905	0.000992887		miR-378b	bta-mir-378b	bta-miR-378b	chr15:30727363..30727384:+	acttgacttggagtcagaaggc	1.19397	1.56543	1.3797
Rattus	rr18296-1a	rr18296-1a-3p-miR	chr2:135584366..135584388:-	CACTGTCGGCCCTTCTCTGCATC	1.98994	0	0.994971	0.000378642		miR-744	bta-mir-744	bta-miR-744	chr19:31333524..31333545:+	TGCGGGGCTAGGGCTAACAGCA	14.2613	39.1357	26.6985
Rattus	rr19413-1a	rr19413-1a-5p-miR	chr8:27408423..27408442:+	TCTGACTTTGTGACTTGGCA	13.8822	0	6.94111	0.00264148		miR-30b-3p	bta-mir-30b	bta-miR-30b-3p	chr14:8084775..8084795:+	CTGGGAGGTGGATGTTTACTT	0.248743	0	0.124371
Rattus	rr20001-1a	rr20001-1a-5p-miR	chr8:45644525..45644545:+	CTTGTTTTTACCAACTGGCAG	0.397989	0	0.198994	7.57283e-05		rr89239-1a-3p-miR	rr89239-1a	rr89239-1a-3p-miR	chr17:3840405..3840424:+	AAACAATGTGATTTCTGCCC	9.59516	0.652262	5.12371
Rattus	rr21007-1a	rr21007-1a-5p-miR	chr8:71787214..71787235:-	tgaaaagttcgtttgggttttt	0.781763	0.434841	0.608302	0.000231493		rr107195-1a-5p-miR	rr107195-1a	rr107195-1a-5p-miR	chr4:13170505..13170527:-	catggactgtagcttcttgtcca	0.746229	0	0.373114
Rattus	rr21182-1a	rr21182-1a-5p-miR	chr8:75823283..75823304:+	TCCCGTGGGGTTGACTCTAGCC	2.98491	0	1.49246	0.000567962		miR-484	bta-mir-484	bta-miR-484	chr25:14176049..14176070:+	TCAGGCTCAGTCCCCTCCCGAT	24.1281	133.061	78.5948
Rattus	rr21439-1a	rr21439-1a-3p-miR	chr8:82270478..82270497:+	ACCATTGCCTTAGTTGGAAG	0.497486	0	0.248743	9.46604e-05		rr59690-1a-5p-miR	rr59690-1a	rr59690-1a-5p-miR	chr15:36826289..36826310:-	GTTCGCCTCCTGGTGTGGGAAC	9487.75	2528.51	6008.13
Rattus	rr21440-1a	rr21440-1a-3p-miR	chr8:82270442..82270461:-	ACCATTGCCTTAGTTGGAAG	0.497486	0	0.248743	9.46604e-05		rr78179-1a-3p-miR	rr78179-1a	rr78179-1a-3p-miR	chr27:38073494..38073515:-	CAGGGACGGTCCGGGAGCCTGC	26.2353	33.3958	29.8155
Rattus	rr23896-1a	rr23896-1a-5p-miR	chr7:19007485..19007505:+	CTTGGGGGAGCGAGTCTGTGG	2.3216	0	1.1608	0.000441748		miR-6516	bta-mir-6516	bta-miR-6516	chr19:55419754..55419774:+	TTTGCAGTAACAGGTGTGAAC	7.26329	0.869683	4.06649
Rattus	rr31281-1a	rr31281-1a-5p-miR	chr25:3456877..3456899:-	TGTTGCTCATCACTCTTCCTACC	2.98491	0	1.49246	0.000567962		miR-486	bta-mir-486	bta-miR-486	chr27:36261889..36261910:-	TCCTGTACTGAGCTGCCCCGAG	219.137	172.756	195.946
Rattus	rr32428-1a	rr32428-1a-3p-miR	chr25:26473590..26473611:-	CCTTCTCCCATGTGTCTCCTCC	0	0.559082	0.279541	0.000106381		rr4862-1a-5p-miR	rr4862-1a	rr4862-1a-5p-miR	chr3:117923706..117923727:+	CTCCGTCGGGCTGGGTCCAGTC	0	11.7407	5.87036
Rattus	rr33228-1a	rr33228-1a-3p-miR	chr25:36334187..36334207:-	GCTTTGCCACTCCTGTCCCAG	0.497486	0	0.248743	9.46604e-05		rr79687-1a-5p-miR	rr79687-1a	rr79687-1a-5p-miR	chr5:32477155..32477176:+	ACCTGCAGGACCTGCTGGAGCC	18.4733	13.154	15.8136
Rattus	rr33265-1a	rr33265-1a-3p-miR	chr25:36982867..36982887:-	CCCTCGGCACCCACACCCTGT	0.397989	0	0.198994	7.57283e-05		rr89381-1a-3p-miR	rr89381-1a	rr89381-1a-3p-miR	chr17:7271179..7271199:+	TCACTAAATCCTGATAACACT	0	1.80459	0.902296
Rattus	rr3697-1a	rr3697-1a-3p-miR	chr3:96571512..96571531:+	CCAGAGCCCTGGTGGAACTG	3.75878	0	1.87939	0.000715212		miR-450a	bta-mir-450a-1	bta-miR-450a	chrX:18179125..18179146:-	TTTTGCGATGTGTTCCTAATAT	1.49246	0	0.746229
Rattus	rr37273-1a	rr37273-1a-3p-miR	chr1:109829350..109829371:+	agaatctgaatgaactttttgg	32.684	26.9291	29.8066	0.011343		miR-22-5p	bta-mir-22	bta-miR-22-5p	chr19:23382484..23382505:-	AGTTCTTCAGTGGCAAGCTTTA	0.198994	1.30452	0.751759
Rattus	rr39789-1a	rr39789-1a-5p-miR	chr10:12584667..12584687:-	TCTCCCTGTagacaatccact	0.912057	1.30452	1.10829	0.000421766		miR-652	bta-mir-652	bta-miR-652	chrX:62939343..62939363:+	aatggcgccactagggttgtg	56.0501	35.5483	45.7992
Rattus	rr4862-1a	rr4862-1a-5p-miR	chr3:117923706..117923727:+	CTCCGTCGGGCTGGGTCCAGTC	0	11.7407	5.87036	0.002234		miR-31	bta-mir-31	bta-miR-31	chr8:22534821..22534841:+	AGGCAAGATGCTGGCATAGCT	2.98491	0	1.49246
Rattus	rr50308-1a	rr50308-1a-3p-miR	chr18:50768858..50768879:-	CTGCTCGGCCTGACAGCTGCCG	1.98994	3.91357	2.95176	0.00112331		miR-378	bta-mir-378-2	bta-miR-378	chr4:10715305..10715326:+	actggacttggagtcagaaggc	3.99094	8.2185	6.10472
Rattus	rr52566-1a	rr52566-1a-5p-miR	chr6:37959651..37959672:-	ACCGGCGCAGCGGCTGACCTGG	3.97989	0	1.98994	0.000757283		miR-424-3p	bta-mir-424	bta-miR-424-3p	chrX:18185457..18185477:-	CAAAACGTGAGGCGCTGCTAT	0.994971	0	0.497486
Rattus	rr5294-1a	rr5294-1a-3p-miR	chr11:1648168..1648188:-	TCTTCGGTCCTCTGGGTCCTC	0.497486	0	0.248743	9.46604e-05		rr82723-1a-3p-miR	rr82723-1a	rr82723-1a-3p-miR	chr5:111263739..111263761:-	GTTCAGTGATGAGGCCCTGGAAT	6.30149	0	3.15074
Rattus	rr55048-1a	rr55048-1a-5p-miR	chr6:108859186..108859207:-	gacctgtgcgtgtACACTCATG	2.98491	0	1.49246	0.000567962		miR-497	bta-mir-497	bta-miR-497	chr19:27441719..27441740:-	CAGCAGCACACTGTGGTTTGTA	0.994971	0	0.497486
Rattus	rr59582-1a	rr59582-1a-5p-miR	chr15:34577290..34577307:+	GTTCGAATCCCGGgcggc	5057.69	23.264	2540.47	0.966791		miR-124a	bta-mir-124a-1	bta-miR-124a	chr8:9153432..9153454:+	TAAGGCACGCGGTGAATGCCAAG	0	0.782715	0.391357
Rattus	rr59690-1a	rr59690-1a-5p-miR	chr15:36826289..36826310:-	GTTCGCCTCCTGGTGTGGGAAC	9487.75	2528.51	6008.13	2.28642		let-7i	bta-let-7i	bta-let-7i	chr5:51209138..51209159:-	TGAGGTAGTAGTTTGTGCTGTT	234.087	184.781	209.434
Rattus	rr78179-1a	rr78179-1a-3p-miR	chr27:38073494..38073515:-	CAGGGACGGTCCGGGAGCCTGC	26.2353	33.3958	29.8155	0.0113465		miR-215	bta-mir-215	bta-miR-215	chr16:24305783..24305804:-	ATGACCTATGAATTGACAGACA	266.463	371.789	319.126
Rattus	rr79687-1a	rr79687-1a-5p-miR	chr5:32477155..32477176:+	ACCTGCAGGACCTGCTGGAGCC	18.4733	13.154	15.8136	0.00601796		miR-2431-3p	bta-mir-2431	bta-miR-2431-3p	chr5:56655701..56655723:-	CACCCCCACTTGCATGACCCTGA	0	15.6543	7.82715
Rattus	rr82723-1a	rr82723-1a-3p-miR	chr5:111263739..111263761:-	GTTCAGTGATGAGGCCCTGGAAT	6.30149	0	3.15074	0.00119903		miR-365-3p	bta-mir-365-2	bta-miR-365-3p	chr19:18811284..18811305:-	TAATGCCCCTAAAAATCCTTAT	0.397989	0.782715	0.590352
Rattus	rr83366-1a	rr83366-1a-5p-miR	chr5:119654303..119654323:+	CGGCTGGATCACCTGCTTTCT	16.7072	10.4362	13.5717	0.00516479		miR-2478	bta-mir-2478	bta-miR-2478	chr9:28046292..28046311:-	GTATCCCACTTCTGACACCA	0.621857	0	0.310929
Rattus	rr89239-1a	rr89239-1a-3p-miR	chr17:3840405..3840424:+	AAACAATGTGATTTCTGCCC	9.59516	0.652262	5.12371	0.00194985		miR-328	bta-mir-328	bta-miR-328	chr18:34957620..34957641:-	CTGGCCCTCTCTGCCCTTCCGT	0.497486	0	0.248743
Rattus	rr89381-1a	rr89381-1a-3p-miR	chr17:7271179..7271199:+	TCACTAAATCCTGATAACACT	0	1.80459	0.902296	0.000343373		miR-877	bta-mir-877	bta-miR-877	chr23:28203223..28203242:-	GTAGAGGAGATGGCGCAGGG	8.45726	25.4382	16.9477
Rattus	rr89382-1a	rr89382-1a-3p-miR	chr17:7271137..7271157:-	tcactaaatcctgataacgct	0	1.80459	0.902296	0.000343373		miR-885	bta-mir-885	bta-miR-885	chr22:55072981..55073002:-	TCCATTACACTACCCTGCCTCT	2.57034	6.65307	4.61171
Rattus	rr897-1a	rr897-1a-5p-miR	chr3:19127529..19127548:-	GGGGGTTGAGAATGTCGCTC	0.613566	0	0.306783	0.000116748		rr3697-1a-3p-miR	rr3697-1a	rr3697-1a-3p-miR	chr3:96571512..96571531:+	CCAGAGCCCTGGTGGAACTG	3.75878	0	1.87939
Rattus	rr898-1a	rr898-1a-5p-miR	chr3:19127474..19127493:+	GGGGGTTGAGAATGTTGCTC	0.613566	0	0.306783	0.000116748		rr37273-1a-3p-miR	rr37273-1a	rr37273-1a-3p-miR	chr1:109829350..109829371:+	agaatctgaatgaactttttgg	32.684	26.9291	29.8066
Rattus	rr90469-1a	rr90469-1a-5p-miR	chr17:45070401..45070422:-	tttcagggTGTTGCCTAGCTTC	0	3.91357	1.95679	0.000744665		miR-429	bta-mir-429	bta-miR-429	chr16:52520100..52520121:-	TAATACTGTCTGGTAATGCCGT	280.517	656.238	468.377
Rattus	rr94635-1a	rr94635-1a-5p-miR	chr22:51967183..51967204:+	TGCCCTTGAGAGTCGGCTTTGG	1.98994	0	0.994971	0.000378642		miR-760-3p	bta-mir-760	bta-miR-760-3p	chr3:49797120..49797139:-	CGGCTCTGGGTCTGTGGGGA	2.21105	3.91357	3.06231
Rattus	rr96040-1a	rr96040-1a-5p-miR	chr26:18383401..18383423:-	CCTGGGTGGACCATCTCTCAGCC	4.97486	11.7407	8.35779	0.0031806		miR-296-3p	bta-mir-296	bta-miR-296-3p	chr13:58091982..58092003:+	GAGGGTTGGGCGGAGGCTTTCC	1.98994	7.82715	4.90854
Rattus	rr96770-1a	rr96770-1a-3p-miR	chr26:33108923..33108943:+	CCAAACCAGTTGTGCCTGTAG	62.6832	58.0513	60.3673	0.0229731		miR-196b	bta-mir-196b	bta-miR-196b	chr4:69327775..69327797:+	TAGGTAGTTTCCTGTTGTTGGGA	17.8692	19.3722	18.6207
Rattus	rr96770-1a	rr96770-1a-5p-miR	chr26:33108886..33108907:+	CACAGGCACGGCCAGTTTGAGC	2.98491	0	1.49246	0.000567962		miR-499	bta-mir-499	bta-miR-499	chr13:64900493..64900513:+	TTAAGACTTGCAGTGATGTTT	1.40954	0	0.704771
Rattus	rr96958-1a	rr96958-1a-3p-miR	chr26:37549334..37549354:-	tggcaccagcactggcggtgg	0.165829	2.44598	1.30591	0.000496969		miR-532	bta-mir-532	bta-miR-532	chrX:92886519..92886540:+	CATGCCTTGAGTGTAGGACCGT	256.53	468.781	362.655
Rattus	rr99300-1a	rr99300-1a-3p-miR	chr13:39299142..39299163:+	CTTGCTGAGTGACCTCCCTGCT	0	7.82715	3.91357	0.00148933		miR-346	bta-mir-346	bta-miR-346	chr28:41329108..41329130:-	TGTCTGCCCGCATGCCTGCCTCT	0.497486	0	0.248743
Rattus	rr9985-1a	rr9985-1a-5p-miR	chr11:106407767..106407789:+	CTTTATGCTCACtctggccctgc	2.98491	0	1.49246	0.000567962		miR-502a	bta-mir-502a-1	bta-miR-502a	chrX:92903846..92903867:+	AATGCACCTGGGCAAGGATTCA	66.5304	97.2523	81.8914

## Sheet: Unique miR cow milk
Species	tag	product	product_Location	sequence	bta_milk_exos1	bta_milk_exos2	Mean	% abundance		product	tag	product	product_Location	sequence	bta_milk_exos1	bta_milk_exos2	Mean
Bos	bta-let-7a-1	bta-let-7a-5p	chr8:86884877..86884898:+	TGAGGTAGTAGGTTGTATAGTT	2772.24	2867.61	2819.92	1.21448		miR-106b	bta-mir-106b	bta-miR-106b	chr25:36892057..36892077:+	TAAAGTGCTGACAGTGCAGAT	19.3467	14.3498	16.8482
Bos	bta-let-7a-3	bta-let-7a-3p	chr5:117119436..117119456:+	CTATACAATCTACTGTCTTTC	2.40451	3.65267	3.02859	0.00130435		miR-375	bta-mir-375	bta-miR-375	chr2:107667524..107667546:-	TTTTGTTCGTTCGGCTCGCGTGA	1790.95	2375.54	2083.24
Bos	bta-let-7b	bta-let-7b	chr5:117120190..117120211:+	TGAGGTAGTAGGTTGTGTGGTT	1762.67	1949.56	1856.12	0.79939		miR-127	bta-mir-127	bta-miR-127	chr21:67429798..67429819:+	TCGGATCCGTCTGAGCTTGGCT	28.1909	43.7016	35.9462
Bos	bta-let-7c	bta-let-7c	chr1:19930511..19930532:-	TGAGGTAGTAGGTTGTATGGTT	2623.58	2703.36	2663.47	1.1471		miR-10b	bta-mir-10b	bta-miR-10b	chr2:20797663..20797685:-	TACCCTGTAGAACCGAATTTGTG	269.007	390.379	329.693
Bos	bta-let-7d	bta-let-7d	chr8:86887438..86887459:+	AGAGGTAGTAGGTTGCATAGTT	818.217	1018.29	918.256	0.395473		miR-133a	bta-mir-133a-2	bta-miR-133a	chr24:34844466..34844487:+	TTTGGTCCCCTTCAACCAGCTG	1.24371	10.1101	5.67689
Bos	bta-let-7e	bta-let-7e	chr18:58015043..58015063:+	TGAGGTAGGAGGTTGTATAGT	1076.69	1187.76	1132.23	0.487626		miR-130a	bta-mir-130a	bta-miR-130a	chr15:82197765..82197786:+	CAGTGCAATGTTAAAAGGGCAT	9.15137	6.65307	7.90222
Bos	bta-let-7f-1	bta-let-7f	chr8:86885231..86885252:+	TGAGGTAGTAGATTGTATAGTT	2115.38	2146.75	2131.07	0.917805		miR-125b	bta-mir-125b-1	bta-miR-125b	chr15:33298867..33298888:-	TCCCTGAGACCCTAACTTGTGA	72.7905	276.005	174.398
Bos	bta-let-7g	bta-let-7g	chr22:49189344..49189365:+	TGAGGTAGTAGTTTGTACAGTT	1946.48	1910.38	1928.43	0.830534		miR-126-3p	bta-mir-126	bta-miR-126-3p	chr11:104131455..104131475:+	CGTACCGTGAGTAATAATGCG	19.8994	27.395	23.6472
Bos	bta-let-7i	bta-let-7i	chr5:51209138..51209159:-	TGAGGTAGTAGTTTGTGCTGTT	234.087	184.781	209.434	0.0901988		miR-181a	bta-mir-181a-2	bta-miR-181a	chr11:95709449..95709472:+	AACATTCAACGCTGTCGGTGAGTT	4544.34	2992.24	3768.29
Bos	bta-mir-100	bta-miR-100	chr15:33353437..33353458:-	AACCCGTAGATCCGAACTTGTG	498.021	1548.25	1023.13	0.440642		miR-132	bta-mir-132	bta-miR-132	chr19:23651161..23651182:-	TAACAGTCTACAGCCATGGTCG	0.994971	0	0.497486
Bos	bta-mir-101-1	bta-miR-101	chr3:80666467..80666487:+	TACAGTACTGTGATAACTGAA	351.938	320.891	336.415	0.144887		miR-148a	bta-mir-148a	bta-miR-148a	chr4:70414294..70414315:+	TCAGTGCACTACAGAACTTTGT	17251.6	21472.2	19361.9
Bos	bta-mir-103-1	bta-miR-103	chr20:189861..189883:-	AGCAGCATTGTACAGGGCTATGA	348.754	334.676	341.715	0.147169		miR-146a	bta-mir-146a	bta-miR-146a	chr7:74185055..74185078:+	TGAGAACTGAATTCCATAGGTTGT	93.0298	106.645	99.8373
Bos	bta-mir-106a	bta-miR-106a	chrX:17918574..17918595:-	AAAAGTGCTTACAGTGCAGGTA	16.023	19.8288	17.9259	0.00772029		miR-2403	bta-mir-2403	bta-miR-2403	chr28:15505097..15505117:+	CTCGGGAAGCTAGCTGGCCTT	0	0.559082	0.279541
Bos	bta-mir-106b	bta-miR-106b	chr25:36892057..36892077:+	TAAAGTGCTGACAGTGCAGAT	19.3467	14.3498	16.8482	0.00725617		miR-2419-5p	bta-mir-2419	bta-miR-2419-5p	chr4:66346517..66346538:-	ATCGCATCAACACTCGTCTGTT	98.7786	103.057	100.918
Bos	bta-mir-107	bta-miR-107	chr26:11288004..11288025:-	AGCAGCATTGTACAGGGCTATC	330.347	311.194	320.771	0.138149		miR-150	bta-mir-150	bta-miR-150	chr18:56407900..56407922:-	TCTCCCAACCCTTGTACCAGTGT	216.317	190.53	203.424
Bos	bta-mir-10a	bta-miR-10a	chr19:38549275..38549297:+	TACCCTGTAGATCCGAATTTGTG	252.093	386.465	319.279	0.137507		miR-151-5p	bta-mir-151	bta-miR-151-5p	chr14:4030326..4030346:+	tcgaggagctcacagtctagt	2.84751	4.56583	3.70667
Bos	bta-mir-10b	bta-miR-10b	chr2:20797663..20797685:-	TACCCTGTAGAACCGAATTTGTG	269.007	390.379	329.693	0.141992		miR-148b	bta-mir-148b	bta-miR-148b	chr5:25849779..25849800:-	TCAGTGCATCACAGAACTTTGT	14811.9	18714.2	16763.1
Bos	bta-mir-124a-1	bta-miR-124a	chr8:9153432..9153454:+	TAAGGCACGCGGTGAATGCCAAG	0	0.782715	0.391357	0.000168549		rr21439-1a-3p-miR	rr21439-1a	rr21439-1a-3p-miR	chr8:82270478..82270497:+	ACCATTGCCTTAGTTGGAAG	0.497486	0	0.248743
Bos	bta-mir-124b	bta-miR-124b	chr13:54827556..54827578:-	TAAGGCACGCGGTGAATGCCAAG	0	0.782715	0.391357	0.000168549		rr23896-1a-5p-miR	rr23896-1a	rr23896-1a-5p-miR	chr7:19007485..19007505:+	CTTGGGGGAGCGAGTCTGTGG	2.3216	0	1.1608
Bos	bta-mir-125a	bta-miR-125a	chr18:58015549..58015571:+	TCCCTGAGACCCTTTAACCTGTG	240.833	1206.5	723.666	0.311668		miR-1343-3p	bta-mir-1343	bta-miR-1343-3p	chr15:66264896..66264915:+	CTCCTGGGGCCCGCACTCTC	0.663314	1.43498	1.04915
Bos	bta-mir-125b-1	bta-miR-125b	chr15:33298867..33298888:-	TCCCTGAGACCCTAACTTGTGA	72.7905	276.005	174.398	0.0751093		miR-181d	bta-mir-181d	bta-miR-181d	chr7:12915272..12915294:+	AACATTCATTGTTGTCGGTGGGT	203.318	147.271	175.295
Bos	bta-mir-126	bta-miR-126-5p	chr11:104131417..104131437:+	CATTATTACTTTTGGTACGCG	163.374	168.284	165.829	0.071419		miR-1839	bta-mir-1839	bta-miR-1839	chr14:1883888..1883911:-	AAGGTAGATAGAACAGGTCTTGTT	65.4091	16.642	41.0256
Bos	bta-mir-126	bta-miR-126-3p	chr11:104131455..104131475:+	CGTACCGTGAGTAATAATGCG	19.8994	27.395	23.6472	0.0101844		miR-2284w	bta-mir-2284w	bta-miR-2284w	chrX:2676193..2676213:+	AAGAGTTTGTTCGGGTTTCTC	0	0.652262	0.326131
Bos	bta-mir-127	bta-miR-127	chr21:67429798..67429819:+	TCGGATCCGTCTGAGCTTGGCT	28.1909	43.7016	35.9462	0.0154813		miR-20b	bta-mir-20b	bta-miR-20b	chrX:17918175..17918196:-	CAAAGTGCTCACAGTGCAGGTA	8.89236	9.91438	9.40337
Bos	bta-mir-128-1	bta-miR-128	chr2:62007764..62007784:-	TCACAGTGAACCGGTCTCTTT	15.0335	30.9825	23.008	0.00990906		miR-2285aa	bta-mir-2285aa	bta-miR-2285aa	chr2:5205432..5205454:+	aaaactggaacgaacttttgggc	0.447737	0	0.223869
Bos	bta-mir-1291	bta-miR-1291	chr5:31283919..31283942:+	TGGCCCTGACTGAAGACCTGCAGT	2.48743	0	1.24371	0.000535641		miR-6123	bta-mir-6123	bta-miR-6123	chr13:58091685..58091705:+	TGCCAAGCCCACGTTCAAAGG	1.98994	0	0.994971
Bos	bta-mir-1307	bta-miR-1307	chr26:24230119..24230140:-	ACTCGGCGTGGCGTCGGTCGTG	3.97989	3.91357	3.94673	0.00169977		miR-3432a	bta-mir-3432a-1	bta-miR-3432a	chr21:55746836..55746857:-	tgcgggatctttagttgtggtg	0.221105	0	0.110552
Bos	bta-mir-130a	bta-miR-130a	chr15:82197765..82197786:+	CAGTGCAATGTTAAAAGGGCAT	9.15137	6.65307	7.90222	0.00340332		miR-29b	bta-mir-29b-1	bta-miR-29b	chr4:95402702..95402724:-	TAGCACCATTTGAAATCAGTGTT	38.379	56.138	47.2585
Bos	bta-mir-130b	bta-miR-130b	chr17:74100549..74100570:-	CAGTGCAATGATGAAAGGGCAT	10.1463	4.69629	7.42131	0.0031962		miR-29d-3p	bta-mir-29d	bta-miR-29d-3p	chr16:77562591..77562612:+	TAGCACCATTTGAAATCGATTA	54.5059	91.4534	72.9796
Bos	bta-mir-132	bta-miR-132	chr19:23651161..23651182:-	TAACAGTCTACAGCCATGGTCG	0.994971	0	0.497486	0.000214257		rr15390-1a-5p-miR	rr15390-1a	rr15390-1a-5p-miR	chr2:65004694..65004715:-	TCTAGTTGGATTgctctccatg	1.98994	0	0.994971
Bos	bta-mir-133a-1	bta-miR-133a	chr13:55227307..55227328:-	TTTGGTCCCCTTCAACCAGCTG	1.24371	10.1101	5.67689	0.00244492		miR-32	bta-mir-32	bta-miR-32	chr8:100305202..100305224:-	TATTGCACATGACTAAGTTGCAT	25.1882	44.1768	34.6825
Bos	bta-mir-133b	bta-miR-133b	chr23:24312377..24312398:+	TTTGGTCCCCTTCAACCAGCTA	1.24371	10.1101	5.67689	0.00244492		miR-320a	bta-mir-320a-2	bta-miR-320a	chr20:15213971..15213992:+	AAAAGCTGGGTTGAGAGGGCGA	657.188	721.435	689.311
Bos	bta-mir-1343	bta-miR-1343-3p	chr15:66264896..66264915:+	CTCCTGGGGCCCGCACTCTC	0.663314	1.43498	1.04915	0.000451845		miR-6520	bta-mir-6520	bta-miR-6520	chr17:46090374..46090394:-	TTGAGTATTGTCAGAGAGAGC	0.248743	0	0.124371
Bos	bta-mir-135a-1	bta-miR-135a	chr22:49142044..49142066:+	TATGGCTTTTTATTCCTATGTGA	0.331657	1.95679	1.14422	0.000492792		miR-6517	bta-mir-6517	bta-miR-6517	chr10:42712645..42712667:+	TCAGGGTCCGTGAGCTCCTCGGC	0.994971	1.95679	1.47588
Bos	bta-mir-135b	bta-miR-135b	chr16:3032010..3032032:-	TATGGCTTTTCATTCCTATGTGA	0.331657	0	0.165829	7.14188e-05		rr897-1a-5p-miR	rr897-1a	rr897-1a-5p-miR	chr3:19127529..19127548:-	GGGGGTTGAGAATGTCGCTC	0.613566	0	0.306783
Bos	bta-mir-1388	bta-miR-1388-5p	chr13:54375944..54375964:+	AGGACTGTCCAACCTGAGAAT	1.13711	0	0.568555	0.000244865		rr14458-1a-5p-miR	rr14458-1a	rr14458-1a-5p-miR	chr2:31531449..31531469:-	ACTCTTCCCTCCCTCGGCCGG	1.1608	0.782715	0.971757
Bos	bta-mir-1388	bta-miR-1388-3p	chr13:54375983..54376004:+	ATCTCAGGTTTGTCAGCCCGCA	0.994971	0	0.497486	0.000214257		rr15409-1a-3p-miR	rr15409-1a	rr15409-1a-3p-miR	chr2:65615871..65615893:+	AGAATCTGAATGAACTTTTTGGT	34.3147	30.8427	32.5787
Bos	bta-mir-140	bta-miR-140	chr18:37088192..37088213:+	TACCACAGGGTAGAACCACGGA	169.951	119.271	144.611	0.0622808		miR-184	bta-mir-184	bta-miR-184	chr21:25913822..25913843:+	TGGACGGAGAACTGATAAGGGT	2.98491	0.978393	1.98165
Bos	bta-mir-141	bta-miR-141	chr5:103859016..103859037:-	TAACACTGTCTGGTAAAGATGG	4185.86	7890.14	6038	2.60044		let-7g	bta-let-7g	bta-let-7g	chr22:49189344..49189365:+	TGAGGTAGTAGTTTGTACAGTT	1946.48	1910.38	1928.43
Bos	bta-mir-142	bta-miR-142-5p	chr19:9527357..9527376:-	CATAAAGTAGAAAGCACTAC	138.32	198.862	168.591	0.0726085		miR-183	bta-mir-183	bta-miR-183	chr4:94411473..94411495:-	TATGGCACTGGTAGAATTCACTG	76.8615	361.027	218.944
Bos	bta-mir-142	bta-miR-142-3p	chr19:9527316..9527337:-	AGTGTTTCCTACTTTATGGATG	10.1155	19.5679	14.8417	0.00639201		miR-2440	bta-mir-2440	bta-miR-2440	chr5:111262381..111262400:-	TGCAGTGATGAGACCCTGGA	0.331657	0	0.165829
Bos	bta-mir-143	bta-miR-143	chr7:62809359..62809380:+	TGAGATGAAGCACTGTAGCTCG	210.128	259.437	234.783	0.101116		miR-17-3p	bta-mir-17	bta-miR-17-3p	chr12:66226604..66226623:+	ACTGCAGTGAAGGCACTTGT	7.88238	4.34841	6.1154
Bos	bta-mir-145	bta-miR-145	chr7:62810748..62810770:+	GTCCAGTTTTCCCAGGAATCCCT	2.98491	0	1.49246	0.00064277		miR-450a	bta-mir-450a-2	bta-miR-450a	chrX:18179270..18179291:-	TTTTGCGATGTGTTCCTAATAT	1.49246	0	0.746229
Bos	bta-mir-1468	bta-miR-1468	chrX:101844110..101844131:+	CTCCGTTTGCCTGTTTTGCTGA	121.704	96.8609	109.282	0.0470656		miR-1842	bta-mir-1842	bta-miR-1842	chr25:1744700..1744720:-	TGGCTCTGTGAGGTCGGCTCA	1.49246	0	0.746229
Bos	bta-mir-146a	bta-miR-146a	chr7:74185055..74185078:+	TGAGAACTGAATTCCATAGGTTGT	93.0298	106.645	99.8373	0.0429978		miR-188	bta-mir-188	bta-miR-188	chrX:92886841..92886862:+	CATCCCTTGCATGGTGGAGGGT	0	0.782715	0.391357
Bos	bta-mir-146b	bta-miR-146b	chr26:22930915..22930938:+	TGAGAACTGAATTCCATAGGCTGT	86.065	91.7733	88.9192	0.0382956		miR-190a	bta-mir-190a	bta-miR-190a	chr10:47321110..47321131:-	TGATATGTTTGATATATTAGGT	3.29999	3.04389	3.17194
Bos	bta-mir-147	bta-miR-147	chr10:65243388..65243409:-	GTGTGCGGAAATGCTTCTGCTA	0.497486	0	0.248743	0.000107128		rr50308-1a-3p-miR	rr50308-1a	rr50308-1a-3p-miR	chr18:50768858..50768879:-	CTGCTCGGCCTGACAGCTGCCG	1.98994	3.91357	2.95176
Bos	bta-mir-148a	bta-miR-148a	chr4:70414294..70414315:+	TCAGTGCACTACAGAACTTTGT	17251.6	21472.2	19361.9	8.33876		let-7a-5p	bta-let-7a-3	bta-let-7a-5p	chr5:117119388..117119409:+	TGAGGTAGTAGGTTGTATAGTT	2772.41	2850.65	2811.53
Bos	bta-mir-148b	bta-miR-148b	chr5:25849779..25849800:-	TCAGTGCATCACAGAACTTTGT	14811.9	18714.2	16763.1	7.21949		let-7c	bta-let-7c	bta-let-7c	chr1:19930511..19930532:-	TGAGGTAGTAGGTTGTATGGTT	2623.58	2703.36	2663.47
Bos	bta-mir-150	bta-miR-150	chr18:56407900..56407922:-	TCTCCCAACCCTTGTACCAGTGT	216.317	190.53	203.424	0.0876104		miR-181b	bta-mir-181b-1	bta-miR-181b	chr16:79685811..79685834:-	AACATTCATTGCTGTCGGTGGGTT	281.141	228.282	254.712
Bos	bta-mir-151	bta-miR-151-3p	chr14:4030362..4030382:+	ctagactgaagctccttgagg	417.001	478.237	447.619	0.19278		miR-142-3p	bta-mir-142	bta-miR-142-3p	chr19:9527316..9527337:-	AGTGTTTCCTACTTTATGGATG	10.1155	19.5679	14.8417
Bos	bta-mir-151	bta-miR-151-5p	chr14:4030326..4030346:+	tcgaggagctcacagtctagt	2.84751	4.56583	3.70667	0.00159639		miR-34b	bta-mir-34b	bta-miR-34b	chr15:22134738..22134759:+	AGGCAGTGTAATTAGCTGATTG	0.663314	1.95679	1.31005
Bos	bta-mir-152	bta-miR-152	chr19:39081217..39081238:+	TCAGTGCATGACAGAACTTGGG	26.9057	17.9372	22.4214	0.00965644		miR-2320-5p	bta-mir-2320	bta-miR-2320-5p	chr16:50502455..50502477:+	TGGCACAGGGTCCAGCTGTCGGC	0	3.91357	1.95679
Bos	bta-mir-155	bta-miR-155	chr1:10227315..10227337:-	TTAATGCTAATCGTGATAGGGGT	11.4422	7.82715	9.63466	0.00414944		miR-26b	bta-mir-26b	bta-miR-26b	chr2:107133408..107133429:+	TTCAAGTAATTCAGGATAGGTT	1656.26	1924.13	1790.2
Bos	bta-mir-15a	bta-miR-15a	chr12:19596395..19596415:-	TAGCAGCACATAATGGTTTGT	36.1234	32.9392	34.5313	0.0148719		miR-21-5p	bta-mir-21	bta-miR-21-5p	chr19:11033079..11033102:+	TAGCTTATCAGACTGATGTTGACT	7258.38	6296.53	6777.45
Bos	bta-mir-15b	bta-miR-15b	chr1:107923436..107923457:-	TAGCAGCACATCATGGTTTACA	37.1184	30.9825	34.0504	0.0146648		miR-210	bta-mir-210	bta-miR-210	chr29:51025486..51025508:+	ACTGTGCGTGTGACAGCGGCTGA	7.82711	17.9372	12.8822
Bos	bta-mir-16a	bta-miR-16a	chr12:19596254..19596275:-	TAGCAGCACGTAAATATTGGTG	276.088	328.349	302.218	0.130159		miR-15a	bta-mir-15a	bta-miR-15a	chr12:19596395..19596415:-	TAGCAGCACATAATGGTTTGT	36.1234	32.9392	34.5313
Bos	bta-mir-16b	bta-miR-16b	chr1:107923292..107923312:-	TAGCAGCACGTAAATATTGGC	278.078	328.349	303.213	0.130588		miR-155	bta-mir-155	bta-miR-155	chr1:10227315..10227337:-	TTAATGCTAATCGTGATAGGGGT	11.4422	7.82715	9.63466
Bos	bta-mir-17	bta-miR-17-5p	chr12:66226567..66226590:+	CAAAGTGCTTACAGTGCAGGTAGT	15.824	30.7868	23.3054	0.0100371		miR-2284x	bta-mir-2284x	bta-miR-2284x	chr1:3607802..3607822:-	tgaaaagttcgttcgggtttt	1.11342	0.434841	0.774131
Bos	bta-mir-17	bta-miR-17-3p	chr12:66226604..66226623:+	ACTGCAGTGAAGGCACTTGT	7.88238	4.34841	6.1154	0.00263377		miR-30c	bta-mir-30c	bta-miR-30c	chr3:106059415..106059437:-	TGTAAACATCCTACACTCTCAGC	404.401	802.282	603.341
Bos	bta-mir-181a-1	bta-miR-181a	chr16:79685995..79686018:-	AACATTCAACGCTGTCGGTGAGTT	4542.35	2992.24	3767.3	1.6225		miR-103	bta-mir-103-2	bta-miR-103	chr13:51742428..51742450:-	AGCAGCATTGTACAGGGCTATGA	348.754	334.676	341.715
Bos	bta-mir-181b-1	bta-miR-181b	chr16:79685811..79685834:-	AACATTCATTGCTGTCGGTGGGTT	281.141	228.282	254.712	0.109699		miR-16a	bta-mir-16a	bta-miR-16a	chr12:19596254..19596275:-	TAGCAGCACGTAAATATTGGTG	276.088	328.349	302.218
Bos	bta-mir-181c	bta-miR-181c	chr7:12915090..12915113:+	AACATTCAACCTGTCGGTGAGTTT	50.4451	35.2222	42.8336	0.0184475		miR-200b	bta-mir-200b	bta-miR-200b	chr16:52521993..52522013:-	TAATACTGCCTGGTAATGATG	2819.75	6587.09	4703.42
Bos	bta-mir-181d	bta-miR-181d	chr7:12915272..12915294:+	AACATTCATTGTTGTCGGTGGGT	203.318	147.271	175.295	0.0754956		miR-181c	bta-mir-181c	bta-miR-181c	chr7:12915090..12915113:+	AACATTCAACCTGTCGGTGAGTTT	50.4451	35.2222	42.8336
Bos	bta-mir-182	bta-miR-182	chr4:94406763..94406786:-	TTTGGCAATGGTAGAACTCACACT	2756.81	3597.62	3177.21	1.36836		miR-106a	bta-mir-106a	bta-miR-106a	chrX:17918574..17918595:-	AAAAGTGCTTACAGTGCAGGTA	16.023	19.8288	17.9259
Bos	bta-mir-183	bta-miR-183	chr4:94411473..94411495:-	TATGGCACTGGTAGAATTCACTG	76.8615	361.027	218.944	0.0942947		miR-17-5p	bta-mir-17	bta-miR-17-5p	chr12:66226567..66226590:+	CAAAGTGCTTACAGTGCAGGTAGT	15.824	30.7868	23.3054
Bos	bta-mir-1839	bta-miR-1839	chr14:1883888..1883911:-	AAGGTAGATAGAACAGGTCTTGTT	65.4091	16.642	41.0256	0.0176688		miR-200c	bta-mir-200c	bta-miR-200c	chr5:103859438..103859460:-	TAATACTGCCGGGTAATGATGGA	245.99	1279.24	762.617
Bos	bta-mir-184	bta-miR-184	chr21:25913822..25913843:+	TGGACGGAGAACTGATAAGGGT	2.98491	0.978393	1.98165	0.000853456		miR-425-3p	bta-mir-425	bta-miR-425-3p	chr22:51544006..51544027:+	ATCGGGAATGTCGTGTCCGCCC	4.97486	0	2.48743
Bos	bta-mir-1842	bta-miR-1842	chr25:1744700..1744720:-	TGGCTCTGTGAGGTCGGCTCA	1.49246	0	0.746229	0.000321385		miR-92b	bta-mir-92b	bta-miR-92b	chr3:15480739..15480760:-	TATTGCACTCGTCCCGGCCTCC	56.1827	89.5773	72.88
Bos	bta-mir-186	bta-miR-186	chr3:74462309..74462330:+	CAAAGAATTCTCCTTTTGGGCT	4997.76	6521.8	5759.78	2.48061		miR-101	bta-mir-101-1	bta-miR-101	chr3:80666467..80666487:+	TACAGTACTGTGATAACTGAA	351.938	320.891	336.415
Bos	bta-mir-188	bta-miR-188	chrX:92886841..92886862:+	CATCCCTTGCATGGTGGAGGGT	0	0.782715	0.391357	0.000168549		rr31281-1a-5p-miR	rr31281-1a	rr31281-1a-5p-miR	chr25:3456877..3456899:-	TGTTGCTCATCACTCTTCCTACC	2.98491	0	1.49246
Bos	bta-mir-18a	bta-miR-18a	chr12:66226702..66226723:+	TAAGGTGCATCTAGTGCAGATA	1.49246	0	0.746229	0.000321385		miR-93	bta-mir-93	bta-miR-93	chr25:36892259..36892280:+	CAAAGTGCTGTTCGTGCAGGTA	300.979	178.068	239.523
Bos	bta-mir-18b	bta-miR-18b	chrX:17918414..17918435:-	TAAGGTGCATCTAGTGCAGTTA	1.49246	0	0.746229	0.000321385		miR-96	bta-mir-96	bta-miR-96	chr4:94411250..94411272:-	TTTGGCACTAGCACATTTTTGCT	24.0451	85.4463	54.7457
Bos	bta-mir-190a	bta-miR-190a	chr10:47321110..47321131:-	TGATATGTTTGATATATTAGGT	3.29999	3.04389	3.17194	0.00136609		miR-365-3p	bta-mir-365-1	bta-miR-365-3p	chr25:13344289..13344310:+	TAATGCCCCTAAAAATCCTTAT	0.397989	0.782715	0.590352
Bos	bta-mir-191	bta-miR-191	chr22:51543484..51543506:+	CAACGGAATCCCAAAAGCAGCTG	6644.58	15599.7	11122.1	4.79007		let-7f	bta-let-7f-1	bta-let-7f	chr8:86885231..86885252:+	TGAGGTAGTAGATTGTATAGTT	2115.38	2146.75	2131.07
Bos	bta-mir-192	bta-miR-192	chr29:43731679..43731701:+	CTGACCTATGAATTGACAGCCAG	420.385	590.297	505.341	0.21764		miR-140	bta-mir-140	bta-miR-140	chr18:37088192..37088213:+	TACCACAGGGTAGAACCACGGA	169.951	119.271	144.611
Bos	bta-mir-193a	bta-miR-193a-3p	chr19:18824232..18824253:-	AACTGGCCTACAAAGTCCCAGT	2.52059	5.87036	4.19548	0.0018069		miR-340	bta-mir-340	bta-miR-340	chr7:1147045..1147067:+	TCCGTCTCAGTTACTTTATAGCC	8.20851	16.3066	12.2575
Bos	bta-mir-193a	bta-miR-193a-5p	chr19:18824266..18824287:-	TGGGTCTTTGCGGGCGAGATGA	0.994971	3.91357	2.45427	0.001057		miR-381	bta-mir-381	bta-miR-381	chr21:67583121..67583142:+	TATACAAGGGCAAGCTCTCTGT	1.19397	0	0.596983
Bos	bta-mir-193b	bta-miR-193b	chr25:13339533..13339556:+	AACTGGCCCACAAAGTCCCGCTTT	1.98994	0	0.994971	0.000428513		miR-6522	bta-mir-6522	bta-miR-6522	chr21:43809630..43809651:+	TCGGAATTGTTTGTGTACCTGT	26.6155	24.786	25.7007
Bos	bta-mir-194-1	bta-miR-194	chr16:24306079..24306100:-	TGTAACAGCAACTCCATGTGGA	27.5275	21.5246	24.5261	0.0105629		miR-222	bta-mir-222	bta-miR-222	chrX:103538209..103538229:+	AGCTACATCTGGCTACTGGGT	17.412	25.8731	21.6425
Bos	bta-mir-195	bta-miR-195	chr19:27441394..27441415:-	TAGCAGCACAGAAATATTGGCA	8.40751	8.60986	8.50868	0.00366451		miR-296-5p	bta-mir-296	bta-miR-296-5p	chr13:58091948..58091966:+	GAGGGCCCCCCCCAATCCT	0.994971	1.56543	1.2802
Bos	bta-mir-196a-1	bta-miR-196a	chr19:38497007..38497028:+	TAGGTAGTTTCATGTTGTTGGG	19.2195	19.3722	19.2959	0.00831032		miR-23a	bta-mir-23a	bta-miR-23a	chr7:12981977..12981998:-	ATCACATTGCCAGGGATTTCCA	28.9537	63.6934	46.3235
Bos	bta-mir-196b	bta-miR-196b	chr4:69327775..69327797:+	TAGGTAGTTTCCTGTTGTTGGGA	17.8692	19.3722	18.6207	0.00801954		miR-23b-3p	bta-mir-23b	bta-miR-23b-3p	chr8:83009652..83009674:+	ATCACATTGCCAGGGATTACCAC	52.5566	134.138	93.3472
Bos	bta-mir-197	bta-miR-197	chr3:33964974..33964995:-	TTCACCACCTTCTCCACCCAGC	1.7412	5.73059	3.73589	0.00160897		miR-34a	bta-mir-34a	bta-miR-34a	chr16:45197411..45197432:+	TGGCAGTGTCTTAGCTGGTTGT	10.5893	7.82715	9.20824
Bos	bta-mir-199a-1	bta-miR-199a-3p	chr16:40491615..40491636:-	ACAGTAGTCTGCACATTGGTTA	8.5457	0.978393	4.76205	0.00205091		miR-335	bta-mir-335	bta-miR-335	chr4:95071006..95071028:+	TCAAGAGCAATAACGAAAAATGT	1.69145	4.47265	3.08205
Bos	bta-mir-199a-1	bta-miR-199a-5p	chr16:40491654..40491675:-	CCCAGTGTTCAGACTACCTGTT	1.98994	0	0.994971	0.000428513		miR-6524	bta-mir-6524	bta-miR-6524	chr26:31733627..31733647:+	TTACTCTGAGTAACCTAACTG	17.9841	23.3727	20.6784
Bos	bta-mir-199b	bta-miR-199b	chr11:98867719..98867741:-	CCCAGTGTTTAGACTATCTGTTC	1.49246	7.82715	4.6598	0.00200688		miR-33a	bta-mir-33a	bta-miR-33a	chr5:113410755..113410775:+	GTGCATTGTAGTTGCATTGCA	4.37787	0	2.18894
Bos	bta-mir-199c	bta-miR-199c	chr19:26741758..26741777:+	TACAGTAGTCTGCACATTGG	6.2241	0.978393	3.60125	0.00155098		miR-362-3p	bta-mir-362	bta-miR-362-3p	chrX:92898483..92898503:+	AACACACCTATTCAAGGATTC	3.33039	11.7407	7.53555
Bos	bta-mir-19a	bta-miR-19a	chr12:66226884..66226906:+	TGTGCAAATCTATGCAAAACTGA	40.6517	59.418	50.0348	0.0215489		miR-199c	bta-mir-199c	bta-miR-199c	chr19:26741758..26741777:+	TACAGTAGTCTGCACATTGG	6.2241	0.978393	3.60125
Bos	bta-mir-19b	bta-miR-19b	chr12:66227186..66227208:+	TGTGCAAATCCATGCAAAACTGA	41.1077	60.7225	50.9151	0.0219281		miR-199a-3p	bta-mir-199a-2	bta-miR-199a-3p	chr7:16508929..16508950:-	ACAGTAGTCTGCACATTGGTTA	8.5457	0.978393	4.76205
Bos	bta-mir-200a	bta-miR-200a	chr16:52521336..52521358:-	TAACACTGTCTGGTAACGATGTT	4030.52	7697.14	5863.83	2.52543		miR-100	bta-mir-100	bta-miR-100	chr15:33353437..33353458:-	AACCCGTAGATCCGAACTTGTG	498.021	1548.25	1023.13
Bos	bta-mir-200b	bta-miR-200b	chr16:52521993..52522013:-	TAATACTGCCTGGTAATGATG	2819.75	6587.09	4703.42	2.02566		miR-101	bta-mir-101-2	bta-miR-101	chr8:39940842..39940862:-	TACAGTACTGTGATAACTGAA	351.938	320.891	336.415
Bos	bta-mir-200c	bta-miR-200c	chr5:103859438..103859460:-	TAATACTGCCGGGTAATGATGGA	245.99	1279.24	762.617	0.328443		miR-133b	bta-mir-133b	bta-miR-133b	chr23:24312377..24312398:+	TTTGGTCCCCTTCAACCAGCTA	1.24371	10.1101	5.67689
Bos	bta-mir-204	bta-miR-204	chr8:47259591..47259612:-	TTCCCTTTGTCATCCTATGCCT	0	2.60905	1.30452	0.000561831		miR-6119-3p	bta-mir-6119	bta-miR-6119-3p	chrX:3998286..3998308:-	GCAAATCATTTTTTACTCTCCAA	1.40362	0.559082	0.981351
Bos	bta-mir-205	bta-miR-205	chr16:75800007..75800028:-	TCCTTCATTCCACCGGAGTCTG	13.7306	3.91357	8.82209	0.00379949		miR-27b	bta-mir-27b	bta-miR-27b	chr8:83009883..83009903:+	TTCACAGTGGCTAAGTTCTGC	2548.49	2344.71	2446.6
Bos	bta-mir-20a	bta-miR-20a	chr12:66227012..66227034:+	TAAAGTGCTTATAGTGCAGGTAG	9.3472	13.828	11.5876	0.00499052		miR-26a	bta-mir-26a-2	bta-miR-26a	chr5:55977936..55977957:+	TTCAAGTAATCCAGGATAGGCT	11397.7	19416	15406.8
Bos	bta-mir-20b	bta-miR-20b	chrX:17918175..17918196:-	CAAAGTGCTCACAGTGCAGGTA	8.89236	9.91438	9.40337	0.00404983		miR-27a-5p	bta-mir-27a	bta-miR-27a-5p	chr7:12981834..12981855:-	AGGGCTTAGCTGCTTGTGAGCA	3.31657	3.91357	3.61507
Bos	bta-mir-21	bta-miR-21-5p	chr19:11033079..11033102:+	TAGCTTATCAGACTGATGTTGACT	7258.38	6296.53	6777.45	2.91891		let-7f	bta-let-7f-2	bta-let-7f	chrX:96383586..96383607:-	TGAGGTAGTAGATTGTATAGTT	2120.32	2144.55	2132.44
Bos	bta-mir-21	bta-miR-21-3p	chr19:11033118..11033139:+	AACAGCAGTCGATGGGCTGTCT	105.699	24.2642	64.9816	0.0279862		miR-196a	bta-mir-196a-1	bta-miR-196a	chr19:38497007..38497028:+	TAGGTAGTTTCATGTTGTTGGG	19.2195	19.3722	19.2959
Bos	bta-mir-210	bta-miR-210	chr29:51025486..51025508:+	ACTGTGCGTGTGACAGCGGCTGA	7.82711	17.9372	12.8822	0.00554807		miR-25	bta-mir-25	bta-miR-25	chr25:36892500..36892521:+	CATTGCACTTGTCTCGGTCTGA	481.651	616.29	548.97
Bos	bta-mir-211	bta-miR-211	chr21:28046473..28046493:-	TTCCCTTTGTCATCCTTTGCC	0	2.60905	1.30452	0.000561831		miR-6119-5p	bta-mir-6119	bta-miR-6119-5p	chrX:3998327..3998349:-	AGAGGTAAAAAATTGATTTGACT	171.301	259.6	215.451
Bos	bta-mir-215	bta-miR-215	chr16:24305783..24305804:-	ATGACCTATGAATTGACAGACA	266.463	371.789	319.126	0.137441		miR-151-3p	bta-mir-151	bta-miR-151-3p	chr14:4030362..4030382:+	ctagactgaagctccttgagg	417.001	478.237	447.619
Bos	bta-mir-22	bta-miR-22-3p	chr19:23382447..23382467:-	AAGCTGCCAGTTGAAGAACTG	13460.4	20228.9	16844.7	7.25465		let-7b	bta-let-7b	bta-let-7b	chr5:117120190..117120211:+	TGAGGTAGTAGGTTGTGTGGTT	1762.67	1949.56	1856.12
Bos	bta-mir-22	bta-miR-22-5p	chr19:23382484..23382505:-	AGTTCTTCAGTGGCAAGCTTTA	0.198994	1.30452	0.751759	0.000323767		miR-92a	bta-mir-92a-2	bta-miR-92a	chrX:17917863..17917884:-	TATTGCACTTGTCCCGGCCTGT	1247.99	1939.39	1593.69
Bos	bta-mir-221	bta-miR-221	chrX:103538899..103538920:+	AGCTACATTGTCTGCTGGGTTT	26.2009	13.0452	19.6231	0.00845124		miR-2357	bta-mir-2357	bta-miR-2357	chr2:121518983..121519006:-	TTGGTCTGGCACAGAGCATGTGAG	0	3.91357	1.95679
Bos	bta-mir-222	bta-miR-222	chrX:103538209..103538229:+	AGCTACATCTGGCTACTGGGT	17.412	25.8731	21.6425	0.00932098		miR-2336	bta-mir-2336	bta-miR-2336	chr19:22824681..22824702:+	CTAACCGTAACTTTGAAGTGCT	13.2663	2.60905	7.93767
Bos	bta-mir-223	bta-miR-223	chrX:99936326..99936347:-	TGTCAGTTTGTCAAATACCCCA	2.48743	11.6103	7.04885	0.00303579		miR-30a-5p	bta-mir-30a	bta-miR-30a-5p	chr9:10768323..10768346:-	TGTAAACATCCTCGACTGGAAGCT	21937.3	20195	21066.1
Bos	bta-mir-224	bta-miR-224	chrX:34664641..34664663:-	caagtcactagtggttccgttta	0.994971	0	0.497486	0.000214257		rr17628-1a-3p-miR	rr17628-1a	rr17628-1a-3p-miR	chr2:126561987..126562010:+	CATGGTCCCTGTTCTCTGCCCCAG	0	11.7407	5.87036
Bos	bta-mir-2284w	bta-miR-2284w	chrX:2676193..2676213:+	AAGAGTTTGTTCGGGTTTCTC	0	0.652262	0.326131	0.000140458		rr33228-1a-3p-miR	rr33228-1a	rr33228-1a-3p-miR	chr25:36334187..36334207:-	GCTTTGCCACTCCTGTCCCAG	0.497486	0	0.248743
Bos	bta-mir-2284x	bta-miR-2284x	chr1:3607802..3607822:-	tgaaaagttcgttcgggtttt	1.11342	0.434841	0.774131	0.000333402		miR-92a	bta-mir-92a-1	bta-miR-92a	chr12:66227302..66227323:+	TATTGCACTTGTCCCGGCCTGT	1259.93	1962.87	1611.4
Bos	bta-mir-2285aa	bta-miR-2285aa	chr2:5205432..5205454:+	aaaactggaacgaacttttgggc	0.447737	0	0.223869	9.64154e-05		rr83366-1a-5p-miR	rr83366-1a	rr83366-1a-5p-miR	chr5:119654303..119654323:+	CGGCTGGATCACCTGCTTTCT	16.7072	10.4362	13.5717
Bos	bta-mir-2285t	bta-miR-2285t	chr3:7929187..7929208:-	agaatctggatgaactttttgg	44.69	37.0174	40.8537	0.0175948		miR-204	bta-mir-204	bta-miR-204	chr8:47259591..47259612:-	TTCCCTTTGTCATCCTATGCCT	0	2.60905	1.30452
Bos	bta-mir-2320	bta-miR-2320-5p	chr16:50502455..50502477:+	TGGCACAGGGTCCAGCTGTCGGC	0	3.91357	1.95679	0.000842746		miR-425-5p	bta-mir-425	bta-miR-425-5p	chr22:51543966..51543987:+	ATGACACGATCACTCCCGTTGA	73.6279	82.185	77.9065
Bos	bta-mir-2336	bta-miR-2336	chr19:22824681..22824702:+	CTAACCGTAACTTTGAAGTGCT	13.2663	2.60905	7.93767	0.00341858		miR-29a	bta-mir-29a	bta-miR-29a	chr4:95402320..95402342:-	CTAGCACCATCTGAAATCGGTTA	241.857	515.913	378.885
Bos	bta-mir-2339	bta-miR-2339	chr19:31973548..31973567:-	TCACTGGACCTAGCAGAGCT	1.26148	0	0.630741	0.000271647		rr10199-1a-3p-miR	rr10199-1a	rr10199-1a-3p-miR	chr14:1930486..1930507:-	TCTGAGCCTGCCTCGTCCCCAG	6.46731	0	3.23366
Bos	bta-mir-2346	bta-miR-2346	chr19:51516024..51516045:+	ACTGATGTGAAGGTGGTTTGGC	1.98994	0	0.994971	0.000428513		miR-6530	bta-mir-6530	bta-miR-6530	chr20:63017011..63017030:-	CGCGGAGGAAGGTAAGACGG	0.124371	0	0.0621857
Bos	bta-mir-2357	bta-miR-2357	chr2:121518983..121519006:-	TTGGTCTGGCACAGAGCATGTGAG	0	3.91357	1.95679	0.000842746		miR-4286	bta-mir-4286-2	bta-miR-4286	chrX:57479143..57479159:-	ACCCCACTCCTGGTACC	0.497486	0	0.248743
Bos	bta-mir-2370	bta-miR-2370-3p	chr22:43741307..43741327:-	TAAGCAACTTTCCTTTCTCCA	0.497486	0	0.248743	0.000107128		rr52566-1a-5p-miR	rr52566-1a	rr52566-1a-5p-miR	chr6:37959651..37959672:-	ACCGGCGCAGCGGCTGACCTGG	3.97989	0	1.98994
Bos	bta-mir-23a	bta-miR-23a	chr7:12981977..12981998:-	ATCACATTGCCAGGGATTTCCA	28.9537	63.6934	46.3235	0.0199506		miR-19b	bta-mir-19b-2	bta-miR-19b	chrX:17918013..17918035:-	TGTGCAAATCCATGCAAAACTGA	41.1077	60.7225	50.9151
Bos	bta-mir-23b	bta-miR-23b-3p	chr8:83009652..83009674:+	ATCACATTGCCAGGGATTACCAC	52.5566	134.138	93.3472	0.0402026		miR-18a	bta-mir-18a	bta-miR-18a	chr12:66226702..66226723:+	TAAGGTGCATCTAGTGCAGATA	1.49246	0	0.746229
Bos	bta-mir-2403	bta-miR-2403	chr28:15505097..15505117:+	CTCGGGAAGCTAGCTGGCCTT	0	0.559082	0.279541	0.000120392		rr39789-1a-5p-miR	rr39789-1a	rr39789-1a-5p-miR	chr10:12584667..12584687:-	TCTCCCTGTagacaatccact	0.912057	1.30452	1.10829
Bos	bta-mir-2409	bta-miR-2409	chr29:50439136..50439155:-	TCTCACATGGACGCTGCCCT	0.21005	0	0.105025	4.52319e-05		rr96958-1a-3p-miR	rr96958-1a	rr96958-1a-3p-miR	chr26:37549334..37549354:-	tggcaccagcactggcggtgg	0.165829	2.44598	1.30591
Bos	bta-mir-2411	bta-miR-2411-5p	chr3:16327560..16327583:-	TGGAGTGACTGTCAGATGCAGCCA	0.994971	0	0.497486	0.000214257		rr17931-1a-3p-miR	rr17931-1a	rr17931-1a-3p-miR	chr2:130652706..130652727:-	TTGTCGGAACTCTTTCCTGCCC	0	5.2181	2.60905
Bos	bta-mir-2419	bta-miR-2419-5p	chr4:66346517..66346538:-	ATCGCATCAACACTCGTCTGTT	98.7786	103.057	100.918	0.0434632		miR-186	bta-mir-186	bta-miR-186	chr3:74462309..74462330:+	CAAAGAATTCTCCTTTTGGGCT	4997.76	6521.8	5759.78
Bos	bta-mir-24-2	bta-miR-24-3p	chr7:12981643..12981664:-	TGGCTCAGTTCAGCAGGAACAG	23.2811	54.3707	38.8259	0.0167215		miR-205	bta-mir-205	bta-miR-205	chr16:75800007..75800028:-	TCCTTCATTCCACCGGAGTCTG	13.7306	3.91357	8.82209
Bos	bta-mir-2431	bta-miR-2431-3p	chr5:56655701..56655723:-	CACCCCCACTTGCATGACCCTGA	0	15.6543	7.82715	0.00337099		miR-29c	bta-mir-29c	bta-miR-29c	chr16:77478646..77478667:+	TAGCACCATTTGAAATCGGTTA	222.952	497.16	360.056
Bos	bta-mir-2440	bta-miR-2440	chr5:111262381..111262400:-	TGCAGTGATGAGACCCTGGA	0.331657	0	0.165829	7.14188e-05		rr898-1a-5p-miR	rr898-1a	rr898-1a-5p-miR	chr3:19127474..19127493:+	GGGGGTTGAGAATGTTGCTC	0.613566	0	0.306783
Bos	bta-mir-2443	bta-miR-2443	chr5:117119648..117119671:+	TGAGGGCAGGACCGTATGAGGTGT	2.98491	11.7407	7.36282	0.00317101		miR-29e	bta-mir-29e	bta-miR-29e	chr16:77562050..77562073:+	TAGCATCATTTGAAATCAGTGTTT	4.0628	6.8208	5.4418
Bos	bta-mir-2478	bta-miR-2478	chr9:28046292..28046311:-	GTATCCCACTTCTGACACCA	0.621857	0	0.310929	0.00013391		rr33265-1a-3p-miR	rr33265-1a	rr33265-1a-3p-miR	chr25:36982867..36982887:-	CCCTCGGCACCCACACCCTGT	0.397989	0	0.198994
Bos	bta-mir-25	bta-miR-25	chr25:36892500..36892521:+	CATTGCACTTGTCTCGGTCTGA	481.651	616.29	548.97	0.23643		miR-1388-5p	bta-mir-1388	bta-miR-1388-5p	chr13:54375944..54375964:+	AGGACTGTCCAACCTGAGAAT	1.13711	0	0.568555
Bos	bta-mir-26a-1	bta-miR-26a	chr22:11457915..11457936:+	TTCAAGTAATCCAGGATAGGCT	11399.6	19443.4	15421.5	6.64172		let-7d	bta-let-7d	bta-let-7d	chr8:86887438..86887459:+	AGAGGTAGTAGGTTGCATAGTT	818.217	1018.29	918.256
Bos	bta-mir-26b	bta-miR-26b	chr2:107133408..107133429:+	TTCAAGTAATTCAGGATAGGTT	1656.26	1924.13	1790.2	0.771001		miR-128	bta-mir-128-1	bta-miR-128	chr2:62007764..62007784:-	TCACAGTGAACCGGTCTCTTT	15.0335	30.9825	23.008
Bos	bta-mir-27a	bta-miR-27a-3p	chr7:12981796..12981815:-	TTCACAGTGGCTAAGTTCCG	2524.64	2302.64	2413.64	1.0395		miR-124b	bta-mir-124b	bta-miR-124b	chr13:54827556..54827578:-	TAAGGCACGCGGTGAATGCCAAG	0	0.782715	0.391357
Bos	bta-mir-27a	bta-miR-27a-5p	chr7:12981834..12981855:-	AGGGCTTAGCTGCTTGTGAGCA	3.31657	3.91357	3.61507	0.00155693		miR-361	bta-mir-361	bta-miR-361	chrX:74328427..74328448:+	TTatcagaatctccaggggtac	21.2509	26.7427	23.9968
Bos	bta-mir-27b	bta-miR-27b	chr8:83009883..83009903:+	TTCACAGTGGCTAAGTTCTGC	2548.49	2344.71	2446.6	1.0537		miR-124a	bta-mir-124a-2	bta-miR-124a	chr14:30815470..30815492:+	TAAGGCACGCGGTGAATGCCAAG	0	0.782715	0.391357
Bos	bta-mir-28	bta-miR-28	chr1:79250582..79250603:-	aaggagctcacagtctattgag	0.284278	0	0.142139	6.12161e-05		rr90469-1a-5p-miR	rr90469-1a	rr90469-1a-5p-miR	chr17:45070401..45070422:-	tttcagggTGTTGCCTAGCTTC	0	3.91357	1.95679
Bos	bta-mir-296	bta-miR-296-3p	chr13:58091982..58092003:+	GAGGGTTGGGCGGAGGCTTTCC	1.98994	7.82715	4.90854	0.00211401		miR-331-5p	bta-mir-331	bta-miR-331-5p	chr5:25109081..25109098:+	tctaggtatggtCCCAGG	3.97989	9.78393	6.88191
Bos	bta-mir-296	bta-miR-296-5p	chr13:58091948..58091966:+	GAGGGCCCCCCCCAATCCT	0.994971	1.56543	1.2802	0.000551355		miR-6120-3p	bta-mir-6120	bta-miR-6120-3p	chr7:45882345..45882366:+	TATGTTGGACAACGTGGATAGC	3.10929	7.82715	5.46822
Bos	bta-mir-29a	bta-miR-29a	chr4:95402320..95402342:-	CTAGCACCATCTGAAATCGGTTA	241.857	515.913	378.885	0.163178		miR-143	bta-mir-143	bta-miR-143	chr7:62809359..62809380:+	TGAGATGAAGCACTGTAGCTCG	210.128	259.437	234.783
Bos	bta-mir-29b-1	bta-miR-29b	chr4:95402702..95402724:-	TAGCACCATTTGAAATCAGTGTT	38.379	56.138	47.2585	0.0203532		miR-19a	bta-mir-19a	bta-miR-19a	chr12:66226884..66226906:+	TGTGCAAATCTATGCAAAACTGA	40.6517	59.418	50.0348
Bos	bta-mir-29c	bta-miR-29c	chr16:77478646..77478667:+	TAGCACCATTTGAAATCGGTTA	222.952	497.16	360.056	0.155069		miR-1468	bta-mir-1468	bta-miR-1468	chrX:101844110..101844131:+	CTCCGTTTGCCTGTTTTGCTGA	121.704	96.8609	109.282
Bos	bta-mir-29d	bta-miR-29d-3p	chr16:77562591..77562612:+	TAGCACCATTTGAAATCGATTA	54.5059	91.4534	72.9796	0.0314308		miR-194	bta-mir-194-1	bta-miR-194	chr16:24306079..24306100:-	TGTAACAGCAACTCCATGTGGA	27.5275	21.5246	24.5261
Bos	bta-mir-29d	bta-miR-29d-5p	chr16:77562553..77562573:+	TGACCGATTTCTCCTGGTGTT	4.10426	7.82715	5.9657	0.0025693		miR-30e-5p	bta-mir-30e	bta-miR-30e-5p	chr3:106062544..106062567:-	TGTAAACATCCTTGACTGGAAGCT	21721.6	19874.4	20798
Bos	bta-mir-29e	bta-miR-29e	chr16:77562050..77562073:+	TAGCATCATTTGAAATCAGTGTTT	4.0628	6.8208	5.4418	0.00234367		miR-324	bta-mir-324	bta-miR-324	chr19:27571390..27571412:-	CGCATCCCCTAGGGCATTGGTGT	1.98994	0	0.994971
Bos	bta-mir-30a	bta-miR-30a-5p	chr9:10768323..10768346:-	TGTAAACATCCTCGACTGGAAGCT	21937.3	20195	21066.1	9.07273	289	let-7a-5p	bta-let-7a-1	bta-let-7a-5p	chr8:86884877..86884898:+	TGAGGTAGTAGGTTGTATAGTT	2772.24	2867.61	2819.92
Bos	bta-mir-30b	bta-miR-30b-5p	chr14:8084737..8084758:+	TGTAAACATCCTACACTCAGCT	334.753	494.415	414.584	0.178552		miR-142-5p	bta-mir-142	bta-miR-142-5p	chr19:9527357..9527376:-	CATAAAGTAGAAAGCACTAC	138.32	198.862	168.591
Bos	bta-mir-30b	bta-miR-30b-3p	chr14:8084775..8084795:+	CTGGGAGGTGGATGTTTACTT	0.248743	0	0.124371	5.35641e-05		rr94635-1a-5p-miR	rr94635-1a	rr94635-1a-5p-miR	chr22:51967183..51967204:+	TGCCCTTGAGAGTCGGCTTTGG	1.98994	0	0.994971
Bos	bta-mir-30c	bta-miR-30c	chr3:106059415..106059437:-	TGTAAACATCCTACACTCTCAGC	404.401	802.282	603.341	0.259846		miR-1388-3p	bta-mir-1388	bta-miR-1388-3p	chr13:54375983..54376004:+	ATCTCAGGTTTGTCAGCCCGCA	0.994971	0	0.497486
Bos	bta-mir-30d	bta-miR-30d	chr14:8080297..8080320:+	TGTAAACATCCCCGACTGGAAGCT	21686.8	19921.9	20804.4	8.96		let-7a-5p	bta-let-7a-2	bta-let-7a-5p	chr15:33347615..33347636:-	TGAGGTAGTAGGTTGTATAGTT	2772.85	2853.91	2813.38
Bos	bta-mir-30e	bta-miR-30e-5p	chr3:106062544..106062567:-	TGTAAACATCCTTGACTGGAAGCT	21721.6	19874.4	20798	8.95727		let-7a-3p	bta-let-7a-3	bta-let-7a-3p	chr5:117119436..117119456:+	CTATACAATCTACTGTCTTTC	2.40451	3.65267	3.02859
Bos	bta-mir-30f	bta-miR-30f	chr9:10730976..10730999:-	TGTAAACACCCTACACTCTCAGCT	400.31	807.5	603.905	0.260089		miR-135b	bta-mir-135b	bta-miR-135b	chr16:3032010..3032032:-	TATGGCTTTTCATTCCTATGTGA	0.331657	0	0.165829
Bos	bta-mir-31	bta-miR-31	chr8:22534821..22534841:+	AGGCAAGATGCTGGCATAGCT	2.98491	0	1.49246	0.00064277		miR-451	bta-mir-451	bta-miR-451	chr19:20796893..20796915:-	AAACCGTTACCATTACTGAGTTT	50.2958	73.7429	62.0193
Bos	bta-mir-3120	bta-miR-3120	chr16:40485867..40485887:+	CACAGCAAGTGTAGACAGGCA	0.124371	0	0.0621857	2.67821e-05		rr99300-1a-3p-miR	rr99300-1a	rr99300-1a-3p-miR	chr13:39299142..39299163:+	CTTGCTGAGTGACCTCCCTGCT	0	7.82715	3.91357
Bos	bta-mir-32	bta-miR-32	chr8:100305202..100305224:-	TATTGCACATGACTAAGTTGCAT	25.1882	44.1768	34.6825	0.014937		miR-21-3p	bta-mir-21	bta-miR-21-3p	chr19:11033118..11033139:+	AACAGCAGTCGATGGGCTGTCT	105.699	24.2642	64.9816
Bos	bta-mir-320a-1	bta-miR-320a	chr8:70060389..70060410:-	AAAAGCTGGGTTGAGAGGGCGA	657.188	721.435	689.311	0.296872		miR-135a	bta-mir-135a-2	bta-miR-135a	chr5:62117731..62117753:+	TATGGCTTTTTATTCCTATGTGA	0.331657	1.95679	1.14422
Bos	bta-mir-320b	bta-miR-320b	chr4:96417200..96417219:-	AGCTGGGTTGAGAGGGTGGT	4.36484	2.79541	3.58013	0.00154188		miR-362-5p	bta-mir-362	bta-miR-362-5p	chrX:92898446..92898469:+	AATCCTTGGAACCTAGGTGTGAGT	7.95977	7.82715	7.89346
Bos	bta-mir-324	bta-miR-324	chr19:27571390..27571412:-	CGCATCCCCTAGGGCATTGGTGT	1.98994	0	0.994971	0.000428513		miR-660	bta-mir-660	bta-miR-660	chrX:92901865..92901886:+	TACCCATTGCATATCGGAGCTG	1331.27	1081.78	1206.52
Bos	bta-mir-328	bta-miR-328	chr18:34957620..34957641:-	CTGGCCCTCTCTGCCCTTCCGT	0.497486	0	0.248743	0.000107128		rr5294-1a-3p-miR	rr5294-1a	rr5294-1a-3p-miR	chr11:1648168..1648188:-	TCTTCGGTCCTCTGGGTCCTC	0.497486	0	0.248743
Bos	bta-mir-331	bta-miR-331-5p	chr5:25109081..25109098:+	tctaggtatggtCCCAGG	3.97989	9.78393	6.88191	0.00296389		miR-30b-5p	bta-mir-30b	bta-miR-30b-5p	chr14:8084737..8084758:+	TGTAAACATCCTACACTCAGCT	334.753	494.415	414.584
Bos	bta-mir-331	bta-miR-331-3p	chr5:25109117..25109137:+	GCCCCTGGGCCTATCCTAGAA	5.96983	1.30452	3.63718	0.00156645		miR-34c	bta-mir-34c	bta-miR-34c	chr15:22135438..22135459:+	AGGCAGTGTAGTTAGCTGATTG	0.663314	1.95679	1.31005
Bos	bta-mir-335	bta-miR-335	chr4:95071006..95071028:+	TCAAGAGCAATAACGAAAAATGT	1.69145	4.47265	3.08205	0.00132737		miR-374a	bta-mir-374a	bta-miR-374a	chrX:81951234..81951255:+	TTATAATACAACCTGATAAGTG	15.6412	11.9799	13.8105
Bos	bta-mir-338	bta-miR-338	chr19:52189683..52189705:+	TCCAGCATCAGTGATTTTGTTGA	0	1.30452	0.652262	0.000280915		miR-99b	bta-mir-99b	bta-miR-99b	chr18:58014874..58014895:+	CACCCGTAGAACCGACCTTGCG	577.137	1468.94	1023.04
Bos	bta-mir-33a	bta-miR-33a	chr5:113410755..113410775:+	GTGCATTGTAGTTGCATTGCA	4.37787	0	2.18894	0.000942729		miR-411a	bta-mir-411a	bta-miR-411a	chr21:67563112..67563133:+	ATAGTAGACCGTATAGCGTACG	36.8139	35.2222	36.018
Bos	bta-mir-33b	bta-miR-33b	chr19:35249067..35249086:+	GTGCATTGCTGTTGCATTGC	3.97989	0	1.98994	0.000857026		miR-423-3p	bta-mir-423	bta-miR-423-3p	chr19:21799535..21799558:+	AAGCTCGGTCTGAGGCCCCTCAGT	179.425	436.922	308.174
Bos	bta-mir-340	bta-miR-340	chr7:1147045..1147067:+	TCCGTCTCAGTTACTTTATAGCC	8.20851	16.3066	12.2575	0.00527906		miR-26a	bta-mir-26a-1	bta-miR-26a	chr22:11457915..11457936:+	TTCAAGTAATCCAGGATAGGCT	11399.6	19443.4	15421.5
Bos	bta-mir-342	bta-miR-342	chr21:66706908..66706932:+	tctcacacagaaatcgcacccatct	38.8039	110.232	74.5181	0.0320934		miR-193b	bta-mir-193b	bta-miR-193b	chr25:13339533..13339556:+	AACTGGCCCACAAAGTCCCGCTTT	1.98994	0	0.994971
Bos	bta-mir-3432a-1	bta-miR-3432a	chr21:55746836..55746857:-	tgcgggatctttagttgtggtg	0.221105	0	0.110552	4.76126e-05		rr96770-1a-5p-miR	rr96770-1a	rr96770-1a-5p-miR	chr26:33108886..33108907:+	CACAGGCACGGCCAGTTTGAGC	2.98491	0	1.49246
Bos	bta-mir-345	bta-miR-345-3p	chr21:66867140..66867159:+	CCTGAACTAGGGGTCTGGAG	6.40967	5.25537	5.83252	0.00251194		miR-3120	bta-mir-3120	bta-miR-3120	chr16:40485867..40485887:+	CACAGCAAGTGTAGACAGGCA	0.124371	0	0.0621857
Bos	bta-mir-346	bta-miR-346	chr28:41329108..41329130:-	TGTCTGCCCGCATGCCTGCCTCT	0.497486	0	0.248743	0.000107128		rr55048-1a-5p-miR	rr55048-1a	rr55048-1a-5p-miR	chr6:108859186..108859207:-	gacctgtgcgtgtACACTCATG	2.98491	0	1.49246
Bos	bta-mir-34a	bta-miR-34a	chr16:45197411..45197432:+	TGGCAGTGTCTTAGCTGGTTGT	10.5893	7.82715	9.20824	0.00396579		miR-27a-3p	bta-mir-27a	bta-miR-27a-3p	chr7:12981796..12981815:-	TTCACAGTGGCTAAGTTCCG	2524.64	2302.64	2413.64
Bos	bta-mir-34b	bta-miR-34b	chr15:22134738..22134759:+	AGGCAGTGTAATTAGCTGATTG	0.663314	1.95679	1.31005	0.000564211		miR-504	bta-mir-504	bta-miR-504	chrX:22083738..22083759:-	AGACCCTGGTCTGCACTCTGTC	0.994971	0	0.497486
Bos	bta-mir-34c	bta-miR-34c	chr15:22135438..22135459:+	AGGCAGTGTAGTTAGCTGATTG	0.663314	1.95679	1.31005	0.000564211		miR-505	bta-mir-505	bta-miR-505	chrX:23387304..23387325:-	CGTCAACACTTGCTGGTTTCCT	0.994971	0	0.497486
Bos	bta-mir-361	bta-miR-361	chrX:74328427..74328448:+	TTatcagaatctccaggggtac	21.2509	26.7427	23.9968	0.0103349		miR-224	bta-mir-224	bta-miR-224	chrX:34664641..34664663:-	caagtcactagtggttccgttta	0.994971	0	0.497486
Bos	bta-mir-362	bta-miR-362-5p	chrX:92898446..92898469:+	AATCCTTGGAACCTAGGTGTGAGT	7.95977	7.82715	7.89346	0.00339954		miR-29b	bta-mir-29b-2	bta-miR-29b	chr16:77478084..77478106:+	TAGCACCATTTGAAATCAGTGTT	38.1303	56.138	47.1342
Bos	bta-mir-362	bta-miR-362-3p	chrX:92898483..92898503:+	AACACACCTATTCAAGGATTC	3.33039	11.7407	7.53555	0.0032454		miR-29d-5p	bta-mir-29d	bta-miR-29d-5p	chr16:77562553..77562573:+	TGACCGATTTCTCCTGGTGTT	4.10426	7.82715	5.9657
Bos	bta-mir-363	bta-miR-363	chrX:17917705..17917725:-	ATTGCACGGTATCCATCTGCG	71.2234	109.58	90.4017	0.0389341		miR-18b	bta-mir-18b	bta-miR-18b	chrX:17918414..17918435:-	TAAGGTGCATCTAGTGCAGTTA	1.49246	0	0.746229
Bos	bta-mir-365-1	bta-miR-365-3p	chr25:13344289..13344310:+	TAATGCCCCTAAAAATCCTTAT	0.397989	0.782715	0.590352	0.000254252		rr110155-1a-5p-miR	rr110155-1a	rr110155-1a-5p-miR	chr4:102412811..102412832:-	CCGAGTTTGGGCAGCAGTTCAG	1.98994	0	0.994971
Bos	bta-mir-374a	bta-miR-374a	chrX:81951234..81951255:+	TTATAATACAACCTGATAAGTG	15.6412	11.9799	13.8105	0.0059479		miR-2443	bta-mir-2443	bta-miR-2443	chr5:117119648..117119671:+	TGAGGGCAGGACCGTATGAGGTGT	2.98491	11.7407	7.36282
Bos	bta-mir-374b	bta-miR-374b	chrX:82023932..82023953:+	ATATAATACAACCTGCTAAGTG	17.5364	14.1323	15.8344	0.00681952		miR-24-3p	bta-mir-24-2	bta-miR-24-3p	chr7:12981643..12981664:-	TGGCTCAGTTCAGCAGGAACAG	23.2811	54.3707	38.8259
Bos	bta-mir-375	bta-miR-375	chr2:107667524..107667546:-	TTTTGTTCGTTCGGCTCGCGTGA	1790.95	2375.54	2083.24	0.897209		miR-125b	bta-mir-125b-2	bta-miR-125b	chr1:19881398..19881419:-	TCCCTGAGACCCTAACTTGTGA	72.7905	276.005	174.398
Bos	bta-mir-378-1	bta-miR-378	chr7:63067343..63067364:+	actggacttggagtcagaaggc	4.98591	12.1321	8.55899	0.00368618		miR-28	bta-mir-28	bta-miR-28	chr1:79250582..79250603:-	aaggagctcacagtctattgag	0.284278	0	0.142139
Bos	bta-mir-378b	bta-miR-378b	chr15:30727363..30727384:+	acttgacttggagtcagaaggc	1.19397	1.56543	1.3797	0.000594206		miR-502b	bta-mir-502b	bta-miR-502b	chrX:92898001..92898021:+	AATCCACCTGGGCAAGGATTC	68.1887	95.9478	82.0682
Bos	bta-mir-378c	bta-miR-378c	chr24:31729587..31729607:-	actggacttggagtcagaagt	0.34824	0	0.17412	7.49898e-05		rr89382-1a-3p-miR	rr89382-1a	rr89382-1a-3p-miR	chr17:7271137..7271157:-	tcactaaatcctgataacgct	0	1.80459	0.902296
Bos	bta-mir-380	bta-miR-380-3p	chr21:67564842..67564862:+	TATGTAATGTGGTCCACGTCT	2.98491	0	1.49246	0.00064277		miR-454	bta-mir-454	bta-miR-454	chr19:10339874..10339896:-	TAGTGCAATATTGCTTATAGGGT	3.97989	0	1.98994
Bos	bta-mir-381	bta-miR-381	chr21:67583121..67583142:+	TATACAAGGGCAAGCTCTCTGT	1.19397	0	0.596983	0.000257108		rr109825-1a-5p-miR	rr109825-1a	rr109825-1a-5p-miR	chr4:95112098..95112120:+	ACTTTTGCCCCTAGTAACGGACT	4.97486	0	2.48743
Bos	bta-mir-411a	bta-miR-411a	chr21:67563112..67563133:+	ATAGTAGACCGTATAGCGTACG	36.8139	35.2222	36.018	0.0155122		miR-20a	bta-mir-20a	bta-miR-20a	chr12:66227012..66227034:+	TAAAGTGCTTATAGTGCAGGTAG	9.3472	13.828	11.5876
Bos	bta-mir-421	bta-miR-421	chrX:82024126..82024148:+	Atcaacagacattaattgggcgc	60.7252	47.8248	54.275	0.0233751		miR-199a-3p	bta-mir-199a-1	bta-miR-199a-3p	chr16:40491615..40491636:-	ACAGTAGTCTGCACATTGGTTA	8.5457	0.978393	4.76205
Bos	bta-mir-423	bta-miR-423-5p	chr19:21799500..21799522:+	TGAGGGGCAGAGAGCGAGACTTT	1636.75	2082.54	1859.64	0.800909		miR-126-5p	bta-mir-126	bta-miR-126-5p	chr11:104131417..104131437:+	CATTATTACTTTTGGTACGCG	163.374	168.284	165.829
Bos	bta-mir-423	bta-miR-423-3p	chr19:21799535..21799558:+	AAGCTCGGTCTGAGGCCCCTCAGT	179.425	436.922	308.174	0.132724		miR-152	bta-mir-152	bta-miR-152	chr19:39081217..39081238:+	TCAGTGCATGACAGAACTTGGG	26.9057	17.9372	22.4214
Bos	bta-mir-424	bta-miR-424-3p	chrX:18185457..18185477:-	CAAAACGTGAGGCGCTGCTAT	0.994971	0	0.497486	0.000214257		rr18296-1a-3p-miR	rr18296-1a	rr18296-1a-3p-miR	chr2:135584366..135584388:-	CACTGTCGGCCCTTCTCTGCATC	1.98994	0	0.994971
Bos	bta-mir-425	bta-miR-425-5p	chr22:51543966..51543987:+	ATGACACGATCACTCCCGTTGA	73.6279	82.185	77.9065	0.0335527		miR-193a-3p	bta-mir-193a	bta-miR-193a-3p	chr19:18824232..18824253:-	AACTGGCCTACAAAGTCCCAGT	2.52059	5.87036	4.19548
Bos	bta-mir-425	bta-miR-425-3p	chr22:51544006..51544027:+	ATCGGGAATGTCGTGTCCGCCC	4.97486	0	2.48743	0.00107128		miR-378c	bta-mir-378c	bta-miR-378c	chr24:31729587..31729607:-	actggacttggagtcagaagt	0.34824	0	0.17412
Bos	bta-mir-4286-2	bta-miR-4286	chrX:57479143..57479159:-	ACCCCACTCCTGGTACC	0.497486	0	0.248743	0.000107128		rr59582-1a-5p-miR	rr59582-1a	rr59582-1a-5p-miR	chr15:34577290..34577307:+	GTTCGAATCCCGGgcggc	5057.69	23.264	2540.47
Bos	bta-mir-429	bta-miR-429	chr16:52520100..52520121:-	TAATACTGTCTGGTAATGCCGT	280.517	656.238	468.377	0.20172		miR-141	bta-mir-141	bta-miR-141	chr5:103859016..103859037:-	TAACACTGTCTGGTAAAGATGG	4185.86	7890.14	6038
Bos	bta-mir-450a-1	bta-miR-450a	chrX:18179125..18179146:-	TTTTGCGATGTGTTCCTAATAT	1.49246	0	0.746229	0.000321385		miR-98	bta-mir-98	bta-miR-98	chrX:96382704..96382725:-	TGAGGTAGTAAGTTGTATTGTT	71.8701	45.7236	58.7968
Bos	bta-mir-451	bta-miR-451	chr19:20796893..20796915:-	AAACCGTTACCATTACTGAGTTT	50.2958	73.7429	62.0193	0.0267104		miR-196a	bta-mir-196a-2	bta-miR-196a	chr5:26199849..26199870:-	TAGGTAGTTTCATGTTGTTGGG	19.3617	19.3722	19.3669
Bos	bta-mir-454	bta-miR-454	chr19:10339874..10339896:-	TAGTGCAATATTGCTTATAGGGT	3.97989	0	1.98994	0.000857026		miR-423-5p	bta-mir-423	bta-miR-423-5p	chr19:21799500..21799522:+	TGAGGGGCAGAGAGCGAGACTTT	1636.75	2082.54	1859.64
Bos	bta-mir-455	bta-miR-455-5p	chr8:105147062..105147082:+	TATGTGCCTTTGGACTACATC	0.994971	0	0.497486	0.000214257		rr19413-1a-5p-miR	rr19413-1a	rr19413-1a-5p-miR	chr8:27408423..27408442:+	TCTGACTTTGTGACTTGGCA	13.8822	0	6.94111
Bos	bta-mir-484	bta-miR-484	chr25:14176049..14176070:+	TCAGGCTCAGTCCCCTCCCGAT	24.1281	133.061	78.5948	0.0338491		miR-193a-5p	bta-mir-193a	bta-miR-193a-5p	chr19:18824266..18824287:-	TGGGTCTTTGCGGGCGAGATGA	0.994971	3.91357	2.45427
Bos	bta-mir-486	bta-miR-486	chr27:36261889..36261910:-	TCCTGTACTGAGCTGCCCCGAG	219.137	172.756	195.946	0.08439		miR-181b	bta-mir-181b-2	bta-miR-181b	chr11:95710641..95710664:+	AACATTCATTGCTGTCGGTGGGTT	282.136	228.282	255.209
Bos	bta-mir-497	bta-miR-497	chr19:27441719..27441740:-	CAGCAGCACACTGTGGTTTGTA	0.994971	0	0.497486	0.000214257		rr20001-1a-5p-miR	rr20001-1a	rr20001-1a-5p-miR	chr8:45644525..45644545:+	CTTGTTTTTACCAACTGGCAG	0.397989	0	0.198994
Bos	bta-mir-499	bta-miR-499	chr13:64900493..64900513:+	TTAAGACTTGCAGTGATGTTT	1.40954	0	0.704771	0.00030353		miR-99a-5p	bta-mir-99a	bta-miR-99a-5p	chr1:19931233..19931253:-	AACCCGTAGATCCGATCTTGT	503.991	1567.81	1035.9
Bos	bta-mir-502a-1	bta-miR-502a	chrX:92903846..92903867:+	AATGCACCTGGGCAAGGATTCA	66.5304	97.2523	81.8914	0.0352689		miR-192	bta-mir-192	bta-miR-192	chr29:43731679..43731701:+	CTGACCTATGAATTGACAGCCAG	420.385	590.297	505.341
Bos	bta-mir-502b	bta-miR-502b	chrX:92898001..92898021:+	AATCCACCTGGGCAAGGATTC	68.1887	95.9478	82.0682	0.035345		miR-191	bta-mir-191	bta-miR-191	chr22:51543484..51543506:+	CAACGGAATCCCAAAAGCAGCTG	6644.58	15599.7	11122.1
Bos	bta-mir-504	bta-miR-504	chrX:22083738..22083759:-	AGACCCTGGTCTGCACTCTGTC	0.994971	0	0.497486	0.000214257		rr21007-1a-5p-miR	rr21007-1a	rr21007-1a-5p-miR	chr8:71787214..71787235:-	tgaaaagttcgtttgggttttt	0.781763	0.434841	0.608302
Bos	bta-mir-505	bta-miR-505	chrX:23387304..23387325:-	CGTCAACACTTGCTGGTTTCCT	0.994971	0	0.497486	0.000214257		rr21182-1a-5p-miR	rr21182-1a	rr21182-1a-5p-miR	chr8:75823283..75823304:+	TCCCGTGGGGTTGACTCTAGCC	2.98491	0	1.49246
Bos	bta-mir-532	bta-miR-532	chrX:92886519..92886540:+	CATGCCTTGAGTGTAGGACCGT	256.53	468.781	362.655	0.156188		miR-145	bta-mir-145	bta-miR-145	chr7:62810748..62810770:+	GTCCAGTTTTCCCAGGAATCCCT	2.98491	0	1.49246
Bos	bta-mir-6119	bta-miR-6119-5p	chrX:3998327..3998349:-	AGAGGTAAAAAATTGATTTGACT	171.301	259.6	215.451	0.09279		miR-181a	bta-mir-181a-1	bta-miR-181a	chr16:79685995..79686018:-	AACATTCAACGCTGTCGGTGAGTT	4542.35	2992.24	3767.3
Bos	bta-mir-6119	bta-miR-6119-3p	chrX:3998286..3998308:-	GCAAATCATTTTTTACTCTCCAA	1.40362	0.559082	0.981351	0.000422647		miR-769	bta-mir-769	bta-miR-769	chr18:53945906..53945927:+	TGAGACCTCCGGGTTCTGAGCT	58.7033	46.9629	52.8331
Bos	bta-mir-6120	bta-miR-6120-3p	chr7:45882345..45882366:+	TATGTTGGACAACGTGGATAGC	3.10929	7.82715	5.46822	0.00235504		miR-320b	bta-mir-320b	bta-miR-320b	chr4:96417200..96417219:-	AGCTGGGTTGAGAGGGTGGT	4.36484	2.79541	3.58013
Bos	bta-mir-6123	bta-miR-6123	chr13:58091685..58091705:+	TGCCAAGCCCACGTTCAAAGG	1.98994	0	0.994971	0.000428513		miR-664b	bta-mir-664b	bta-miR-664b	chr16:24379877..24379899:-	TATTCATTTATCTCCCAGCCTAC	2.35477	1.95679	2.15578
Bos	bta-mir-6516	bta-miR-6516	chr19:55419754..55419774:+	TTTGCAGTAACAGGTGTGAAC	7.26329	0.869683	4.06649	0.00175135		miR-342	bta-mir-342	bta-miR-342	chr21:66706908..66706932:+	tctcacacagaaatcgcacccatct	38.8039	110.232	74.5181
Bos	bta-mir-6517	bta-miR-6517	chr10:42712645..42712667:+	TCAGGGTCCGTGAGCTCCTCGGC	0.994971	1.95679	1.47588	0.00063563		miR-502a	bta-mir-502a-2	bta-miR-502a	chrX:92893875..92893896:+	AATGCACCTGGGCAAGGATTCA	58.836	86.8161	72.826
Bos	bta-mir-6518	bta-miR-6518	chr15:42911552..42911573:+	TCACGGAGAGGAGAAACTGCAC	2.98491	0	1.49246	0.00064277		miR-455-5p	bta-mir-455	bta-miR-455-5p	chr8:105147062..105147082:+	TATGTGCCTTTGGACTACATC	0.994971	0	0.497486
Bos	bta-mir-652	bta-miR-652	chrX:62939343..62939363:+	aatggcgccactagggttgtg	56.0501	35.5483	45.7992	0.0197247		miR-200a	bta-mir-200a	bta-miR-200a	chr16:52521336..52521358:-	TAACACTGTCTGGTAACGATGTT	4030.52	7697.14	5863.83
Bos	bta-mir-6520	bta-miR-6520	chr17:46090374..46090394:-	TTGAGTATTGTCAGAGAGAGC	0.248743	0	0.124371	5.35641e-05		rr96040-1a-5p-miR	rr96040-1a	rr96040-1a-5p-miR	chr26:18383401..18383423:-	CCTGGGTGGACCATCTCTCAGCC	4.97486	11.7407	8.35779
Bos	bta-mir-6522	bta-miR-6522	chr21:43809630..43809651:+	TCGGAATTGTTTGTGTACCTGT	26.6155	24.786	25.7007	0.0110688		miR-221	bta-mir-221	bta-miR-221	chrX:103538899..103538920:+	AGCTACATTGTCTGCTGGGTTT	26.2009	13.0452	19.6231
Bos	bta-mir-6524	bta-miR-6524	chr26:31733627..31733647:+	TTACTCTGAGTAACCTAACTG	17.9841	23.3727	20.6784	0.00890575		miR-2339	bta-mir-2339	bta-miR-2339	chr19:31973548..31973567:-	TCACTGGACCTAGCAGAGCT	1.26148	0	0.630741
Bos	bta-mir-6529a	bta-miR-6529a	chr1:65453397..65453417:-	GAGAGATCAGAGGCGCAGAGT	17.412	23.4814	20.4467	0.00880597		miR-2346	bta-mir-2346	bta-miR-2346	chr19:51516024..51516045:+	ACTGATGTGAAGGTGGTTTGGC	1.98994	0	0.994971
Bos	bta-mir-6530	bta-miR-6530	chr20:63017011..63017030:-	CGCGGAGGAAGGTAAGACGG	0.124371	0	0.0621857	2.67821e-05		rr9985-1a-5p-miR	rr9985-1a	rr9985-1a-5p-miR	chr11:106407767..106407789:+	CTTTATGCTCACtctggccctgc	2.98491	0	1.49246
Bos	bta-mir-660	bta-miR-660	chrX:92901865..92901886:+	TACCCATTGCATATCGGAGCTG	1331.27	1081.78	1206.52	0.519624		miR-1307	bta-mir-1307	bta-miR-1307	chr26:24230119..24230140:-	ACTCGGCGTGGCGTCGGTCGTG	3.97989	3.91357	3.94673
Bos	bta-mir-664b	bta-miR-664b	chr16:24379877..24379899:-	TATTCATTTATCTCCCAGCCTAC	2.35477	1.95679	2.15578	0.000928447		miR-421	bta-mir-421	bta-miR-421	chrX:82024126..82024148:+	Atcaacagacattaattgggcgc	60.7252	47.8248	54.275
Bos	bta-mir-665	bta-miR-665	chr21:67423491..67423510:+	ACCAGTAGGCCGAGGCCCCT	0	1.95679	0.978393	0.000421373		miR-7859	bta-mir-7859	bta-miR-7859	chr10:85658727..85658748:+	aaaaactggcagcttcatgtaa	1.98994	3.91357	2.95176
Bos	bta-mir-671	bta-miR-671	chr4:114614930..114614952:+	AGGAAGCCCTGGAGGGGCTGGAG	0	7.82715	3.91357	0.00168549		miR-3432a	bta-mir-3432a-2	bta-miR-3432a	chr25:34409336..34409357:-	tgcgggatctttagttgtggtg	0.221105	0	0.110552
Bos	bta-mir-744	bta-miR-744	chr19:31333524..31333545:+	TGCGGGGCTAGGGCTAACAGCA	14.2613	39.1357	26.6985	0.0114985		miR-22-3p	bta-mir-22	bta-miR-22-3p	chr19:23382447..23382467:-	AAGCTGCCAGTTGAAGAACTG	13460.4	20228.9	16844.7
Bos	bta-mir-760	bta-miR-760-3p	chr3:49797120..49797139:-	CGGCTCTGGGTCTGTGGGGA	2.21105	3.91357	3.06231	0.00131887		miR-374b	bta-mir-374b	bta-miR-374b	chrX:82023932..82023953:+	ATATAATACAACCTGCTAAGTG	17.5364	14.1323	15.8344
Bos	bta-mir-769	bta-miR-769	chr18:53945906..53945927:+	TGAGACCTCCGGGTTCTGAGCT	58.7033	46.9629	52.8331	0.0227541		miR-199a-5p	bta-mir-199a-2	bta-miR-199a-5p	chr7:16508970..16508991:-	CCCAGTGTTCAGACTACCTGTT	1.98994	0	0.994971
Bos	bta-mir-7859	bta-miR-7859	chr10:85658727..85658748:+	aaaaactggcagcttcatgtaa	1.98994	3.91357	2.95176	0.00127126		miR-378	bta-mir-378-1	bta-miR-378	chr7:63067343..63067364:+	actggacttggagtcagaaggc	4.98591	12.1321	8.55899
Bos	bta-mir-7861	bta-miR-7861	chr13:13129033..13129055:-	TGCTACCTAGTCTGAGTGAGTGA	0	7.82715	3.91357	0.00168549		miR-345-3p	bta-mir-345	bta-miR-345-3p	chr21:66867140..66867159:+	CCTGAACTAGGGGTCTGGAG	6.40967	5.25537	5.83252
Bos	bta-mir-877	bta-miR-877	chr23:28203223..28203242:-	GTAGAGGAGATGGCGCAGGG	8.45726	25.4382	16.9477	0.00729903		miR-2411-5p	bta-mir-2411	bta-miR-2411-5p	chr3:16327560..16327583:-	TGGAGTGACTGTCAGATGCAGCCA	0.994971	0	0.497486
Bos	bta-mir-885	bta-miR-885	chr22:55072981..55073002:-	TCCATTACACTACCCTGCCTCT	2.57034	6.65307	4.61171	0.00198616		miR-33b	bta-mir-33b	bta-miR-33b	chr19:35249067..35249086:+	GTGCATTGCTGTTGCATTGC	3.97989	0	1.98994
Bos	bta-mir-9-1	bta-miR-9-5p	chr21:21250116..21250137:+	TCTTTGGTTATCTAGCTGTATG	0.331657	1.30452	0.818091	0.000352334		miR-9-5p	bta-mir-9-1	bta-miR-9-5p	chr21:21250116..21250137:+	TCTTTGGTTATCTAGCTGTATG	0.331657	1.30452	0.818091
Bos	bta-mir-92a-1	bta-miR-92a	chr12:66227302..66227323:+	TATTGCACTTGTCCCGGCCTGT	1259.93	1962.87	1611.4	0.693997		miR-128	bta-mir-128-2	bta-miR-128	chr22:9738649..9738669:+	TCACAGTGAACCGGTCTCTTT	15.0335	30.9825	23.008
Bos	bta-mir-92b	bta-miR-92b	chr3:15480739..15480760:-	TATTGCACTCGTCCCGGCCTCC	56.1827	89.5773	72.88	0.0313879		miR-194	bta-mir-194-2	bta-miR-194	chr29:43731474..43731495:+	TGTAACAGCAACTCCATGTGGA	27.5275	21.5246	24.5261
Bos	bta-mir-93	bta-miR-93	chr25:36892259..36892280:+	CAAAGTGCTGTTCGTGCAGGTA	300.979	178.068	239.523	0.103158		miR-16b	bta-mir-16b	bta-miR-16b	chr1:107923292..107923312:-	TAGCAGCACGTAAATATTGGC	278.078	328.349	303.213
Bos	bta-mir-96	bta-miR-96	chr4:94411250..94411272:-	TTTGGCACTAGCACATTTTTGCT	24.0451	85.4463	54.7457	0.0235778		miR-199a-5p	bta-mir-199a-1	bta-miR-199a-5p	chr16:40491654..40491675:-	CCCAGTGTTCAGACTACCTGTT	1.98994	0	0.994971
Bos	bta-mir-98	bta-miR-98	chrX:96382704..96382725:-	TGAGGTAGTAAGTTGTATTGTT	71.8701	45.7236	58.7968	0.0253225		miR-197	bta-mir-197	bta-miR-197	chr3:33964974..33964995:-	TTCACCACCTTCTCCACCCAGC	1.7412	5.73059	3.73589
Bos	bta-mir-99a	bta-miR-99a-5p	chr1:19931233..19931253:-	AACCCGTAGATCCGATCTTGT	503.991	1567.81	1035.9	0.446141		miR-130b	bta-mir-130b	bta-miR-130b	chr17:74100549..74100570:-	CAGTGCAATGATGAAAGGGCAT	10.1463	4.69629	7.42131
Bos	bta-mir-99a	bta-miR-99a-3p	chr1:19931198..19931216:-	CAAGCTCGCTTCTATGGGT	6.46731	29.3518	17.9096	0.00771326		miR-2409	bta-mir-2409	bta-miR-2409	chr29:50439136..50439155:-	TCTCACATGGACGCTGCCCT	0.21005	0	0.105025
Bos	bta-mir-99b	bta-miR-99b	chr18:58014874..58014895:+	CACCCGTAGAACCGACCTTGCG	577.137	1468.94	1023.04	0.440601		miR-133a	bta-mir-133a-1	bta-miR-133a	chr13:55227307..55227328:-	TTTGGTCCCCTTCAACCAGCTG	1.24371	10.1101	5.67689
Rattus	rr10199-1a	rr10199-1a-3p-miR	chr14:1930486..1930507:-	TCTGAGCCTGCCTCGTCCCCAG	6.46731	0	3.23366	0.00139267		miR-363	bta-mir-363	bta-miR-363	chrX:17917705..17917725:-	ATTGCACGGTATCCATCTGCG	71.2234	109.58	90.4017
Rattus	rr107195-1a	rr107195-1a-5p-miR	chr4:13170505..13170527:-	catggactgtagcttcttgtcca	0.746229	0	0.373114	0.000160692		rr32428-1a-3p-miR	rr32428-1a	rr32428-1a-3p-miR	chr25:26473590..26473611:-	CCTTCTCCCATGTGTCTCCTCC	0	0.559082	0.279541
Rattus	rr109825-1a	rr109825-1a-5p-miR	chr4:95112098..95112120:+	ACTTTTGCCCCTAGTAACGGACT	4.97486	0	2.48743	0.00107128		miR-380-3p	bta-mir-380	bta-miR-380-3p	chr21:67564842..67564862:+	TATGTAATGTGGTCCACGTCT	2.98491	0	1.49246
Rattus	rr110155-1a	rr110155-1a-5p-miR	chr4:102412811..102412832:-	CCGAGTTTGGGCAGCAGTTCAG	1.98994	0	0.994971	0.000428513		miR-665	bta-mir-665	bta-miR-665	chr21:67423491..67423510:+	ACCAGTAGGCCGAGGCCCCT	0	1.95679	0.978393
Rattus	rr110595-1a	rr110595-1a-3p-miR	chr4:112822274..112822296:-	ACTGCGGCTGTGCCTCCTGCCAG	3.97989	5.87036	4.92512	0.00212115		miR-331-3p	bta-mir-331	bta-miR-331-3p	chr5:25109117..25109137:+	GCCCCTGGGCCTATCCTAGAA	5.96983	1.30452	3.63718
Rattus	rr14458-1a	rr14458-1a-5p-miR	chr2:31531449..31531469:-	ACTCTTCCCTCCCTCGGCCGG	1.1608	0.782715	0.971757	0.000418515		miR-7861	bta-mir-7861	bta-miR-7861	chr13:13129033..13129055:-	TGCTACCTAGTCTGAGTGAGTGA	0	7.82715	3.91357
Rattus	rr15390-1a	rr15390-1a-5p-miR	chr2:65004694..65004715:-	TCTAGTTGGATTgctctccatg	1.98994	0	0.994971	0.000428513		miR-671	bta-mir-671	bta-miR-671	chr4:114614930..114614952:+	AGGAAGCCCTGGAGGGGCTGGAG	0	7.82715	3.91357
Rattus	rr15409-1a	rr15409-1a-3p-miR	chr2:65615871..65615893:+	AGAATCTGAATGAACTTTTTGGT	34.3147	30.8427	32.5787	0.0140309		miR-211	bta-mir-211	bta-miR-211	chr21:28046473..28046493:-	TTCCCTTTGTCATCCTTTGCC	0	2.60905	1.30452
Rattus	rr17628-1a	rr17628-1a-3p-miR	chr2:126561987..126562010:+	CATGGTCCCTGTTCTCTGCCCCAG	0	11.7407	5.87036	0.00252824		miR-30f	bta-mir-30f	bta-miR-30f	chr9:10730976..10730999:-	TGTAAACACCCTACACTCTCAGCT	400.31	807.5	603.905
Rattus	rr17931-1a	rr17931-1a-3p-miR	chr2:130652706..130652727:-	TTGTCGGAACTCTTTCCTGCCC	0	5.2181	2.60905	0.00112366		miR-378b	bta-mir-378b	bta-miR-378b	chr15:30727363..30727384:+	acttgacttggagtcagaaggc	1.19397	1.56543	1.3797
Rattus	rr18296-1a	rr18296-1a-3p-miR	chr2:135584366..135584388:-	CACTGTCGGCCCTTCTCTGCATC	1.98994	0	0.994971	0.000428513		miR-744	bta-mir-744	bta-miR-744	chr19:31333524..31333545:+	TGCGGGGCTAGGGCTAACAGCA	14.2613	39.1357	26.6985
Rattus	rr19413-1a	rr19413-1a-5p-miR	chr8:27408423..27408442:+	TCTGACTTTGTGACTTGGCA	13.8822	0	6.94111	0.00298939		miR-30b-3p	bta-mir-30b	bta-miR-30b-3p	chr14:8084775..8084795:+	CTGGGAGGTGGATGTTTACTT	0.248743	0	0.124371
Rattus	rr20001-1a	rr20001-1a-5p-miR	chr8:45644525..45644545:+	CTTGTTTTTACCAACTGGCAG	0.397989	0	0.198994	8.57026e-05		rr89239-1a-3p-miR	rr89239-1a	rr89239-1a-3p-miR	chr17:3840405..3840424:+	AAACAATGTGATTTCTGCCC	9.59516	0.652262	5.12371
Rattus	rr21007-1a	rr21007-1a-5p-miR	chr8:71787214..71787235:-	tgaaaagttcgtttgggttttt	0.781763	0.434841	0.608302	0.000261983		rr107195-1a-5p-miR	rr107195-1a	rr107195-1a-5p-miR	chr4:13170505..13170527:-	catggactgtagcttcttgtcca	0.746229	0	0.373114
Rattus	rr21182-1a	rr21182-1a-5p-miR	chr8:75823283..75823304:+	TCCCGTGGGGTTGACTCTAGCC	2.98491	0	1.49246	0.00064277		miR-484	bta-mir-484	bta-miR-484	chr25:14176049..14176070:+	TCAGGCTCAGTCCCCTCCCGAT	24.1281	133.061	78.5948
Rattus	rr21439-1a	rr21439-1a-3p-miR	chr8:82270478..82270497:+	ACCATTGCCTTAGTTGGAAG	0.497486	0	0.248743	0.000107128		rr59690-1a-5p-miR	rr59690-1a	rr59690-1a-5p-miR	chr15:36826289..36826310:-	GTTCGCCTCCTGGTGTGGGAAC	9487.75	2528.51	6008.13
Rattus	rr21440-1a	rr21440-1a-3p-miR	chr8:82270442..82270461:-	ACCATTGCCTTAGTTGGAAG	0.497486	0	0.248743	0.000107128		rr78179-1a-3p-miR	rr78179-1a	rr78179-1a-3p-miR	chr27:38073494..38073515:-	CAGGGACGGTCCGGGAGCCTGC	26.2353	33.3958	29.8155
Rattus	rr23896-1a	rr23896-1a-5p-miR	chr7:19007485..19007505:+	CTTGGGGGAGCGAGTCTGTGG	2.3216	0	1.1608	0.000499932		miR-6516	bta-mir-6516	bta-miR-6516	chr19:55419754..55419774:+	TTTGCAGTAACAGGTGTGAAC	7.26329	0.869683	4.06649
Rattus	rr31281-1a	rr31281-1a-5p-miR	chr25:3456877..3456899:-	TGTTGCTCATCACTCTTCCTACC	2.98491	0	1.49246	0.00064277		miR-486	bta-mir-486	bta-miR-486	chr27:36261889..36261910:-	TCCTGTACTGAGCTGCCCCGAG	219.137	172.756	195.946
Rattus	rr32428-1a	rr32428-1a-3p-miR	chr25:26473590..26473611:-	CCTTCTCCCATGTGTCTCCTCC	0	0.559082	0.279541	0.000120392		rr4862-1a-5p-miR	rr4862-1a	rr4862-1a-5p-miR	chr3:117923706..117923727:+	CTCCGTCGGGCTGGGTCCAGTC	0	11.7407	5.87036
Rattus	rr33228-1a	rr33228-1a-3p-miR	chr25:36334187..36334207:-	GCTTTGCCACTCCTGTCCCAG	0.497486	0	0.248743	0.000107128		rr79687-1a-5p-miR	rr79687-1a	rr79687-1a-5p-miR	chr5:32477155..32477176:+	ACCTGCAGGACCTGCTGGAGCC	18.4733	13.154	15.8136
Rattus	rr33265-1a	rr33265-1a-3p-miR	chr25:36982867..36982887:-	CCCTCGGCACCCACACCCTGT	0.397989	0	0.198994	8.57026e-05		rr89381-1a-3p-miR	rr89381-1a	rr89381-1a-3p-miR	chr17:7271179..7271199:+	TCACTAAATCCTGATAACACT	0	1.80459	0.902296
Rattus	rr3697-1a	rr3697-1a-3p-miR	chr3:96571512..96571531:+	CCAGAGCCCTGGTGGAACTG	3.75878	0	1.87939	0.000809414		miR-450a	bta-mir-450a-1	bta-miR-450a	chrX:18179125..18179146:-	TTTTGCGATGTGTTCCTAATAT	1.49246	0	0.746229
Rattus	rr37273-1a	rr37273-1a-3p-miR	chr1:109829350..109829371:+	agaatctgaatgaactttttgg	32.684	26.9291	29.8066	0.0128371		miR-22-5p	bta-mir-22	bta-miR-22-5p	chr19:23382484..23382505:-	AGTTCTTCAGTGGCAAGCTTTA	0.198994	1.30452	0.751759
Rattus	rr39789-1a	rr39789-1a-5p-miR	chr10:12584667..12584687:-	TCTCCCTGTagacaatccact	0.912057	1.30452	1.10829	0.000477317		miR-652	bta-mir-652	bta-miR-652	chrX:62939343..62939363:+	aatggcgccactagggttgtg	56.0501	35.5483	45.7992
Rattus	rr4862-1a	rr4862-1a-5p-miR	chr3:117923706..117923727:+	CTCCGTCGGGCTGGGTCCAGTC	0	11.7407	5.87036	0.00252824		miR-31	bta-mir-31	bta-miR-31	chr8:22534821..22534841:+	AGGCAAGATGCTGGCATAGCT	2.98491	0	1.49246
Rattus	rr50308-1a	rr50308-1a-3p-miR	chr18:50768858..50768879:-	CTGCTCGGCCTGACAGCTGCCG	1.98994	3.91357	2.95176	0.00127126		miR-378	bta-mir-378-2	bta-miR-378	chr4:10715305..10715326:+	actggacttggagtcagaaggc	3.99094	8.2185	6.10472
Rattus	rr52566-1a	rr52566-1a-5p-miR	chr6:37959651..37959672:-	ACCGGCGCAGCGGCTGACCTGG	3.97989	0	1.98994	0.000857026		miR-424-3p	bta-mir-424	bta-miR-424-3p	chrX:18185457..18185477:-	CAAAACGTGAGGCGCTGCTAT	0.994971	0	0.497486
Rattus	rr5294-1a	rr5294-1a-3p-miR	chr11:1648168..1648188:-	TCTTCGGTCCTCTGGGTCCTC	0.497486	0	0.248743	0.000107128		rr82723-1a-3p-miR	rr82723-1a	rr82723-1a-3p-miR	chr5:111263739..111263761:-	GTTCAGTGATGAGGCCCTGGAAT	6.30149	0	3.15074
Rattus	rr55048-1a	rr55048-1a-5p-miR	chr6:108859186..108859207:-	gacctgtgcgtgtACACTCATG	2.98491	0	1.49246	0.00064277		miR-497	bta-mir-497	bta-miR-497	chr19:27441719..27441740:-	CAGCAGCACACTGTGGTTTGTA	0.994971	0	0.497486
Rattus	rr59582-1a	rr59582-1a-5p-miR	chr15:34577290..34577307:+	GTTCGAATCCCGGgcggc	5057.69	23.264	2540.47	1.09413		miR-124a	bta-mir-124a-1	bta-miR-124a	chr8:9153432..9153454:+	TAAGGCACGCGGTGAATGCCAAG	0	0.782715	0.391357
Rattus	rr59690-1a	rr59690-1a-5p-miR	chr15:36826289..36826310:-	GTTCGCCTCCTGGTGTGGGAAC	9487.75	2528.51	6008.13	2.58757		let-7i	bta-let-7i	bta-let-7i	chr5:51209138..51209159:-	TGAGGTAGTAGTTTGTGCTGTT	234.087	184.781	209.434
Rattus	rr78179-1a	rr78179-1a-3p-miR	chr27:38073494..38073515:-	CAGGGACGGTCCGGGAGCCTGC	26.2353	33.3958	29.8155	0.0128409		miR-215	bta-mir-215	bta-miR-215	chr16:24305783..24305804:-	ATGACCTATGAATTGACAGACA	266.463	371.789	319.126
Rattus	rr79687-1a	rr79687-1a-5p-miR	chr5:32477155..32477176:+	ACCTGCAGGACCTGCTGGAGCC	18.4733	13.154	15.8136	0.00681059		miR-2431-3p	bta-mir-2431	bta-miR-2431-3p	chr5:56655701..56655723:-	CACCCCCACTTGCATGACCCTGA	0	15.6543	7.82715
Rattus	rr82723-1a	rr82723-1a-3p-miR	chr5:111263739..111263761:-	GTTCAGTGATGAGGCCCTGGAAT	6.30149	0	3.15074	0.00135696		miR-365-3p	bta-mir-365-2	bta-miR-365-3p	chr19:18811284..18811305:-	TAATGCCCCTAAAAATCCTTAT	0.397989	0.782715	0.590352
Rattus	rr83366-1a	rr83366-1a-5p-miR	chr5:119654303..119654323:+	CGGCTGGATCACCTGCTTTCT	16.7072	10.4362	13.5717	0.00584505		miR-2478	bta-mir-2478	bta-miR-2478	chr9:28046292..28046311:-	GTATCCCACTTCTGACACCA	0.621857	0	0.310929
Rattus	rr89239-1a	rr89239-1a-3p-miR	chr17:3840405..3840424:+	AAACAATGTGATTTCTGCCC	9.59516	0.652262	5.12371	0.00220667		miR-328	bta-mir-328	bta-miR-328	chr18:34957620..34957641:-	CTGGCCCTCTCTGCCCTTCCGT	0.497486	0	0.248743
Rattus	rr89381-1a	rr89381-1a-3p-miR	chr17:7271179..7271199:+	TCACTAAATCCTGATAACACT	0	1.80459	0.902296	0.0003886		miR-877	bta-mir-877	bta-miR-877	chr23:28203223..28203242:-	GTAGAGGAGATGGCGCAGGG	8.45726	25.4382	16.9477
Rattus	rr89382-1a	rr89382-1a-3p-miR	chr17:7271137..7271157:-	tcactaaatcctgataacgct	0	1.80459	0.902296	0.0003886		miR-885	bta-mir-885	bta-miR-885	chr22:55072981..55073002:-	TCCATTACACTACCCTGCCTCT	2.57034	6.65307	4.61171
Rattus	rr897-1a	rr897-1a-5p-miR	chr3:19127529..19127548:-	GGGGGTTGAGAATGTCGCTC	0.613566	0	0.306783	0.000132125		rr3697-1a-3p-miR	rr3697-1a	rr3697-1a-3p-miR	chr3:96571512..96571531:+	CCAGAGCCCTGGTGGAACTG	3.75878	0	1.87939
Rattus	rr898-1a	rr898-1a-5p-miR	chr3:19127474..19127493:+	GGGGGTTGAGAATGTTGCTC	0.613566	0	0.306783	0.000132125		rr37273-1a-3p-miR	rr37273-1a	rr37273-1a-3p-miR	chr1:109829350..109829371:+	agaatctgaatgaactttttgg	32.684	26.9291	29.8066
Rattus	rr90469-1a	rr90469-1a-5p-miR	chr17:45070401..45070422:-	tttcagggTGTTGCCTAGCTTC	0	3.91357	1.95679	0.000842746		miR-429	bta-mir-429	bta-miR-429	chr16:52520100..52520121:-	TAATACTGTCTGGTAATGCCGT	280.517	656.238	468.377
Rattus	rr94635-1a	rr94635-1a-5p-miR	chr22:51967183..51967204:+	TGCCCTTGAGAGTCGGCTTTGG	1.98994	0	0.994971	0.000428513		miR-760-3p	bta-mir-760	bta-miR-760-3p	chr3:49797120..49797139:-	CGGCTCTGGGTCTGTGGGGA	2.21105	3.91357	3.06231
Rattus	rr96040-1a	rr96040-1a-5p-miR	chr26:18383401..18383423:-	CCTGGGTGGACCATCTCTCAGCC	4.97486	11.7407	8.35779	0.00359952		miR-296-3p	bta-mir-296	bta-miR-296-3p	chr13:58091982..58092003:+	GAGGGTTGGGCGGAGGCTTTCC	1.98994	7.82715	4.90854
Rattus	rr96770-1a	rr96770-1a-3p-miR	chr26:33108923..33108943:+	CCAAACCAGTTGTGCCTGTAG	62.6832	58.0513	60.3673	0.0259989		miR-196b	bta-mir-196b	bta-miR-196b	chr4:69327775..69327797:+	TAGGTAGTTTCCTGTTGTTGGGA	17.8692	19.3722	18.6207
Rattus	rr96770-1a	rr96770-1a-5p-miR	chr26:33108886..33108907:+	CACAGGCACGGCCAGTTTGAGC	2.98491	0	1.49246	0.00064277		miR-499	bta-mir-499	bta-miR-499	chr13:64900493..64900513:+	TTAAGACTTGCAGTGATGTTT	1.40954	0	0.704771
Rattus	rr96958-1a	rr96958-1a-3p-miR	chr26:37549334..37549354:-	tggcaccagcactggcggtgg	0.165829	2.44598	1.30591	0.000562426		miR-532	bta-mir-532	bta-miR-532	chrX:92886519..92886540:+	CATGCCTTGAGTGTAGGACCGT	256.53	468.781	362.655
Rattus	rr99300-1a	rr99300-1a-3p-miR	chr13:39299142..39299163:+	CTTGCTGAGTGACCTCCCTGCT	0	7.82715	3.91357	0.00168549		miR-346	bta-mir-346	bta-miR-346	chr28:41329108..41329130:-	TGTCTGCCCGCATGCCTGCCTCT	0.497486	0	0.248743
Rattus	rr9985-1a	rr9985-1a-5p-miR	chr11:106407767..106407789:+	CTTTATGCTCACtctggccctgc	2.98491	0	1.49246	0.00064277		miR-502a	bta-mir-502a-1	bta-miR-502a	chrX:92903846..92903867:+	AATGCACCTGGGCAAGGATTCA	66.5304	97.2523	81.8914

## Sheet: Milk vs Plasma
product	bta_milk_exos1	bta_milk_exos2	bta_milk_exos1%	bta_milk_exos2%	Same			Total	Same	Unique	% unique			product	Bos	Unique	sus_bloodExos_ctrl_smallRNA_1	sus_bloodExos_ctrl_smallRNA_2	sus_bloodExos_ctrl_smallRNA_3	sus_bloodExos_ctrl_smallRNA_4	sus_bloodExos_ctrl_smallRNA_5	sus_bloodExos_ctrl_smallRNA_6	sus_bloodExos_milk_smallRNA_1	sus_bloodExos_milk_smallRNA_2	sus_bloodExos_milk_smallRNA_3	sus_bloodExos_milk_smallRNA_4	sus_bloodExos_milk_smallRNA_5	sus_bloodExos_milk_smallRNA_6	Min 1	%	sus_bloodExos_ctrl_smallRNA_1	sus_bloodExos_ctrl_smallRNA_2	sus_bloodExos_ctrl_smallRNA_3	sus_bloodExos_ctrl_smallRNA_4	sus_bloodExos_ctrl_smallRNA_5	sus_bloodExos_ctrl_smallRNA_6	sus_bloodExos_milk_smallRNA_1	sus_bloodExos_milk_smallRNA_2	sus_bloodExos_milk_smallRNA_3	sus_bloodExos_milk_smallRNA_4	sus_bloodExos_milk_smallRNA_5	sus_bloodExos_milk_smallRNA_6		bta_milk_exos1	bta_milk_exos2	Milk vs Plasma	T-test
bta-let-7a	2772.24	2867.61	1.39533	1.15964	1		Milk	234	136	98	41.8803			ssc-let-7a	bta-let-7a	0	2721.72	2068.24	2028.97	1306.75	1707.17	2475.77	431.934	1590.38	1594.28	2106.62	2673.23	1682.61	2721.72		1.75238	1.22054	2.04486	1.75819	2.04412	1.01372	1.11427	1.80727	1.44521	1.90537	1.81525	1.36127		1.39533	1.15964	0.795012	0.127094
bta-let-7b	1762.67	1949.56	0.887191	0.788387	0		Plasma	213	134	79	37.0892			ssc-let-7c	bta-let-7c	0	2290.41	1528.78	1628.36	1080.71	1416.55	1943.42	341.104	1300.99	1282.75	1716.31	2116.4	1373.9	2290.41		1.47468	0.902188	1.64111	1.45406	1.69614	0.795747	0.879954	1.47841	1.16281	1.55234	1.43714	1.11152		1.32051	1.09322	0.929183	0.578448
bta-let-7c	2623.58	2703.36	1.32051	1.09322	1									ssc-let-7d-5p	bta-let-7d	0	386.443	367.556	177.396	157.501	217.729	490.652	68.0202	176.281	215.845	175.577	302.162	248.085	490.652		0.248812	0.216909	0.178785	0.211912	0.260703	0.200901	0.175473	0.200321	0.195663	0.158804	0.205182	0.200707		0.411826	0.41179	2.01359	4.73901e-11
bta-let-7d	818.217	1018.29	0.411826	0.41179	1									ssc-let-7e	bta-let-7e	0	509.937	329.477	222.992	257.882	371.954	468.148	93.1151	328.506	317.826	257.046	487.322	267.034	509.937		0.328324	0.194436	0.224738	0.34697	0.445368	0.191687	0.240211	0.373306	0.288109	0.23249	0.330915	0.216037		0.541922	0.480321	1.7973	0.0179319
bta-let-7e	1076.69	1187.76	0.541922	0.480321	1									ssc-let-7f	bta-let-7f	0	2511.77	1875.87	1910.53	1171.18	1564.93	2245.53	379.048	1429.42	1443.05	1965.18	2451.51	1536.18	2511.77		1.61721	1.10702	1.92549	1.57578	1.8738	0.91945	0.977837	1.62436	1.30812	1.77744	1.66469	1.2428		1.06472	0.868131	0.658401	0.0257004
bta-let-7f	2115.38	2146.75	1.06472	0.868131	1									ssc-let-7g	bta-let-7g	0	2736.23	1995.44	2083.54	1232.21	1750	2275.02	417.735	1515.7	1573.24	2222.43	2841.97	1753.06	2841.97		1.76173	1.17758	2.09985	1.6579	2.0954	0.931521	1.07764	1.72241	1.42614	2.01012	1.92983	1.41827		0.979706	0.772542	0.544504	0.00710082
bta-let-7g	1946.48	1910.38	0.979706	0.772542	1									ssc-let-7i	bta-let-7i	0	773.302	608.242	765.798	610.28	553.739	609.43	146.237	545.654	552.461	737.99	1351.6	523.212	1351.6		0.497892	0.358946	0.771795	0.821109	0.663033	0.249535	0.377251	0.620068	0.500805	0.667489	0.917802	0.423291		0.117821	0.0747241	0.168186	7.22377e-06
bta-let-7i	234.087	184.781	0.117821	0.0747241	1									ssc-miR-100	bta-miR-100	0	336.317	1326.72	318.31	464.771	225.071	904.918	151.935	378.002	939.211	287.1	616.523	251.483	1326.72		0.216538	0.782948	0.320802	0.625333	0.269495	0.370525	0.391949	0.429553	0.851393	0.259673	0.418649	0.203456		0.250665	0.626099	1.0234	0.966533
bta-miR-100	498.021	1548.25	0.250665	0.626099	1									ssc-miR-101	bta-miR-101	0	153.333	134.1	255.018	214.271	179.026	213.051	30.65	145.625	164.085	297.902	383.51	152.211	383.51		0.0987239	0.0791374	0.257015	0.288293	0.214361	0.0872353	0.0790684	0.165485	0.148742	0.269443	0.260421	0.123142		0.177138	0.129766	0.889117	0.599797
bta-miR-101	351.938	320.891	0.177138	0.129766	1									ssc-miR-103	bta-miR-103	0	258.857	193.622	184.306	153.193	113.898	292.23	50.1012	153.718	160.956	177.879	350.786	184.148	350.786		0.166666	0.114263	0.185749	0.206115	0.136378	0.119655	0.129247	0.174681	0.145906	0.160886	0.238201	0.14898		0.175535	0.13534	0.968094	0.846687
bta-miR-103	348.754	334.676	0.175535	0.13534	1									ssc-miR-106a	bta-miR-106a	0	44.975	84.7845	47.6429	25.225	44.7917	91.0056	8.28333	33.0167	43.7	53.6444	51.0333	33.2611	91.0056		0.0289572	0.0500345	0.0480159	0.0339393	0.0536323	0.0372628	0.0213687	0.0375193	0.039614	0.0485197	0.0346541	0.026909		0.00806471	0.0080186	0.209588	4.73402e-07
bta-miR-106a	16.023	19.8288	0.00806471	0.0080186	1									ssc-miR-107	bta-miR-107	0	249.524	187.122	179.639	150.193	109.898	270.563	48.6012	149.718	153.123	172.045	337.786	170.314	337.786		0.160656	0.110428	0.181046	0.202079	0.131588	0.110784	0.125377	0.170136	0.138805	0.15561	0.229373	0.137788		0.166271	0.125845	0.945525	0.754816
bta-miR-106b	19.3467	14.3498	0.00973759	0.00580294	0									ssc-miR-10a-5p	bta-miR-10a	0	8760.55	8721.77	3590.64	3395.72	3537.23	12584.5	1738.44	4787.3	6501.05	3104.07	9366.58	6018.46	12584.5		5.64049	5.14704	3.61875	4.56882	4.23539	5.15279	4.48469	5.44017	5.8932	2.80754	6.36036	4.86908		0.126884	0.156284	0.0291833	4.0335e-09
bta-miR-107	330.347	311.194	0.166271	0.125845	1									ssc-miR-10b	bta-miR-10b	0	8827.24	8780.11	3609.86	3412.72	3535.49	12647.6	1748.94	4814.85	6520.22	3126.74	9406.35	6039.22	12647.6		5.68343	5.18147	3.63813	4.59169	4.2333	5.17867	4.51178	5.47147	5.91057	2.82804	6.38737	4.88587		0.135397	0.157866	0.0300774	4.15104e-09
bta-miR-10a	252.093	386.465	0.126884	0.156284	1									ssc-miR-122	bta-miR-122	1	0	0	1	0	0	4	0	0	0	0	0	0	4		0	0	0.00100783	0	0	0.00163783	0	0	0	0	0	0
bta-miR-10b	269.007	390.379	0.135397	0.157866	1									ssc-miR-1249	bta-miR-1249	1	0	5.5	7.83333	6.2	3.5	2.25	0	0.333333	0.166667	2.23333	4.66667	0	7.83333		0	0.00324576	0.00789467	0.00834187	0.00419081	0.000921278	0	0.000378792	0.000151083	0.00201998	0.00316889	0
bta-miR-124a	0	0.782715	0	0.000316524	0									ssc-miR-125a	bta-miR-125a	0	409.4	1538.46	177.667	171.2	163.825	1538.24	169.333	287.211	899.911	208.329	355.192	365.35	1538.46		0.263593	0.9079	0.179058	0.230343	0.19616	0.629844	0.436833	0.32638	0.815768	0.188427	0.241192	0.295577		0.121216	0.487899	0.775767	0.716975
bta-miR-124b	0	0.782715	0	0.000316524	0									ssc-miR-125b	bta-miR-125b	0	66.5298	231.758	50.3274	96.8131	41.8369	166.787	30.4131	73.4548	208.244	53.0147	135.456	57.3833	231.758		0.0428353	0.136769	0.0507215	0.130258	0.0500944	0.0682922	0.0784573	0.0834722	0.188773	0.0479501	0.0919814	0.0464245		0.036637	0.111614	0.875474	0.827531
bta-miR-125a	240.833	1206.5	0.121216	0.487899	1									ssc-miR-126-3p	bta-miR-126-3p	0	1164.78	1067.63	248.2	248.917	254.083	1596.24	136.083	412.083	711.817	376.617	700.678	502.376	1596.24		0.749948	0.63005	0.250143	0.334908	0.304233	0.65359	0.351057	0.468282	0.645261	0.340638	0.475794	0.406434		0.0100158	0.0110783	0.0225592	1.0767e-06
bta-miR-125b	72.7905	276.005	0.036637	0.111614	1									ssc-miR-126-5p	bta-miR-126-5p	0	8077.28	8595.82	1573.27	1400.43	1713.27	12603.8	657	2443.77	4249.25	2198.1	5255.98	3529.83	12603.8		5.20057	5.07271	1.58559	1.88423	2.05142	5.16071	1.69488	2.77704	3.85194	1.98811	3.56907	2.85572		0.0822298	0.0680526	0.0239227	1.07665e-05
bta-miR-126-3p	19.8994	27.395	0.0100158	0.0110783	1									ssc-miR-127	bta-miR-127	0	36	245	210.333	223.167	246.333	25.5	89.1667	201.167	414.811	117.167	339.167	118.333	414.811		0.0231787	0.144584	0.21198	0.300263	0.294953	0.0104411	0.230025	0.228601	0.376026	0.105974	0.230311	0.0957345		0.0141891	0.0176726	0.0848863	0.000268663
bta-miR-126-5p	163.374	168.284	0.0822298	0.0680526	1									ssc-miR-128	bta-miR-128	0	79.5667	112.944	263.183	107.183	159.133	184.05	20.5167	82.6	52.5667	280.433	134.387	40.5929	280.433		0.0512291	0.0666527	0.265244	0.144211	0.190542	0.0753605	0.0529273	0.0938647	0.0476516	0.253643	0.0912555	0.0328406		0.0075667	0.0125291	0.0883057	0.00100664
bta-miR-127	28.1909	43.7016	0.0141891	0.0176726	1									ssc-miR-1285	bta-miR-1285	1	42.4262	736.193	912.48	511.135	342.342	104.249	15.1345	477.547	543.997	1081.58	533.327	30.4167	1081.58		0.0273162	0.434455	0.919625	0.687713	0.409911	0.0426856	0.0390428	0.542673	0.493132	0.978252	0.362155	0.0246078
bta-miR-128	15.0335	30.9825	0.0075667	0.0125291	1									ssc-miR-1296-5p	bta-miR-1296-5p	1	2.16667	0.833333	0.5	0	0	2.16667	0	0.5	0	4	4	0	4		0.00139501	0.000491781	0.000503915	0	0	0.000887157	0	0.000568188	0	0.00361788	0.00271619	0
bta-miR-1291	2.48743	0	0.00125198	0	0									ssc-miR-129a-3p	bta-miR-129a-3p	1	0	0	0.166667	0	0	0	0	0	0	1.5	0	0	1.5		0	0	0.000167972	0	0	0	0	0	0	0.0013567	0	0
bta-miR-1307	3.97989	3.91357	0.00200316	0.00158262	0									ssc-miR-129a-5p	bta-miR-129a-5p	1	0	0	0	2.25	1	0	0	0	2.25	0.25	0	0	2.25		0	0	0	0.00302729	0.00119737	0	0	0	0.00203962	0.000226117	0	0
bta-miR-130a	9.15137	6.65307	0.00460608	0.00269045	1									ssc-miR-129b	bta-miR-129b	1	0	0	0	2.25	1	0	0	0	2.25	0.25	0	0	2.25		0	0	0	0.00302729	0.00119737	0	0	0	0.00203962	0.000226117	0	0
bta-miR-130b	10.1463	4.69629	0.00510687	0.00189914	1									ssc-miR-1306-3p	bta-miR-1306-3p	1	3.8	0.933333	1.2	1.06667	0	4.15	0.4	0	0.2	0.5	2	0.333333	4.15		0.00244664	0.000550795	0.0012094	0.00143516	0	0.00169925	0.00103189	0	0.0001813	0.000452234	0.0013581	0.000269675
bta-miR-132	0.994971	0	0.00050079	0	1									ssc-miR-1306-5p	bta-miR-1306-5p	1	2.5	9.7619	2.33333	4.5	2.83333	17.0952	0.5	4.06944	4.66667	1.5	5.61905	3.83333	17.0952		0.00160963	0.00576086	0.0023516	0.00605458	0.00339256	0.00699976	0.00128986	0.00462442	0.00423033	0.0013567	0.0038156	0.00310126
bta-miR-133a	1.24371	10.1101	0.000625988	0.00408843	0									ssc-miR-130a	bta-miR-130a	0	9.84802	10.1147	6.91071	6.54167	11.0556	13.604	1.89167	7.04286	14.6603	10.848	15.1647	8.17183	15.1647		0.00634066	0.00596905	0.00696483	0.00880157	0.0132376	0.00557024	0.00487997	0.00800333	0.0132896	0.00981169	0.0102976	0.0066112		0.00460608	0.00269045	0.438769	0.0369935
bta-miR-133b	1.24371	10.1101	0.000625988	0.00408843	1									ssc-miR-130b	bta-miR-130b	0	53.5313	39.848	32.0135	21.5083	31.7556	66.0206	11.6417	31.1345	33.827	58.3313	68.5313	48.3218	68.5313		0.0344662	0.0235158	0.0322642	0.0289387	0.0380233	0.0270326	0.0300322	0.0353805	0.0306641	0.0527589	0.0465361	0.0390935		0.00510687	0.00189914	0.100395	1.00409e-05
bta-miR-1343	0.663314	1.43498	0.00033386	0.000580294	1									ssc-miR-132	bta-miR-132	0	32	35.6667	27	16	25	49.5	5	12	14.75	30.9167	23.3333	39.8333	49.5		0.0206033	0.0210482	0.0272114	0.0215274	0.0299343	0.0202681	0.0128986	0.0136365	0.0133709	0.0279632	0.0158445	0.0322261		0.00050079	0	0.0117129	2.60477e-07
bta-miR-135	0.331657	1.95679	0.00016693	0.000791309	1									ssc-miR-133a-3p	bta-miR-133a-3p	1	12.0333	14.0556	16.5111	9.4	30.0333	7.95	8.51667	9.1	5.18333	8.35	1.91667	3.5	30.0333		0.00774768	0.00829471	0.0166404	0.0126474	0.0359611	0.00325518	0.0219706	0.010341	0.00469868	0.00755232	0.00130151	0.00283158
bta-miR-135b	0.331657	0	0.00016693	0	0									ssc-miR-133b	bta-miR-133b	0	11.5333	14.0556	16.5111	9.4	29.5333	7.95	8.51667	8.6	5.18333	8.35	1.91667	3.5	29.5333		0.00742576	0.00829471	0.0166404	0.0126474	0.0353624	0.00325518	0.0219706	0.00977283	0.00469868	0.00755232	0.00130151	0.00283158		0.000625988	0.00408843	0.214693	0.030697
bta-miR-1388-3p	0.994971	0	0.00050079	0	0									ssc-miR-1343	bta-miR-1343	0	5.66667	15.6667	7.5	6.5	5	26.3333	5.83333	3.33333	1.33333	6.5	8.33333	5.5	26.3333		0.00364849	0.00924549	0.00755873	0.00874551	0.00598687	0.0107824	0.0150484	0.00378792	0.00120866	0.00587905	0.00565873	0.00444963		0.00033386	0.000580294	0.0668895	9.53004e-05
bta-miR-1388-5p	1.13711	0	0.000572332	0	0									ssc-miR-135	bta-miR-135	0	0	0	0.583333	0.333333	1	0	0	0	0.333333	0.666667	0	0	1		0	0	0.000587901	0.000448488	0.00119737	0	0	0	0.000302166	0.000602979	0	0		0.00016693	0.000791309	1.83167	0.610298
bta-miR-140	169.951	119.271	0.0855398	0.0482322	0									ssc-miR-136	bta-miR-136	1	0	0	0	0.916667	2.25	0.333333	0.916667	0	1.91667	0.916667	1.33333	0.666667	2.25		0	0	0	0.00123334	0.00269409	0.000136486	0.00236474	0	0.00173746	0.000829096	0.000905398	0.000539349
bta-miR-141	4185.86	7890.14	2.10683	3.19071	0									ssc-miR-138	bta-miR-138	1	1.16667	1	3	0.666667	0.142857	0.5	0	0	0	1.5	0	1.5	3		0.00075116	0.000590137	0.00302349	0.000896976	0.000171053	0.000204728	0	0	0	0.0013567	0	0.00121354
bta-miR-142-3p	10.1155	19.5679	0.00509137	0.00791309	1									ssc-miR-139-3p	bta-miR-139-3p	1	1	0	0	1	0	2	0	1	0	0	5	0	5		0.000643852	0	0	0.00134546	0	0.000818914	0	0.00113638	0	0	0.00339524	0
bta-miR-142-5p	138.32	198.862	0.0696192	0.0804184	1									ssc-miR-139-5p	bta-miR-139-5p	1	18.5	29.5	13.5	30	1.5	38.5	2	26.5	19.5	20.1667	51.3095	5	51.3095		0.0119113	0.0174091	0.0136057	0.0403639	0.00179606	0.0157641	0.00515944	0.030114	0.0176767	0.0182401	0.0348416	0.00404512
bta-miR-143	210.128	259.437	0.105762	0.104914	1									ssc-miR-142-3p	bta-miR-142-3p	0	435.767	754.933	660.842	435.158	539.6	1142.83	136.5	592.051	588.15	1059.58	744.033	456.833	1142.83		0.280569	0.445514	0.666016	0.58549	0.646103	0.467941	0.352132	0.672793	0.533157	0.95836	0.505234	0.369589		0.00509137	0.00791309	0.0120358	6.66083e-07
bta-miR-145	2.98491	0	0.00150237	0	1									ssc-miR-142-5p	bta-miR-142-5p	0	2798.25	6808.76	3147.76	1725.67	2729.8	10044.3	953.546	2209.06	3257.64	3982.73	3395.36	3852.22	10044.3		1.80166	4.0181	3.17241	2.32183	3.26858	4.11272	2.45988	2.51032	2.95305	3.60226	2.30561	3.11654		0.0696192	0.0804184	0.0252568	2.34201e-08
bta-miR-1468	121.704	96.8609	0.0612562	0.0391698	1									ssc-miR-143-3p	bta-miR-143	0	467.389	318.689	460.963	366.972	564.796	455.017	88.8222	842.005	884.917	344.556	1096.61	302.051	1096.61		0.300929	0.18807	0.464573	0.493748	0.676271	0.18631	0.229136	0.956834	0.802176	0.31164	0.744648	0.244367		0.105762	0.104914	0.225777	0.000677909
bta-miR-146a	93.0298	106.645	0.0468239	0.0431264	1									ssc-miR-144	bta-miR-144	1	10.6111	1.28571	8.28571	8.7	3	7.92857	1	2.90476	11.7619	9.24286	3.14286	2	11.7619		0.00683198	0.000758748	0.00835059	0.0117055	0.00359212	0.00324641	0.00257972	0.0033009	0.0106621	0.00835988	0.00213415	0.00161805
bta-miR-146b	86.065	91.7733	0.0433184	0.0371124	1									ssc-miR-145-3p	bta-miR-145	0	0.267857	2.11508	1.27183	1.14286	0.789683	0.47619	0.111111	0.93254	3.02183	0	0.821429	0.587302	3.02183		0.00017246	0.00124819	0.00128178	0.00153767	0.000945545	0.000194979	0.000286636	0.00105972	0.00273928	0	0.00055779	0.000475141		0.00150237	0	0.858564	0.897119
bta-miR-147	0.497486	0	0.000250395	0	0									ssc-miR-1468	bta-miR-1468	0	805.575	254.233	150.6	119.017	136.133	668.567	148.45	285.017	262.033	177.367	519.55	521.767	805.575		0.518671	0.150033	0.151779	0.160133	0.163002	0.273749	0.382959	0.323886	0.237533	0.160423	0.352799	0.422122		0.0612562	0.0391698	0.182754	6.76335e-05
bta-miR-148a	17251.6	21472.2	8.68312	8.68319	1									ssc-miR-146a-5p	bta-miR-146a	0	758.517	1161.17	452.758	280.603	584.848	1610.54	192.557	480.411	650.601	1027.8	542.219	658.02	1610.54		0.488372	0.685247	0.456303	0.377541	0.700281	0.659446	0.496744	0.545927	0.589769	0.929617	0.368193	0.532354		0.0468239	0.0431264	0.0790217	1.7086e-07
bta-miR-148b	14811.9	18714.2	7.45516	7.56787	1									ssc-miR-146b	bta-miR-146b	0	302.423	418.582	201.674	122.986	266.898	593.921	74.4381	188.327	257.735	434.305	228.552	257.554	593.921		0.194715	0.247021	0.203253	0.165473	0.319576	0.243185	0.192029	0.214011	0.233636	0.392815	0.155198	0.208367		0.0433184	0.0371124	0.174264	6.5087e-07
bta-miR-150	216.317	190.53	0.108877	0.077049	1									ssc-miR-148a-3p	bta-miR-148a	0	1320.64	1293.51	1172.55	1087.1	763.517	1646.34	345.417	777.794	1418.61	992.439	1769.13	878.4	1769.13		0.850295	0.763346	1.18173	1.46265	0.914215	0.674104	0.891078	0.883867	1.28597	0.89763	1.20133	0.710647		8.68312	8.68319	8.89298	5.45401e-18
bta-miR-151-3p	417.001	478.237	0.209886	0.193395	0									ssc-miR-148b-3p	bta-miR-148b	0	1264.81	1211.17	1017.47	1035.6	741.85	1452.44	286.5	719.711	1348.78	930.939	1733.47	844.05	1733.47		0.814347	0.714758	1.02544	1.39336	0.888271	0.594713	0.73909	0.817862	1.22267	0.842005	1.17711	0.682857		7.45516	7.56787	8.26011	2.7667e-09
bta-miR-151-5p	2.84751	4.56583	0.00143321	0.00184639	0									ssc-miR-149	bta-miR-149	1	11.8	27.4667	35.0833	18.3333	14	19.5167	0.2	9.6	12.7	15.2	13.65	6	35.0833		0.00759745	0.0162091	0.035358	0.0246668	0.0167632	0.00799123	0.000515944	0.0109092	0.0115125	0.0137479	0.00926901	0.00485414
bta-miR-152	26.9057	17.9372	0.0135422	0.00725367	1									ssc-miR-150	bta-miR-150	0	2147.87	20194.9	2800.2	1197.2	3299.85	23744.1	1357.82	2964.85	5942.43	3449.62	2331.03	3015.78	23744.1		1.38291	11.9178	2.82213	1.61079	3.95115	9.72219	3.5028	3.36918	5.38681	3.12007	1.58288	2.43984		0.108877	0.077049	0.0219561	0.00118038
bta-miR-155	11.4422	7.82715	0.00575909	0.00316524	1									ssc-miR-152	bta-miR-152	0	26.0833	15.25	6.25	16.3333	9.33333	16.3333	4.83333	9.08333	14.3333	8.08333	11.25	12.5	26.0833		0.0167938	0.00899959	0.00629894	0.0219759	0.0111755	0.0066878	0.0124686	0.0103221	0.0129931	0.00731112	0.00763929	0.0101128		0.0135422	0.00725367	0.939724	0.869801
bta-miR-15a	36.1234	32.9392	0.0181817	0.0133204	0									ssc-miR-155-5p	bta-miR-155	0	61.5	154.7	48.4667	55	66.1	161.767	5	51	79.8	92.4333	64.5	35.5	161.767		0.0395969	0.0912943	0.0488462	0.0740005	0.0791464	0.0662365	0.0128986	0.0579552	0.0723386	0.0836031	0.0437986	0.0287203		0.00575909	0.00316524	0.0766656	6.94838e-06
bta-miR-15b	37.1184	30.9825	0.0186825	0.0125291	1									ssc-miR-15b	bta-miR-15b	0	57.2	102.867	83.2	64.6111	63.7	133.761	20.9333	50.8	88.6111	118.014	72.6	61.5	133.761		0.0368283	0.0607055	0.0838515	0.0869319	0.0762727	0.0547694	0.0540021	0.0577279	0.0803258	0.10674	0.0492989	0.049755		0.0186825	0.0125291	0.234906	1.93395e-05
bta-miR-16	276.088	328.349	0.138961	0.132782	1									ssc-miR-16	bta-miR-16	0	3937.93	2396.5	2147.58	1400.33	2019.53	3679.72	527.542	1534.08	2431.59	2745.9	2972.25	2269.92	3937.93		2.53545	1.41426	2.1644	1.8841	2.41814	1.50669	1.36091	1.7433	2.20423	2.48358	2.0183	1.83642		0.138961	0.132782	0.0691758	8.27409e-09
bta-miR-17-3p	7.88238	4.34841	0.00396737	0.00175847	1									ssc-miR-17-3p	bta-miR-17-3p	0	19.2083	30.5179	30.2778	10.8611	7.22222	34.2778	7.11111	18.3611	16.2222	9.35	13.2278	15.8111	34.2778		0.0123673	0.0180097	0.0305149	0.0146132	0.0086477	0.0140353	0.0183447	0.0208651	0.0147054	0.00845678	0.0089823	0.0127916		0.00396737	0.00175847	0.188418	0.000362181
bta-miR-17-5p	15.824	30.7868	0.00796455	0.0124499	1									ssc-miR-17-5p	bta-miR-17-5p	0	49.3917	92.6179	54.4762	30.3917	54.2917	100.172	9.11667	39.1833	50.0333	61.8111	54.3667	39.4278	100.172		0.0318009	0.0546573	0.0549028	0.0408909	0.0650074	0.0410162	0.0235185	0.044527	0.0453551	0.0559062	0.0369176	0.031898		0.00796455	0.0124499	0.232689	5.1753e-05
bta-miR-181a	4542.35	2992.24	2.28626	1.21004	1									ssc-miR-181a	bta-miR-181a	0	21952.3	8658.71	19840.6	11299.4	16659.4	16395.9	5758	13448.7	10213.8	23710.1	19649	23212.7	23710.1		14.134	5.10983	19.996	15.2029	19.9475	6.7134	14.854	15.2828	9.25881	21.4451	13.3426	18.7796		2.28626	1.21004	0.120516	4.51846e-06
bta-miR-181b	281.141	228.282	0.141504	0.0923157	1									ssc-miR-181b	bta-miR-181b	0	1336.87	391.356	974.687	748.51	965.716	777.295	354.983	750.461	499.01	1201	1142.89	1181.01	1336.87		0.860746	0.230954	0.982319	1.00709	1.15632	0.318269	0.915756	0.852806	0.452352	1.08627	0.776076	0.955464		0.141504	0.0923157	0.146222	7.04838e-06
bta-miR-181c	50.4451	35.2222	0.0253901	0.0142436	1									ssc-miR-181c	bta-miR-181c	0	470.333	144	212.167	642	151.667	306.333	73.3333	296.333	211	251	1065.5	260	1065.5		0.302825	0.0849798	0.213828	0.863787	0.181602	0.12543	0.189179	0.336746	0.191271	0.227022	0.723526	0.210346		0.0253901	0.0142436	0.0651415	0.00174329
bta-miR-181d	203.318	147.271	0.102334	0.0595554	1									ssc-miR-181d	bta-miR-181d	0	820.688	236.968	636.444	586.044	634.35	473.675	216.961	467.367	311.305	853.926	834.229	699.265	853.926		0.528402	0.139844	0.641428	0.788501	0.759553	0.193949	0.559699	0.531104	0.282198	0.77235	0.566481	0.565722		0.102334	0.0595554	0.153468	2.16331e-05
bta-miR-182	2756.81	3597.62	1.38756	1.45485	1									ssc-miR-182	bta-miR-182	0	958.73	709.004	524.903	2245.69	266.143	1280.07	253.597	983.696	379.645	229.294	3053.6	249.833	3053.6		0.61728	0.41841	0.529013	3.0215	0.318672	0.524135	0.65421	1.11785	0.344147	0.207389	2.07354	0.202121		1.38756	1.45485	1.70064	0.0387284
bta-miR-183	76.8615	361.027	0.0386861	0.145997	1									ssc-miR-183	bta-miR-183	0	10	6.78571	1	7.5	6	31.25	4	4	13.8929	8.75	8	2	31.25		0.00643852	0.0040045	0.00100783	0.010091	0.00718424	0.0127955	0.0103189	0.0045455	0.0125939	0.0079141	0.00543239	0.00161805		0.0386861	0.145997	13.2004	0.357202
bta-miR-1839	65.4091	16.642	0.0329218	0.0067299	1									ssc-miR-1839-5p	bta-miR-1839	0	2	0	1	1	0.333333	0	2	0	0.25	0	2.41667	3	3		0.0012877	0	0.00100783	0.00134546	0.000399124	0	0.00515944	0	0.000226625	0	0.00164103	0.00242707		0.0329218	0.0067299	17.6304	0.388708
bta-miR-184	2.98491	0.978393	0.00150237	0.000395655	1									ssc-miR-184	bta-miR-184	0	0	1	0	1	1	1.5	0	6.5	3	1	1.5	1	6.5		0	0.000590137	0	0.00134546	0.00119737	0.000614185	0	0.00738644	0.0027195	0.000904469	0.00101857	0.000809024		0.00150237	0.000395655	0.686647	0.619544
bta-miR-1842	1.49246	0	0.000751186	0	0									ssc-miR-186	bta-miR-186	0	3419.62	3358.89	1961.84	1544.35	1795.02	5351.72	951.787	2029.93	2223.26	2050.88	2792.02	2808.22	5351.72		2.20173	1.98221	1.9772	2.07786	2.14931	2.1913	2.45534	2.30677	2.01538	1.85496	1.89592	2.27192		2.51548	2.63736	1.21817	0.0120467
bta-miR-186	4997.76	6521.8	2.51548	2.63736	1									ssc-miR-18a	bta-miR-18a	0	2.83333	9.33333	2	2	2.66667	12.7333	0.5	3.16667	4.25	5.16667	3.83333	5.08333	12.7333		0.00182425	0.00550795	0.00201566	0.00269093	0.003193	0.00521375	0.00128986	0.00359852	0.00385262	0.00467309	0.00260302	0.00411254		0.000751186	0	0.111081	0.00550058
bta-miR-188	0	0.782715	0	0.000316524	0									ssc-miR-18b	bta-miR-18b	0	2.83333	9.33333	2	2	2.66667	12.7333	0.5	3.16667	4.25	5.16667	3.83333	5.08333	12.7333		0.00182425	0.00550795	0.00201566	0.00269093	0.003193	0.00521375	0.00128986	0.00359852	0.00385262	0.00467309	0.00260302	0.00411254		0.000751186	0	0.111081	0.00550058
bta-miR-18a	1.49246	0	0.000751186	0	1									ssc-miR-190a	bta-miR-190a	0	3.83333	1.33333	6.66667	0	0	1.33333	0	0	0.5	7	3	5	7		0.0024681	0.00078685	0.00671887	0	0	0.000545942	0	0	0.000453249	0.00633128	0.00203714	0.00404512		0.00166095	0.00123093	0.741934	0.513031
bta-miR-18b	1.49246	0	0.000751186	0	1									ssc-miR-190b	bta-miR-190b	1	1	2	0	0	1	0	0	0	8	3	0	0	8		0.000643852	0.00118027	0	0	0.00119737	0	0	0	0.00725199	0.00271341	0	0
bta-miR-190a	3.29999	3.04389	0.00166095	0.00123093	1									ssc-miR-191	bta-miR-191	0	11896.8	24870.7	8022.17	7227.89	7270.16	36062.3	4458.66	7720.25	10296.7	8667.11	10703.3	11049.4	36062.3		7.65976	14.6771	8.08498	9.72486	8.7051	14.7659	11.5021	8.77311	9.33397	7.83913	7.26809	8.93926		3.34436	6.30839	0.493859	0.129305
bta-miR-191	6644.58	15599.7	3.34436	6.30839	1									ssc-miR-192	bta-miR-192	0	419.481	267.32	138.389	95.9349	73.6607	353.212	50.356	170.302	232.223	683.796	153.048	223.34	683.796		0.270083	0.157755	0.139473	0.129077	0.0881994	0.144625	0.129904	0.193528	0.21051	0.618472	0.103927	0.180688		0.211589	0.238712	1.14181	0.528496
bta-miR-192	420.385	590.297	0.211589	0.238712	1									ssc-miR-193a-3p	bta-miR-193a-3p	0	0	0	6	1	4	4	0	1	2	1	2.5	0	6		0	0	0.00604698	0.00134546	0.00478949	0.00163783	0	0.00113638	0.001813	0.000904469	0.00169762	0		0.00126867	0.00237393	1.12825	0.80592
bta-miR-193a-3p	2.52059	5.87036	0.00126867	0.00237393	1									ssc-miR-194a	bta-miR-194	0	3.5	2.5	3.83333	1	1	4.41667	1	0	7.25	55.0833	3	1.5	55.0833		0.00225348	0.00147534	0.00386335	0.00134546	0.00119737	0.00180843	0.00257972	0	0.00657211	0.0498212	0.00203714	0.00121354		0.0138552	0.0087044	1.82504	0.316311
bta-miR-193a-5p	0.994971	3.91357	0.00050079	0.00158262	0									ssc-miR-195	bta-miR-195	0	88.2679	222.414	67.5833	44	88.5	220.667	14.5417	38.3333	101.819	88.2357	75.5833	55.4167	222.414		0.0568314	0.131255	0.0681125	0.0592004	0.105968	0.0903535	0.0375134	0.0435611	0.0922988	0.0798065	0.0513247	0.0448334		0.00423168	0.00348176	0.0537486	5.06765e-06
bta-miR-193b	1.98994	0	0.00100158	0	0									ssc-miR-196a	bta-miR-196a	0	2.33333	1.41667	0.517857	1.875	0.333333	5.69722	1.60119	1.75	0.25	0.875	2.34286	0.375	5.69722		0.00150232	0.000836028	0.000521912	0.00252274	0.000399124	0.00233277	0.00413062	0.00198866	0.000226625	0.00079141	0.00159091	0.000303384		0.0096736	0.00783396	6.12634	0.0514906
bta-miR-194	27.5275	21.5246	0.0138552	0.0087044	1									ssc-miR-196b-5p	bta-miR-196b	0	2.33333	1.41667	0.517857	1.875	0.333333	5.69722	1.26786	1.75	0.25	0.875	2.34286	0.375	5.69722		0.00150232	0.000836028	0.000521912	0.00252274	0.000399124	0.00233277	0.00327072	0.00198866	0.000226625	0.00079141	0.00159091	0.000303384		0.00899396	0.00783396	6.19942	0.0189232
bta-miR-195	8.40751	8.60986	0.00423168	0.00348176	1									ssc-miR-199a-3p	bta-miR-199a-3p	0	111.912	250.035	189.769	196.444	249.931	74.5512	36.854	155.729	514.263	107.363	402.939	119.444	514.263		0.0720547	0.147555	0.191255	0.264308	0.299261	0.0305255	0.0950729	0.176966	0.466178	0.0971069	0.273615	0.0966331		0.00430123	0.000395655	0.0127487	0.000343019
bta-miR-196a	19.2195	19.3722	0.0096736	0.00783396	1									ssc-miR-199a-5p	bta-miR-199a-5p	0	8.51786	30.95	22.0333	21.1667	31.8333	6	5.75	25.625	74.3333	15	41.625	12.875	74.3333		0.00548424	0.0182648	0.0222059	0.028479	0.0381164	0.00245674	0.0148334	0.0291196	0.0673831	0.013567	0.0282654	0.0104162		0.00100158	0	0.0215709	0.000888354
bta-miR-196b	17.8692	19.3722	0.00899396	0.00783396	1									ssc-miR-199b-3p	bta-miR-199b	0	111.912	250.035	189.769	196.444	249.931	74.5512	36.854	155.729	514.263	107.363	402.939	119.444	514.263		0.0720547	0.147555	0.191255	0.264308	0.299261	0.0305255	0.0950729	0.176966	0.466178	0.0971069	0.273615	0.0966331		0.000751186	0.00316524	0.0106303	0.000338528
bta-miR-197	1.7412	5.73059	0.000876383	0.00231741	0									ssc-miR-199b-5p	bta-miR-199b-5p	1	33.5	102.783	114.367	59.5	67.5095	21	26.5	61.5	190.714	46.2857	151.667	34.1429	190.714		0.021569	0.0606563	0.115262	0.0800551	0.0808341	0.00859859	0.0683626	0.0698871	0.172882	0.041864	0.102989	0.0276224
bta-miR-199a-3p	8.5457	0.978393	0.00430123	0.000395655	1									ssc-miR-19a	bta-miR-19a	0	190.167	503.548	392.354	195.076	298.812	418.792	36.625	146.015	220.288	612.131	361.128	140.6	612.131		0.122439	0.297162	0.395426	0.262468	0.357789	0.171477	0.0944823	0.165928	0.199691	0.553653	0.245223	0.113749		0.0204609	0.0240282	0.0895906	0.000122573
bta-miR-199a-5p	1.98994	0	0.00100158	0	1									ssc-miR-19b	bta-miR-19b	0	192.167	510.048	394.887	198.176	299.145	418.975	35.9583	146.015	221.288	617.464	365.461	141.767	617.464		0.123727	0.300998	0.397979	0.266639	0.358189	0.171552	0.0927624	0.165928	0.200597	0.558477	0.248166	0.114693		0.0206904	0.0245557	0.090501	0.000127117
bta-miR-199b	1.49246	7.82715	0.000751186	0.00316524	1									ssc-miR-204	bta-miR-204	0	0.361111	0.211111	4.91905	2.04444	5.65556	0.322222	0	2.07778	0.277778	4.93175	1.35	0.266667	5.65556		0.000232502	0.000124585	0.00495757	0.00275072	0.00677181	0.000131936	0	0.00236114	0.000251805	0.00446061	0.000916715	0.00021574		0	0.00105508	0.273158	0.155622
bta-miR-199c	6.2241	0.978393	0.00313272	0.000395655	0									ssc-miR-205	bta-miR-205	0	3.5	0.45	22.2	20.2	26.4	1	0	0	3.66667	45.2667	2	1	45.2667		0.00225348	0.000265562	0.0223738	0.0271784	0.0316107	0.000409457	0	0	0.00332383	0.0409423	0.0013581	0.000809024		0.00691091	0.00158262	0.390433	0.230014
bta-miR-19a	40.6517	59.418	0.0204609	0.0240282	1									ssc-miR-208b	bta-miR-208b	1	2	0	0	0	0	0	0	0	0	0	0	0	2		0.0012877	0	0	0	0	0	0	0	0	0	0	0
bta-miR-19b	41.1077	60.7225	0.0206904	0.0245557	1									ssc-miR-20a	bta-miR-20a	0	60.775	109.542	50.2556	31.7417	48.7	99.8056	9.53333	34.0833	52.6667	58.4444	54.5333	36.9444	109.542		0.0391301	0.0646446	0.0506491	0.0427072	0.0583121	0.0408661	0.0245933	0.0387315	0.0477423	0.0528612	0.0370308	0.0298889		0.00470465	0.00559192	0.117194	1.23569e-07
bta-miR-200a	4030.52	7697.14	2.02865	3.11266	0									ssc-miR-20b	bta-miR-20b	0	35.0583	38.225	39.3929	18.8083	34.7083	60.3389	5.28333	24.1833	33.8667	40.0611	30.0333	19.4278	60.3389		0.0225724	0.022558	0.0397013	0.0253059	0.0415588	0.0247062	0.0136295	0.0274814	0.0307001	0.036234	0.0203941	0.0157175		0.00447571	0.0040093	0.158816	2.54511e-06
bta-miR-200b	2819.75	6587.09	1.41924	2.66377	0									ssc-miR-21	bta-miR-21	0	3201.14	2218.52	3295.1	2222.67	2045.95	3283.97	611.458	2392.23	2745.11	3385.4	5034.81	2249.98	5034.81		2.06106	1.30923	3.3209	2.99052	2.44976	1.34464	1.57739	2.71847	2.48844	3.06199	3.41888	1.82029		3.6533	2.54627	1.30236	0.398732
bta-miR-200c	245.99	1279.24	0.123812	0.517317	0									ssc-miR-210	bta-miR-210	1	21.9833	7.5	15.75	11.75	12.45	19.75	5.45	9.2	6.95	12.25	13.75	19.65	21.9833		0.014154	0.00442603	0.0158733	0.0158092	0.0149073	0.00808677	0.0140595	0.0104547	0.00630016	0.0110797	0.00933691	0.0158973
bta-miR-204	0	2.60905	0	0.00105508	1									ssc-miR-212	bta-miR-212	1	0	3	2	0	0	1	2	0	0	4.5	1	0	4.5		0	0.00177041	0.00201566	0	0	0.000409457	0.00515944	0	0	0.00407011	0.000679048	0
bta-miR-205	13.7306	3.91357	0.00691091	0.00158262	1									ssc-miR-214	bta-miR-214	1	9.04643	6.90952	0.125	2.66667	4.66667	2.60119	1.17857	3.14286	8.05952	2.14286	2.31111	3.22619	9.04643		0.00582456	0.00407757	0.000125979	0.0035879	0.00558774	0.00106508	0.00304038	0.00357147	0.00730595	0.00193815	0.00156936	0.00261006
bta-miR-20a	9.3472	13.828	0.00470465	0.00559192	1									ssc-miR-215	bta-miR-215	1	393.645	271.895	129.476	92.2266	75.5988	357.938	43.0226	155.981	218.973	706.119	147.955	214.786	706.119		0.253449	0.160455	0.13049	0.124087	0.09052	0.14656	0.110986	0.177253	0.198499	0.638663	0.100469	0.173767
bta-miR-20b	8.89236	9.91438	0.00447571	0.0040093	1									ssc-miR-216	bta-miR-216	1	0	0	0	0	0	0	0	0	1	0	0	0	1		0	0	0	0	0	0	0	0	0.000906499	0	0	0
bta-miR-210	7.82711	17.9372	0.00393955	0.00725367	1									ssc-miR-218-5p	bta-miR-218-5p	1	0.5	0.5	2	0.5	2	0	0	1	1	0	1.5	0	2		0.000321926	0.000295069	0.00201566	0.000672732	0.00239475	0	0	0.00113638	0.000906499	0	0.00101857	0
bta-miR-211	0	2.60905	0	0.00105508	0									ssc-miR-218b	bta-miR-218b	1	0.5	0.5	2	0.5	2	0	0	1	1	0	1.5	0	2		0.000321926	0.000295069	0.00201566	0.000672732	0.00239475	0	0	0.00113638	0.000906499	0	0.00101857	0
bta-miR-215	266.463	371.789	0.134116	0.150349	1									ssc-miR-219a	bta-miR-219a	1	3	8.22222	3	3.125	3.25	6	3	3.125	2	4	7	4	8.22222		0.00193155	0.00485224	0.00302349	0.00420457	0.00389146	0.00245674	0.00773916	0.00355117	0.001813	0.00361788	0.00475334	0.0032361
bta-miR-21	7258.38	6296.53	3.6533	2.54627	1									ssc-miR-221-3p	bta-miR-221	0	383.786	330.518	300.548	234.786	420.357	729.909	117.387	282.397	391.601	342.905	387.744	228.661	729.909		0.247101	0.195051	0.302901	0.315896	0.503324	0.298866	0.302825	0.320909	0.354986	0.310147	0.263297	0.184992		0.0131875	0.0052754	0.0307689	6.38681e-08
bta-miR-221	26.2009	13.0452	0.0131875	0.0052754	1									ssc-miR-222	bta-miR-222	0	253.5	368.819	148	101	208	943.321	93.25	186.5	248.417	232.25	229.95	273.625	943.321		0.163216	0.217654	0.149159	0.135892	0.249054	0.386249	0.240559	0.211934	0.225189	0.210063	0.156147	0.221369		0.00876383	0.0104629	0.0449487	3.63301e-07
bta-miR-222	17.412	25.8731	0.00876383	0.0104629	1									ssc-miR-224	bta-miR-224	0	0	0	0	0	0	1	0	0	0	0	0	0	1		0	0	0	0	0	0.000409457	0	0	0	0	0	0		0.00050079	0	7.33836	0.545151
bta-miR-223	2.48743	11.6103	0.00125198	0.0046951	0									ssc-miR-2320-3p	bta-miR-2320-3p	1	14.25	10.6833	10.5333	9.08333	1.58333	20.3167	1.66667	7.5	3.91667	4.86667	14.1762	4.73333	20.3167		0.00917489	0.00630463	0.0106158	0.0122213	0.00189584	0.0083188	0.00429953	0.00852282	0.00355045	0.00440175	0.00962632	0.00382938
bta-miR-22-3p	13460.4	20228.9	6.77493	8.18042	0									ssc-miR-2320-5p	bta-miR-2320-5p	0	48	23.25	24.3333	109.333	21.5	67.5	21.3333	38.5	41.4	29.8333	139.333	22.8333	139.333		0.0309049	0.0137207	0.0245239	0.147104	0.0257435	0.0276383	0.055034	0.0437505	0.037529	0.0269833	0.094614	0.0184727		0	0.00158262	0.0173908	0.00201657
bta-miR-224	0.994971	0	0.00050079	0	1									ssc-miR-23a	bta-miR-23a	0	163.394	294.799	164.562	157.227	151.197	280.469	32.3425	223.868	191.962	209.133	398.707	109.598	398.707		0.105202	0.173972	0.16585	0.211543	0.18104	0.11484	0.0834345	0.254398	0.174013	0.189155	0.270741	0.0886674		0.014573	0.0257571	0.120218	3.79798e-06
bta-miR-22-5p	0.198994	1.30452	0.000100158	0.00052754	0									ssc-miR-23b	bta-miR-23b	0	151.537	286.682	166.812	157.393	152.247	279.386	32.6425	221.535	195.462	206.933	393.04	103.134	393.04		0.0975675	0.169182	0.168118	0.211767	0.182297	0.114396	0.0842084	0.251747	0.177186	0.187165	0.266893	0.0834376		0.0264529	0.0542443	0.242824	0.00180443
bta-miR-2284w	0	0.652262	0	0.00026377	0									ssc-miR-2411	bta-miR-2411	1	0	0	0	1.33333	0	1	0	1	0	0	0	0	1.33333		0	0	0	0.00179395	0	0.000409457	0	0.00113638	0	0	0	0
bta-miR-2284x	1.11342	0.434841	0.000560408	0.000175847	0									ssc-miR-24-1-5p	bta-miR-24-1-5p	1	16	20.2	2	17.2	7	31.2	5	16.5	14	8.83333	44	8	44		0.0103016	0.0119208	0.00201566	0.023142	0.00838161	0.0127751	0.0128986	0.0187502	0.012691	0.00798948	0.0298781	0.00647219
bta-miR-2285aa	0.447737	0	0.000225356	0	0									ssc-miR-24-2-5p	bta-miR-24-2-5p	1	0.142857	2.375	0	1	0	0.333333	0	0	0	0	0.833333	0	2.375		9.19788e-05	0.00140158	0	0.00134546	0	0.000136486	0	0	0	0	0.000565873	0
bta-miR-2285t	44.69	37.0174	0.0224934	0.0149696	0									ssc-miR-24-3p	bta-miR-24-3p	0	12.0552	23.1024	3.74167	10.7056	4.775	17.1933	2.75	8.95079	9.29365	2.625	24.5802	5.96627	24.5802		0.00776173	0.0136336	0.00377097	0.0144039	0.00571746	0.0070399	0.00709423	0.0101715	0.00842468	0.00237423	0.0166911	0.00482685		0.0117179	0.0219871	1.98439	0.338322
bta-miR-2320-5p	0	3.91357	0	0.00158262	1									ssc-miR-2483	bta-miR-2483	1	0	0	0	1	0	1.5	0	0	0.5	0	1.33333	0.236111	1.5		0	0	0	0.00134546	0	0.000614185	0	0	0.000453249	0	0.000905398	0.00019102
bta-miR-2336	13.2663	2.60905	0.0066772	0.00105508	0									ssc-miR-27a	bta-miR-27a	0	1967.48	2069.17	1033.67	1193.59	936.131	3203.02	361.131	1234.53	1814.51	1235.02	2336.46	1471.37	3203.02		1.26676	1.22109	1.04176	1.60593	1.1209	1.3115	0.931616	1.40289	1.64485	1.11704	1.58657	1.19037		1.2707	0.93117	0.85558	0.458076
bta-miR-2339	1.26148	0	0.000634931	0	0									ssc-miR-27b-3p	bta-miR-27b	0	2060.71	2175.37	1072.83	1238.48	976.692	3337.02	385.381	1308.03	1907.57	1253.19	2435.74	1544.47	3337.02		1.32679	1.28377	1.08123	1.66633	1.16947	1.36637	0.994174	1.48641	1.72921	1.13347	1.65399	1.24951		1.28271	0.948183	0.82929	0.37842
bta-miR-2346	1.98994	0	0.00100158	0	0									ssc-miR-28-3p	bta-miR-28	0	62.9857	88.8266	39.606	53.1298	27.9302	169.128	15.3532	40.4413	43.7571	30.7357	68.4873	52.3655	169.128		0.0405535	0.0524199	0.0399161	0.0714841	0.0334428	0.0692507	0.0396069	0.0459565	0.0396658	0.0277995	0.0465062	0.0423649		0.000143083	0	0.00156384	1.06142e-07
bta-miR-2357	0	3.91357	0	0.00158262	0									ssc-miR-296-3p	bta-miR-296-3p	0	76.5	22.0833	61.5	94.75	39.75	54.6	35.8333	48.7	27.5333	81.5833	139.5	65	139.5		0.0492546	0.0130322	0.0619816	0.127483	0.0475956	0.0223563	0.09244	0.0553415	0.0249589	0.0737896	0.0947272	0.0525865		0.00100158	0.00316524	0.0349396	8.745e-05
bta-miR-2370-3p	0.497486	0	0.000250395	0	0									ssc-miR-296-5p	bta-miR-296-5p	0	1.01667	1.5	0	0	0	0.761111	0	0	0	0	0.333333	0.9	1.5		0.000654582	0.000885206	0	0	0	0.000311642	0	0	0	0	0.000226349	0.000728121		0.00050079	0.000633047	2.42454	0.0250897
bta-miR-23a	28.9537	63.6934	0.014573	0.0257571	1									ssc-miR-29a	bta-miR-29a	0	155.815	628.496	192.344	81.325	160.284	610.789	34.9762	145.685	231.191	197.022	172.417	157.073	628.496		0.100322	0.370899	0.19385	0.10942	0.19192	0.250092	0.0902288	0.165553	0.209574	0.1782	0.117079	0.127075		0.121732	0.208631	0.942004	0.858921
bta-miR-23b	52.5566	134.138	0.0264529	0.0542443	1									ssc-miR-29b	bta-miR-29b	0	7.21786	17.8437	7.4119	5.34167	7.79524	20.2651	1.07619	5.72381	6.1131	7.87738	5.42262	4.25595	20.2651		0.00464723	0.0105302	0.00746994	0.00718702	0.00933381	0.00829768	0.00277627	0.0065044	0.00554151	0.00712485	0.00368222	0.00344317		0.019317	0.0227018	3.29394	0.0410991
bta-miR-2403	0	0.559082	0	0.000226088	0									ssc-miR-29c	bta-miR-29c	0	136.848	549.496	158.844	69.2417	139.451	518.896	24.8762	115.602	197.358	160.272	136.167	131.523	549.496		0.0881101	0.324278	0.160087	0.0931621	0.166975	0.212466	0.0641736	0.131367	0.178904	0.144961	0.092464	0.106405		0.112217	0.201048	1.06592	0.866967
bta-miR-2409	0.21005	0	0.000105722	0	0									ssc-miR-30a-3p	bta-miR-30a-3p	1	175.301	113.567	230.225	110.567	117	199.345	48.1667	129.625	91.9679	255.975	159.826	134.021	255.975		0.112868	0.0670199	0.232028	0.148763	0.140093	0.0816233	0.124257	0.147303	0.0833687	0.231521	0.10853	0.108427
bta-miR-2411-5p	0.994971	0	0.00050079	0	0									ssc-miR-30a-5p	bta-miR-30a-5p	0	4220.31	3201.44	2599.37	2132.02	2043.08	5089	903.115	2127.02	2363.45	2799.99	3817.12	2906.47	5089		2.71725	1.88929	2.61973	2.86855	2.44633	2.08373	2.32979	2.41709	2.14247	2.53251	2.59201	2.3514		11.0415	8.16668	3.97546	0.124702
bta-miR-2419-5p	98.7786	103.057	0.0497174	0.0416756	0									ssc-miR-30b-3p	bta-miR-30b-3p	0	1	0.5	2	0	2.2	0	0	2	0.5	2.5	2.5	1	2.5		0.000643852	0.000295069	0.00201566	0	0.00263422	0	0	0.00227275	0.000453249	0.00226117	0.00169762	0.000809024		0.000125198	0	0.0574186	0.00503046
bta-miR-2431-3p	0	15.6543	0	0.00633047	0									ssc-miR-30b-5p	bta-miR-30b-5p	0	267.733	431.356	252.1	156.433	241.367	609.856	44.1111	176.367	331.5	299.311	310.644	250.311	609.856		0.172381	0.254559	0.254074	0.210475	0.289006	0.24971	0.113794	0.200419	0.300504	0.270718	0.210943	0.202508		0.168488	0.199937	0.809997	0.130193
bta-miR-24-3p	23.2811	54.3707	0.0117179	0.0219871	1									ssc-miR-30c-5p	bta-miR-30c	0	315.533	573.522	195.326	140.467	197.117	834.139	77.9444	177.367	292.85	299.728	271.978	251.811	834.139		0.203157	0.338457	0.196856	0.188993	0.236022	0.341544	0.201075	0.201555	0.265468	0.271094	0.184686	0.203721		0.203543	0.324437	1.11835	0.724836
bta-miR-2440	0.331657	0	0.00016693	0	0									ssc-miR-30d	bta-miR-30d	0	4010.56	3071.87	2423.67	2043.93	1914.72	4856.63	858.89	2009.12	2237.05	2623.45	3607.01	2743.9	4856.63		2.5822	1.81282	2.44265	2.75003	2.29264	1.98858	2.2157	2.28311	2.02788	2.37283	2.44933	2.21988		10.9154	8.05628	4.14869	0.123955
bta-miR-2443	2.98491	11.7407	0.00150237	0.00474786	0									ssc-miR-30e-3p	bta-miR-30e-3p	1	181.051	113.317	241.725	110.983	123.25	202.095	50.1667	133.5	94.8429	267.35	168.683	144.438	267.35		0.11657	0.0668724	0.243618	0.149324	0.147576	0.0827493	0.129416	0.151706	0.0859749	0.24181	0.114544	0.116854
bta-miR-2478	0.621857	0	0.000312994	0	0									ssc-miR-30e-5p	bta-miR-30e-5p	0	3991.1	2915.57	2435.43	2046.04	1913.27	4641.65	840.048	1986.95	2246.63	2637.55	3630.49	2730.75	4641.65		2.56968	1.72059	2.4545	2.75288	2.29089	1.90055	2.16709	2.25792	2.03657	2.38558	2.46527	2.20924		10.933	8.03707	4.18291	0.125049
bta-miR-25	481.651	616.29	0.242425	0.249223	0									ssc-miR-31	bta-miR-31	0	21.5	19.5952	22.8968	13	17.9762	50.3333	2.33333	24.5	25.3095	27.6524	20.4524	42.3333	50.3333		0.0138428	0.0115639	0.0230761	0.017491	0.0215242	0.0206093	0.00601935	0.0278412	0.022943	0.0250107	0.0138882	0.0342487		0.00150237	0	0.0378656	3.40217e-06
bta-miR-26a	11399.6	19443.4	5.73769	7.86277	0									ssc-miR-32	bta-miR-32	0	0.1	0.9	0.5	0.833333	0.2	0.4	0.25	0	0.983333	2.05952	0.925	0.708333	2.05952		6.43852e-05	0.000531124	0.000503915	0.00112122	0.000239475	0.000163783	0.00064493	0	0.00089139	0.00186278	0.00062812	0.000573059		0.0126777	0.0178648	25.3669	0.110437
bta-miR-26b	1656.26	1924.13	0.833633	0.778105	0									ssc-miR-320	bta-miR-320	0	427.842	178.962	221.235	283.582	217.293	312.719	185.426	303.335	295.967	200.166	494.464	395.036	494.464		0.275467	0.105612	0.222967	0.381549	0.260181	0.128045	0.478347	0.344703	0.268294	0.181044	0.335765	0.319593		0.330777	0.291743	1.13132	0.351659
bta-miR-27a	2524.64	2302.64	1.2707	0.93117	1									ssc-miR-324	bta-miR-324	0	8	5	2	0	4	2	3	8	2	8	8	0	8		0.00515081	0.00295069	0.00201566	0	0.00478949	0.000818914	0.00773916	0.00909101	0.001813	0.00723575	0.00543239	0		0.00100158	0	0.127761	0.00863172
bta-miR-27b	2548.49	2344.71	1.28271	0.948183	1									ssc-miR-326	bta-miR-326	1	0	1.7	1.5	0.866667	0	2.6	0	0	0.142857	0.2	2.1	0.5	2.6		0	0.00100323	0.00151175	0.00116607	0	0.00106459	0	0	0.0001295	0.000180894	0.001426	0.000404512
bta-miR-28	0.284278	0	0.000143083	0	1									ssc-miR-328	bta-miR-328	0	7	9.63333	5.66667	5	2.83333	12.5	2.78333	2.8	5.33333	7.625	6.25	1.66667	12.5		0.00450696	0.00568499	0.00571104	0.00672732	0.00339256	0.00511821	0.00718022	0.00318185	0.00483466	0.00689658	0.00424405	0.00134837		0.000250395	0	0.0255389	7.64348e-07
bta-miR-296-3p	1.98994	7.82715	0.00100158	0.00316524	1									ssc-miR-331-3p	bta-miR-331-3p	0	2	4	2.16667	12.8333	0.166667	4.25	0	2	1.25	0.5	12.75	4	12.8333		0.0012877	0.00236055	0.00218363	0.0172668	0.000199562	0.00174019	0	0.00227275	0.00113312	0.000452234	0.00865786	0.0032361		0.00300474	0.00052754	0.519574	0.428898
bta-miR-296-5p	0.994971	1.56543	0.00050079	0.000633047	1									ssc-miR-331-5p	bta-miR-331-5p	0	15.5	9.5	7	3	5	14	0	7	2	4.5	8	5	15.5		0.0099797	0.0056063	0.00705481	0.00403639	0.00598687	0.0057324	0	0.00795463	0.001813	0.00407011	0.00543239	0.00404512		0.00200316	0.00395655	0.57944	0.196878
bta-miR-29a	241.857	515.913	0.121732	0.208631	1									ssc-miR-335	bta-miR-335	0	1.5	1	0.2	0	3.30952	8.33333	0	0.625	1.14286	2.33333	1	0.5	8.33333		0.000965777	0.000590137	0.000201566	0	0.00396274	0.00341214	0	0.000710235	0.001036	0.00211043	0.000679048	0.000404512		0.000851344	0.00180871	1.13414	0.815832
bta-miR-29b	38.379	56.138	0.019317	0.0227018	1									ssc-miR-338	bta-miR-338	0	0	0.392857	0	0	0	0	0	0	0	0	1	0	1		0	0.00023184	0	0	0	0	0	0	0	0	0.000679048	0		0	0.00052754	3.47489	0.604392
bta-miR-29c	222.952	497.16	0.112217	0.201048	1									ssc-miR-339	bta-miR-339	1	0.309524	2.31905	0.714286	0.642857	0.142857	1.84048	0.166667	0	1.16667	0.910714	0.433333	0	2.31905		0.000199287	0.00136856	0.000719879	0.000864941	0.000171053	0.000753596	0.000429953	0	0.00105758	0.000823713	0.000294254	0
bta-miR-29d-3p	54.5059	91.4534	0.027434	0.036983	0									ssc-miR-339-3p	bta-miR-339-3p	1	0.291667	0.583333	2.51667	0.166667	0.687302	1.64286	0.5	0.2	1.18333	1.925	1.84524	0.683333	2.51667		0.00018779	0.000344247	0.00253637	0.000224244	0.000822957	0.000672679	0.00128986	0.000227275	0.00107269	0.0017411	0.00125301	0.000552833
bta-miR-29d-5p	4.10426	7.82715	0.00206576	0.00316524	0									ssc-miR-339-5p	bta-miR-339-5p	1	0.309524	2.81905	0.714286	1.14286	0.142857	2.11825	0.266667	3	1.41667	0.910714	0.683333	1.04444	3		0.000199287	0.00166363	0.000719879	0.00153767	0.000171053	0.000867334	0.000687925	0.00340913	0.00128421	0.000823713	0.000464016	0.00084498
bta-miR-29e	4.0628	6.8208	0.00204489	0.00275828	0									ssc-miR-340	bta-miR-340	0	0.5	1.025	4.775	0.444444	3.05	2.07778	0.333333	3.11111	0.511111	1.975	1.98889	0	4.775		0.000321926	0.000604891	0.00481239	0.000597984	0.00365199	0.00085076	0.000859907	0.00353539	0.000463321	0.00178633	0.00135055	0		0.00413152	0.00659424	3.41668	0.165192
bta-miR-30a-5p	21937.3	20195	11.0415	8.16668	1									ssc-miR-345-3p	bta-miR-345-3p	0	3.66111	11.1302	13.754	10.8167	10.7333	12.6	0.766667	3.7	2.15	9.75952	10.7333	1.83333	13.754		0.00235721	0.00656832	0.0138617	0.0145534	0.0128518	0.00515916	0.00197779	0.00420459	0.00194897	0.00882719	0.00728845	0.00148321		0.00322612	0.00212523	0.395997	0.0188098
bta-miR-30b-3p	0.248743	0	0.000125198	0	1									ssc-miR-34c	bta-miR-34c	0	4.66667	4.91667	13.9167	3.08333	10.25	7.85	2.75	4	20.3333	12.4167	6	5.91667	20.3333		0.00300464	0.00290151	0.0140256	0.00414851	0.0122731	0.00321424	0.00709423	0.0045455	0.0184321	0.0112305	0.00407429	0.00478672		0.00033386	0.000791309	0.0752362	0.000747876
bta-miR-30b-5p	334.753	494.415	0.168488	0.199937	1									ssc-miR-361-3p	bta-miR-361	0	87.9234	163.361	74.0179	23.7222	46.4833	247.667	28.6667	50.9873	83.6833	87.2552	54.3861	72.4	247.667		0.0566096	0.0964055	0.0745974	0.0319174	0.0556579	0.101409	0.073952	0.0579407	0.0758588	0.0789196	0.0369308	0.0585733		0.010696	0.0108146	0.161578	1.75782e-06
bta-miR-30c	404.401	802.282	0.203543	0.324437	1									ssc-miR-362	bta-miR-362	0	3	2	8	1	0	6	1	1	6	5	2	0	8		0.00193155	0.00118027	0.00806264	0.00134546	0	0.00245674	0.00257972	0.00113638	0.00543899	0.00452234	0.0013581	0		0.00167626	0.00474786	1.2843	0.727259
bta-miR-30d	21686.8	19921.9	10.9154	8.05628	1									ssc-miR-363	bta-miR-363	0	967.883	2988.35	856.267	384.443	759.3	2986.08	293.7	699.383	886.575	1123.04	716.092	1052.25	2988.35		0.623173	1.76354	0.862971	0.517254	0.909166	1.22267	0.757664	0.794762	0.803679	1.01576	0.486261	0.851295		0.0358482	0.0443133	0.0453394	3.56607e-06
bta-miR-30e-5p	21721.6	19874.4	10.933	8.03707	1									ssc-miR-365-3p	bta-miR-365-3p	0	0.5	5.05556	2.25	0.25	1.25	3.5	0	0	3	0.25	0.75	0.5	5.05556		0.000321926	0.00298347	0.00226762	0.000336366	0.00149672	0.0014331	0	0	0.0027195	0.000226117	0.000509286	0.000404512		0.000200316	0.000316524	0.244203	0.0281144
bta-miR-30f	400.31	807.5	0.201485	0.326547	0									ssc-miR-365-5p	bta-miR-365-5p	1	0	0.1	0.25	0	0	0	1.1	0.1	0	0	2	1.1	2		0	5.90137e-05	0.000251958	0	0	0	0.00283769	0.000113638	0	0	0.0013581	0.000889926
bta-miR-31	2.98491	0	0.00150237	0	1									ssc-miR-374a	bta-miR-374a	0	32.6937	63.7071	38.4869	21.5528	37.8885	72.194	4.62738	29.7885	35.5774	53.2175	47.7913	33.9036	72.194		0.0210499	0.037596	0.0387883	0.0289985	0.0453667	0.0295603	0.0119373	0.0338509	0.0322508	0.0481335	0.0324526	0.0274288		0.00787254	0.00484457	0.196954	1.42132e-05
bta-miR-3120	0.124371	0	6.25988e-05	0	0									ssc-miR-374a-3p	bta-miR-374a-3p	1	19.0147	21.6091	23.9147	9.82778	18.5456	27.5667	3.06627	14.2413	14.8111	25.6925	26.3246	20.8647	27.5667		0.0122426	0.0127524	0.0241019	0.0132229	0.022206	0.0112874	0.00791012	0.0161834	0.0134263	0.023238	0.0178757	0.01688
bta-miR-32	25.1882	44.1768	0.0126777	0.0178648	1									ssc-miR-374a-5p	bta-miR-374a-5p	1	13.679	42.098	14.5722	11.725	19.3429	44.6274	1.56111	15.5472	20.7663	27.525	21.4667	13.0389	44.6274		0.00880723	0.0248436	0.0146863	0.0157756	0.0231606	0.018273	0.00402723	0.0176675	0.0188246	0.0248955	0.0145769	0.0105488
bta-miR-320	657.188	721.435	0.330777	0.291743	1									ssc-miR-374b	bta-miR-374b	0	30.7575	70.3821	36.9591	21.8611	36.7218	67.0151	4.09405	33.069	33.1135	56.6258	49.3246	35.1758	74.923		0.0198033	0.0415351	0.0372485	0.0294133	0.0439697	0.0274398	0.0105615	0.0375789	0.0300173	0.0512163	0.0334938	0.0284581		0.00882643	0.00571501	0.223293	2.52742e-05
bta-miR-324	1.98994	0	0.00100158	0	1									ssc-miR-374b-3p	bta-miR-374b-3p	1	18.5813	20.3591	22.248	9.49444	18.3456	24.9	2.73294	13.7413	14.4778	24.8258	23.8246	20.3647	24.9		0.0119636	0.0120147	0.0224222	0.0127744	0.0219666	0.0101955	0.00705021	0.0156152	0.0131241	0.0224542	0.0161781	0.0164755
bta-miR-328	0.497486	0	0.000250395	0	1									ssc-miR-374b-5p	bta-miR-374b-5p	1	12.1762	50.023	14.7111	12.3667	18.3762	42.1151	1.36111	19.3278	18.6357	31.8	25.5	14.8111	50.023		0.00783966	0.0295205	0.0148263	0.0166389	0.0220032	0.0172443	0.00351129	0.0219636	0.0168932	0.0287621	0.0173157	0.0119825
bta-miR-331-3p	5.96983	1.30452	0.00300474	0.00052754	1									ssc-miR-378	bta-miR-378	0	9.16865	6.23968	3.55079	1.86508	4.47817	5.59127	1.49127	2.2996	8.02421	5.34048	8.16865	6.44325	9.16865		0.00590325	0.00368227	0.0035786	0.0025094	0.00536205	0.00228938	0.00384706	0.00261321	0.00727393	0.00483029	0.00554691	0.00521275		0.00250952	0.00490612	0.845101	0.671833
bta-miR-331-5p	3.97989	9.78393	0.00200316	0.00395655	1									ssc-miR-378b-3p	bta-miR-378b	0	0.9	2	0.2	0.333333	0.3	1.33333	0.111111	0.847222	0.860714	0	0.166667	1.1	2		0.000579466	0.00118027	0.000201566	0.000448488	0.000359212	0.000545942	0.000286636	0.000962763	0.000780236	0	0.000113175	0.000889926		0.000600948	0.000633047	1.16641	0.425305
bta-miR-335	1.69145	4.47265	0.000851344	0.00180871	1									ssc-miR-421-3p	bta-miR-421	0	72.25	68.8167	50.2929	43.2	42.45	100.725	17.7	27.8	54.9095	47.5	51.6	54.3262	100.725		0.0465183	0.0406113	0.0506867	0.058124	0.0508285	0.0412425	0.0456611	0.0315913	0.0497754	0.0429623	0.0350389	0.0439512		0.0305643	0.01934	0.557599	0.139741
bta-miR-338	0	1.30452	0	0.00052754	1									ssc-miR-423-3p	bta-miR-423-3p	0	431.843	979.625	325.461	326.85	247.95	1522.66	169.483	333.117	399.492	348.717	514.319	464.592	1522.66		0.278043	0.578113	0.32801	0.439765	0.296889	0.623465	0.43722	0.378546	0.362139	0.315403	0.349248	0.375866		0.0903086	0.176688	0.336359	0.0302034
bta-miR-33a	4.37787	0	0.00220348	0	0									ssc-miR-423-5p	bta-miR-423-5p	0	2540.82	1051.48	1005.27	1203.53	873.677	2781.95	1717.14	1752.92	1226.62	869.712	2061.24	3393.04	3393.04		1.63591	0.620515	1.01314	1.6193	1.04612	1.13909	4.42974	1.99198	1.11193	0.786627	1.39968	2.74505		0.82381	0.842164	0.511582	0.0241478
bta-miR-33b	3.97989	0	0.00200316	0	0									ssc-miR-425-3p	bta-miR-425-3p	0	8.5	14	9.5	4	6.5	17	1.9	13.1667	6	13.5	19.5	3	19.5		0.00547274	0.00826192	0.00957439	0.00538185	0.00778293	0.00696077	0.00490147	0.0149623	0.00543899	0.0122103	0.0132414	0.00242707		0.00250395	0	0.155499	0.0272561
bta-miR-340	8.20851	16.3066	0.00413152	0.00659424	1									ssc-miR-425-5p	bta-miR-425-5p	0	595.5	429.5	416	254	308.5	701	178.5	414	295.5	468	440.125	458	701		0.383414	0.253464	0.419257	0.341748	0.36939	0.287029	0.46048	0.47046	0.26787	0.423291	0.298866	0.370533		0.0370585	0.033235	0.0970502	7.60352e-09
bta-miR-342	38.8039	110.232	0.0195308	0.0445771	0									ssc-miR-432-5p	bta-miR-432-5p	1	1.5	0.333333	0	0.833333	2.33333	0	0	0	1	0	0.5	0.25	2.33333		0.000965777	0.000196712	0	0.00112122	0.00279387	0	0	0	0.000906499	0	0.000339524	0.000202256
bta-miR-3432a	0.221105	0	0.000111287	0	0									ssc-miR-451	bta-miR-451	0	3585.55	1440.31	1475.4	879.617	535.667	2957.53	366	955.533	2397.94	867.933	2695.13	1645.02	3585.55		2.30856	0.84998	1.48696	1.18349	0.641393	1.21098	0.944178	1.08585	2.17373	0.785019	1.83012	1.33086		0.025315	0.0298211	0.0208966	4.52943e-06
bta-miR-345-3p	6.40967	5.25537	0.00322612	0.00212523	1									ssc-miR-452	bta-miR-452	1	1.125	0	1.25	0	0	0	0	0	0	1	2.33333	0	2.33333		0.000724333	0	0.00125979	0	0	0	0	0	0	0.000904469	0.00158445	0
bta-miR-346	0.497486	0	0.000250395	0	0									ssc-miR-455-3p	bta-miR-455-3p	1	5.83333	17.5	0	1	2	8.5	6	7	5	4	6	1	17.5		0.0037558	0.0103274	0	0.00134546	0.00239475	0.00348038	0.0154783	0.00795463	0.00453249	0.00361788	0.00407429	0.000809024
bta-miR-34a	10.5893	7.82715	0.00532984	0.00316524	0									ssc-miR-455-5p	bta-miR-455-5p	0	30.8667	36.2333	5	8	9	48	13.2	8.31667	19.1111	6.25	16	21	48		0.0198736	0.0213826	0.00503915	0.0107637	0.0107764	0.0196539	0.0340523	0.00945086	0.0173242	0.00565293	0.0108648	0.0169895		0.00050079	0	0.0165256	5.25362e-05
bta-miR-34b	0.663314	1.95679	0.00033386	0.000791309	0									ssc-miR-486	bta-miR-486	0	13143.5	5266.68	2336.16	2005.15	867.583	15246.6	4283.93	2506.4	5616.18	1462.34	6023.07	9362.68	15246.6		8.46244	3.10807	2.35445	2.69786	1.03882	6.24281	11.0513	2.84822	5.09106	1.32264	4.08995	7.57463		0.110296	0.0698613	0.0193432	0.000344754
bta-miR-34c	0.663314	1.95679	0.00033386	0.000791309	1									ssc-miR-489	bta-miR-489	1	0	0	0	0	0	0	0	0	0	0	1	0	1		0	0	0	0	0	0	0	0	0	0	0.000679048	0
bta-miR-361	21.2509	26.7427	0.010696	0.0108146	1									ssc-miR-490-3p	bta-miR-490-3p	1	0	0	0	1.5	0	0	0	0	1.6	0	0.5	1	1.6		0	0	0	0.00201819	0	0	0	0	0.0014504	0	0.000339524	0.000809024
bta-miR-362	3.33039	11.7407	0.00167626	0.00474786	1									ssc-miR-491	bta-miR-491	1	0	1	0	0	1	1	0	0	0	0	0	1	1		0	0.000590137	0	0	0.00119737	0.000409457	0	0	0	0	0	0.000809024
bta-miR-362-5p	7.95977	7.82715	0.00400632	0.00316524	0									ssc-miR-497	bta-miR-497	0	9	6.25	9	8.75	25.95	7.25	3	21.7	16.7	11.7	35.9833	9.66667	35.9833		0.00579466	0.00368836	0.00907047	0.0117728	0.0310718	0.00296856	0.00773916	0.0246594	0.0151385	0.0105823	0.0244344	0.00782056		0.00050079	0	0.0194179	0.000542117
bta-miR-363	71.2234	109.58	0.0358482	0.0443133	1									ssc-miR-499-5p	bta-miR-499	0	0	0.8	0.4	0.8	1.6	1.8	0	0.5	1.1	0	2.8	0.4	2.8		0	0.00047211	0.000403132	0.00107637	0.0019158	0.000737022	0	0.000568188	0.000997148	0	0.00190133	0.00032361		0.000709453	0	0.507071	0.498176
bta-miR-365-3p	0.397989	0.782715	0.000200316	0.000316524	1									ssc-miR-500	bta-miR-500	1	39.0333	39.6278	13.75	21.6833	13.0667	45.4333	7.58333	27.8	27.6833	22.6167	26.1	19.2444	45.4333		0.0251317	0.0233858	0.0138577	0.0291741	0.0156457	0.018603	0.0195629	0.0315913	0.0250949	0.0204561	0.0177232	0.0155692
bta-miR-374a	15.6412	11.9799	0.00787254	0.00484457	1									ssc-miR-504	bta-miR-504	0	0	12	2	2	0	15	0	0	1	0	3	0	15		0	0.00708165	0.00201566	0.00269093	0	0.00614185	0	0	0.000906499	0	0.00203714	0		0.00050079	0	0.143948	0.0737097
bta-miR-374b	17.5364	14.1323	0.00882643	0.00571501	1									ssc-miR-505	bta-miR-505	0	13.8095	22.8667	7	10	8.73333	23.3095	1	7.4	10.7429	5.50952	11.9333	7.08333	23.3095		0.00889128	0.0134945	0.00705481	0.0134546	0.0104571	0.00954424	0.00257972	0.00840918	0.00973838	0.00498319	0.00810331	0.00573059		0.00050079	0	0.0293315	1.75434e-06
bta-miR-375	1790.95	2375.54	0.901423	0.96065	0									ssc-miR-532-5p	bta-miR-532	0	182.919	294.43	129.552	92.869	132.81	295.699	43.504	116.269	150.853	182.188	163.625	112.152	295.699		0.117773	0.173754	0.130566	0.124952	0.159023	0.121076	0.112228	0.132125	0.136748	0.164783	0.111109	0.0907339		0.129117	0.189571	1.21415	0.519056
bta-miR-378	4.98591	12.1321	0.00250952	0.00490612	1									ssc-miR-551a	bta-miR-551a	1	0	0	1	0	0	1.16667	0	1.5	0	0	0	0	1.5		0	0	0.00100783	0	0	0.0004777	0	0.00170456	0	0	0	0
bta-miR-378b	1.19397	1.56543	0.000600948	0.000633047	1									ssc-miR-574	bta-miR-574	1	0.222222	0.142857	1.26786	0.125	0	1.30754	0	0.922222	1.05952	0	0.902381	1.14286	1.30754		0.000143078	8.43053e-05	0.00127778	0.000168183	0	0.000535381	0	0.00104799	0.000960457	0	0.00061276	0.000924599
bta-miR-378c	0.34824	0	0.000175277	0	0									ssc-miR-582	bta-miR-582	1	23.8333	2	6	5	4	11.5	1	11	10	9.5	31	3.25	31		0.0153451	0.00118027	0.00604698	0.00672732	0.00478949	0.00470875	0.00257972	0.0125001	0.00906499	0.00859245	0.0210505	0.00262933
bta-miR-380-3p	2.98491	0	0.00150237	0	0									ssc-miR-615	bta-miR-615	1	0	0.5	0	0	0.783333	0	0	0	0	0	1.25	0	1.25		0	0.000295069	0	0	0.000937942	0	0	0	0	0	0.00084881	0
bta-miR-381	1.19397	0	0.000600948	0	0									ssc-miR-628	bta-miR-628	1	2.16667	1.83333	1.66667	6.66667	2.28571	4	1.83333	2	4	1.5	5.83333	0.5	6.66667		0.00139501	0.00108192	0.00167972	0.00896976	0.00273685	0.00163783	0.00472949	0.00227275	0.00362599	0.0013567	0.00396111	0.000404512
bta-miR-411a	36.8139	35.2222	0.0185292	0.0142436	0									ssc-miR-664-5p	bta-miR-664	0	12.1667	18.3333	7.66667	13.5	9.83333	25.8333	9.03333	14.1667	12.5667	12.3333	21.1	8.41667	25.8333		0.00783353	0.0108192	0.0077267	0.0181638	0.0117742	0.0105776	0.0233035	0.0160987	0.0113917	0.0111551	0.0143279	0.00680928		0.0011852	0.000791309	0.0790705	3.87534e-06
bta-miR-421	60.7252	47.8248	0.0305643	0.01934	1									ssc-miR-671-3p	bta-miR-671	0	9.97619	22.5	27.1167	15.9952	14.8083	22.95	6.86667	16.0167	12.4167	53.8968	16.1833	7.92619	53.8968		0.00642319	0.0132781	0.027329	0.021521	0.0177311	0.00939703	0.0177141	0.018201	0.0112557	0.048748	0.0109893	0.00641248		0	0.00316524	0.0908681	0.00145512
bta-miR-423-3p	179.425	436.922	0.0903086	0.176688	1									ssc-miR-676-3p	bta-miR-676-3p	1	1	5	1	1	7.33333	6	0	5	6	3	4	0	7.33333		0.000643852	0.00295069	0.00100783	0.00134546	0.00878074	0.00245674	0	0.00568188	0.00543899	0.00271341	0.00271619	0
bta-miR-423-5p	1636.75	2082.54	0.82381	0.842164	1									ssc-miR-676-5p	bta-miR-676-5p	1	0	0	0	0	0	0	0	0	0	0	1	0	1		0	0	0	0	0	0	0	0	0	0	0.000679048	0
bta-miR-424-3p	0.994971	0	0.00050079	0	0									ssc-miR-6782-3p	bta-miR-6782-3p	1	10.35	17.9179	6.4	7.09286	3.43452	5.36667	2.075	8.475	6.99405	5.42262	11.3798	4.23571	17.9179		0.00666386	0.010574	0.00645011	0.00954318	0.00411241	0.00219742	0.00535292	0.00963079	0.00634009	0.00490459	0.00772741	0.00342679
bta-miR-425-3p	4.97486	0	0.00250395	0	1									ssc-miR-708-5p	bta-miR-708-5p	1	1.08333	0	0	0	0	0.125	0	0	0	0	0.5	0	1.08333		0.000697506	0	0	0	0	5.11821e-05	0	0	0	0	0.000339524	0
bta-miR-425-5p	73.6279	82.185	0.0370585	0.033235	1									ssc-miR-7134-3p	bta-miR-7134-3p	1	134.719	83.0861	88.3667	54.4683	61.4683	158.551	44.156	84.6825	78.677	92.5909	76.646	87.679	158.551		0.0867391	0.0490322	0.0890586	0.073285	0.0736004	0.0649197	0.11391	0.0962312	0.0713206	0.0837456	0.0520463	0.0709344
bta-miR-4286	0.497486	0	0.000250395	0	0									ssc-miR-7134-5p	bta-miR-7134-5p	1	34.6667	182.25	36	38	34.3333	115.25	12.3333	53.1111	32.6667	41	62	33	182.25		0.0223202	0.107553	0.0362819	0.0511276	0.0411098	0.0471899	0.0318166	0.0603542	0.0296123	0.0370832	0.042101	0.0266978
bta-miR-429	280.517	656.238	0.14119	0.265378	0									ssc-miR-7137-3p	bta-miR-7137-3p	1	3.61667	6.08333	4.16667	0.5	1.2	6.36667	0.583333	0.5	0	4.66667	1.45	1	6.36667		0.0023286	0.00359	0.00419929	0.000672732	0.00143685	0.00260688	0.00150484	0.000568188	0	0.00422085	0.00098462	0.000809024
bta-miR-450a	1.49246	0	0.000751186	0	0									ssc-miR-7137-5p	bta-miR-7137-5p	1	0	0.125	0.242857	1.5	0	0.2	0	0.733333	0	0.5	0.8	0	1.5		0	7.37672e-05	0.000244759	0.00201819	0	8.18914e-05	0	0.000833342	0	0.000452234	0.000543239	0
bta-miR-451	50.2958	73.7429	0.025315	0.0298211	1									ssc-miR-7139-3p	bta-miR-7139-3p	1	0.916667	0.333333	0	1.83333	1	1.58333	1	0.75	2.08333	0.25	0.5	0	2.08333		0.000590197	0.000196712	0	0.00246668	0.00119737	0.000648307	0.00257972	0.000852282	0.00188854	0.000226117	0.000339524	0
bta-miR-454	3.97989	0	0.00200316	0	0									ssc-miR-7139-5p	bta-miR-7139-5p	1	19.95	9	4.33333	6.2	6	32.5333	9.33333	4.33333	9	6.7	16.6667	17.6667	32.5333		0.0128448	0.00531124	0.00436726	0.00834187	0.00718424	0.013321	0.0240774	0.0049243	0.00815849	0.00605994	0.0113175	0.0142928
bta-miR-455-5p	0.994971	0	0.00050079	0	1									ssc-miR-7140-3p	bta-miR-7140-3p	1	0	4	0	0	0	0	0	0	0	0	0	0	4		0	0.00236055	0	0	0	0	0	0	0	0	0	0
bta-miR-484	24.1281	133.061	0.0121442	0.053809	0									ssc-miR-7142-3p	bta-miR-7142-3p	1	244.506	263.601	135.25	101.786	114.625	348.405	69.5	142.625	156.077	147.643	226.714	202.643	348.405		0.157426	0.155561	0.136309	0.136949	0.137249	0.142657	0.179291	0.162076	0.141484	0.133538	0.15395	0.163943
bta-miR-486	219.137	172.756	0.110296	0.0698613	1									ssc-miR-7142-5p	bta-miR-7142-5p	1	0	0	1	0	0	0	3	0	0	0	0	0	3		0	0	0.00100783	0	0	0	0.00773916	0	0	0	0	0
bta-miR-497	0.994971	0	0.00050079	0	1									ssc-miR-7144-5p	bta-miR-7144-5p	1	2	0	0	0	0	2	0	0	0	0	0	0	2		0.0012877	0	0	0	0	0.000818914	0	0	0	0	0	0
bta-miR-499	1.40954	0	0.000709453	0	1									ssc-miR-744	bta-miR-744	0	93.3095	38.3095	39.8333	81.8333	32.5	66.1429	44.5	75.5	40.6667	50.7857	128.333	56.5	128.333		0.0600775	0.0226079	0.0401452	0.110104	0.0389146	0.0270826	0.114798	0.0857964	0.0368643	0.0459341	0.0871445	0.0457098		0.007178	0.0158262	0.192994	0.000671775
bta-miR-502a	66.5304	97.2523	0.0334862	0.0393281	0									ssc-miR-769-5p	bta-miR-769	0	55.3552	26.8472	46.875	23.6905	31.4095	59.0675	18.6111	44.1151	27.4762	42.9187	82.8413	45.2956	82.8413		0.0356405	0.0158435	0.047242	0.0318747	0.0376089	0.0241856	0.0480115	0.0501313	0.0249071	0.0388186	0.0562532	0.0366452		0.0295466	0.0189914	0.651281	0.175471
bta-miR-502b	68.1887	95.9478	0.0343208	0.0388005	0									ssc-miR-7857-3p	bta-miR-7857-3p	1	0	3	0	0	0	1	0	0	1.2	0.75	3	0	3		0	0.00177041	0	0	0	0.000409457	0	0	0.0010878	0.000678352	0.00203714	0
bta-miR-504	0.994971	0	0.00050079	0	1									ssc-miR-874	bta-miR-874	1	0	3	4	4	0.666667	11	1	1	1.5	0	0.25	4.5	11		0	0.00177041	0.00403132	0.00538185	0.000798249	0.00450403	0.00257972	0.00113638	0.00135975	0	0.000169762	0.00364061
bta-miR-505	0.994971	0	0.00050079	0	1									ssc-miR-9	bta-miR-9	1	1.33333	0.333333	0.333333	0.47619	0.952381	0.97619	0	1.81429	1	0	1.47619	0.333333	1.81429		0.000858469	0.000196712	0.000335943	0.000640697	0.00114036	0.000399708	0	0.00206171	0.000906499	0	0.0010024	0.000269675
bta-miR-532	256.53	468.781	0.129117	0.189571	1									ssc-miR-9-1	bta-miR-9-1	1	1.33333	0.333333	0.333333	0.47619	0.952381	0.97619	0	1.81429	1	0	1.47619	0.333333	1.81429		0.000858469	0.000196712	0.000335943	0.000640697	0.00114036	0.000399708	0	0.00206171	0.000906499	0	0.0010024	0.000269675
bta-miR-6119-3p	1.40362	0.559082	0.000706472	0.000226088	0									ssc-miR-9-2	bta-miR-9-2	1	1.33333	0.333333	0.333333	0.47619	0.952381	0.97619	0	1.81429	1	0	1.47619	0.333333	1.81429		0.000858469	0.000196712	0.000335943	0.000640697	0.00114036	0.000399708	0	0.00206171	0.000906499	0	0.0010024	0.000269675
bta-miR-6119-5p	171.301	259.6	0.0862194	0.10498	0									ssc-miR-92a	bta-miR-92a	0	10891.2	13898.8	7915.4	4398.06	6272.78	18373.9	2531.31	6277.38	7278.13	9005.6	9206.39	9776.14	18373.9		7.01231	8.20217	7.97738	5.91743	7.51086	7.52332	6.53006	7.13346	6.59761	8.14529	6.25158	7.90913		0.634151	0.793771	0.098806	4.23643e-12
bta-miR-6120-3p	3.10929	7.82715	0.00156497	0.00316524	0									ssc-miR-92b-3p	bta-miR-92b	0	821.942	1969.18	848.635	334.27	584.609	2393.87	239.304	827.134	741.963	1121.26	847.579	988.829	2393.87		0.529208	1.16209	0.85528	0.449748	0.699995	0.980185	0.617337	0.939935	0.672588	1.01414	0.575547	0.799987		0.028278	0.0362244	0.0416321	1.41347e-07
bta-miR-6123	1.98994	0	0.00100158	0	0									ssc-miR-98	bta-miR-98	0	278.793	235.149	224.666	185.993	193.431	158.705	27.9333	129.048	138.313	291.158	330.449	125.043	330.449		0.179501	0.13877	0.226425	0.250247	0.231609	0.0649828	0.0720602	0.146647	0.125381	0.263343	0.224391	0.101163		0.0361738	0.0184903	0.162006	4.78327e-05
bta-miR-6516	7.26329	0.869683	0.00365577	0.000351693	0									ssc-miR-9810-3p	bta-miR-9810-3p	1	0	1.33333	1	0	0	1.33333	0	0	0	0	3.33333	0	3.33333		0	0.00078685	0.00100783	0	0	0.000545942	0	0	0	0	0.00226349	0
bta-miR-6517	0.994971	1.95679	0.00050079	0.000791309	0									ssc-miR-9841-3p	bta-miR-9841-3p	1	56.8333	82.5	17	140.5	12.25	174.85	19.3333	35.8333	47.1	6.83333	105.667	11	174.85		0.0365922	0.0486863	0.0171331	0.189038	0.0146678	0.0715935	0.0498746	0.0407201	0.0426961	0.00618054	0.0717528	0.00889926
bta-miR-6518	2.98491	0	0.00150237	0	0									ssc-miR-9843-3p	bta-miR-9843-3p	1	9.66667	10	6.33333	4	3	4	0	0.333333	5	3.14286	1	0	10		0.0062239	0.00590137	0.00638293	0.00538185	0.00359212	0.00163783	0	0.000378792	0.00453249	0.00284262	0.000679048	0
bta-miR-652	56.0501	35.5483	0.0282112	0.0143755	0									ssc-miR-9858-5p	bta-miR-9858-5p	1	2.5	1	0	2.5	1	2	0	0.833333	1.5	0.5	1.66667	3	3		0.00160963	0.000590137	0	0.00336366	0.00119737	0.000818914	0	0.00094698	0.00135975	0.000452234	0.00113175	0.00242707
bta-miR-6520	0.248743	0	0.000125198	0	0									ssc-miR-9860-5p	bta-miR-9860-5p	1	5.25	4.5	3.33333	1	2.5	23.3611	5	4.7	10	6.47619	5.5	2.5	23.3611		0.00338022	0.00265562	0.00335943	0.00134546	0.00299343	0.00956537	0.0128986	0.00534097	0.00906499	0.00585751	0.00373477	0.00202256
bta-miR-6522	26.6155	24.786	0.0133961	0.0100233	0									ssc-miR-99a	bta-miR-99a	0	329.817	1361.22	320.06	474.771	227.071	921.918	149.935	382.002	947.461	291.1	619.523	257.817	1361.22		0.212353	0.803308	0.322566	0.638788	0.271889	0.377486	0.386789	0.434098	0.858872	0.263291	0.420686	0.20858		0.253669	0.634012	1.0245	0.965024
bta-miR-6524	17.9841	23.3727	0.00905179	0.00945175	0									ssc-miR-99b	bta-miR-99b	0	401.236	1141.78	199.361	232	127	1198.96	248.325	358.833	748.5	217.222	446.056	227.847	1198.96		0.258337	0.673807	0.200922	0.312147	0.152066	0.490922	0.640609	0.40777	0.678514	0.196471	0.302893	0.184334		0.290485	0.594028	1.17967	0.736042
bta-miR-6529a	17.412	23.4814	0.00876383	0.00949571	0
bta-miR-6530	0.124371	0	6.25988e-05	0	0
bta-miR-660	1331.27	1081.78	0.670057	0.437462	0
bta-miR-664	2.35477	1.95679	0.0011852	0.000791309	1
bta-miR-665	0	1.95679	0	0.000791309	0
bta-miR-671	0	7.82715	0	0.00316524	1
bta-miR-744	14.2613	39.1357	0.007178	0.0158262	1
bta-miR-760-3p	2.21105	3.91357	0.00111287	0.00158262	0
bta-miR-769	58.7033	46.9629	0.0295466	0.0189914	1
bta-miR-7859	1.98994	3.91357	0.00100158	0.00158262	0
bta-miR-7861	0	7.82715	0	0.00316524	0
bta-miR-877	8.45726	25.4382	0.00425672	0.010287	0
bta-miR-885	2.57034	6.65307	0.00129371	0.00269045	0
bta-miR-92a	1259.93	1962.87	0.634151	0.793771	1
bta-miR-92b	56.1827	89.5773	0.028278	0.0362244	1
bta-miR-93	300.979	178.068	0.151489	0.0720092	0
bta-miR-9-5p	0.331657	1.30452	0.00016693	0.00052754	0
bta-miR-96	24.0451	85.4463	0.0121024	0.0345538	0
bta-miR-98	71.8701	45.7236	0.0361738	0.0184903	1
bta-miR-99a	503.991	1567.81	0.253669	0.634012	1
bta-miR-99b	577.137	1468.94	0.290485	0.594028	1

## Sheet: Pig plasma miRNA
tag	product	product_Location	sequence	Expr	sus_bloodExos_ctrl_smallRNA_1	sus_bloodExos_ctrl_smallRNA_2	sus_bloodExos_ctrl_smallRNA_3	sus_bloodExos_ctrl_smallRNA_4	sus_bloodExos_ctrl_smallRNA_5	sus_bloodExos_ctrl_smallRNA_6	sus_bloodExos_milk_smallRNA_1	sus_bloodExos_milk_smallRNA_2	sus_bloodExos_milk_smallRNA_3	sus_bloodExos_milk_smallRNA_4	sus_bloodExos_milk_smallRNA_5	sus_bloodExos_milk_smallRNA_6	At the leats 1			>=1 ARPM
ssc-mir-99b	ssc-miR-99b	chr6:58332253..58332274:-	CACCCGTAGAACCGACCTTGCG	462.26	401.236	1141.78	199.361	232	127	1198.96	248.325	358.833	748.5	217.222	446.056	227.847	5547.12		All miRs	900
ssc-mir-99a	ssc-miR-99a	chr13:181302494..181302515:+	AACCCGTAGATCCGATCTTGTG	523.558	329.817	1361.22	320.06	474.771	227.071	921.918	149.935	382.002	947.461	291.1	619.523	257.817	6282.7		Annotated miRs	267
ssc-mir-9860	ssc-miR-9860-5p	chr7:100126749..100126769:-	TTGCCCGAGAGCTTGGACCGC	6.17672	5.25	4.5	3.33333	1	2.5	23.3611	5	4.7	10	6.47619	5.5	2.5	74.1206
ssc-mir-9858	ssc-miR-9858-5p	chr4:51211593..51211612:+	TTCCTGAGTCGGACTGGGCT	1.375	2.5	1	0	2.5	1	2	0	0.833333	1.5	0.5	1.66667	3	16.5
ssc-mir-9857	ssc-miR-9857-5p	chr1:10483618..10483639:-	tgttgggactgtgtttggcatc	0.0785714	0	0	0.2	0	0	0	0	0	0	0	0.742857	0	0.942857
ssc-mir-9843	ssc-miR-9843-3p	chr8:114110670..114110691:-	TCTGTGAACTAGAAACCTCTGG	3.87302	9.66667	10	6.33333	4	3	4	0	0.333333	5	3.14286	1	0	46.4762
ssc-mir-9841	ssc-miR-9841-3p	chr7:3835436..3835456:-	TCTAGCATCGAGCACCCGCCT	59.1417	56.8333	82.5	17	140.5	12.25	174.85	19.3333	35.8333	47.1	6.83333	105.667	11	709.7
ssc-mir-9824	ssc-miR-9824-5p	chr1:1665613..1665633:-	GGCGGAGGCGATCGGGGTGGC	0.0119048	0	0.142857	0	0	0	0	0	0	0	0	0	0	0.142857
ssc-mir-9821	ssc-miR-9821-5p	chr1:1340233..1340253:-	GCCTGGATACGGCCGGACACC	0.0375	0	0	0	0	0	0	0	0	0	0	0	0.45	0.45
ssc-mir-9820	ssc-miR-9820-5p	chr2:140941642..140941662:-	GAGGAGGAGGGAAGAAAGGCT	0.075	0	0.1	0	0.3	0.5	0	0	0	0	0	0	0	0.9
ssc-mir-9820	ssc-miR-9820-5p	chr2:140941642..140941662:-	GAGGAGGAGGGAAGAAAGGCT	0.075	0	0.1	0	0.3	0.5	0	0	0	0	0	0	0	0.9
ssc-mir-9819	ssc-miR-9819-5p	chr5:10749579..10749600:-	GAGCTCGATCGTCCGGATGCTC	0.0104167	0	0.125	0	0	0	0	0	0	0	0	0	0	0.125
ssc-mir-9810	ssc-miR-9810-3p	chr4:83070427..83070447:+	CGAGCACGCGGCCACTCTCCC	0.583333	0	1.33333	1	0	0	1.33333	0	0	0	0	3.33333	0	7
ssc-mir-9805	ssc-miR-9805-3p	chr13:203603763..203603783:-	CCCAGGGTCTGTCGGATGTCT	0.00925926	0.111111	0	0	0	0	0	0	0	0	0	0	0	0.111111
ssc-mir-98	ssc-miR-98	chrX:46302436..46302457:-	TGAGGTAGTAAGTTGTATTGTT	193.223	278.793	235.149	224.666	185.993	193.431	158.705	27.9333	129.048	138.313	291.158	330.449	125.043	2318.68
ssc-mir-9793	ssc-miR-9793-5p	chr1:267093214..267093234:+	CAATGGGGAAGTCGGGGGAAA	0.208333	0	0	0	0	0	0	0	0	2.5	0	0	0	2.5
ssc-mir-9785	ssc-miR-9785-5p	chrUn_NW_018085221v1:95438..95461:-	ACCCTCATCCTGGTGTCTGGCACC	0.094213	0	0	0	0	0.547222	0	0	0	0.583333	0	0	0	1.13056
ssc-mir-96	ssc-miR-96-5p	chr18:18982516..18982538:+	TTTGGCACTAGCACATTTTTGCT	0.125	0	0	1	0	0	0.5	0	0	0	0	0	0	1.5
ssc-mir-95	ssc-miR-95	chr8:3030982..3031003:+	ttcaacgggtatttattgagca	0.05	0.1	0	0	0.1	0	0	0	0	0	0	0	0.4	0.6
ssc-mir-935	ssc-miR-935	chr6:56157668..56157690:-	CCAGTTAccgcttccgctaccgc	0.0208333	0	0	0	0.25	0	0	0	0	0	0	0	0	0.25
ssc-mir-9-3	ssc-miR-9	chr7:54948462..54948483:+	TCTTTGGTTATCTAGCTGTATG	0.752381	1.33333	0.333333	0.333333	0.47619	0.952381	0.97619	0	1.81429	1	0	1.47619	0.333333	9.02857
ssc-mir-92b	ssc-miR-92b-3p	chr4:94624293..94624314:-	TATTGCACTCGTCCCGGCCTCC	976.547	821.942	1969.18	848.635	334.27	584.609	2393.87	239.304	827.134	741.963	1121.26	847.579	988.829	11718.6
ssc-mir-92b	ssc-miR-92b-5p	chr4:94624332..94624355:-	agggacgggacgCGGTGCAGTGTT	0.863757	0	0.142857	1.11111	0.111111	0	3	0	0	0	2	3	1	10.3651
ssc-mir-92a-2	ssc-miR-92a	chrX:110113725..110113746:-	TATTGCACTTGTCCCGGCCTGT	8704.89	10746.7	13649.4	7839.4	4368.06	6226.78	18078.9	2493.81	6167.38	7193.13	8931.6	9110.89	9652.64	104459
ssc-mir-92a-1	ssc-miR-92a	chr11:60735405..60735426:+	TATTGCACTTGTCCCGGCCTGT	8818.75	10891.2	13898.8	7915.4	4398.06	6272.78	18373.9	2531.31	6277.38	7278.13	9005.6	9206.39	9776.14	105825
ssc-mir-9-2	ssc-miR-9-2	chr2:96076401..96076423:-	TCTTTGGTTATCTAGCTGTATGA	0.752381	1.33333	0.333333	0.333333	0.47619	0.952381	0.97619	0	1.81429	1	0	1.47619	0.333333	9.02857
ssc-mir-9-1	ssc-miR-9-1	chr4:93660437..93660459:+	TCTTTGGTTATCTAGCTGTATGA	0.752381	1.33333	0.333333	0.333333	0.47619	0.952381	0.97619	0	1.81429	1	0	1.47619	0.333333	9.02857
ssc-mir-874	ssc-miR-874	chr2:139660128..139660150:-	CTGCCCTGGCCCGAGGGACCGAC	2.57639	0	3	4	4	0.666667	11	1	1	1.5	0	0.25	4.5	30.9167
ssc-mir-7857	ssc-miR-7857-3p	chr7:21459756..21459777:+	ATTGTTCTCCAACCTGGCTCTT	0.745833	0	3	0	0	0	1	0	0	1.2	0.75	3	0	8.95
ssc-mir-769	ssc-miR-769-5p	chr6:52318341..52318361:+	TGAGACCTCTGGGTTCTGAGC	42.0419	55.3552	26.8472	46.875	23.6905	31.4095	59.0675	18.6111	44.1151	27.4762	42.9187	82.8413	45.2956	504.503
ssc-mir-769	ssc-miR-769-5p	chr6:52318341..52318361:+	TGAGACCTCTGGGTTCTGAGC	42.0419	55.3552	26.8472	46.875	23.6905	31.4095	59.0675	18.6111	44.1151	27.4762	42.9187	82.8413	45.2956	504.503
ssc-mir-769	ssc-miR-769-3p	chr6:52318380..52318402:+	CTGGGATCTCTGGGGTCTTGGTT	0.891667	0.5	1.86667	1.5	2	0	0.833333	0	0	0	2.5	1.5	0	10.7
ssc-mir-769	ssc-miR-769-3p	chr6:52318380..52318402:+	CTGGGATCTCTGGGGTCTTGGTT	0.891667	0.5	1.86667	1.5	2	0	0.833333	0	0	0	2.5	1.5	0	10.7
ssc-mir-744	ssc-miR-744	chr12:56464854..56464875:+	TGCGGGGCTAGGGCTAACAGCA	62.3512	93.3095	38.3095	39.8333	81.8333	32.5	66.1429	44.5	75.5	40.6667	50.7857	128.333	56.5	748.214
ssc-mir-7-2	ssc-miR-7	chr10:30986202..30986225:+	TGGAAGACTAGTGATTTTGTTGTT	0.0381944	0	0	0	0	0	0	0	0	0	0.333333	0.125	0	0.458333
ssc-mir-7144	ssc-miR-7144-5p	chr11:74266991..74267012:+	ACTTTCCCGGGATTTGGAGCGC	0.333333	2	0	0	0	0	2	0	0	0	0	0	0	4
ssc-mir-7142	ssc-miR-7142-3p	chr2:8204941..8204962:-	TTTGTTGGCTCCTCTGAAGTGA	179.448	244.506	263.601	135.25	101.786	114.625	348.405	69.5	142.625	156.077	147.643	226.714	202.643	2153.38
ssc-mir-7142	ssc-miR-7142-5p	chr2:8204978..8205000:-	ACTCTCCGAGGGGCCTTCAAGGG	0.333333	0	0	1	0	0	0	3	0	0	0	0	0	4
ssc-mir-7140	ssc-miR-7140-3p	chr17:35209986..35210007:-	atgatgccccttagagttgagc	0.333333	0	4	0	0	0	0	0	0	0	0	0	0	4
ssc-mir-7140	ssc-miR-7140-3p	chr17:35209986..35210007:-	atgatgccccttagagttgagc	0.333333	0	4	0	0	0	0	0	0	0	0	0	0	4
ssc-mir-7139	ssc-miR-7139-5p	chr5:104132132..104132154:+	ccattccttcgtctgtgcactag	11.8097	19.95	9	4.33333	6.2	6	32.5333	9.33333	4.33333	9	6.7	16.6667	17.6667	141.717
ssc-mir-7139	ssc-miR-7139-3p	chr5:104132170..104132191:+	tagggcacaggatgggatgagg	0.854167	0.916667	0.333333	0	1.83333	1	1.58333	1	0.75	2.08333	0.25	0.5	0	10.25
ssc-mir-7137	ssc-miR-7137-3p	chr3:10968335..10968356:+	AGCTGGTCTGGGAGTTCCCGGG	2.51111	3.61667	6.08333	4.16667	0.5	1.2	6.36667	0.583333	0.5	0	4.66667	1.45	1	30.1333
ssc-mir-7137	ssc-miR-7137-5p	chr3:10968297..10968317:+	cgggggaactccCAGACCAGC	0.341766	0	0.125	0.242857	1.5	0	0.2	0	0.733333	0	0.5	0.8	0	4.10119
ssc-mir-7135	ssc-miR-7135-3p	chr3:28371952..28371973:-	ATCTGTCTGTGTCTCTGAGCAG	0.173611	0	0.333333	0	0.666667	0.25	0.5	0	0	0	0.333333	0	0	2.08333
ssc-mir-7135	ssc-miR-7135-5p	chr3:28371990..28372010:-	TCTCTGAGACACTGACTGTGG	0.0208333	0	0.25	0	0	0	0	0	0	0	0	0	0	0.25
ssc-mir-7134	ssc-miR-7134-3p	chr5:8161126..8161146:-	atgcggaacctgcggatacgg	87.0909	134.719	83.0861	88.3667	54.4683	61.4683	158.551	44.156	84.6825	78.677	92.5909	76.646	87.679	1045.09
ssc-mir-7134	ssc-miR-7134-5p	chr5:8161167..8161187:-	ATGTCCGCGGGTTCCCTAtcc	56.2176	34.6667	182.25	36	38	34.3333	115.25	12.3333	53.1111	32.6667	41	62	33	674.611
ssc-mir-7-1	ssc-miR-7	chr1:191218615..191218638:-	TGGAAGACTAGTGATTTTGTTGTT	0.0381944	0	0	0	0	0	0	0	0	0	0.333333	0.125	0	0.458333
ssc-mir-708	ssc-miR-708-5p	chr9:13780223..13780245:-	aaggagcttacaatctagctggg	0.142361	1.08333	0	0	0	0	0.125	0	0	0	0	0.5	0	1.70833
ssc-mir-708	ssc-miR-708-3p	chr9:13780177..13780199:-	caactagactgtgagcttctaga	0.0138889	0	0	0	0	0	0	0	0	0	0	0	0.166667	0.166667
ssc-mir-6782	ssc-miR-6782-3p	chrUn_NW_018085108v1:10659..10680:-	TGACCTCTGGTCTCCCGCCCTG	7.42867	10.35	17.9179	6.4	7.09286	3.43452	5.36667	2.075	8.475	6.99405	5.42262	11.3798	4.23571	89.144
ssc-mir-676-1	ssc-miR-676-3p	chrX:56083417..56083437:+	CCGTCCTAAGGTTGTTGAGTT	3.27778	1	5	1	1	7.33333	6	0	5	6	3	4	0	39.3333
ssc-mir-676-1	ssc-miR-676-5p	chrX:56083381..56083402:+	CTCTTCAATCTCAGGACTCGCA	0.0833333	0	0	0	0	0	0	0	0	0	0	1	0	1
ssc-mir-671	ssc-miR-671-3p	chr18:5989388..5989408:-	TCCGGTTCTCAGGGCTCCACC	18.8877	9.97619	22.5	27.1167	15.9952	14.8083	22.95	6.86667	16.0167	12.4167	53.8968	16.1833	7.92619	226.653
ssc-mir-671	ssc-miR-671-5p	chr18:5989424..5989447:-	AGGAAGCCCTGGAGGGGCTGGAGG	0.854167	0	3	0.5	1	0.333333	0.333333	1	0	0	3.5	0.333333	0.25	10.25
ssc-mir-664	ssc-miR-664-5p	chr10:9777117..9777139:-	CAGGCTAGGAGAAGTGATTGGAT	13.7458	12.1667	18.3333	7.66667	13.5	9.83333	25.8333	9.03333	14.1667	12.5667	12.3333	21.1	8.41667	164.95
ssc-mir-664	ssc-miR-664-3p	chr10:9777079..9777102:-	TATTCATTTATCTCCCAGCCTACA	2.24435	2.14286	5.42857	1.21786	0.25	2	1.14286	0	0.25	5	6	3.5	0	26.9321
ssc-mir-628	ssc-miR-628	chr1:116476872..116476893:+	ATGCTGACATATTTACTAGAGG	2.85714	2.16667	1.83333	1.66667	6.66667	2.28571	4	1.83333	2	4	1.5	5.83333	0.5	34.2857
ssc-mir-615	ssc-miR-615	chr5:19246820..19246840:+	TCCGAGCCTGGGTCTCCCTCT	0.211111	0	0.5	0	0	0.783333	0	0	0	0	0	1.25	0	2.53333
ssc-mir-615	ssc-miR-615	chr5:19246820..19246840:+	TCCGAGCCTGGGTCTCCCTCT	0.211111	0	0.5	0	0	0.783333	0	0	0	0	0	1.25	0	2.53333
ssc-mir-582	ssc-miR-582	chr16:38580354..38580375:-	taaccggttgaacaactgaacc	9.84028	23.8333	2	6	5	4	11.5	1	11	10	9.5	31	3.25	118.083
ssc-mir-574	ssc-miR-574	chr8:30192330..30192351:+	CACGCTCATGCACACACCCACA	0.591038	0.222222	0.142857	1.26786	0.125	0	1.30754	0	0.922222	1.05952	0	0.902381	1.14286	7.09246
ssc-mir-551a	ssc-miR-551a	chr6:65111392..65111411:-	GCGACCCACTCTTGGTTTCC	0.305556	0	0	1	0	0	1.16667	0	1.5	0	0	0	0	3.66667
ssc-mir-545	ssc-miR-545-3p	chrX:59602720..59602741:-	atcaacaaacatttattgtgtg	0.03125	0	0	0	0	0.125	0.125	0	0	0	0	0.125	0	0.375
ssc-mir-532	ssc-miR-532-5p	chrX:43705273..43705294:+	CATGCCTTGAGTGTAGGACCGT	158.072	182.919	294.43	129.552	92.869	132.81	295.699	43.504	116.269	150.853	182.188	163.625	112.152	1896.87
ssc-mir-532	ssc-miR-532-3p	chrX:43705309..43705330:+	CCTCCCACACCCAAGGCTTGCA	0.886111	0.5	0.666667	0	0	0.5	1.7	0	3	1.73333	0.2	2.33333	0	10.6333
ssc-mir-505	ssc-miR-505	chrX:114563951..114563972:-	TCAACACTTGCTGGTTTCCTCT	10.7823	13.8095	22.8667	7	10	8.73333	23.3095	1	7.4	10.7429	5.50952	11.9333	7.08333	129.388
ssc-mir-504	ssc-miR-504	chrX:113495329..113495351:-	AGACCCTGGTCTGCACTCTATCT	2.91667	0	12	2	2	0	15	0	0	1	0	3	0	35
ssc-mir-500	ssc-miR-500	chrX:43711301..43711321:+	ATGCACCTGGGCAAGGATTCT	25.3019	39.0333	39.6278	13.75	21.6833	13.0667	45.4333	7.58333	27.8	27.6833	22.6167	26.1	19.2444	303.622
ssc-mir-499	ssc-miR-499-5p	chr17:38374132..38374152:+	TTAAGACTTGCAGTGATGTTT	0.85	0	0.8	0.4	0.8	1.6	1.8	0	0.5	1.1	0	2.8	0.4	10.2
ssc-mir-499	ssc-miR-499-3p	chr17:38374169..38374190:+	AACATCACAGCAAGTCTGTGCT	0.0833333	0	0	0	0	0	0	0	0	1	0	0	0	1
ssc-mir-497	ssc-miR-497	chr12:52422381..52422401:-	CAGCAGCACACTGTGGTTTGT	13.7458	9	6.25	9	8.75	25.95	7.25	3	21.7	16.7	11.7	35.9833	9.66667	164.95
ssc-mir-493	ssc-miR-493-5p	chr7:121697847..121697868:+	TTGTACATGGTAGGCTttcatt	0.0333333	0	0.2	0	0	0	0	0	0.2	0	0	0	0	0.4
ssc-mir-491	ssc-miR-491	chr1:202227295..202227316:-	AGTGGGGAACCCTTCCATGAGG	0.333333	0	1	0	0	1	1	0	0	0	0	0	1	4
ssc-mir-490-1	ssc-miR-490-3p	chr18:12568206..12568227:-	CAACCTGGAGGACTCCATGCTG	0.383333	0	0	0	1.5	0	0	0	0	1.6	0	0.5	1	4.6
ssc-mir-489	ssc-miR-489	chr9:73330700..73330721:-	AGTGACATCACATATACGGCGG	0.0833333	0	0	0	0	0	0	0	0	0	0	1	0	1
ssc-mir-486-1	ssc-miR-486	chr17:10758868..10758889:-	TCCTGTACTGAGCTGCCCCGAG	5676.68	13143.5	5266.68	2336.16	2005.15	867.583	15246.6	4283.93	2506.4	5616.18	1462.34	6023.07	9362.68	68120.2
ssc-mir-455	ssc-miR-455-5p	chr1:254824211..254824232:+	TATGTGCCTTTGGACTACATCG	18.4148	30.8667	36.2333	5	8	9	48	13.2	8.31667	19.1111	6.25	16	21	220.978
ssc-mir-455	ssc-miR-455-3p	chr1:254824249..254824269:+	GCAGTCCATGGGCATATACAC	5.31944	5.83333	17.5	0	1	2	8.5	6	7	5	4	6	1	63.8333
ssc-mir-452	ssc-miR-452	chrX:123284528..123284549:-	AACTGTTTGCAGAGGAAACTGA	0.475694	1.125	0	1.25	0	0	0	0	0	0	1	2.33333	0	5.70833
ssc-mir-451	ssc-miR-451	chr12:45088838..45088859:-	AAACCGTTACCATTACTGAGTT	1650.14	3585.55	1440.31	1475.4	879.617	535.667	2957.53	366	955.533	2397.94	867.933	2695.13	1645.02	19801.6
ssc-mir-4334	ssc-miR-4334-3p	chr15:121399652..121399671:+	tccctgtcctccaggagctc	0.210053	0.166667	0.6	0	0.642857	0	0.533333	0.1	0	0	0.166667	0	0.311111	2.52063
ssc-mir-432	ssc-miR-432-5p	chr7:121711143..121711163:+	TCTTGGAGTAGGTCATTGGGT	0.5625	1.5	0.333333	0	0.833333	2.33333	0	0	0	1	0	0.5	0.25	6.75
ssc-mir-425	ssc-miR-425-5p	chr13:31655040..31655062:-	AATGACACGATCACTCCCGTTGA	413.219	595.5	429.5	416	254	308.5	701	178.5	414	295.5	468	440.125	458	4958.62
ssc-mir-425	ssc-miR-425-3p	chr13:31655000..31655021:-	ATCGGGAATGTCGTGTCCGCCC	9.71389	8.5	14	9.5	4	6.5	17	1.9	13.1667	6	13.5	19.5	3	116.567
ssc-mir-423	ssc-miR-423-5p	chr12:46211534..46211556:+	TGAGGGGCAGAGAGCGAGACTTT	1706.45	2540.82	1051.48	1005.27	1203.53	873.677	2781.95	1717.14	1752.92	1226.62	869.712	2061.24	3393.04	20477.4
ssc-mir-423	ssc-miR-423-3p	chr12:46211570..46211592:+	AGCTCGGTCTGAGGCCCCTCAGT	505.343	431.843	979.625	325.461	326.85	247.95	1522.66	169.483	333.117	399.492	348.717	514.319	464.592	6064.11
ssc-mir-421	ssc-miR-421-3p	chrX:59551002..59551024:-	atcaacagacattaattgggcgc	52.6309	72.25	68.8167	50.2929	43.2	42.45	100.725	17.7	27.8	54.9095	47.5	51.6	54.3262	631.57
ssc-mir-378b	ssc-miR-378b-3p	chr1:254135505..254135525:-	actggacttggagtcagaagt	0.679365	0.9	2	0.2	0.333333	0.3	1.33333	0.111111	0.847222	0.860714	0	0.166667	1.1	8.15238
ssc-mir-378-2	ssc-miR-378	chr12:36947486..36947507:+	actggacttggagtcagaaggc	3.11759	4.16865	2.23968	3.21746	1.19841	4.47817	4.59127	1.49127	1.96627	4.10754	3.34048	3.16865	3.44325	37.4111
ssc-mir-378-1	ssc-miR-378	chr2:150825913..150825934:+	actggacttggagtcagaaggc	5.22176	9.16865	6.23968	3.55079	1.86508	4.47817	5.59127	1.49127	2.2996	8.02421	5.34048	8.16865	6.44325	62.6611
ssc-mir-374b	ssc-miR-374b-3p	chrX:59551166..59551187:-	cttatcaggttgtattatcatt	17.8246	18.5813	20.3591	22.248	9.49444	18.3456	24.9	2.73294	13.7413	14.4778	24.8258	23.8246	20.3647	213.896
ssc-mir-374b	ssc-miR-374b-5p	chrX:59551196..59551217:-	ATATAATACAACCTGCTAAGTG	21.767	12.1762	50.023	14.7111	12.3667	18.3762	42.1151	1.36111	19.3278	18.6357	31.8	25.5	14.8111	261.204
ssc-mir-374a	ssc-miR-374a-3p	chrX:59602894..59602915:-	cttatcaggttgtattgtaatt	18.7899	19.0147	21.6091	23.9147	9.82778	18.5456	27.5667	3.06627	14.2413	14.8111	25.6925	26.3246	20.8647	225.479
ssc-mir-374a	ssc-miR-374a-5p	chrX:59602924..59602945:-	TTATAATACAACCTGATAAGTG	20.4958	13.679	42.098	14.5722	11.725	19.3429	44.6274	1.56111	15.5472	20.7663	27.525	21.4667	13.0389	245.95
ssc-mir-371	ssc-miR-371-5p	chr6:56427254..56427275:-	ACTCAAACTGTGGGGGCACTTT	0.105556	0	0	0	0.166667	0	0.566667	0	0.2	0	0	0.333333	0	1.26667
ssc-mir-365-2	ssc-miR-365-3p	chr12:43324737..43324758:-	TAATGCCCCTAAAAATCCTTAT	1.44213	0.5	5.05556	2.25	0.25	1.25	3.5	0	0	3	0.25	0.75	0.5	17.3056
ssc-mir-365-2	ssc-miR-365-5p	chr12:43324776..43324798:-	GAGGGACTTTCAGGGGCAGCTGT	0.3875	0	0.1	0.25	0	0	0	1.1	0.1	0	0	2	1.1	4.65
ssc-mir-365-1	ssc-miR-365-3p	chr3:28908142..28908163:-	TAATGCCCCTAAAAATCCTTAT	1.44213	0.5	5.05556	2.25	0.25	1.25	3.5	0	0	3	0.25	0.75	0.5	17.3056
ssc-mir-363-1	ssc-miR-363	chrX:110113558..110113580:-	AATTGCACGGTATCCATCTGTAA	1142.78	967.883	2988.35	856.267	384.443	759.3	2986.08	293.7	699.383	886.575	1123.04	716.092	1052.25	13713.4
ssc-mir-362	ssc-miR-362	chrX:43711736..43711760:+	AATCCTTGGAACCTAGGTGTGAGTG	2.91667	3	2	8	1	0	6	1	1	6	5	2	0	35
ssc-mir-361	ssc-miR-361-5p	chrX:68924553..68924574:-	TTatcagaatctccaggggtac	52.8632	48.1567	116.694	53.4345	16.3889	33.0833	131.2	9.66667	26.454	46.85	62.6052	39.575	50.25	634.359
ssc-mir-361	ssc-miR-361-3p	chrX:68924512..68924535:-	cccccaggtgtgattctgatTTGC	32.1829	39.7667	46.6667	20.5833	7.33333	13.4	116.467	19	24.5333	36.8333	24.65	14.8111	22.15	386.194
ssc-mir-34c-1	ssc-miR-34c	chr9:39280290..39280312:+	AGGCAGTGTAGTTAGCTGATTGC	8.00833	4.66667	4.91667	13.9167	3.08333	10.25	7.85	2.75	4	20.3333	12.4167	6	5.91667	96.1
ssc-mir-345-1	ssc-miR-345-3p	chr7:121193768..121193788:+	CCCTGAACTAGGGGTCTGGAG	7.63651	3.66111	11.1302	13.754	10.8167	10.7333	12.6	0.766667	3.7	2.15	9.75952	10.7333	1.83333	91.6381
ssc-mir-345-1	ssc-miR-345-5p	chr7:121193731..121193750:+	gctgactcctagtccagtgc	0.0330688	0.142857	0	0	0	0	0	0	0	0.111111	0.142857	0	0	0.396825
ssc-mir-340-2	ssc-miR-340	chr2:78571462..78571483:+	ttataaagcaatgagactgatt	1.64931	0.5	1.025	4.775	0.444444	3.05	2.07778	0.333333	3.11111	0.511111	1.975	1.98889	0	19.7917
ssc-mir-340-1	ssc-miR-340	chr2:78571462..78571483:+	ttataaagcaatgagactgatt	1.64931	0.5	1.025	4.775	0.444444	3.05	2.07778	0.333333	3.11111	0.511111	1.975	1.98889	0	19.7917
ssc-mir-339-2	ssc-miR-339	chr1:164026027..164026047:-	tccctgtcctccaggagctca	0.720536	0.309524	2.31905	0.714286	0.642857	0.142857	1.84048	0.166667	0	1.16667	0.910714	0.433333	0	8.64643
ssc-mir-339-1	ssc-miR-339-5p	chr3:666966..666987:-	TCCCTGTCCTCCAGGAGCtcac	1.21405	0.309524	2.81905	0.714286	1.14286	0.142857	2.11825	0.266667	3	1.41667	0.910714	0.683333	1.04444	14.5687
ssc-mir-339-1	ssc-miR-339-3p	chr3:666930..666950:-	agctcctcgaggccagagccc	1.01878	0.291667	0.583333	2.51667	0.166667	0.687302	1.64286	0.5	0.2	1.18333	1.925	1.84524	0.683333	12.2254
ssc-mir-338	ssc-miR-338	chr12:1601484..1601505:+	TCCAGCATCAGTGATTTTGTTG	0.116071	0	0.392857	0	0	0	0	0	0	0	0	1	0	1.39286
ssc-mir-335	ssc-miR-335	chr18:18341624..18341645:-	TCAAGAGCAATAACGAAAAATG	1.662	1.5	1	0.2	0	3.30952	8.33333	0	0.625	1.14286	2.33333	1	0.5	19.944
ssc-mir-331	ssc-miR-331-5p	chr5:88028384..88028404:-	TCTAGGTATGGTCCCAGGGAT	6.70833	15.5	9.5	7	3	5	14	0	7	2	4.5	8	5	80.5
ssc-mir-331	ssc-miR-331-3p	chr5:88028348..88028368:-	GCCCCTGGGCCTATCCTAGAA	3.82639	2	4	2.16667	12.8333	0.166667	4.25	0	2	1.25	0.5	12.75	4	45.9167
ssc-mir-328	ssc-miR-328	chr6:27844713..27844734:-	CTGGCCCTCTCTGCCCTTCCGT	5.75764	7	9.63333	5.66667	5	2.83333	12.5	2.78333	2.8	5.33333	7.625	6.25	1.66667	69.0917
ssc-mir-326	ssc-miR-326	chr9:9581960..9581979:-	CCTCTGGGCCCTTCCTCCAG	0.800794	0	1.7	1.5	0.866667	0	2.6	0	0	0.142857	0.2	2.1	0.5	9.60952
ssc-mir-324	ssc-miR-324	chr12:52579642..52579664:-	CGCATCCCCTAGGGCATTGGTGT	4.16667	8	5	2	0	4	2	3	8	2	8	8	0	50
ssc-mir-324	ssc-miR-324	chr12:52579642..52579664:-	CGCATCCCCTAGGGCATTGGTGT	4.16667	8	5	2	0	4	2	3	8	2	8	8	0	50
ssc-mir-320	ssc-miR-320	chr14:6520916..6520938:-	AAAAGCTGGGTTGAGAGGGCGAA	293.002	427.842	178.962	221.235	283.582	217.293	312.719	185.426	303.335	295.967	200.166	494.464	395.036	3516.03
ssc-mir-32	ssc-miR-32	chr1:250115948..250115968:-	TATTGCACATTACTAAGTTGC	0.65496	0.1	0.9	0.5	0.833333	0.2	0.4	0.25	0	0.983333	2.05952	0.925	0.708333	7.85952
ssc-mir-31	ssc-miR-31	chr1:201198742..201198763:+	AGGCAAGATGCTGGCATAGCTG	23.9902	21.5	19.5952	22.8968	13	17.9762	50.3333	2.33333	24.5	25.3095	27.6524	20.4524	42.3333	287.883
ssc-mir-30e	ssc-miR-30e-5p	chr6:170429889..170429912:-	TGTAAACATCCTTGACTGGAAGCT	2667.96	3991.1	2915.57	2435.43	2046.04	1913.27	4641.65	840.048	1986.95	2246.63	2637.55	3630.49	2730.75	32015.5
ssc-mir-30e	ssc-miR-30e-3p	chr6:170429849..170429870:-	CTTTCAGTCGGATGTTTACAGC	152.617	181.051	113.317	241.725	110.983	123.25	202.095	50.1667	133.5	94.8429	267.35	168.683	144.438	1831.4
ssc-mir-30d	ssc-miR-30d	chr4:6948676..6948699:+	TGTAAACATCCCCGACTGGAAGCT	2700.07	4010.56	3071.87	2423.67	2043.93	1914.72	4856.63	858.89	2009.12	2237.05	2623.45	3607.01	2743.9	32400.8
ssc-mir-30c-2	ssc-miR-30c-5p	chr1:51383830..51383852:-	TGTAAACATCCTACACTCTCAGC	302.148	315.533	573.522	195.326	140.467	198.117	834.139	77.9444	177.367	290.85	299.728	271.978	250.811	3625.78
ssc-mir-30c-2	ssc-miR-30c-3p	chr1:51383791..51383812:-	CTGGGAGAAGGCTGTTTACTCT	0.820833	1.75	0	0.85	1	0.25	0.25	0.25	0.916667	0.5	0.333333	2.75	1	9.85
ssc-mir-30c-1	ssc-miR-30c-5p	chr6:170426829..170426851:-	TGTAAACATCCTACACTCTCAGC	302.315	315.533	573.522	195.326	140.467	197.117	834.139	77.9444	177.367	292.85	299.728	271.978	251.811	3627.78
ssc-mir-30c-1	ssc-miR-30c-1-3p	chr6:170426793..170426812:-	CTGGGAGAGGGTTGTTTACT	8.31448	14.1	8	9.57143	5.88095	4.01111	12.0968	1.33333	8.45397	6	14.5762	8.25	7.5	99.7738
ssc-mir-30b	ssc-miR-30b-5p	chr4:6952804..6952825:+	TGTAAACATCCTACACTCAGCT	280.924	267.733	431.356	252.1	156.433	241.367	609.856	44.1111	176.367	331.5	299.311	310.644	250.311	3371.09
ssc-mir-30b	ssc-miR-30b-3p	chr4:6952842..6952862:+	CTGGGAGGTGGATGTTTACTT	1.18333	1	0.5	2	0	2.2	0	0	2	0.5	2.5	2.5	1	14.2
ssc-mir-30a	ssc-miR-30a-5p	chr1:51412892..51412913:-	TGTAAACATCCTCGACTGGAAG	2850.2	4220.31	3201.44	2599.37	2132.02	2043.08	5089	903.115	2127.02	2363.45	2799.99	3817.12	2906.47	34202.4
ssc-mir-30a	ssc-miR-30a-3p	chr1:51412851..51412872:-	CTTTCAGTCGGATGTTTGCAGC	147.132	175.301	113.567	230.225	110.567	117	199.345	48.1667	129.625	91.9679	255.975	159.826	134.021	1765.59
ssc-mir-29c	ssc-miR-29c	chr9:135019691..135019712:+	TAGCACCATTTGAAATCGGTTA	194.881	136.848	549.496	158.844	69.2417	139.451	518.896	24.8762	115.602	197.358	160.272	136.167	131.523	2338.57
ssc-mir-29b-2	ssc-miR-29b	chr9:135019130..135019152:+	TAGCACCATTTGAAATCAGTGTT	8.0287	7.21786	17.8437	7.4119	5.34167	7.79524	20.2651	1.07619	5.72381	6.1131	7.87738	5.42262	4.25595	96.3444
ssc-mir-29b-1	ssc-miR-29b	chr18:18039679..18039701:+	TAGCACCATTTGAAATCAGTGTT	8.0287	7.21786	17.8437	7.4119	5.34167	7.79524	20.2651	1.07619	5.72381	6.1131	7.87738	5.42262	4.25595	96.3444
ssc-mir-29a	ssc-miR-29a	chr18:18040083..18040105:+	CTAGCACCATCTGAAATCGGTTA	230.618	155.815	628.496	192.344	81.325	160.284	610.789	34.9762	145.685	231.191	197.022	172.417	157.073	2767.42
ssc-mir-296	ssc-miR-296-3p	chr17:58970327..58970347:-	AGGGTTGGGCGGAGGCTTTCC	62.2778	76.5	22.0833	61.5	94.75	39.75	54.6	35.8333	48.7	27.5333	81.5833	139.5	65	747.333
ssc-mir-296	ssc-miR-296-5p	chr17:58970362..58970382:-	GAGGGCCCCCCCCAATCCTGT	0.375926	1.01667	1.5	0	0	0	0.761111	0	0	0	0	0.333333	0.9	4.51111
ssc-mir-28	ssc-miR-28-3p	chr13:126282220..126282241:+	cactagattgtgagctcctgga	57.7289	62.9857	88.8266	39.606	53.1298	27.9302	169.128	15.3532	40.4413	43.7571	30.7357	68.4873	52.3655	692.746
ssc-mir-28	ssc-miR-28-5p	chr13:126282180..126282201:+	aaggagctcacagtctattgag	0.4125	0	0	0.1	3.5	0	1.35	0	0	0	0	0	0	4.95
ssc-mir-27b	ssc-miR-27b-3p	chr10:27079971..27079991:-	TTCACAGTGGCTAAGTTCTGC	1641.29	2060.71	2175.37	1072.83	1238.48	976.692	3337.02	385.381	1308.03	1907.57	1253.19	2435.74	1544.47	19695.5
ssc-mir-27b	ssc-miR-27b-5p	chr10:27080011..27080033:-	AGAGCTTAGCTGATTGGTGAACA	8.95833	9	11	3	14	11	13	3	10	6	7	14.5	6	107.5
ssc-mir-27a	ssc-miR-27a	chr2:65308347..65308367:+	TTCACAGTGGCTAAGTTCCGC	1571.34	1967.48	2069.17	1033.67	1193.59	936.131	3203.02	361.131	1234.53	1814.51	1235.02	2336.46	1471.37	18856.1
ssc-mir-2483	ssc-miR-2483	chrX:102636099..102636120:-	aaacatctggttggttgagaga	0.380787	0	0	0	1	0	1.5	0	0	0.5	0	1.33333	0.236111	4.56944
ssc-mir-24-2	ssc-miR-24-3p	chr10:27079424..27079445:-	TGGCTCAGTTCAGCAGGAACAG	10.4782	12.0552	23.1024	3.74167	10.7056	4.775	17.1933	2.75	8.95079	9.29365	2.625	24.5802	5.96627	125.739
ssc-mir-24-2	ssc-miR-24-2-5p	chr10:27079461..27079483:-	GTGCCTACTGAGCTGATATCAGT	0.390377	0.142857	2.375	0	1	0	0.333333	0	0	0	0	0.833333	0	4.68452
ssc-mir-2411	ssc-miR-2411	chr4:95486833..95486854:-	TGGAGTGACTGTCAGATGCAGC	0.277778	0	0	0	1.33333	0	1	0	1	0	0	0	0	3.33333
ssc-mir-2411	ssc-miR-2411	chr4:95486833..95486854:-	TGGAGTGACTGTCAGATGCAGC	0.277778	0	0	0	1.33333	0	1	0	1	0	0	0	0	3.33333
ssc-mir-24-1	ssc-miR-24-1-5p	chr2:65308464..65308487:+	GTGCCTACTGAGCTGAAACACAGT	15.8278	16	20.2	2	17.2	7	31.2	5	16.5	14	8.83333	44	8	189.933
ssc-mir-24-1	ssc-miR-24-3p	chr2:65308502..65308523:+	TGGCTCAGTTCAGCAGGAACAG	10.4782	12.0552	23.1024	3.74167	10.7056	4.775	17.1933	2.75	8.95079	9.29365	2.625	24.5802	5.96627	125.739
ssc-mir-23b	ssc-miR-23b	chr10:27080206..27080227:-	ATCACATTGCCAGGGATTACCA	195.567	151.537	286.682	166.812	157.393	152.247	279.386	32.6425	221.535	195.462	206.933	393.04	103.134	2346.8
ssc-mir-23a	ssc-miR-23a	chr2:65308158..65308178:+	ATCACATTGCCAGGGATTTCC	198.105	163.394	294.799	164.562	157.227	151.197	280.469	32.3425	223.868	191.962	209.133	398.707	109.598	2377.26
ssc-mir-2320	ssc-miR-2320-5p	chr6:65301291..65301312:-	TGGCACAGGGTCCAGCTGTCGG	48.9292	48	23.25	24.3333	109.333	21.5	67.5	21.3333	38.5	41.4	29.8333	139.333	22.8333	587.15
ssc-mir-2320	ssc-miR-2320-3p	chr6:65301252..65301272:-	CGATGATGGTCCCTGTGTTTG	8.60913	14.25	10.6833	10.5333	9.08333	1.58333	20.3167	1.66667	7.5	3.91667	4.86667	14.1762	4.73333	103.31
ssc-mir-224	ssc-miR-224	chrX:123283478..123283500:-	CAAGTCACTAGTGGTTCCGTTTA	0.0833333	0	0	0	0	0	1	0	0	0	0	0	0	1
ssc-mir-222	ssc-miR-222	chrX:40571814..40571837:-	AGCTACATCTGGCTACTGGGTCTC	273.886	253.5	368.819	148	101	208	943.321	93.25	186.5	248.417	232.25	229.95	273.625	3286.63
ssc-mir-221	ssc-miR-221-3p	chrX:40571073..40571094:-	AGCTACATTGTCTGCTGGGTTT	345.883	383.786	330.518	300.548	234.786	420.357	729.909	117.387	282.397	391.601	342.905	387.744	228.661	4150.6
ssc-mir-221	ssc-miR-221-5p	chrX:40571109..40571134:-	ACCTGGCATACAATGTAGATTTCTGT	6.91944	3	19.8333	0	3.5	9	18.7	0	4	11.5	2	8.5	3	83.0333
ssc-mir-219a	ssc-miR-219a	chr7:25250890..25250911:+	AGAGTTGAGTCTGGACGTCCCG	4.14352	3	8.22222	3	3.125	3.25	6	3	3.125	2	4	7	4	49.7222
ssc-mir-218b	ssc-miR-218b	chr16:55115936..55115957:+	TTGTGCTTGATCTAACCATGTG	0.75	0.5	0.5	2	0.5	2	0	0	1	1	0	1.5	0	9
ssc-mir-218-1	ssc-miR-218-5p	chr8:15047612..15047632:+	TTGTGCTTGATCTAACCATGT	0.75	0.5	0.5	2	0.5	2	0	0	1	1	0	1.5	0	9
ssc-mir-216-1	ssc-miR-216	chr3:85334541..85334563:+	TAATCTCAGCTGGCAACTGTGAG	0.0833333	0	0	0	0	0	0	0	0	1	0	0	0	1
ssc-mir-215	ssc-miR-215	chr10:9704662..9704682:-	ATGACCTATGAATTGACAGAC	233.968	393.645	271.895	129.476	92.2266	75.5988	357.938	43.0226	155.981	218.973	706.119	147.955	214.786	2807.62
ssc-mir-215	ssc-miR-215	chr10:9704662..9704682:-	ATGACCTATGAATTGACAGAC	233.968	393.645	271.895	129.476	92.2266	75.5988	357.938	43.0226	155.981	218.973	706.119	147.955	214.786	2807.62
ssc-mir-214	ssc-miR-214	chr9:114528011..114528031:-	ACAGCAGGCACAGACAGGCAG	3.83972	9.04643	6.90952	0.125	2.66667	4.66667	2.60119	1.17857	3.14286	8.05952	2.14286	2.31111	3.22619	46.0766
ssc-mir-212	ssc-miR-212	chr12:48163103..48163125:-	ACCTTGGCTCTAGACTGCTTACT	1.125	0	3	2	0	0	1	2	0	0	4.5	1	0	13.5
ssc-mir-210	ssc-miR-210	chr2:335278..335299:-	CTGTGCGTGTGACAGCGGCTGA	13.0361	21.9833	7.5	15.75	11.75	12.45	19.75	5.45	9.2	6.95	12.25	13.75	19.65	156.433
ssc-mir-21	ssc-miR-21	chr12:36065284..36065305:+	TAGCTTATCAGACTGATGTTGA	2723.86	3201.14	2218.52	3295.1	2222.67	2045.95	3283.97	611.458	2392.23	2745.11	3385.4	5034.81	2249.98	32686.3
ssc-mir-20b-1	ssc-miR-20b	chrX:110114027..110114049:-	CAAAGTGCTCACAGTGCAGGTAG	31.6156	35.0583	38.225	39.3929	18.8083	34.7083	60.3389	5.28333	24.1833	33.8667	40.0611	30.0333	19.4278	379.387
ssc-mir-20a	ssc-miR-20a	chr11:60735116..60735137:+	TAAAGTGCTTATAGTGCAGGTA	53.9188	60.775	109.542	50.2556	31.7417	48.7	99.8056	9.53333	34.0833	52.6667	58.4444	54.5333	36.9444	647.025
ssc-mir-208b	ssc-miR-208b	chr7:75667830..75667851:+	ATAAGACGAACAAAAGGTTTGT	0.166667	2	0	0	0	0	0	0	0	0	0	0	0	2
ssc-mir-205	ssc-miR-205	chr9:133517119..133517140:-	TCCTTCATTCCACCGGAGTCTG	10.4736	3.5	0.45	22.2	20.2	26.4	1	0	0	3.66667	45.2667	2	1	125.683
ssc-mir-204	ssc-miR-204	chr1:224065550..224065571:-	TTCCCTTTGTCATCCTATGCCT	1.86812	0.361111	0.211111	4.91905	2.04444	5.65556	0.322222	0	2.07778	0.277778	4.93175	1.35	0.266667	22.4175
ssc-mir-19b-2	ssc-miR-19b	chrX:110113862..110113884:-	TGTGCAAATCCATGCAAAACTGA	295.113	192.167	510.048	394.887	198.176	299.145	418.975	35.9583	146.015	221.288	617.464	365.461	141.767	3541.35
ssc-mir-19b-1	ssc-miR-19b	chr11:60735289..60735311:+	TGTGCAAATCCATGCAAAACTGA	295.099	191.333	510.048	395.22	198.176	299.145	418.975	35.9583	146.015	221.621	617.131	365.461	142.1	3541.18
ssc-mir-19a	ssc-miR-19a	chr11:60734987..60735009:+	TGTGCAAATCTATGCAAAACTGA	292.961	190.167	503.548	392.354	195.076	298.812	418.792	36.625	146.015	220.288	612.131	361.128	140.6	3515.53
ssc-mir-199b	ssc-miR-199b-3p	chr1:268691527..268691548:-	TACAGTAGTCTGCACATTGGTT	200.77	111.912	250.035	189.769	196.444	249.931	74.5512	36.854	155.729	514.263	107.363	402.939	119.444	2409.23
ssc-mir-199b	ssc-miR-199b-5p	chr1:268691565..268691586:-	CCCAGTGTTTAGACTATCTGTT	75.7891	33.5	102.783	114.367	59.5	67.5095	21	26.5	61.5	190.714	46.2857	151.667	34.1429	909.469
ssc-mir-199a-2	ssc-miR-199a-3p	chr2:69558059..69558080:-	ACAGTAGTCTGCACATTGGTTA	201.02	111.912	250.035	189.769	196.444	249.931	74.5512	36.854	155.729	514.263	109.363	402.939	120.444	2412.23
ssc-mir-199a-2	ssc-miR-199a-5p	chr2:69558099..69558121:-	CCCAGTGTTCAGACTACCTGTTC	24.6425	8.51786	30.95	22.0333	21.1667	31.8333	6	5.75	25.625	74.3333	15	41.625	12.875	295.71
ssc-mir-199a-1	ssc-miR-199a-3p	chr9:114533790..114533811:-	ACAGTAGTCTGCACATTGGTTA	200.77	111.912	250.035	189.769	196.444	249.931	74.5512	36.854	155.729	514.263	107.363	402.939	119.444	2409.23
ssc-mir-199a-1	ssc-miR-199a-5p	chr9:114533828..114533850:-	CCCAGTGTTCAGACTACCTGTTC	24.6425	8.51786	30.95	22.0333	21.1667	31.8333	6	5.75	25.625	74.3333	15	41.625	12.875	295.71
ssc-mir-196b-2	ssc-miR-196b-5p	chr18:45404329..45404350:+	TAGGTAGTTTCCTGTTGTTGGG	1.58618	2.33333	1.41667	0.517857	1.875	0.333333	5.69722	1.26786	1.75	0.25	0.875	2.34286	0.375	19.0341
ssc-mir-196b-1	ssc-miR-196b-5p	chr18:45404329..45404350:+	TAGGTAGTTTCCTGTTGTTGGG	1.58618	2.33333	1.41667	0.517857	1.875	0.333333	5.69722	1.26786	1.75	0.25	0.875	2.34286	0.375	19.0341
ssc-mir-196a-2	ssc-miR-196a	chr5:19204463..19204484:+	TAGGTAGTTTCATGTTGTTGGG	1.61396	2.33333	1.41667	0.517857	1.875	0.333333	5.69722	1.60119	1.75	0.25	0.875	2.34286	0.375	19.3675
ssc-mir-196a-1	ssc-miR-196a	chr12:24886364..24886385:-	TAGGTAGTTTCATGTTGTTGGG	1.40562	1.33333	1.41667	0.517857	1.875	0.333333	5.19722	0.60119	1.75	0.25	0.875	2.34286	0.375	16.8675
ssc-mir-195	ssc-miR-195	chr12:52422083..52422103:-	TAGCAGCACAGAAATATTGGC	92.1135	88.2679	222.414	67.5833	44	88.5	220.667	14.5417	38.3333	101.819	88.2357	75.5833	55.4167	1105.36
ssc-mir-194b	ssc-miR-194b-5p	chr10:9704956..9704977:-	TGTAACAGCGACTCCATGTGGA	8.92361	3.5	3.5	3.83333	1	1	4.41667	1	0	8.25	76.0833	3	1.5	107.083
ssc-mir-194b	ssc-miR-194b-5p	chr10:9704956..9704977:-	TGTAACAGCGACTCCATGTGGA	8.92361	3.5	3.5	3.83333	1	1	4.41667	1	0	8.25	76.0833	3	1.5	107.083
ssc-mir-194b	ssc-miR-194b-3p	chr10:9704920..9704941:-	CCAGTGGAGATGCTGTTACCTT	0.0104167	0	0	0	0	0	0	0	0	0	0	0	0.125	0.125
ssc-mir-194b	ssc-miR-194b-3p	chr10:9704920..9704941:-	CCAGTGGAGATGCTGTTACCTT	0.0104167	0	0	0	0	0	0	0	0	0	0	0	0.125	0.125
ssc-mir-194a	ssc-miR-194a	chr2:7285476..7285496:+	TGTAACAGCAACTCCATGTGG	7.00694	3.5	2.5	3.83333	1	1	4.41667	1	0	7.25	55.0833	3	1.5	84.0833
ssc-mir-193a	ssc-miR-193a-3p	chr12:43336978..43336999:-	AACTGGCCTACAAAGTCCCAGT	1.79167	0	0	6	1	4	4	0	1	2	1	2.5	0	21.5
ssc-mir-193a	ssc-miR-193a-5p	chr12:43337012..43337033:-	TGGGTCTTTGCGGGCGAGATGA	0.0416667	0	0	0	0.5	0	0	0	0	0	0	0	0	0.5
ssc-mir-192	ssc-miR-192	chr2:7285677..7285697:+	CTGACCTATGAATTGACAGCC	238.422	419.481	267.32	138.389	95.9349	73.6607	353.212	50.356	170.302	232.223	683.796	153.048	223.34	2861.06
ssc-mir-191	ssc-miR-191	chr13:31655533..31655555:-	CAACGGAATCCCAAAAGCAGCTG	12353.8	11896.8	24870.7	8022.17	7227.89	7270.16	36062.3	4458.66	7720.25	10296.7	8667.11	10703.3	11049.4	148246
ssc-mir-190b	ssc-miR-190b	chr4:95540616..95540637:+	TGATATGTTTGATATTGGGTTG	1.25	1	2	0	0	1	0	0	0	8	3	0	0	15
ssc-mir-190a	ssc-miR-190a	chr1:109225436..109225456:-	TGATATGTTTGATATATTAGG	2.38889	3.83333	1.33333	6.66667	0	0	1.33333	0	0	0.5	7	3	5	28.6667
ssc-mir-18b	ssc-miR-18b	chrX:110114274..110114296:-	TAAGGTGCATCTAGTGCAGTTAG	4.46389	2.83333	9.33333	2	2	2.66667	12.7333	0.5	3.16667	4.25	5.16667	3.83333	5.08333	53.5667
ssc-mir-18a	ssc-miR-18a	chr11:60734804..60734825:+	TAAGGTGCATCTAGTGCAGATA	4.46389	2.83333	9.33333	2	2	2.66667	12.7333	0.5	3.16667	4.25	5.16667	3.83333	5.08333	53.5667
ssc-mir-186	ssc-miR-186	chr6:141943342..141943364:+	CAAAGAATTCTCCTTTTGGGCTT	2523.96	3419.62	3358.89	1961.84	1544.35	1795.02	5351.72	951.787	2029.93	2223.26	2050.88	2792.02	2808.22	30287.5
ssc-mir-185	ssc-miR-185	chr14:51449913..51449934:+	TGGAGAGAAAGGCAGTTCCTGA	0.188889	0.4	0	0	0.4	0	0.2	0.5	0.166667	0	0.6	0	0	2.26667
ssc-mir-184	ssc-miR-184	chr7:48345068..48345089:+	TGGACGGAGAACTGATAAGGGT	1.45833	0	1	0	1	1	1.5	0	6.5	3	1	1.5	1	17.5
ssc-mir-1839	ssc-miR-1839-5p	chr7:52196824..52196845:-	AAGGTAGATAGAACAGGTCTTG	1	2	0	1	1	0.333333	0	2	0	0.25	0	2.41667	3	12
ssc-mir-183	ssc-miR-183	chr18:18982274..18982296:+	TATGGCACTGGTAGAATTCACTG	8.59821	10	6.78571	1	7.5	6	31.25	4	4	13.8929	8.75	8	2	103.179
ssc-mir-182	ssc-miR-182	chr18:18986840..18986863:+	TTTGGCAATGGTAGAACTCACACT	927.851	958.73	709.004	524.903	2245.69	266.143	1280.07	253.597	983.696	379.645	229.294	3053.6	249.833	11134.2
ssc-mir-181d	ssc-miR-181d-5p	chr2:65279821..65279844:-	AACATTCATTGTTGTCGGTGGGTT	564.269	820.688	236.968	636.444	586.044	634.35	473.675	216.961	467.367	311.305	853.926	834.229	699.265	6771.22
ssc-mir-181d	ssc-miR-181d-3p	chr2:65279782..65279803:-	CCCACCGAGGGATGAATGTCAC	0.0277778	0	0	0	0	0	0	0	0	0	0.333333	0	0	0.333333
ssc-mir-181c	ssc-miR-181c	chr2:65280001..65280022:-	AACATTCAACCTGTCGGTGAGT	340.306	470.333	144	212.167	642	151.667	306.333	73.3333	296.333	211	251	1065.5	260	4083.67
ssc-mir-181b-2	ssc-miR-181b	chr1:265499123..265499146:+	AACATTCATTGCTGTCGGTGGGTT	860.697	1334.37	392.499	972.687	750.01	967.216	778.295	354.483	752.061	500.51	1199	1147.39	1179.84	10328.4
ssc-mir-181b-1	ssc-miR-181b	chr10:21696538..21696561:-	AACATTCATTGCTGTCGGTGGGTT	860.316	1336.87	391.356	974.687	748.51	965.716	777.295	354.983	750.461	499.01	1201	1142.89	1181.01	10323.8
ssc-mir-181a-2	ssc-miR-181a	chr1:265497258..265497281:+	AACATTCAACGCTGTCGGTGAGTT	15900	21952.3	8658.71	19840.6	11299.4	16659.4	16396.9	5758	13448.7	10213.8	23710.1	19649	23212.7	190800
ssc-mir-181a-1	ssc-miR-181a	chr10:21696711..21696734:-	AACATTCAACGCTGTCGGTGAGTT	15899.9	21952.3	8658.71	19840.6	11299.4	16659.4	16395.9	5758	13448.7	10213.8	23710.1	19649	23212.7	190799
ssc-mir-17	ssc-miR-17-5p	chr11:60734665..60734687:+	CAAAGTGCTTACAGTGCAGGTAG	52.94	49.3917	92.6179	54.4762	30.3917	54.2917	100.172	9.11667	39.1833	50.0333	61.8111	54.3667	39.4278	635.28
ssc-mir-17	ssc-miR-17-3p	chr11:60734703..60734724:+	ACTGCAGTGAAGGCACTTGTAG	17.704	19.2083	30.5179	30.2778	10.8611	7.22222	34.2778	7.11111	18.3611	16.2222	9.35	13.2278	15.8111	212.448
ssc-mir-16-1	ssc-miR-16	chr13:100083336..100083357:+	TAGCAGCACGTAAATATTGGCG	2338.57	3937.93	2396.5	2147.58	1400.33	2019.53	3679.72	527.542	1534.08	2431.59	2745.9	2972.25	2269.92	28062.9
ssc-mir-15b	ssc-miR-15b	chr13:100083191..100083212:+	TAGCAGCACATCATGGTTTACA	76.4831	57.2	102.867	83.2	64.6111	63.7	133.761	20.9333	50.8	88.6111	118.014	72.6	61.5	917.797
ssc-mir-155	ssc-miR-155-5p	chr13:189138832..189138853:+	TTAATGCTAATTGTGATAGGGG	72.9806	61.5	154.7	48.4667	55	66.1	161.767	5	51	79.8	92.4333	64.5	35.5	875.767
ssc-mir-152	ssc-miR-152	chr12:24292264..24292284:-	TCAGTGCATGACAGAACTTGG	12.4722	26.0833	15.25	6.25	16.3333	9.33333	16.3333	4.83333	9.08333	14.3333	8.08333	11.25	12.5	149.667
ssc-mir-150-1	ssc-miR-150	chr6:54580957..54580978:-	TCTCCCAACCCTTGTACCAGTG	6037.14	2147.87	20194.9	2800.2	1197.2	3299.85	23744.1	1357.82	2964.85	5942.43	3449.62	2331.03	3015.78	72445.7
ssc-mir-149	ssc-miR-149	chr15:139474777..139474799:+	TCTGGCTCCGTGTCTTCACTCCC	15.2958	11.8	27.4667	35.0833	18.3333	14	19.5167	0.2	9.6	12.7	15.2	13.65	6	183.55
ssc-mir-148b	ssc-miR-148b-3p	chr5:19531038..19531059:+	TCAGTGCATCACAGAACTTTGT	1048.9	1264.81	1211.17	1017.47	1035.6	741.85	1452.44	286.5	719.711	1348.78	930.939	1733.47	844.05	12586.8
ssc-mir-148b	ssc-miR-148b-5p	chr5:19530999..19531021:+	GAAGTTCTGTTATACACTCAGGC	12.1056	20	6	14.9	7.33333	12	17.1667	0	10.8333	13.5	8.66667	26.8667	8	145.267
ssc-mir-148a	ssc-miR-148a-3p	chr18:46415256..46415277:+	TCAGTGCACTACAGAACTTTGT	1122.12	1320.64	1293.51	1172.55	1087.1	763.517	1646.34	345.417	777.794	1418.61	992.439	1769.13	878.4	13465.4
ssc-mir-148a	ssc-miR-148a-5p	chr18:46415218..46415239:+	AAAGTTCTGAGACACTCCGACT	20.0377	19.5	9.30952	25	19.5	11.3333	18.5	5	17.1667	20.9762	29.6667	48.5	16	240.452
ssc-mir-146b	ssc-miR-146b	chr14:113446874..113446894:+	TGAGAACTGAATTCCATAGGC	278.949	302.423	418.582	201.674	122.986	266.898	593.921	74.4381	188.327	257.735	434.305	228.552	257.554	3347.39
ssc-mir-146a	ssc-miR-146a-5p	chr16:63044307..63044328:-	TGAGAACTGAATTCCATGGGTT	700.003	758.517	1161.17	452.758	280.603	584.848	1610.54	192.557	480.411	650.601	1027.8	542.219	658.02	8400.04
ssc-mir-146a	ssc-miR-146a-5p	chr16:63044307..63044328:-	TGAGAACTGAATTCCATGGGTT	700.003	758.517	1161.17	452.758	280.603	584.848	1610.54	192.557	480.411	650.601	1027.8	542.219	658.02	8400.04
ssc-mir-146a	ssc-miR-146a-3p	chr16:63044271..63044292:-	CCTGTGAAGTTTAGTTCTTCAG	0.0166667	0	0	0.2	0	0	0	0	0	0	0	0	0	0.2
ssc-mir-146a	ssc-miR-146a-3p	chr16:63044271..63044292:-	CCTGTGAAGTTTAGTTCTTCAG	0.0166667	0	0	0.2	0	0	0	0	0	0	0	0	0	0.2
ssc-mir-1468	ssc-miR-1468	chrX:50337139..50337160:-	CTCCGTTTGCCTGTTTTGCTGA	337.359	805.575	254.233	150.6	119.017	136.133	668.567	148.45	285.017	262.033	177.367	519.55	521.767	4048.31
ssc-mir-145	ssc-miR-145-3p	chr2:150580179..150580200:+	GGATTCCTGGAAATACTGTTCT	0.961475	0.267857	2.11508	1.27183	1.14286	0.789683	0.47619	0.111111	0.93254	3.02183	0	0.821429	0.587302	11.5377
ssc-mir-145	ssc-miR-145-5p	chr2:150580141..150580164:+	GTCCAGTTTTCCCAGGAATCCCTT	0.0833333	0	0	0	0	0	0	0	0.666667	0	0	0.333333	0	1
ssc-mir-144	ssc-miR-144	chr12:45088968..45088986:-	TACAGTATAGATGATGTAC	5.82196	10.6111	1.28571	8.28571	8.7	3	7.92857	1	2.90476	11.7619	9.24286	3.14286	2	69.8635
ssc-mir-143	ssc-miR-143-3p	chr2:150578786..150578806:+	TGAGATGAAGCACTGTAGCTC	516.065	467.389	318.689	460.963	366.972	564.796	455.017	88.8222	842.005	884.917	344.556	1096.61	302.051	6192.78
ssc-mir-143	ssc-miR-143-5p	chr2:150578752..150578772:+	GGTGCAGTGCTGCATCTCTGG	0.458333	0	2.5	0	0	1	2	0	0	0	0	0	0	5.5
ssc-mir-142	ssc-miR-142-5p	chr12:34609426..34609446:-	CATAAAGTAGAAAGCACTACT	3742.09	2798.25	6808.76	3147.76	1725.67	2729.8	10044.3	953.546	2209.06	3257.64	3982.73	3395.36	3852.22	44905.1
ssc-mir-142	ssc-miR-142-3p	chr12:34609389..34609410:-	TGTAGTGTTTCCTACTTTATGG	628.857	435.767	754.933	660.842	435.158	539.6	1142.83	136.5	592.051	588.15	1059.58	744.033	456.833	7546.28
ssc-mir-139	ssc-miR-139-5p	chr9:7175354..7175375:-	TCTACAGTGCACGTGTCTCCAG	21.3313	18.5	29.5	13.5	30	1.5	38.5	2	26.5	19.5	20.1667	51.3095	5	255.976
ssc-mir-139	ssc-miR-139-3p	chr9:7175317..7175339:-	TGGAGACGCGGCCCTGTTGGAGT	0.833333	1	0	0	1	0	2	0	1	0	0	5	0	10
ssc-mir-138	ssc-miR-138	chr13:27450140..27450160:+	AGCTGGTGTTGTGAATCAGGC	0.789683	1.16667	1	3	0.666667	0.142857	0.5	0	0	0	1.5	0	1.5	9.47619
ssc-mir-136	ssc-miR-136	chr7:121711342..121711364:+	ACTCCATTTGTTTTGATGATGGA	0.770833	0	0	0	0.916667	2.25	0.333333	0.916667	0	1.91667	0.916667	1.33333	0.666667	9.25
ssc-mir-135-2	ssc-miR-135	chr5:86141240..86141262:-	TATGGCTTTTTATTCCTATGTGA	0.243056	0	0	0.583333	0.333333	1	0	0	0	0.333333	0.666667	0	0	2.91667
ssc-mir-135-1	ssc-miR-135	chr13:34441130..34441152:-	TATGGCTTTTTATTCCTATGTGA	0.243056	0	0	0.583333	0.333333	1	0	0	0	0.333333	0.666667	0	0	2.91667
ssc-mir-1343	ssc-miR-1343	chr2:26066344..26066365:-	CTCCTGGGGCCCGCACTCTCGC	8.125	5.66667	15.6667	7.5	6.5	5	26.3333	5.83333	3.33333	1.33333	6.5	8.33333	5.5	97.5
ssc-mir-133b	ssc-miR-133b	chr7:45980184..45980206:+	TTTGGTCCCCTTCAACCAGCTAT	10.4208	11.5333	14.0556	16.5111	9.4	29.5333	7.95	8.51667	8.6	5.18333	8.35	1.91667	3.5	125.05
ssc-mir-133a-2	ssc-miR-133a-3p	chr6:106998910..106998930:-	TTGGTCCCCTTCAACCAGCTG	10.5458	12.0333	14.0556	16.5111	9.4	30.0333	7.95	8.51667	9.1	5.18333	8.35	1.91667	3.5	126.55
ssc-mir-133a-2	ssc-miR-133a-5p	chr6:106998947..106998968:-	AGCTGGTAAAATGGAACCAAAT	0.958333	0	0	1	0.5	4	1.5	0	3	0	1	0.5	0	11.5
ssc-mir-133a-1	ssc-miR-133a-3p	chr17:61904841..61904861:+	TTGGTCCCCTTCAACCAGCTG	10.5458	12.0333	14.0556	16.5111	9.4	30.0333	7.95	8.51667	9.1	5.18333	8.35	1.91667	3.5	126.55
ssc-mir-133a-1	ssc-miR-133a-5p	chr17:61904803..61904824:+	AGCTGGTAAAATGGAACCAAAT	0.970238	0	0	1	0.5	4	1.5	0	3.14286	0	1	0.5	0	11.6429
ssc-mir-132	ssc-miR-132	chr12:48162635..48162656:-	TAACAGTCTACAGCCATGGTcg	25.9167	32	35.6667	27	16	25	49.5	5	12	14.75	30.9167	23.3333	39.8333	311
ssc-mir-130b	ssc-miR-130b	chr14:50245050..50245071:-	CAGTGCAATGATGAAAGGGCAT	41.3721	53.5313	39.848	32.0135	21.5083	31.7556	66.0206	11.6417	31.1345	33.827	58.3313	68.5313	48.3218	496.465
ssc-mir-130a	ssc-miR-130a	chr2:13296703..13296724:-	cagtgcaatgttaaaagggcat	9.6545	9.84802	10.1147	6.91071	6.54167	11.0556	13.604	1.89167	7.04286	14.6603	10.848	15.1647	8.17183	115.854
ssc-mir-1306	ssc-miR-1306-3p	chr14:51473965..51473985:+	ACGTTGGCTCTGGTGGTGATG	1.21528	3.8	0.933333	1.2	1.06667	0	4.15	0.4	0	0.2	0.5	2	0.333333	14.5833
ssc-mir-1306	ssc-miR-1306-5p	chr14:51473925..51473946:+	CCACCTCCCCTGCAAACGTCCA	4.93436	2.5	9.7619	2.33333	4.5	2.83333	17.0952	0.5	4.06944	4.66667	1.5	5.61905	3.83333	59.2123
ssc-mir-129b	ssc-miR-129b	chr18:20157266..20157286:-	CTTTTTGCGGTCTGGGCTTGC	0.479167	0	0	0	2.25	1	0	0	0	2.25	0.25	0	0	5.75
ssc-mir-129a	ssc-miR-129a-5p	chr2:18724269..18724289:-	CTTTTTGCGGTCTGGGCTTGC	0.479167	0	0	0	2.25	1	0	0	0	2.25	0.25	0	0	5.75
ssc-mir-129a	ssc-miR-129a-3p	chr2:18724226..18724247:-	AAGCCCTTACCCCAAAAAGCAT	0.138889	0	0	0.166667	0	0	0	0	0	0	1.5	0	0	1.66667
ssc-mir-1296	ssc-miR-1296-5p	chr14:66819756..66819777:-	TTAGGGCCCTGGCTCCATCTCC	1.18056	2.16667	0.833333	0.5	0	0	2.16667	0	0.5	0	4	4	0	14.1667
ssc-mir-1285	ssc-miR-1285	chr1:179457256..179457279:+	ctgggcaacatagcgagaccccgt	444.235	42.4262	736.193	912.48	511.135	342.342	104.249	15.1345	477.547	543.997	1081.58	533.327	30.4167	5330.82
ssc-mir-1285	ssc-miR-1285	chr1:179686400..179686423:-	ctgggcaacatagcgagaccccgt	444.235	42.4262	736.193	912.48	511.135	342.342	104.249	15.1345	477.547	543.997	1081.58	533.327	30.4167	5330.82
ssc-mir-128-2	ssc-miR-128	chr13:21038493..21038513:+	TCACAGTGAACCGGTCTCTTT	125.221	78.5667	110.944	265.183	106.183	160.633	180.05	19.5167	79.6	51.5667	279.433	131.387	39.5929	1502.66
ssc-mir-128-1	ssc-miR-128	chr15:16273569..16273589:-	TCACAGTGAACCGGTCTCTTT	126.43	79.5667	112.944	263.183	107.183	159.133	184.05	20.5167	82.6	52.5667	280.433	134.387	40.5929	1517.16
ssc-mir-127	ssc-miR-127	chr7:121709688..121709709:+	TCGGATCCGTCTGAGCTTGGCT	188.845	36	245	210.333	223.167	246.333	25.5	89.1667	201.167	414.811	117.167	339.167	118.333	2266.14
ssc-mir-126	ssc-miR-126-5p	chrUn_NW_018084833v1:1108739..1108759:-	CATTATTACTTTTGGTACGCG	4358.15	8077.28	8595.82	1573.27	1400.43	1713.27	12603.8	657	2443.77	4249.25	2198.1	5255.98	3529.83	52297.8
ssc-mir-126	ssc-miR-126-3p	chrUn_NW_018084833v1:1108701..1108722:-	TCGTACCGTGAGTAATAATGCG	618.292	1164.78	1067.63	248.2	248.917	254.083	1596.24	136.083	412.083	711.817	376.617	700.678	502.376	7419.51
ssc-mir-125b-1	ssc-miR-125b	chr9:49109485..49109506:-	TCCCTGAGACCCTAACTTGTGA	101.002	66.5298	231.758	50.3274	96.8131	41.8369	166.787	30.4131	73.4548	208.244	53.0147	135.456	57.3833	1212.02
ssc-mir-125a	ssc-miR-125a	chr6:58331613..58331635:-	TCCCTGAGACCCTTTAACCTGTG	523.676	409.4	1538.46	177.667	171.2	163.825	1538.24	169.333	287.211	899.911	208.329	355.192	365.35	6284.12
ssc-mir-1249-1	ssc-miR-1249	chr5:4187962..4187983:+	acgcccttcccccccttcttca	2.72361	0	5.5	7.83333	6.2	3.5	2.25	0	0.333333	0.166667	2.23333	4.66667	0	32.6833
ssc-mir-122	ssc-miR-122	chr1:162329824..162329846:-	TGGAGTGTGACAATGGTGTTTGT	0.416667	0	0	1	0	0	4	0	0	0	0	0	0	5
ssc-mir-10b	ssc-miR-10b	chr15:81951653..81951674:+	TACCCTGTAGAACCGAATTTGT	6039.12	8827.24	8780.11	3609.86	3412.72	3535.49	12647.6	1748.94	4814.85	6520.22	3126.74	9406.35	6039.22	72469.4
ssc-mir-10a	ssc-miR-10a-5p	chr12:24833694..24833715:-	TACCCTGTAGATCCGAATTTGT	6008.86	8760.55	8721.77	3590.64	3395.72	3537.23	12584.5	1738.44	4787.3	6501.05	3104.07	9366.58	6018.46	72106.3
ssc-mir-10a	ssc-miR-10a-3p	chr12:24833654..24833674:-	CAAATTCGTATCTAGGGGAAT	1.275	1.33333	0	0.2	3	1.33333	8.1	0	0	1.33333	0	0	0	15.3
ssc-mir-107	ssc-miR-107	chr14:101420756..101420778:-	AGCAGCATTGTACAGGGCTATCA	181.544	249.524	187.122	179.639	150.193	109.898	270.563	48.6012	149.718	153.123	172.045	337.786	170.314	2178.53
ssc-mir-106a	ssc-miR-106a	chrX:110114433..110114456:-	AAAAGTGCTTACAGTGCAGGTAGC	46.7803	44.975	84.7845	47.6429	25.225	44.7917	91.0056	8.28333	33.0167	43.7	53.6444	51.0333	33.2611	561.363
ssc-mir-103-2	ssc-miR-103	chr17:31808848..31808870:-	AGCAGCATTGTACAGGGCTATGA	189.474	258.857	193.622	184.306	153.193	113.898	292.23	50.1012	153.718	160.956	177.879	350.786	184.148	2273.69
ssc-mir-103-1	ssc-miR-103	chr16:55329491..55329513:+	AGCAGCATTGTACAGGGCTATGA	189.308	258.857	193.622	186.306	153.193	113.898	289.23	50.1012	152.718	160.956	177.879	350.786	184.148	2271.69
ssc-mir-101-2	ssc-miR-101	chr6:147330940..147330960:+	TACAGTACTGTGATAACTGAA	193.648	153.333	134.1	255.018	214.271	179.026	214.051	30.65	145.625	164.085	297.902	383.51	152.211	2323.78
ssc-mir-101-1	ssc-miR-101	chr1:217152799..217152819:-	TACAGTACTGTGATAACTGAA	193.565	153.333	134.1	255.018	214.271	179.026	213.051	30.65	145.625	164.085	297.902	383.51	152.211	2322.78
ssc-mir-100	ssc-miR-100	chr9:49157952..49157973:-	AACCCGTAGATCCGAACTTGTG	516.697	336.317	1326.72	318.31	464.771	225.071	904.918	151.935	378.002	939.211	287.1	616.523	251.483	6200.36
ssc-let-7i	ssc-let-7i	chr5:27252807..27252825:+	TGAGGTAGTAGTTTGTGCT	648.162	773.302	608.242	765.798	610.28	553.739	609.43	146.237	545.654	552.461	737.99	1351.6	523.212	7777.95
ssc-let-7g	ssc-let-7g	chr13:34406195..34406216:-	TGAGGTAGTAGTTTGTACAGTT	1866.38	2736.23	1995.44	2083.54	1232.21	1750	2275.02	417.735	1515.7	1573.24	2222.43	2841.97	1753.06	22396.6
ssc-let-7f-2	ssc-let-7f	chr3:43466044..43466065:+	TGAGGTAGTAGATTGTATAGTT	1696.95	2501	1859.51	1900.93	1165.87	1552.05	2237.96	374.398	1423.31	1432.63	1950.5	2434.85	1530.38	20363.4
ssc-let-7f-1	ssc-let-7f	chrX:46303299..46303320:-	TGAGGTAGTAGATTGTATAGTT	1707.02	2511.77	1875.87	1910.53	1171.18	1564.93	2245.53	379.048	1429.42	1443.05	1965.18	2451.51	1536.18	20484.2
ssc-let-7e	ssc-let-7e	chr6:58332091..58332112:-	TGAGGTAGGAGGTTGTATAGTT	325.937	509.937	329.477	222.992	257.882	371.954	468.148	93.1151	328.506	317.826	257.046	487.322	267.034	3911.24
ssc-let-7d	ssc-let-7d-5p	chr3:43468511..43468532:+	AGAGGTAGTAGGTTGCATAGTT	248.604	386.443	367.556	177.396	157.501	217.729	490.652	68.0202	176.281	215.845	175.577	302.162	248.085	2983.25
ssc-let-7d	ssc-let-7d-3p	chr3:43468565..43468586:+	CTATACGACCTGCTGCCTTTCT	59.8749	69.4778	98.9802	28.4472	38.9762	27.9167	209.15	36.6429	28.5	32.4901	35.3929	68	44.525	718.498
ssc-let-7c	ssc-let-7c	chr13:181303224..181303245:+	TGAGGTAGTAGGTTGTATGGTT	1501.64	2290.41	1528.78	1628.36	1080.71	1416.55	1943.42	341.104	1300.99	1282.75	1716.31	2116.4	1373.9	18019.7
ssc-let-7a-2	ssc-let-7a	chr3:43465677..43465698:+	TGAGGTAGTAGGTTGTATAGTT	1863.21	2717.24	2068.4	2031.97	1307.39	1703.34	2469.6	429.434	1584.13	1592.62	2100.84	2673.6	1679.98	22358.5
ssc-let-7a-1	ssc-let-7a	chr9:49152637..49152658:-	tgaggtagtaggttgtatagtt	1865.64	2721.72	2068.24	2028.97	1306.75	1707.17	2475.77	431.934	1590.38	1594.28	2106.62	2673.23	1682.61	22387.7
rr998876-1a	rr998876-1a-5p-miR	chr6:12371930..12371949:+	ACCAGGCTGTCAGATCACCC	0.375	0	1.16667	0	0.333333	0	0.666667	0	0.5	0	1.83333	0	0	4.5
rr998876-1a	rr998876-1a-3p-miR	chr6:12371975..12371995:+	TGGGTGAGCTGGTGGCACTGG	0.0119048	0	0	0	0	0	0	0	0	0	0	0.142857	0	0.142857
rr998068-1a	rr998068-1a-5p-miR	chr6:10721258..10721278:-	TGAAGATGGCATGCACTCCCT	0.544444	0	0	2	0	0.333333	0	0	0	4	0.2	0	0	6.53333
rr997071-1a	rr997071-1a-5p-miR	chr6:9488544..9488563:-	TGCTTGGGGAACGTCTGGCC	0.219444	0.5	0.2	0.111111	0.3	0.2	0	0	0	0.111111	0	1.21111	0	2.63333
rr994242-2a	rr994242-2a-5p-miR	chr6:6875143..6875165:-	ACTGGTCCTGCTGACCTCTGCCC	4.40979	3.33333	4.75	2	0.5	0.753968	18.8333	2.83333	1	5.33333	0	5.06349	8.51667	52.9175
rr994242-2a	rr994242-2a-3p-miR	chr6:6875120..6875140:-	AGGACAGGGGTCTGCACGGCC	2.34167	2	7	2	0	1	2.43333	0	0.5	1.5	2.33333	7.5	1.83333	28.1
rr990085-1a	rr990085-1a-5p-miR	chr6:3408945..3408965:-	AACTCTCTGTCTGTCAGCTGC	0.209325	1.08333	0	0.428571	0	0	0	0	0	0	0	1	0	2.5119
rr990085-1a	rr990085-1a-3p-miR	chr6:3408916..3408938:-	TTGGCAGGTGAGAGGCAGAGAGC	0.0277778	0	0	0	0.333333	0	0	0	0	0	0	0	0	0.333333
rr985778-1a	rr985778-1a-5p-miR	chr6:1672120..1672141:+	CGGCCTGAGCTGGACTTGGCAC	1.44444	2	3.72222	2.11111	0	0	3	3.5	0	1	2	0	0	17.3333
rr982697-1a	rr982697-1a-3p-miR	chr6:968178..968198:-	CGTGGAGCAGCCTGTGGCCCC	0.17047	0.666667	0.333333	0	0	0.111111	0.142857	0	0	0.458333	0	0.111111	0.222222	2.04563
rr980747-1b	rr980747-1b-5p-miR	chr6:354778..354799:+	CGGGGCCACTCTGATCCGGGCC	0.930556	0	1	0.333333	1	0.583333	0	0	0	5.25	1.5	1.5	0	11.1667
rr980747-1b	rr980747-1b-3p-miR	chr6:354810..354828:+	GGCTCAGGTCAGGGGTCCC	0.0208333	0	0.25	0	0	0	0	0	0	0	0	0	0	0.25
rr978654-1a	rr978654-1a-3p-miR	chr7:121021808..121021830:+	tctcacacagaaatcgcacccgt	474.874	296.292	1491.22	170.311	177	211.344	1745.7	137.467	253.144	348.744	221.4	293.2	352.667	5698.49
rr978654-1a	rr978654-1a-5p-miR	chr7:121021767..121021791:+	agggtgctatctgtgactgagggac	61.1738	75.1833	51.6667	51.0333	88	29.5	148.183	29.5	50.2	30.8667	31.3667	76.8857	71.7	734.086
rr978654-1a	rr978654-1a-split-split	chr7:121021780..121021798:+	tgactgagggacatggcgc	0.333333	0	1	0	0	0	0	1	0	0	0	2	0	4
rr9754-1a	rr9754-1a-5p-miR	chr3:4160516..4160537:-	AGAGAACTGAGCGGTCTGAACC	6.51389	2	9	4	5	2.16667	7	5	11	8	3	15	7	78.1667
rr968459-1a	rr968459-1a-3p-miR	chr7:111168918..111168938:-	CCCGGTCGCTTTGGGCTTGCC	1.69444	1	2	2.33333	2	2	3	0	2	0	1	3	2	20.3333
rr96761-1a	rr96761-1a-5p-miR	chr3:113605720..113605740:+	CGGATCATCCCCAGTTGCTCC	0.430556	0.333333	0.666667	0	3	0.666667	0	0	0	0	0.5	0	0	5.16667
rr964697-1a	rr964697-1a-5p-miR	chr7:100449241..100449261:-	CGGGCTGCAGATGTCTGACCC	2.11786	8.34286	3	0	4	1	0	1	1	2	1	2.78571	1.28571	25.4143
rr964697-1a	rr964697-1a-3p-miR	chr7:100449208..100449229:-	AGGGGCCGGGCGTCTGGAGCCC	0.221065	1.54167	0	0.166667	0.166667	0	0.111111	0	0	0	0	0.666667	0	2.65278
rr961057-1a	rr961057-1a-5p-miR	chr7:96253901..96253922:+	GGAGAAGCTGGGCACTCTGGGG	2.92269	2.94444	2.9	2	10.8111	0	0.333333	0	0	3.5	2	10.5833	0	35.0722
rr960964-1a	rr960964-1a-3p-miR	chr7:96352801..96352821:-	TCTGAAGCACTTCACCAAGGA	0.350198	0	1	0	0	0	0	0	0	0	0	3.20238	0	4.20238
rr957204-1a	rr957204-1a-3p-miR	chr7:91557473..91557493:-	CGAGGGTCCTCTGAGCAGGGG	1.20635	0.2	3.66667	0.4	1.1	1.80952	0.333333	0	0.2	1.63333	0.333333	4.6	0.2	14.4762
rr955445-1a	rr955445-1a-3p-miR	chr7:88584635..88584656:+	CCTGCTTAGACTAGATCCTGGC	3.20833	6.75	5.58333	3.41667	1.5	2.75	3.91667	2.16667	1.16667	4	1.25	5.16667	0.833333	38.5
rr950682-1a	rr950682-1a-5p-miR	chr7:78046246..78046266:-	CAGCAGATGGTCTCCATGGGC	0.322222	0	1	1.66667	0.333333	0	0	0.333333	0	0.333333	0.2	0	0	3.86667
rr949437-1a	rr949437-1a-5p-miR	chr7:76064760..76064777:+	cgcgccgcgcccccaccc	0.105556	0.111111	0.1	0.125	0	0	0.125	0	0.291667	0	0	0.513889	0	1.26667
rr94924-1b	rr94924-1b-5p-miR	chr3:112034529..112034549:-	TCCTGGAGGACCGGCTTCACC	1.06713	2.26111	1.06111	0.861111	0.722222	1.02778	1.55556	0.111111	0	1.05556	0.666667	2.31667	1.16667	12.8056
rr943601-1a	rr943601-1a-3p-miR	chr7:63044232..63044253:-	CAAAACAGAGAATCAAGACTGA	0.912037	1.36667	0	1.03333	1.16667	0.25	0.666667	2.81111	1	1.5	0	0.816667	0.333333	10.9444
rr943601-1a	rr943601-1a-5p-miR	chr7:63044284..63044305:-	GGCCCTCAGTCTTGATTCTCTG	0.05	0	0	0.1	0	0	0	0	0	0	0.5	0	0	0.6
rr943599-1a	rr943599-1a-3p-miR	chr7:63044279..63044300:+	CAAAACAGAGAATCAAGACTGA	0.912037	1.36667	0	1.03333	1.16667	0.25	0.666667	2.81111	1	1.5	0	0.816667	0.333333	10.9444
rr943599-1a	rr943599-1a-5p-miR	chr7:63044227..63044248:+	GGCCCTCAGTCTTGATTCTCTG	0.05	0	0	0.1	0	0	0	0	0	0	0.5	0	0	0.6
rr942911-1a	rr942911-1a-3p-miR	chr7:61032559..61032579:+	AGCAGACTCTGGCCCTGGCCC	0.380291	0.277778	1.14286	0	0.166667	0	0.833333	0.166667	1.16667	0	0	0.333333	0.47619	4.56349
rr941732-1a	rr941732-1a-5p-miR	chr7:59460337..59460358:+	TCCGAGGAGGACCTGCAGGCCC	2.04583	2.29167	3.1	0.5	0.4	0.2	1.5	0.166667	0.2	4.325	0.366667	7.16667	4.33333	24.55
rr936216-1a	rr936216-1a-5p-miR	chr7:53673144..53673163:+	TGGGCAGACTGGCAGAGGCC	0.217824	0.566667	0.658333	0	0.416667	0.277778	0	0	0.111111	0.333333	0.25	0	0	2.61389
rr935859-1a	rr935859-1a-3p-miR	chr7:53471998..53472021:+	ACCGGCCTGTCCCACCTCCCACCC	4.16667	1	14	4	3	1	2	0.5	4	1	8.5	6	5	50
rr935396-1a	rr935396-1a-3p-miR	chr7:53082377..53082397:+	TGCAGTCCCCAGCTCTGGGCC	0.729101	0	0.5	1	0.4	0.466667	1.56667	0.166667	0.2	0.966667	0	3.48254	0	8.74921
rr933428-1a	rr933428-1a-5p-miR	chr7:50087476..50087496:+	TCTGGTTCTGTGACCCTGCCT	3.05324	1.4	3.1	3.11111	4.38333	2.36667	6.42778	0.4	3.31667	1.6	1.7	5.45	3.38333	36.6389
rr933428-1a	rr933428-1a-3p-miR	chr7:50087515..50087536:+	TAAGAGCATCTGAACCAGGGGT	0.909722	0.25	5	0	0	2	0.666667	1	0	0	0	2	0	10.9167
rr932853-1a	rr932853-1a-3p-miR	chr7:49790537..49790558:+	CAGAGGTTGAGCTCTTCCTGCC	0.508333	0	1.6	0	0	0.5	0	0	0.5	0	0	3.5	0	6.1
rr931451-1a	rr931451-1a-3p-miR	chr7:47902626..47902647:+	CCGGGACCAGTTGGAGCTGGAC	0.506944	1	2	1	0.5	0	0	0	0	1.58333	0	0	0	6.08333
rr926498-1a	rr926498-1a-3p-miR	chr7:39232620..39232639:+	CCCTTCCAGCTGACTCCTGC	0.0166667	0	0	0	0	0	0	0	0.2	0	0	0	0	0.2
rr926498-1a	rr926498-1a-5p-miR	chr7:39232598..39232616:+	GGCAGGGGTCATCTGGAGG	0.0138889	0	0	0	0	0	0.166667	0	0	0	0	0	0	0.166667
rr926071-1a	rr926071-1a-5p-miR	chr7:39159388..39159411:+	TCCCGGACTTCTGACCTGTGGCCT	1.41667	1	2	2	0	0	5	2	1	0	3	1	0	17
rr925401-1a	rr925401-1a-5p-miR	chr7:38438050..38438071:+	GAGGGGCACACACATGAGCAGT	0.5	1	2	0.5	0	0	1.5	0	0	0	0	0.5	0.5	6
rr924654-1a	rr924654-1a-5p-miR	chr7:38085394..38085414:+	CCTGGACCAGTCCTGTTTGCC	0.236111	0	0.2	0	0.8	0	0	0	0.533333	0	0.4	0.9	0	2.83333
rr913154-1a	rr913154-1a-5p-miR	chr7:25204891..25204911:-	AGGCATTTGGCTCCCTGACCC	0.444444	1.41667	0.625	0	0	0	0.5	0.291667	0	0	0	1.5	1	5.33333
rr913122-1a	rr913122-1a-3p-miR	chr7:25209648..25209669:-	ATGGTCTGCGGGGGCTCCCGGG	3.94653	4.75	7	12	2.25	2.45	5.5	0.2	2.125	3	2	6.08333	0	47.3583
rr913122-1a	rr913122-1a-5p-miR	chr7:25209691..25209710:-	CCCCGTGGGTCCTGCAGGCC	0.223611	0.111111	0.444444	1.11111	0	0	0.558333	0	0.458333	0	0	0	0	2.68333
rr912757-1a	rr912757-1a-5p-miR	chr7:25068692..25068713:-	CGGGGACTGTGTCTCTTAGGGC	2.09524	0	4.66667	2.5	7.80952	0	0	0	0.333333	4	4.33333	1	0.5	25.1429
rr911086-1a	rr911086-1a-3p-miR	chr7:23927336..23927359:+	GGGGTGCCCCAGATCGAGGTGACC	6.18333	20.5833	2.28333	2.5	11.8333	2.33333	4	1.5	4.5	10.1667	0.666667	9.33333	4.5	74.2
rr911086-1a	rr911086-1a-5p-miR	chr7:23927300..23927322:+	CGCTTCGAGCTGAGCGGCATCCC	5.74722	11.9167	13.6167	2.66667	13.7667	2	4.83333	0	4	6.25	0	9.41667	0.5	68.9667
rr910090-1a	rr910090-1a-3p-miR	chr7:23251849..23251870:+	TTGCTTGGTAGGAGTCTGGCCC	12.3049	2	43.625	11	10.1667	1.5	3	0	11	8.33333	5.2	48.5	3.33333	147.658
rr910090-1a	rr910090-1a-split-split	chr7:23251819..23251841:+	AGTCTCCCTCCAAGCTCTGTCCT	0.25	0	3	0	0	0	0	0	0	0	0	0	0	3
rr902574-1a	rr902574-1a-5p-miR	chr7:11400441..11400463:+	AGGGATGCTGAGCCCAGGTCACC	0.444444	0	0.5	1.83333	0	0	0	0	2	0	1	0	0	5.33333
rr902336-1a	rr902336-1a-3p-miR	chr7:11578393..11578413:+	AGGTCACTGAGACTCAGGCCC	0.100926	0.111111	1	0	0	0	0	0	0	0	0.1	0	0	1.21111
rr883021-1a	rr883021-1a-5p-miR	chr18:50514939..50514957:+	TGCAAAGTGATTGAGGAGC	1.78502	1.83333	2	2.33333	3.16667	1.83333	1.25	1	0	1.14286	0.5	3.60119	2.75952	21.4202
rr882946-1a	rr882946-1a-5p-miR	chr18:50566223..50566243:-	AGGTGGGTGTCGGAGAAGGGC	1.27778	1	0	1	2.66667	3	0.333333	0.5	0.166667	2.33333	1	2	1.33333	15.3333
rr873058-1a	rr873058-1a-5p-miR	chr18:37015008..37015028:+	tgtcaggatgaagcttggact	0.379597	0	0	0.325	0.5	0.453968	0.333333	0	1.33333	0.566667	1.04286	0	0	4.55516
rr857874-1a	rr857874-1a-5p-miR	chr18:9186635..9186653:-	CCCGCCGGCCGGCCGCCGC	9.25288	2.04444	11.7444	17.2444	28.3333	6.525	0.4	1.00952	18.8111	0.666667	9.24444	14.7111	0.3	111.035
rr857874-1a	rr857874-1a-3p-miR	chr18:9186600..9186616:-	GGGCTCGGCCGGCGGCC	0.00833333	0.1	0	0	0	0	0	0	0	0	0	0	0	0.1
rr857093-1b	rr857093-1b-5p-miR	chr18:7937434..7937454:-	AGGACTGCTTAGGAAATTGGC	0.2	0.5	0.4	0.25	0	0	0.4	0	0	0.6	0	0	0.25	2.4
rr856726-1a	rr856726-1a-5p-miR	chr18:7445858..7445878:-	TGCAGTCCCCAGCTCTGTGCC	0.562434	0	0.5	0	0.4	0.466667	0.566667	0.166667	0.2	0.966667	0	3.48254	0	6.74921
rr854901-1b	rr854901-1b-3p-miR	chr18:6153894..6153915:-	AGGGCGAGGAGCTGCTGCGGTC	0.25	0	0	0	1.5	0	0.5	0	0	0.5	0	0	0.5	3
rr849044-1c	rr849044-1c-5p-miR	chr18:1457936..1457955:-	GGAGGCTTGGGTGTCGGAGC	0.286111	0.566667	0	0.166667	0.366667	0.2	0	0.166667	1.2	0	0.366667	0.2	0.2	3.43333
rr849044-1c	rr849044-1c-3p-miR	chr18:1457876..1457896:-	AGCTCCGCCGCCCACCTCCTT	0.0119048	0	0	0	0	0	0	0	0.142857	0	0	0	0	0.142857
rr848466-1a	rr848466-1a-3p-miR	chr18:1361734..1361755:+	TTGCATAGTCACAAAAGTGATC	0.433333	0.2	1.2	0.2	0.6	0.6	0.5	0	0	0.2	1.7	0	0	5.2
rr843961-1a	rr843961-1a-5p-miR	chrY:6513042..6513062:-	CGGAGAGACCCTGCACCTGCC	0.809722	0.5	1.16667	0	0.333333	1	0.333333	0	1.66667	0.166667	1.41667	0.833333	2.3	9.71667
rr840248-1a	rr840248-1a-5p-miR	chrUn_NW_018085116v1:20187..20206:-	acatggacaggattgacaga	54958.4	268698	34853	33138.8	33772.5	14318.8	50596.5	13508.6	45493.4	23315.3	14223.4	62861	64720.7	659500
rr832378-1a	rr832378-1a-5p-miR	chr16:79554059..79554080:+	CTTCCCAGGAGCCTGACCACCC	0.326389	0	2.16667	0	0	0	0	0	0	0.25	1.5	0	0	3.91667
rr823971-1a	rr823971-1a-3p-miR	chr16:71980962..71980980:-	CGCTCTGGTTCTCTGCTCC	2.88839	0.111111	6.21389	4	0.416667	0	4.86508	1	5.11111	3.39286	4	2.35	3.2	34.6607
rr823971-1a	rr823971-1a-split-split	chr16:71980983..71980999:-	CGGAGCGTCACTCGCCT	0.416667	0	0	0	0	0	0	0	3	0	0	0	2	5
rr823513-1a	rr823513-1a-3p-miR	chr16:71299235..71299255:-	GAGGCTGTTGTCCTCTCCGCC	0.441667	0	2	0	0.1	0	0.4	0	0	2.7	0.1	0	0	5.3
rr812992-1a	rr812992-1a-3p-miR	chr16:51460583..51460604:+	AAGACCGTCTGCTGAACTCAGC	0.833333	3	0	1	0	1	2	0	0	2	0	1	0	10
rr810674-1a	rr810674-1a-5p-miR	chr16:48509382..48509402:-	AGGAGAGACTTTGGCCTGGCT	0.358333	0	0.309524	0	0	0	0.766667	0.5	0	0.67619	0	1.2619	0.785714	4.3
rr805471-1b	rr805471-1b-5p-miR	chr16:35873808..35873828:+	CGCAGGTCGCCCGCCGGCTGC	3.16667	4	3.5	3	9	0	3	1	2	2	0	7.5	3	38
rr805471-1b	rr805471-1b-3p-miR	chr16:35873843..35873863:+	CGCAGTGCGGTGGGCTCCTGC	0.277778	0	2	0	0	0	1	0	0	0.333333	0	0	0	3.33333
rr804814-1a	rr804814-1a-5p-miR	chr16:34347057..34347078:-	TGGCAGTGTATTGTTAGCTGGT	4.19306	1	0.5	0.833333	0.333333	0.333333	0.833333	0	0	43.7833	0.2	2.5	0	50.3167
rr804279-1a	rr804279-1a-3p-miR	chr16:33233553..33233575:-	tctggagcagggcctggcagtcc	0.458333	0	3	0	0	0	0	0	0	1.5	0	1	0	5.5
rr804279-1a	rr804279-1a-5p-miR	chr16:33233596..33233616:-	tggattcctaggctcagctcc	0.0444444	0	0	0	0	0	0	0	0	0.366667	0	0.166667	0	0.533333
rr802184-1a	rr802184-1a-5p-miR	chr16:27544856..27544878:-	CCCTGGCTCTCTGTCTCCTCTCT	5.53406	1.19643	9.35516	5	8.125	1	9.97619	0.910714	3	6.22619	10.75	10.869	0	66.4087
rr802184-1a	rr802184-1a-3p-miR	chr16:27544831..27544853:-	GGGAGGAACAGAGAGCCAGGGGA	2.78472	1	6	0	5.5	1	3	2	1	9.66667	2	2	0.25	33.4167
rr800778-1a	rr800778-1a-3p-miR	chr16:24136048..24136070:-	TGAGAGATCCTGTACTGTATAAG	0.5	0	0	0	0	0	0	0	0.5	1.5	2.5	1	0.5	6
rr799473-1a	rr799473-1a-5p-miR	chr16:21219216..21219235:+	CTGCAGGCCCAGCTGGAGCC	352.798	989.263	362.027	141.586	169.194	119.869	568.224	240.451	176.871	424.511	120.49	424.35	496.733	4233.57
rr786866-1a	rr786866-1a-5p-miR	chr8:132914037..132914058:-	ACGGCAGCAGATTGGACACACT	1.475	2.25	0	0	0	0	7.5	0	0	0.25	0	4	3.7	17.7
rr786866-1a	rr786866-1a-3p-miR	chr8:132914001..132914020:-	AGTGTGATCAGTCTGGTGCC	1.09444	1.46667	1.26667	1.08333	0.45	0.2	3.2	0	1.91667	1	0	1.21667	1.33333	13.1333
rr785825-1a	rr785825-1a-5p-miR	chr8:131286099..131286118:-	CTTGTTTCTAGAGCGTCACC	0.428571	0	0.809524	0	0	0	1.16667	0	0	0	0	2.16667	1	5.14286
rr785825-1a	rr785825-1a-3p-miR	chr8:131286036..131286054:-	TGGTGAGACTAGAAGCAAG	0.121528	0	0	0	0	0	0	0	0.125	0.111111	0	1.22222	0	1.45833
rr784801-1a	rr784801-1a-5p-miR	chr8:130397944..130397965:-	TGGTCCTCAGCATTCCTCAGCC	0.5	2	0	0	0	0	0	0	0	0	1	3	0	6
rr784801-1a	rr784801-1a-3p-miR	chr8:130397905..130397930:-	TGGCTGAGAAGAAGGCTGAAAGGACC	2.25	1	6	1	1	0	1	0	2	2	3	10	0	27
rr784140-1a	rr784140-1a-5p-miR	chr8:128536663..128536684:-	GTGGATTCACTCAACTTGGGTT	1.16667	0	0.5	0	6	0	3	0	0	0	0.5	0	4	14
rr781729-1a	rr781729-1a-3p-miR	chr8:120848415..120848437:-	AGGCTGTCAGAAGTTTCCTGACC	4.33333	4	2	12	12	3	8	0	0	4	2	5	0	52
rr781729-1a	rr781729-1a-5p-miR	chr8:120848458..120848479:-	CGGTCAGAAAACACCTGCAGCC	0.333333	0	0	0	2	0	0	0	0	1	0	0	1	4
rr779198-1a	rr779198-1a-5p-miR	chr8:114048382..114048402:-	CCTGTCCTCTGTACTGCACCG	0.697222	0	3.53333	0	0	0.166667	1	0	0	1.33333	2.33333	0	0	8.36667
rr779198-1a	rr779198-1a-3p-miR	chr8:114048346..114048364:-	CCGGGGCCGTACAGGGGAC	0.122222	0	0	0	0.4	0	0	0	0	0.4	0	0	0.666667	1.46667
rr77500-1a	rr77500-1a-3p-miR	chr3:77780693..77780713:-	actagagatctgtccatgctg	0.313261	0	1.09286	0.617857	0.236111	0.125	0	0	0.475	0.425	0.142857	0.533333	0.111111	3.75913
rr77500-1a	rr77500-1a-5p-miR	chr3:77780722..77780740:-	acagcatggacagatctct	0.0952381	0	1	0	0	0	0	0	0	0	0	0.142857	0	1.14286
rr77499-1b	rr77499-1b-3p-miR	chr3:77780719..77780739:+	tctagagatctgtccatgctg	0.313261	0	1.09286	0.617857	0.236111	0.125	0	0	0.475	0.425	0.142857	0.533333	0.111111	3.75913
rr77499-1b	rr77499-1b-5p-miR	chr3:77780691..77780712:+	ctcagcatggacagatctctag	0.178571	0	1	0	0	0	0	0	0	0	1	0.142857	0	2.14286
rr770107-1a	rr770107-1a-3p-miR	chr8:86516591..86516610:+	ACCGGGACTGGGCCATCACC	2.04167	5.7381	4.2381	2.66667	0	0.142857	3.90476	0	0.142857	3.78571	0	2.71429	1.16667	24.5
rr767339-1a	rr767339-1a-5p-miR	chr8:80770073..80770091:-	CCAGCGCCTGGCTGTGTGC	161.22	318.413	76.2702	165.619	203.002	146.028	39.3357	32.9663	109.338	108.533	207.507	398.189	129.438	1934.64
rr756466-4e	rr756466-4e-3p-miR	chr8:54238031..54238052:-	CCAGTGAGGGCAGCCCTTGGCC	11.2367	2.75952	53.046	3.80357	6.30278	2.98214	8.90992	1.94643	4.68452	20.8917	3.25595	19.2004	7.05714	134.84
rr756466-4e	rr756466-4e-5p-miR	chr8:54238056..54238076:-	GTCATGGGTCTCCCTCACTGT	0.168386	0	0	0	0	0.444444	0	0	0	0	1.25397	0.322222	0	2.02063
rr752526-1a	rr752526-1a-5p-miR	chr8:42049665..42049681:-	gactcttagaggtggat	16.2702	2.82222	17.3917	31.6583	26.2623	14.4778	3.51111	1.71111	29.9444	1.82222	17.5639	45.5417	2.53611	195.243
rr74157-1a	rr74157-1a-5p-miR	chr3:72051158..72051179:+	AACTGCGCACAGGAGCTCCTCC	0.477778	3	2.33333	0.4	0	0	0	0	0	0	0	0	0	5.73333
rr74149-1a	rr74149-1a-3p-miR	chr3:72053684..72053704:+	CCCTGTAGTAGGATCTGGGCC	0.652778	0	0.666667	0	4	0	0	0	0.5	0	0	2.66667	0	7.83333
rr729491-1c	rr729491-1c-3p-miR	chr8:1857185..1857205:+	AGGAGCAGCTCCTACTGGCTG	0.281019	1	0.25	0	0.111111	0.25	0.2	0	0.111111	0.85	0	0.1	0.5	3.37222
rr729491-1c	rr729491-1c-5p-miR	chr8:1857142..1857163:+	CAGCCAGTGGGGGCTGCAGCTC	0.166667	1	0	0	0	0	0	0	0	0	1	0	0	2
rr727336-1b	rr727336-1b-3p-miR	chr8:1016698..1016717:+	CGGGCACGACTGGGAGAGCC	1.53056	1.83333	0.333333	0.5	2	1.61111	0	0.222222	1	4	0.444444	4.61111	1.81111	18.3667
rr727336-1b	rr727336-1b-5p-miR	chr8:1016637..1016658:+	GGGCTCTGCCAGGCCGTGACCC	0.583333	0	0	0	0	4	0	0	2	0	0	1	0	7
rr726271-1a	rr726271-1a-5p-miR	chr8:950820..950841:+	CTCTGGCCTGGCATCACTTTCG	0.225	0.5	0	0	0	0	0	0	0	0	0	2.2	0	2.7
rr726271-1a	rr726271-1a-3p-miR	chr8:950847..950870:+	TGAAAGTGGTCCAGGCTGGAGTCA	0.369544	0.125	1	0	0	0	0.142857	0	1	0.166667	0	2	0	4.43452
rr724072-1a	rr724072-1a-3p-miR	chr8:42657..42677:+	CTCCTTGGGCCCCAAGGTGCC	0.05	0	0	0	0.4	0	0	0	0	0	0	0.2	0	0.6
rr721694-1a	rr721694-1a-3p-miR	chr2:151501132..151501153:+	tctcctggcccgagctctCATC	0.377778	0	0.5	0	1	0	0.5	0	0.166667	0.2	0	0.333333	1.83333	4.53333
rr721694-1a	rr721694-1a-5p-miR	chr2:151501094..151501110:+	tgagagatccggccggg	0.0861111	0	0.833333	0	0	0	0	0	0	0	0	0	0.2	1.03333
rr720234-1a	rr720234-1a-3p-miR	chr2:151105225..151105246:-	AGGACCCCAGGCTCCTGCGCCC	0.597222	1	0	1	0	0.5	0	0	0.5	0.5	1.16667	1.5	1	7.16667
rr719949-1a	rr719949-1a-5p-miR	chr2:151166808..151166830:-	CCTTCCAGGGCTGCCTGCTCCTC	0.373016	0.166667	0.166667	0	1.5	0.142857	0	0	0	2	0	0.5	0	4.47619
rr719181-1a	rr719181-1a-5p-miR	chr2:150621645..150621664:-	CGGAGTGGAACTGTCAGGGC	1.82321	0.791667	1.875	0.25	3.55952	2.42619	0.833333	1.33333	2.125	2.70833	0.97619	4.08333	0.916667	21.8786
rr719181-1a	rr719181-1a-3p-miR	chr2:150621603..150621621:-	TGCCGTGCAGTTCAACTCC	0.0821759	0	0	0	0	0	0	0	0	0.2	0	0.786111	0	0.986111
rr718012-1a	rr718012-1a-5p-miR	chr2:150040200..150040220:+	TCCTGCGGTCTTTCCATTGCC	0.408333	0	3	0	0	0	1	0	0.5	0	0	0	0.4	4.9
rr715033-1a	rr715033-1a-5p-miR	chr2:144873908..144873929:-	AAAAAAGACGGATGACCTTGCT	3.62808	7.86905	0	3.5	2	3	9.66667	3.64286	0	0.708333	1.7	5	6.45	43.5369
rr715033-1a	rr715033-1a-3p-miR	chr2:144873868..144873889:-	TAAGCAGCAAGGTTGTCTGTCT	1.51389	0.333333	0	0	3.5	0.666667	2	0.333333	0	4.5	0	6.83333	0	18.1667
rr711753-1a	rr711753-1a-5p-miR	chr2:142320151..142320171:-	TCCGGACCTTCAGCCCAAAGG	1.08889	0.666667	2.83333	0	0	1	5.33333	0	1	0.333333	0.333333	0.333333	1.23333	13.0667
rr704126-1a	rr704126-1a-3p-miR	chr2:134776527..134776548:-	GGGGTCCTGTGGGACATGTCCC	0.0833333	0	0	1	0	0	0	0	0	0	0	0	0	1
rr701590-1a	rr701590-1a-3p-miR	chr2:129578106..129578125:+	AGGGGACACATCTGCGGCTG	0.782738	1.5119	2.28571	0	0	0.166667	0.833333	0.333333	0.166667	0.833333	0	2.92857	0.333333	9.39286
rr7002-1a	rr7002-1a-3p-miR	chr3:2240228..2240248:-	ccctgtggctcttgaaacacc	0.425926	1.23611	1	0	0	0	2.125	0	0	0.5	0.25	0	0	5.11111
rr689205-1a	rr689205-1a-3p-miR	chr2:92292704..92292726:-	TGAGTTAGACATGAACAGTGACC	0.69375	0	1	0.5	0.5	1	1	0	0	0.5	1	2.825	0	8.325
rr686693-1a	rr686693-1a-5p-miR	chr2:87391577..87391598:-	TGCGTGGCTTCTCTGTGCAGTC	1.09259	4	0	0	0.111111	2	2	0	0	1	2.5	1	0.5	13.1111
rr683165-1a	rr683165-1a-3p-miR	chr2:81358444..81358464:-	CCTGCTCTGGGTTCTGATCCC	0.314683	0	1.83333	0	0.2	0	1	0.142857	0	0.4	0.2	0	0	3.77619
rr683059-1a	rr683059-1a-3p-miR	chr2:81053096..81053116:+	CAGCACTCTGTCCCCCCCAGT	0.251389	0.583333	0.25	0	0.5	1	0.583333	0	0	0.1	0	0	0	3.01667
rr682706-1a	rr682706-1a-5p-miR	chr2:80608349..80608368:+	AGGAGGCTGACTGGGGAGCC	0.155556	0.166667	0.2	0	0	1	0.5	0	0	0	0	0	0	1.86667
rr682613-1a	rr682613-1a-3p-miR	chr2:80655931..80655952:-	TGGCAGGGACTTGTCAGAGGCC	0.455655	0.47619	1	0.458333	1	0	0	0.333333	0.333333	0.533333	1.33333	0	0	5.46786
rr680625-1a	rr680625-1a-5p-miR	chr2:78974023..78974043:+	TGAGCATAGGCTCAGGTGGGC	0.791667	0	4.5	1.5	0.5	0.5	0	0	0	0	1	1.5	0	9.5
rr679166-1a	rr679166-1a-3p-miR	chr2:77735742..77735767:-	TGTGGTGACTCGGGACAGCTCTGGCC	2.15079	2.33333	13.0429	1	0.4	1	0	1	0.25	1	1.45	4	0.333333	25.8095
rr679166-1a	rr679166-1a-5p-miR	chr2:77735778..77735797:-	AGCTGGTGCTGTTGAGTCAC	2.35258	1.375	5.74286	0.625	1.375	0.5	3.01786	0.5	2.875	3.74008	0.642857	6.2123	1.625	28.231
rr677594-1a	rr677594-1a-3p-miR	chr2:77090205..77090224:-	AGATGTCGACACGCTGGCCC	2.91944	6.5	2.58333	0	0	1.33333	4	0.666667	3.66667	8.28333	0	4.66667	3.33333	35.0333
rr676114-1a	rr676114-1a-5p-miR	chr2:76558522..76558543:+	CTGGGCCAGAACGACACAGGCT	0.819444	0	2	0	0	0	0	0	0.166667	0	2.16667	5.5	0	9.83333
rr676114-1a	rr676114-1a-3p-miR	chr2:76558586..76558608:+	AGGAGCCGGTGGAGGTTCTGCCC	0.0416667	0	0.5	0	0	0	0	0	0	0	0	0	0	0.5
rr676074-1a	rr676074-1a-3p-miR	chr2:76577197..76577218:-	AGGATCCTGTAGAGGGCTTGGC	9.40278	4	21	6	3.83333	2	3	3	15.5	24	12	13.5	5	112.833
rr675722-1a	rr675722-1a-5p-miR	chr2:76392307..76392327:-	CCGGAGCTGGAGGACTCATCC	3.5787	9.59087	6.61905	1.55357	4.45238	0.785714	2.30952	2.53571	3.22619	3.42857	1.5	2.07143	4.87143	42.9444
rr672352-1a	rr672352-1a-3p-miR	chr2:74192078..74192097:+	ACCCACAGGTTCTTTGGCTG	0.19418	0.253968	0.125	0	0	0.111111	0.111111	0	0.1	1.50397	0	0.125	0	2.33016
rr670408-1a	rr670408-1a-3p-miR	chr2:72697007..72697029:+	CTCTGCCCGCTCTCTGTCTTACA	0.916667	0	1	0	0	0	7	0	0	0	0	1	2	11
rr666186-1a	rr666186-1a-5p-miR	chr2:69125010..69125029:-	CGGGCAGCTGGACGGTTCCC	0.691898	0.666667	0	1.66667	0	2.43333	0	0	1	0.669444	0.666667	1.2	0	8.30278
rr666186-1a	rr666186-1a-3p-miR	chr2:69124961..69124979:-	AGGAATAGTCGAGTTGCCC	0.486111	0	0	0	0	1.5	0	0	3.33333	0	0	1	0	5.83333
rr665815-1a	rr665815-1a-3p-miR	chr2:68968108..68968128:-	TGCCTCTGCCTGCCCTGCCAG	0.159722	0	1.33333	0	0	0	0.583333	0	0	0	0	0	0	1.91667
rr658627-1a	rr658627-1a-3p-miR	chr2:59654849..59654869:-	AGCTGGTGGTCATGCGGCGGC	1.70278	5.71111	0	0	0	1	2.5	1	1	1	0	3.22222	5	20.4333
rr657701-1a	rr657701-1a-5p-miR	chr2:59381243..59381262:-	TGCCTTCTAGGTGCATGGAC	0.666667	0	4	1.75	0.5	0	0	0	0	0.25	0.5	1	0	8
rr656826-1a	rr656826-1a-5p-miR	chr2:58417947..58417968:-	TGTGTGTGCTGCACTTGAGCCC	0.96875	0	3	1.5	1	0	0	0	2.5	0	0.5	3.125	0	11.625
rr656826-1a	rr656826-1a-3p-miR	chr2:58417911..58417930:-	AGGGTGTCACGTGTATGCAC	0.0416667	0	0.5	0	0	0	0	0	0	0	0	0	0	0.5
rr656300-1a	rr656300-1a-3p-miR	chr2:57900330..57900352:+	AGAGTGCTCCCAGGAATGGCCCC	0.270833	0	1.16667	0	0	0	1.16667	0	0	0.25	0	0	0.666667	3.25
rr656300-1a	rr656300-1a-5p-miR	chr2:57900290..57900311:+	GGGGCTATTGCTGGTAGGACTC	0.0722222	0	0	0	0	0	0	0	0	0	0	0.333333	0.533333	0.866667
rr642951-1a	rr642951-1a-3p-miR	chr2:27206506..27206529:+	ATCTGGCTGGGAAGGAGACAAGCT	4.16806	0	2.25	4.5	5	2	0.1	2	12.3333	1	0	20.8333	0	50.0167
rr635275-1a	rr635275-1a-3p-miR	chr2:15228035..15228055:+	GGGACCTGACAGGCTCGGAGC	1.71528	1.5	0	1.91667	1.08333	0	0	0	0	5	0.25	9.08333	1.75	20.5833
rr635275-1a	rr635275-1a-5p-miR	chr2:15227966..15227983:+	CCGAGTCCGTCCGGCCCC	0.210714	0.428571	2	0	0	0	0	0	0	0	0	0.1	0	2.52857
rr632260-1a	rr632260-1a-3p-miR	chr2:10830049..10830069:-	CGGGCACTGCTCCTCCTGGCC	0.581349	0	3.53333	0	0.1	0.666667	0.5	0	0	0.509524	0.333333	1.16667	0.166667	6.97619
rr632260-1a	rr632260-1a-5p-miR	chr2:10830082..10830101:-	CGCTGGTGAGGTCAGTGCCC	0.0104167	0	0	0	0	0	0	0	0	0	0	0.125	0	0.125
rr630262-1a	rr630262-1a-3p-miR	chr2:9439287..9439306:-	CGGCAGTGACGGCGATGGCC	3.59454	5.03452	8.41786	2.14286	0.709524	0.125	8.68095	0.959524	0.885714	8.07619	3.525	2.50952	2.06786	43.1345
rr629880-1a	rr629880-1a-3p-miR	chr2:9214385..9214406:+	AGATGCCTGGAATGAAGTCCTC	3.99444	0.833333	11.0333	2	1.4	3.5	2	1.5	3.83333	12.3333	3	3.5	3	47.9333
rr629880-1a	rr629880-1a-5p-miR	chr2:9214336..9214353:+	GGAGGAAGTCTTCCGGGC	0.5	0	1	0	1	0	0	0	1	1	2	0	0	6
rr627908-1a	rr627908-1a-5p-miR	chr2:8160263..8160281:-	TCCTTGAGGGTTGGGCAGC	0.0277778	0	0	0	0	0	0.333333	0	0	0	0	0	0	0.333333
rr624704-1a	rr624704-1a-5p-miR	chr2:6673599..6673619:-	AAGGCCTCAGGGACTCCCTCA	0.0972222	0.333333	0	0.333333	0	0	0.5	0	0	0	0	0	0	1.16667
rr624704-1a	rr624704-1a-3p-miR	chr2:6673560..6673585:-	CTGCTGTGGAGACTCAGGCCTGGGCC	0.791667	0	3.16667	0	3	0.333333	0	1	1	0	0	1	0	9.5
rr624573-1a	rr624573-1a-3p-miR	chr2:6707403..6707424:+	CGCCTGGTGAGCCCTGAGCACC	7.15833	1	11.4	9	7	2.25	5	0	10	17	5	8.25	10	85.9
rr623530-1a	rr623530-1a-3p-miR	chr2:6333906..6333925:-	TCCGGGAATGGCTGAAGGAC	2.24444	1	5.83333	2.5	1.5	0.5	0	0.5	0	5.5	1.5	8.1	0	26.9333
rr6234-1a	rr6234-1a-5p-miR	chr3:1829710..1829730:-	GGGGACAGAGCTCTGCCTGGC	0.626984	3.28571	3.5	0	0	0.142857	0.142857	0	0	0	0	0.142857	0.309524	7.52381
rr6234-1a	rr6234-1a-3p-miR	chr3:1829641..1829663:-	CGCTGGGAGAGGGCGCTGGCCCC	0.0833333	0	0	0	0	0	0	0	0	0	0	1	0	1
rr622690-1a	rr622690-1a-5p-miR	chr2:5907726..5907746:-	AGCGCTTCCCAGAGGATGGGC	1.21111	2	0	2.86667	0	0.5	0	0	1.5	4.5	0	2.33333	0.833333	14.5333
rr62182-1a	rr62182-1a-5p-miR	chr3:52253812..52253831:+	cAGGGCATCCCTGTAGGAGC	0.167328	0.865079	0.25	0	0	0	0.892857	0	0	0	0	0	0	2.00794
rr62181-1a	rr62181-1a-5p-miR	chr3:52253843..52253862:-	AAGGGCATCCCTGTAGGAGC	0.167328	0.865079	0.25	0	0	0	0.892857	0	0	0	0	0	0	2.00794
rr616331-1a	rr616331-1a-5p-miR	chr2:2689423..2689440:+	GGGCGGGGGGGCGAGCCC	3.11617	11.4075	3.14286	3.14286	2.45238	2.70635	0.833333	0.333333	2.93333	1.90238	2.14286	4.44444	1.95238	37.394
rr612995-1a	rr612995-1a-3p-miR	chr2:1474439..1474459:-	TGTGGTGCCTGACGTCTTGGC	4.73079	10.2361	8	1	0.666667	7.33333	0.833333	2.5	2.5	2.5	9.2	1.5	10.5	56.7694
rr612995-1a	rr612995-1a-5p-miR	chr2:1474475..1474496:-	AGCCAGGGCTGCAGGCACTGAC	0.138889	0.333333	0	0.666667	0	0	0	0	0	0.5	0.166667	0	0	1.66667
rr610822-1c	rr610822-1c-5p-miR	chr2:959301..959321:-	GGTCCGGGCTGGCTGCTCAGG	1.1121	0.886111	2.95	0.6	0.7	0	4.81111	0	0.211111	2.56786	0.333333	0.285714	0	13.3452
rr605687-1a	rr605687-1a-3p-miR	chrUn_NW_018084833v1:1729371..1729393:+	TCCGAGTTGTGCGGCAGGAGCTC	1.38889	0	2	4	1.33333	0	0.5	0	1.83333	0.5	1	5.5	0	16.6667
rr60435-1a	rr60435-1a-5p-miR	chr3:49020425..49020444:-	CTAGGGTTGGGCCTGGAGGG	0.880258	0.533333	0.1	0.866667	1.25238	1.125	2.2	0.1	1.14286	0.1	1	1.44286	0.7	10.5631
rr603371-1a	rr603371-1a-3p-miR	chrUn_NW_018084833v1:1060669..1060690:+	GCTGCCCTGCAGGTGCCGGACC	3.10813	13.4524	5.7	0.333333	0.333333	0.666667	8.00952	0.333333	0.142857	2	0.4	1.53333	4.39286	37.2976
rr603371-1a	rr603371-1a-5p-miR	chrUn_NW_018084833v1:1060637..1060658:+	AGTGGTGTGGGGCCTGGGGCGG	0.0763889	0	0	0	0	0	0	0	0.333333	0	0	0.583333	0	0.916667
rr601247-1b	rr601247-1b-5p-miR	chrUn_NW_018084833v1:770660..770682:+	TGGGCGCGGCTCGGGGCTCTGCC	0.673611	1	0.333333	0.25	0.333333	0	0	0.666667	0	1.25	0	4.25	0	8.08333
rr601247-1b	rr601247-1b-3p-miR	chrUn_NW_018084833v1:770708..770729:+	CGGCAAGACCCTGGCCCTGCCC	0.249306	0	0.125	0.166667	0.833333	0.166667	0.166667	0	0	0.833333	0.5	0.2	0	2.99167
rr601203-1a	rr601203-1a-5p-miR	chrUn_NW_018084833v1:784118..784137:+	ACTGGTGACCTGGCAGGGGC	0.104167	0.1	0.1	0.2	0	0	0	0	0	0.6	0	0.25	0	1.25
rr601189-1b	rr601189-1b-5p-miR	chrUn_NW_018084833v1:786092..786114:-	TGGGCGCGGCTCGGGGCTCTGCC	0.673611	1	0.333333	0.25	0.333333	0	0	0.666667	0	1.25	0	4.25	0	8.08333
rr601189-1b	rr601189-1b-3p-miR	chrUn_NW_018084833v1:786045..786066:-	CGGCAAGACCCTGGCCCTGCCC	0.249306	0	0.125	0.166667	0.833333	0.166667	0.166667	0	0	0.833333	0.5	0.2	0	2.99167
rr600135-1a	rr600135-1a-3p-miR	chrUn_NW_018084833v1:354292..354312:-	AGCTGCCAGGAGCCTGCACCC	0.659028	0.444444	1.22222	0.1	0	0.322222	2.12778	0.347222	0.1	1.98889	0	0.711111	0.544444	7.90833
rr600135-1a	rr600135-1a-5p-miR	chrUn_NW_018084833v1:354341..354361:-	GAGAGGTGTGGGCCTGGCAGC	0.00833333	0	0	0	0	0	0	0	0	0.1	0	0	0	0.1
rr599311-1a	rr599311-1a-3p-miR	chrUn_NW_018085108v1:10095..10114:-	TCCGGACGTGGCATCCCTCC	969.349	688.753	2569.55	879.983	757.692	540.769	586.635	242.981	632.044	1645.79	822.583	1793.07	472.34	11632.2
rr599311-1a	rr599311-1a-5p-miR	chrUn_NW_018085108v1:10117..10136:-	AGGGGGGGTCCCCGTCTGGC	318.75	363.289	595.953	128.683	145.686	114.04	371.123	153.457	157.366	879.302	122.832	500.005	293.268	3825
rr599309-4d	rr599309-4d-3p-miR	chrUn_NW_018085108v1:10223..10244:-	CCAGTGAGGGCAGCCCTTGGCC	11.2367	2.75952	53.046	3.80357	6.30278	2.98214	8.90992	1.94643	4.68452	20.8917	3.25595	19.2004	7.05714	134.84
rr599309-4d	rr599309-4d-5p-miR	chrUn_NW_018085108v1:10248..10268:-	GTCATGGGTCTCCCTCACTGT	0.168386	0	0	0	0	0.444444	0	0	0	0	1.25397	0.322222	0	2.02063
rr599199-4d	rr599199-4d-3p-miR	chrUn_NW_018085108v1:40788..40809:+	CCAGTGAGGGCAGCCCTTGGCC	11.2367	2.75952	53.046	3.80357	6.30278	2.98214	8.90992	1.94643	4.68452	20.8917	3.25595	19.2004	7.05714	134.84
rr599199-4d	rr599199-4d-5p-miR	chrUn_NW_018085108v1:40764..40784:+	GTCATGGGTCTCCCTCACTGT	0.168386	0	0	0	0	0.444444	0	0	0	0	1.25397	0.322222	0	2.02063
rr599198-1a	rr599198-1a-3p-miR	chrUn_NW_018085108v1:40918..40937:+	TCCGGACGTGGCACCCCTCC	971.145	689.753	2573.36	882.4	759.927	541.103	589.135	243.314	632.794	1647.85	825.392	1796.23	472.483	11653.7
rr599198-1a	rr599198-1a-5p-miR	chrUn_NW_018085108v1:40896..40915:+	AGGGGGGGTCCCCGTCTGGC	318.75	363.289	595.953	128.683	145.686	114.04	371.123	153.457	157.366	879.302	122.832	500.005	293.268	3825
rr598954-3a	rr598954-3a-5p-miR	chr17:63295016..63295035:+	acatggacaggattgacaga	54977.7	268721	34866.5	33182.8	33781.7	14327.9	50680.7	13518.6	45513.5	23325.5	14228.7	62868.5	64717	659732
rr598899-3a	rr598899-3a-5p-miR	chr17:63357257..63357276:+	acatggacaggattgacaga	54977.7	268721	34866.5	33182.8	33781.7	14327.9	50680.7	13518.6	45513.5	23325.5	14228.7	62868.5	64717	659732
rr598681-1a	rr598681-1a-5p-miR	chr17:63188336..63188355:+	acatggacaggattgacaga	54980	268723	34867	33184.6	33782.9	14328.4	50682.3	13521.9	45516.1	23327.6	14229.6	62872.2	64725.3	659760
rr598527-1a	rr598527-1a-5p-miR	chr17:62848032..62848053:+	CTGGGCTTTCCCTCTGGAGACC	0.479167	0	0.5	1	3	0	0	0	0	0	0	1.25	0	5.75
rr597384-1b	rr597384-1b-5p-miR	chr17:62776136..62776157:+	CGGGCGCGGCTCGTTTCTGCCC	2.5119	6	3	2	0	5	0	0	2.14286	0	3	9	0	30.1429
rr597384-1b	rr597384-1b-3p-miR	chr17:62776171..62776191:+	CGGGCGGGGCAGCTTGCGCCC	0.197917	0	0.25	0	0	0	0	0.125	0	1	0	1	0	2.375
rr597318-1a	rr597318-1a-5p-miR	chr17:62783579..62783599:-	AGGACTGTCAAACCTGAGAAT	3.06829	1	7.58333	1.11111	0	0.5	9.125	1	0.5	2.625	4.5	7.375	1.5	36.8194
rr597318-1a	rr597318-1a-3p-miR	chr17:62783540..62783560:-	ATCTCAGGTGTGTCAGCCCGA	0.861111	0	0	0	1.5	0.666667	0	0	2	0	3	1.5	1.66667	10.3333
rr590840-1a	rr590840-1a-5p-miR	chr17:59522496..59522515:-	GAGGGCTGGGCACGTGGGTC	3.83942	1	1	7.57143	15.7238	0.6	1.7	1.2	1.2	0.720635	0	15.3571	0	46.073
rr589912-1a	rr589912-1a-5p-miR	chr17:58871027..58871047:+	AGGAGCAGGAGTGACGATGCC	0.145833	0.25	0.25	0	0.25	0	0	0	0	1	0	0	0	1.75
rr589912-1a	rr589912-1a-3p-miR	chr17:58871081..58871102:+	TGGGCATCTTCACAACTGTTCC	0.166667	0	0	0	2	0	0	0	0	0	0	0	0	2
rr588448-1a	rr588448-1a-3p-miR	chr17:58042233..58042252:-	CGTGGAGGCCTTGGGGCTGC	0.190972	0	0	0	0	0	0.125	0	1.16667	0	0	1	0	2.29167
rr58564-1a	rr58564-1a-5p-miR	chr3:47158664..47158680:-	CGTCCTGTGGTCTCCCC	3.41845	6.23889	7.33611	3.77619	5.45119	0.966667	0.766667	0.733333	3.22778	3.71389	1.50119	4.75952	2.55	41.0214
rr582126-1a	rr582126-1a-5p-miR	chr17:51532345..51532366:+	aacagattttcaggaccctccc	0.341667	0	1	0	0	0	2.5	0	0	0	0	0	0.6	4.1
rr581422-1a	rr581422-1a-3p-miR	chr17:50935221..50935238:-	ACCTGAATTCTCGCTGGC	0.136111	0.111111	0	0.111111	0	0	1.21111	0	0	0.2	0	0	0	1.63333
rr581422-1a	rr581422-1a-5p-miR	chr17:50935251..50935271:-	AGGCCAGTGAAATTCAGGACG	0.102778	0	0.2	0	0.4	0	0.533333	0	0	0.1	0	0	0	1.23333
rr579590-1a	rr579590-1a-3p-miR	chr17:49360464..49360484:-	aaaatgaggagactctggccc	0.868056	0.666667	1	0	1	0.25	4.5	0	0.333333	2.08333	0	0.583333	0	10.4167
rr578089-1a	rr578089-1a-3p-miR	chr17:48184385..48184404:+	AAGGACAGGTGGCCTGCGCT	1.63724	0	4.48611	3	0	0.25	0	0	0.392857	7.25	0.767857	3.5	0	19.6468
rr577852-1a	rr577852-1a-5p-miR	chr17:47648874..47648892:-	GGGGAGGGCTGATCAGGCC	0.0166667	0.2	0	0	0	0	0	0	0	0	0	0	0	0.2
rr577852-1a	rr577852-1a-3p-miR	chr17:47648845..47648864:-	GGGCCTGATGAGCCTTCCCC	0.158333	0	1	0	0	0	0	0	0	0.566667	0	0	0.333333	1.9
rr570489-1a	rr570489-1a-3p-miR	chr17:39360759..39360779:+	AGCCGGGATCGCCGCCGTCTC	0.125	0	0.833333	0	0	0	0	0.666667	0	0	0	0	0	1.5
rr570101-1a	rr570101-1a-3p-miR	chr17:38985812..38985832:-	TGCAGGACTGCCCGGTGCGGG	0.958333	0.533333	1.73333	1.08333	0.3	0.766667	0	0	0.583333	1	1.7	3.26667	0.533333	11.5
rr564936-1a	rr564936-1a-5p-miR	chr17:33410132..33410152:-	CGGGCTAAGTCCTCTTGGGAC	0.678571	1.14286	2	0	0	0	0	0	1	0	1	0	3	8.14286
rr562923-1a	rr562923-1a-3p-miR	chr17:31574027..31574048:-	cccaggccagtgttctctTCCC	0.468849	2.9	0.309524	0	0.2	0	0.266667	0.2	0.166667	0.366667	0.25	0	0.966667	5.62619
rr559957-1a	rr559957-1a-5p-miR	chr17:28559461..28559479:-	TCTGGCGGAGGGTCTTGGG	0.0277778	0	0	0	0	0	0	0	0	0	0.333333	0	0	0.333333
rr559957-1a	rr559957-1a-3p-miR	chr17:28559410..28559429:-	CCCAAGATCCACGCCAGGGT	0.0223214	0	0.267857	0	0	0	0	0	0	0	0	0	0	0.267857
rr55874-1a	rr55874-1a-5p-miR	chr3:43463627..43463648:+	AATGAGGAAAATCAGGCTGGGC	0.3125	0	1.75	0	2	0	0	0	0	0	0	0	0	3.75
rr55379-1a	rr55379-1a-5p-miR	chr3:42861716..42861738:+	CGGTGGAGCTGCAGAAGCTGGCC	0.884722	1	1	0.5	1.16667	0	0	0	1.25	1.2	0	0.5	4	10.6167
rr53808-1a	rr53808-1a-3p-miR	chr3:41542623..41542645:-	TGCCTGGAAGGAAGAGCCTGTCC	1.83333	5	3	0	0	0	1	0	0	6	0	6	1	22
rr53808-1a	rr53808-1a-5p-miR	chr3:41542653..41542675:-	AGGACGTGGCTCTGCTTTCTGGG	0.583333	2	0	0	0	0	1	0	0	0	2	1	1	7
rr526050-1a	rr526050-1a-split-split	chr9:109291399..109291423:-	ctcccactgcttcacttgactagcc	857.362	1095.67	1077.27	547.712	749.567	397.638	681.848	244.083	749.035	949.019	499.55	1854.01	1442.94	10288.3
rr526050-1a	rr526050-1a-5p-miR	chr9:109291473..109291496:-	ggttggtccgagtgcagtggtgtt	324.882	736.975	262.833	226.05	279.2	121.217	231.467	189.3	464.583	214.15	196.1	587.443	389.267	3898.58
rr526050-1a	rr526050-1a-split-split	chr9:109291411..109291435:-	gttccttctccactcccactgcttc	62.1244	49.2	158	34	44.1	35.5	42.1	10	62.5	63	51.3929	144.1	51.6	745.493
rr526034-2a	rr526034-2a-3p-miR	chr9:109327476..109327496:-	ccccacaaccacgtttgactg	176723	743606	83809.4	82500.6	105697	46033.8	237124	24219.6	110232	85153.6	42127.5	242717	317458	2.12068e+06
rr526034-2a	rr526034-2a-5p-miR	chr9:109327525..109327546:-	agttggtccgaaggctgtgggt	12742.1	39588.2	8280.88	5253.41	6173.22	11205.7	14118.4	5415.07	6542.79	14947.5	7030.63	10847.8	23501.3	152905
rr52495-1a	rr52495-1a-3p-miR	chr3:41100933..41100953:-	AGACAGGTCCGGGGCTGTGCC	0.238889	0	1.25	0	0	0.5	0	0	0	0.45	0.5	0.166667	0	2.86667
rr524606-1a	rr524606-1a-3p-miR	chr9:106245702..106245723:-	ttccctctgtcatcctatgcct	1.65979	0.361111	0.211111	3.91905	2.04444	5.15556	0.322222	0	2.07778	0.277778	3.93175	1.35	0.266667	19.9175
rr524493-1a	rr524493-1a-5p-miR	chr9:106096067..106096087:-	tgactgaggagccaatggggc	204.959	215.528	513.07	216.144	301.854	113.499	43.7571	24.2603	224.688	270.09	114.925	348.305	73.3837	2459.5
rr524493-1a	rr524493-1a-3p-miR	chr9:106095968..106095986:-	ggagcctcagttggcctcg	7.29964	26.7774	5.03175	5.72222	5.30635	2.2123	3.38175	1.9381	5.50675	14.9357	5.08135	7.59405	4.10794	87.5956
rr510408-1a	rr510408-1a-3p-miR	chr9:66928162..66928182:+	TGGCCCCTGTGATTCTGTGAC	0.422222	0	1.5	2	0.4	0	0.166667	0	0	0.4	0	0.6	0	5.06667
rr510140-1a	rr510140-1a-5p-miR	chr9:66473594..66473614:-	AAGGAAAGAAAGTGAACTTCC	0.741667	0	2	0	0	0	0	1	2	3.9	0	0	0	8.9
rr509434-1a	rr509434-1a-5p-miR	chr9:65952185..65952207:+	CCCCTGAGCTCCAGGGAGAGGGC	1.45863	1.08333	1.80952	2	1.125	1.5	1.83333	0	0.5	2.47619	0.642857	3	1.53333	17.5036
rr509434-1a	rr509434-1a-3p-miR	chr9:65952221..65952242:+	CGTCCTCTCTCTGAAGCCAGGG	1.99563	0.669444	1.28571	3.58333	3.87778	1	2.93452	0	0	2.53333	1.14286	2.77778	4.14286	23.9476
rr509434-1a	rr509434-1a-split-split	chr9:65952212..65952237:+	CCCTCACCCCGTCCTCTCTCTGAAGC	1.94888	0.669444	1.28571	3.33333	3.87778	1	2.93452	0	0	2.33333	1.14286	2.66667	4.14286	23.3865
rr509102-1a	rr509102-1a-3p-miR	chr9:65467673..65467693:-	CCCTGGAGAGCCTGGAGAGCC	36.2715	77.1746	55.1873	13.5373	30.5484	11.0333	51.6599	22.9984	28.7583	33.0679	11.179	55.7718	44.3413	435.258
rr506436-1a	rr506436-1a-5p-miR	chr9:60800526..60800546:+	GGACCCCGGGCCAGCTGTCTG	0.222222	0.166667	1.83333	0.666667	0	0	0	0	0	0	0	0	0	2.66667
rr506436-1a	rr506436-1a-3p-miR	chr9:60800556..60800575:+	GCAGACAGTAGGCCCAGGGC	0.0166667	0	0.1	0	0	0	0	0	0	0.1	0	0	0	0.2
rr502771-1b	rr502771-1b-3p-miR	chr9:55621779..55621801:+	GGGGCTCGGCTGCAGACTTGGCC	2.82738	4.5	2	0.5	1	0	4.5	2	0.5	6.78571	2	5.14286	5	33.9286
rr502771-1b	rr502771-1b-5p-miR	chr9:55621741..55621761:+	AGGTCAGGCTGTAACCGGGTC	2.54415	0.5	0	4	0.410714	2	1.54167	0	1	2.57738	1	13.5	4	30.5298
rr498711-1a	rr498711-1a-5p-miR	chr9:49984652..49984674:-	AGAGGACTTTGACAATAGAATGG	1.50427	3	1.83333	0.833333	1.33333	1	0.333333	0.833333	0.25	6.17619	0.333333	2.125	0	18.0512
rr498711-1a	rr498711-1a-3p-miR	chr9:49984629..49984649:-	AACCATTTTATTGCAGAGTTC	0.0238095	0	0.285714	0	0	0	0	0	0	0	0	0	0	0.285714
rr495898-1a	rr495898-1a-3p-miR	chr9:46487269..46487290:+	CCCGGAGACTGTCCATCCAGAG	1.39881	0	8.5	0	1	2.5	1.5	0	0	1	2	0.285714	0	16.7857
rr495898-1a	rr495898-1a-5p-miR	chr9:46487220..46487241:+	TTCTGGTGGAACAGAGACCCGG	0.333333	0	1	0	1	0	0	0	0	2	0	0	0	4
rr492914-1b	rr492914-1b-5p-miR	chr9:44167603..44167623:-	AGTCTTTCTCCTTCCTCCAGC	0.0375	0	0.45	0	0	0	0	0	0	0	0	0	0	0.45
rr492914-1b	rr492914-1b-3p-miR	chr9:44167552..44167571:-	AGCTGGAGAAGGTGGAAGAC	0.0166667	0	0	0	0	0.2	0	0	0	0	0	0	0	0.2
rr489250-1a	rr489250-1a-5p-miR	chr9:39279732..39279754:+	AGGCAGTGTAATTAGCTGATTGT	6.96667	3.66667	3.91667	10.9167	3.08333	9.75	4.85	2.75	3	19.3333	12.4167	6	3.91667	83.6
rr489250-1a	rr489250-1a-3p-miR	chr9:39279769..39279790:+	AATCACTAATTCCACTGCCATC	1.42123	0	2.78571	0	0.166667	1	5.75	1.05952	0.833333	3.12619	0	0	2.33333	17.0548
rr486097-1b	rr486097-1b-3p-miR	chr9:31548626..31548647:+	TGGGCCTGCAGGATTACCTGGG	4.48634	2.33333	11.0496	7.36905	5.25397	2.53175	0.25	0	7.25	1.08333	4.52778	12.1873	0	53.8361
rr47936-1a	rr47936-1a-3p-miR	chr3:39776957..39776979:+	AGCGGGCCCGGACGCTGCTGGCC	0.875794	1.5	3	0	0	0	4.50952	0	0	0	0	1.5	0	10.5095
rr47922-1a	rr47922-1a-5p-miR	chr3:39779465..39779485:+	TTGGCTCTGCGAGGTCGGCTC	26.4515	39.7917	21.9167	18.6806	44.3944	14.3333	30.9083	10.5	27.8095	10.6667	5.16667	70.1667	23.0833	317.418
rr47922-1a	rr47922-1a-3p-miR	chr3:39779505..39779525:+	AGCAGGCCTGTCAGGGCGTTG	1.3875	1.5	0	0	0.9	0	0	4	0.25	0.5	2.5	2	5	16.65
rr474161-1a	rr474161-1a-3p-miR	chr9:9793941..9793959:+	TCTGCTTAGACGCCGGGAC	2.22302	5.49167	3.80952	0.333333	1.83333	0.333333	0.125	0	2.33333	5.5	1.5	3.41667	2	26.6762
rr474161-1a	rr474161-1a-5p-miR	chr9:9793902..9793920:+	TCCCGCGTGTCTGAGCAGA	5.40923	4.32778	10.7056	6.46111	3.56944	7.20833	1.2	0.833333	6.69167	7.33452	1.78056	8.84563	5.95278	64.9107
rr471764-1a	rr471764-1a-3p-miR	chr9:7768780..7768801:+	TGCTCTGAGAAGCCTGTGGCCC	0.472222	0	2.25	0	0	0	0	0	0	0	0.583333	2.83333	0	5.66667
rr471764-1a	rr471764-1a-5p-miR	chr9:7768748..7768766:+	CGGCCACCCTTCGAAGGGC	0.037037	0	0	0	0	0.111111	0	0	0.333333	0	0	0	0	0.444444
rr470641-1b	rr470641-1b-5p-miR	chr9:6807614..6807633:+	TGCTGTTGCCCTCCCCCGGG	0.212136	0	2.04563	0.25	0	0	0	0	0	0.125	0.125	0	0	2.54563
rr470641-1b	rr470641-1b-3p-miR	chr9:6807648..6807668:+	GGAGGGTGCAGCTGGGACCTC	0.0104167	0	0	0	0	0	0	0	0	0	0	0	0.125	0.125
rr469553-1a	rr469553-1a-5p-miR	chr9:6592315..6592335:-	TGAGTGGCTGGGTCCTTGGCC	0.384028	0	2.375	0.25	0.4	0	0	0	0	0.166667	0.25	1.16667	0	4.60833
rr467255-1a	rr467255-1a-5p-miR	chr9:3458329..3458348:+	AGGGCTTTGGGCAGGAGCTC	0.288194	2	0	0	0	0.111111	0.111111	1	0.236111	0	0	0	0	3.45833
rr467255-1a	rr467255-1a-3p-miR	chr9:3458377..3458396:+	GGGGCGCCGGCTCAGAGCCC	0.0314815	0	0	0.111111	0	0	0.1	0	0	0	0	0.166667	0	0.377778
rr461711-1a	rr461711-1a-5p-miR	chrUn_NW_018084979v1:3767745..3767767:-	CCAGCTGCTCCCTGAGCCTTGGC	0.948214	0.5	2.5	0.5	0	0	1.14286	0.5	0	0.95	3	2.28571	0	11.3786
rr461710-2a	rr461710-2a-3p-miR	chrUn_NW_018084979v1:3767856..3767877:-	CAGGTGGAGCACAAAGGGCTGA	1.09722	0	2	0	0	2	0	0	0	0.666667	3	5.5	0	13.1667
rr461710-2a	rr461710-2a-5p-miR	chrUn_NW_018084979v1:3767879..3767900:-	TCAGCCAGAGCGTCTTCACCTG	1.04663	0	1.25	0	1	0.142857	0	0	1.83333	1.08333	0.833333	6.41667	0	12.5595
rr460005-1a	rr460005-1a-5p-miR	chrUn_NW_018084979v1:3378130..3378151:-	CGGGCGCTGAGGACTCTGCCGG	0.333333	1	3	0	0	0	0	0	0	0	0	0	0	4
rr460005-1a	rr460005-1a-3p-miR	chrUn_NW_018084979v1:3378091..3378111:-	CCCGACAGAGCCTGAGCTCCC	0.155754	0	0	0	0	0.142857	0	0	0	0	0	0.142857	1.58333	1.86905
rr458613-1a	rr458613-1a-5p-miR	chrUn_NW_018084979v1:2993002..2993026:+	TGGGGAGGGCCGGACAGAGCAGCCG	0.691667	0	2.5	0.2	0	0	0.4	0	2	0	1	2.2	0	8.3
rr458613-1a	rr458613-1a-3p-miR	chrUn_NW_018084979v1:2993036..2993057:+	GACCCTGTCCGCCCCTTCCCAG	0.0833333	0	1	0	0	0	0	0	0	0	0	0	0	1
rr457948-1a	rr457948-1a-3p-miR	chrUn_NW_018084979v1:2527904..2527924:+	TGAAATGTTTAGGACCACTAG	106.675	106.165	143.127	81.1464	71.5595	82.2659	246.161	23.9774	107.798	96.6131	124.167	86.1167	111	1280.1
rr457948-1a	rr457948-1a-5p-miR	chrUn_NW_018084979v1:2527865..2527886:+	AGTGGTTCTTAACAGTTCAACA	0.361111	0	0	0	3	0	0	0	1	0	0.333333	0	0	4.33333
rr455537-1a	rr455537-1a-3p-miR	chrUn_NW_018084979v1:1256829..1256849:+	acccagccctggagaactccc	1.15	0	0	0.2	0	0	0	0	0.6	5	0	4.4	3.6	13.8
rr453412-1a	rr453412-1a-5p-miR	chrUn_NW_018084979v1:30012..30033:+	ATAGTAGACCGTATAGCGTACG	64.5278	31	46	103.333	70	100	6	11	60	117	58	139	33	774.333
rr453412-1a	rr453412-1a-3p-miR	chrUn_NW_018084979v1:30048..30068:+	TATGTAACACGGTCCACTAAC	0.402778	0	0.833333	0	0	1	0	1	0	0.5	1.5	0	0	4.83333
rr453405-1a	rr453405-1a-3p-miR	chrUn_NW_018084979v1:30505..30526:+	GTATGTGGGACGGTAAACCGCT	2.91667	1.5	1	1	3.5	9.5	1.5	0	1	5.5	2.5	7.5	0.5	35
rr453405-1a	rr453405-1a-5p-miR	chrUn_NW_018084979v1:30474..30494:+	TGGTTTACCGTCCCACATACA	0.0416667	0	0	0	0.5	0	0	0	0	0	0	0	0	0.5
rr453382-1a	rr453382-1a-3p-miR	chrUn_NW_018084979v1:41747..41768:+	AGATATTGCACGGTTGATCTCT	1.91667	2	2	0	1	1	1	5	1	5	1	4	0	23
rr453361-1a	rr453361-1a-3p-miR	chrUn_NW_018084979v1:50074..50095:+	TATACAAGGACAAGCTCTCTGT	37.5283	15.6575	9.7619	52.5313	63.8413	52.2163	2.55952	8.55556	32.4048	54.1468	35.9881	98.5698	24.1067	450.34
rr453338-1a	rr453338-1a-5p-miR	chrUn_NW_018084979v1:59570..59591:+	AGAGGCTGGCCGTGATGAATTC	0.708333	0	0	0	0	1	0	0	5	0	0	0	2.5	8.5
rr453338-1a	rr453338-1a-3p-miR	chrUn_NW_018084979v1:59607..59628:+	GTCATACACGGCTCTCCTCTCT	0.166667	0	0	1.5	0	0	0	0	0.5	0	0	0	0	2
rr453320-1a	rr453320-1a-3p-miR	chrUn_NW_018084979v1:68943..68964:+	GAATGTTGCTCGGTGAACCCCT	11.125	5	6.5	19	6	12	0	1	7.5	19	16	38.5	3	133.5
rr453320-1a	rr453320-1a-5p-miR	chrUn_NW_018084979v1:68911..68933:+	AGGTTACCCGAGCAACTTTGCAT	1	1	2	0	3	0	0	1	0	1	2	2	0	12
rr453316-1a	rr453316-1a-3p-miR	chrUn_NW_018084979v1:69583..69603:+	AATATAACACAGATGGCCTGT	0.444444	0.833333	1	0	0	0.5	0	0.583333	0	1.08333	0.25	0.583333	0.5	5.33333
rr448300-1a	rr448300-1a-3p-miR	chr10:65407168..65407188:+	GCCGGGTTCTGCTCTCTGCCC	0.109722	0.166667	0	0	0	0.25	0	0	0	0	0.9	0	0	1.31667
rr448300-1a	rr448300-1a-5p-miR	chr10:65407138..65407159:+	TGGGCGGTGGGGAGGCCTGGCC	0.0119048	0	0	0.142857	0	0	0	0	0	0	0	0	0	0.142857
rr437876-1a	rr437876-1a-3p-miR	chr10:51214006..51214032:-	gcattgtggttcagtggtagaattctc	1.78835e+06	48397.7	948577	3.58956e+06	1.92779e+06	1.91066e+06	79004.7	77165.6	3.11275e+06	913433	4.59664e+06	4.22999e+06	26234.8	2.14602e+07
rr437346-1a	rr437346-1a-5p-miR	chr10:50778637..50778657:-	AGAAGGAGCCTGGCACCCTGG	0.583333	0	3.5	0	0	0	1	0	0	0	0	0	2.5	7
rr437346-1a	rr437346-1a-split-split	chr10:50778613..50778630:-	TCGAGAAGCCCCGGACCG	0.0104167	0	0	0	0	0	0	0	0	0	0	0.125	0	0.125
rr436521-1a	rr436521-1a-5p-miR	chr10:48855092..48855112:-	AGGGCTCAGCGCCTCCCCGCC	1.13277	0	3.52183	0.285714	0.125	0	1.14286	0	0.285714	0.553571	0.410714	3.14286	4.125	13.5933
rr433454-1a	rr433454-1a-3p-miR	chr10:43517864..43517887:+	CGGCGTGCGGCTGCTGCAGGACGC	26.0657	4	55.2	23.1167	39.1111	18	0	0	26.1111	44	46	49.5	7.75	312.789
rr433454-1a	rr433454-1a-split-split	chr10:43517829..43517847:+	CGCTCCTCGGCCGTGCGCC	0.111905	0.142857	0	0	0.2	0	0	0	0.5	0	0	0.3	0.2	1.34286
rr433454-1a	rr433454-1a-split-split	chr10:43517835..43517855:+	TCGGCCGTGCGCCTGCGGAGC	0.0785714	0.142857	0	0	0	0	0	0	0.5	0	0	0.3	0	0.942857
rr433454-1a	rr433454-1a-5p-miR	chr10:43517772..43517793:+	CGTCCCAGCACCAGCCGCAGCC	0.211111	0	0	0	0	0.333333	0.2	0	0	0	2	0	0	2.53333
rr432517-1a	rr432517-1a-3p-miR	chr10:42114725..42114747:+	cggggcccctctgAGAGGAAGGG	0.458333	0	2	0	1.5	0	0	1	0	0	0.5	0.5	0	5.5
rr432517-1a	rr432517-1a-5p-miR	chr10:42114675..42114697:+	accccctcccgccagagtgcccc	0.166667	0	2	0	0	0	0	0	0	0	0	0	0	2
rr431564-1a	rr431564-1a-5p-miR	chr10:40987555..40987575:+	ACCAGGAGGACAGGGCTGAGC	1.08333	1	2	0	0	0	1	0	5	1	0	3	0	13
rr428344-1a	rr428344-1a-5p-miR	chr10:32862733..32862753:+	TTGGTTCAGGATTTGGAGAGC	1.04167	0	3	1.5	1	0.5	0	0	1	0	2.5	3	0	12.5
rr428344-1a	rr428344-1a-3p-miR	chr10:32862780..32862801:+	ACCAGCTCCCACATTTTGGACC	0.0277778	0	0	0	0	0	0	0	0	0	0	0.333333	0	0.333333
rr426196-1a	rr426196-1a-5p-miR	chr10:29131628..29131644:+	cactcttagcggtggat	29.0563	22.304	33.604	48.5595	50.6127	28.7508	5.59127	3.35833	46.1063	5.27897	28.3587	70.4163	5.73532	348.676
rr422341-1a	rr422341-1a-5p-miR	chr10:24161117..24161139:+	CGTGTGGCCCGGGGGGCGGGCAG	0.175099	0	0	0	0.25	0	0	0	0	0.583333	0	0.125	1.14286	2.10119
rr422341-1a	rr422341-1a-3p-miR	chr10:24161151..24161176:+	TGCCGGGCCCCAGACCGAGCCACACC	0.0833333	0	1	0	0	0	0	0	0	0	0	0	0	1
rr418454-1a	rr418454-1a-5p-miR	chr10:19967559..19967579:+	GACCCCTGTTGTCCTCCGAGC	2.4375	0	3.5	5	0.333333	0	10.5	2	0	1.91667	3	2	1	29.25
rr418454-1a	rr418454-1a-3p-miR	chr10:19967594..19967614:+	AAGAGCTTGGAGACAATGGGG	0.125	0	0	0	0	0	0	0	0	0	0	0.5	1	1.5
rr414102-1a	rr414102-1a-5p-miR	chr10:13898214..13898233:+	CTGCTCCCTAGGGCCTGAGG	0.519841	0	0	0.47619	0	0	0	0	0	5.7619	0	0	0	6.2381
rr408013-2a	rr408013-2a-5p-miR	chr10:4228827..4228848:-	ggctggtccgatggtagtgggt	34699.7	130552	8404.43	7624.05	15034.1	20600.7	46600.1	27180.6	12967.1	23336.7	8198.85	21281.8	94616	416396
rr408013-2a	rr408013-2a-3p-miR	chr10:4228754..4228780:-	ccccccactgctaaatttgactggCTT	5155.6	9152.27	7822.42	2065.42	2682.04	3896.76	12417.9	1491.68	2560.52	5063.45	2553.36	3808.05	8353.32	61867.2
rr408013-2a	rr408013-2a-split-split	chr10:4228801..4228823:-	cagaacttattaacgttagtgtc	0.259259	0	1.11111	0	0	0	0	0	0	0	1	1	0	3.11111
rr402384-1a	rr402384-1a-5p-miR	chr1:273365512..273365532:-	CGGGCTGAGCTGGGTGTGAGG	0.205093	0	0	0	0	0	0	0	0.25	0.211111	0	0	2	2.46111
rr402384-1a	rr402384-1a-3p-miR	chr1:273365478..273365501:-	CGGCACCTCCACCTGGACAGTCCT	0.0833333	0	0	0	0	0	0	0	0	1	0	0	0	1
rr400979-1a	rr400979-1a-5p-miR	chr1:272759858..272759876:+	GCTGAAACCAGCCGGAGCC	0.106019	0.4	0	0	0.111111	0	0	0	0.1	0	0	0.411111	0.25	1.27222
rr400979-1a	rr400979-1a-3p-miR	chr1:272759890..272759909:+	TGGGTCCGGCTGGTCTCAGG	0.266667	0	0	0	0	0	0	0	0	0	0	3.2	0	3.2
rr400919-1a	rr400919-1a-5p-miR	chr1:272781157..272781177:-	ggttggatctggtgctgcagc	0.252778	0	2	0	1.03333	0	0	0	0	0	0	0	0	3.03333
rr394985-1a	rr394985-1a-5p-miR	chr1:269312538..269312558:+	GGCCCGTCTGGGGCTGAGAGC	0.432044	1.69643	0.833333	0	1.33333	0	0.535714	0	0	0	0.5	0.285714	0	5.18452
rr394732-1a	rr394732-1a-3p-miR	chr1:269003359..269003381:-	CGCGGATGCCCAGCTCTGTGCCC	4.59821	3.14286	5.39286	8.64286	2.14286	3	1.5	0	1.25	11.9643	0.642857	12.5	5	55.1786
rr393073-1b	rr393073-1b-3p-miR	chr1:268575430..268575450:+	GGGACCAGGGCTCAGCAGGAC	2.09722	3.25	0.6	1	0	0	2.2	0	0	1.83333	4	7	5.28333	25.1667
rr393073-1b	rr393073-1b-5p-miR	chr1:268575366..268575386:+	TGTGTCCTGCTGACCCTGGCC	0.0166667	0	0	0.1	0	0	0	0	0	0	0.1	0	0	0.2
rr371440-1a	rr371440-1a-3p-miR	chr1:235854680..235854701:-	CTTGGGCAGGAGGATGAAGGGC	9.26835	4.33333	11.2095	3.83333	12.6667	2.53333	9.97619	0	3	18.8762	8.5	33.2917	3	111.22
rr366301-1a	rr366301-1a-3p-miR	chr1:222215085..222215106:+	AGGAAGGTGAGCAGAACTGGCC	0.325	1.2	1	0.6	0.5	0	0	0.2	0.2	0	0	0.2	0	3.9
rr36335-1b	rr36335-1b-3p-miR	chr3:28913102..28913123:-	AACTGGCCCACAAAGTCCCGCT	8.91667	21	7	7	2	1	19	2	2	15	3	11	17	107
rr36335-1b	rr36335-1b-5p-miR	chr3:28913142..28913160:-	CGGGGTTTTGAGGGCGAGA	0.230556	0	0.4	0	0	0	0	1.5	0.666667	0	0	0.2	0	2.76667
rr343249-1a	rr343249-1a-5p-miR	chr1:164332303..164332324:+	AGGAGAATGAGATGCAGTGGCC	1.10833	1	2.25	0	0	1	5.05	0.25	0	3	0	0	0.75	13.3
rr343249-1a	rr343249-1a-3p-miR	chr1:164332330..164332351:+	CAGGCTTCTGCGCTCAGTCTCC	0.208333	0	0	0	0	0	1	0	1.5	0	0	0	0	2.5
rr334804-1a	rr334804-1a-5p-miR	chr1:146274745..146274765:-	GGGCCCCGTCGTCCCCTCCCT	163.989	320.913	303.017	141.047	195.854	54.996	208.445	54.8103	170.254	156.05	80.6579	164.056	117.765	1967.87
rr332392-1a	rr332392-1a-5p-miR	chr1:143497789..143497810:-	AGCTCTTTGTGCCCTGGACCCC	0.902778	0	4.5	0	0	0	0	1	0	1	0	4.33333	0	10.8333
rr332381-1a	rr332381-1a-3p-miR	chr1:143498962..143498982:-	CGCCTGAGGACCCGCTGACCC	2.5	0	9.5	0.5	0.5	1.5	0	0	1.5	9	2.5	4.5	0.5	30
rr332381-1a	rr332381-1a-5p-miR	chr1:143499003..143499024:-	TGGGCCCGCCGGGTCCCAAGGC	0.0833333	0	0	0	0	0	0	0	0	0	1	0	0	1
rr323578-1a	rr323578-1a-5p-miR	chr1:127765854..127765876:-	AGGTAGCCTCTCTCCCCCTGGGC	3.38472	3.95	3.25	1.5	0.2	0.533333	7.43333	1.5	1.08333	8.45	3.28333	4.35	5.08333	40.6167
rr323578-1a	rr323578-1a-3p-miR	chr1:127765829..127765849:-	CCTGGGGGTGAGGAGGTTACC	1.31528	0.916667	4.75	0	1	0.25	0.666667	0	0.25	3.58333	0.2	2.91667	1.25	15.7833
rr323013-1a	rr323013-1a-5p-miR	chr1:126640728..126640746:+	ccagctgtcttgctttgcc	0.173148	0.222222	0.533333	0	0	0	0	0.111111	0	1	0	0.211111	0	2.07778
rr322705-1a	rr322705-1a-3p-miR	chr1:126304696..126304717:-	GTGTGCGGAAATGCTTCTGCTA	4.29167	4.33333	4	3.66667	10.3333	0	8	0	1.33333	0.5	3	16	0.333333	51.5
rr322705-1a	rr322705-1a-5p-miR	chr1:126304733..126304755:-	GTGGAAACACTTCTGCACAAACT	0.0833333	0	0	1	0	0	0	0	0	0	0	0	0	1
rr321251-1a	rr321251-1a-3p-miR	chr1:122542074..122542096:-	TCCTTGCCTGGGACTCTGGAACC	0.868056	5.5	2.25	0	0	0.666667	1	0	0	0	0	0.5	0.5	10.4167
rr32050-1a	rr32050-1a-5p-miR	chr3:23115616..23115635:+	AGGCTGGCCTGAAGAGGGAC	0.4375	0.125	2	0	0	0	0	0	0.75	0.25	0	2	0.125	5.25
rr320298-1a	rr320298-1a-5p-miR	chr1:120160768..120160790:-	AGGTAGCCTCTCTCCCCCTGGGC	3.38472	3.95	3.25	1.5	0.2	0.533333	7.43333	1.5	1.08333	8.45	3.28333	4.35	5.08333	40.6167
rr320298-1a	rr320298-1a-3p-miR	chr1:120160745..120160763:-	CCTGGGGGTGAGGAGGTTA	1.31528	0.916667	4.75	0	1	0.25	0.666667	0	0.25	3.58333	0.2	2.91667	1.25	15.7833
rr313796-1a	rr313796-1a-3p-miR	chr1:107222274..107222296:+	TCTGGGCTGATGGAGACACAACC	0.3125	0.5	0.5	0	0	0.75	0	0	0	1	1	0	0	3.75
rr310570-1a	rr310570-1a-3p-miR	chr1:99936637..99936658:-	CCAGCCCGGCTCCAAGTATTGC	0.25	0	0	0	0	0	0	0	0	0	3	0	0	3
rr310570-1a	rr310570-1a-5p-miR	chr1:99936671..99936692:-	CGCAGTGCCTGGGGCCTGGCTG	0.093254	0	0.583333	0	0	0	0	0	0	0	0	0.535714	0	1.11905
rr3016-1a	rr3016-1a-3p-miR	chr3:979772..979792:-	TCCTGGTGGGCATGTACGGCC	1.61806	0	9.16667	2.58333	0	1	0.5	0	1	2.16667	0.5	2	0.5	19.4167
rr3016-1a	rr3016-1a-5p-miR	chr3:979795..979816:-	CGGCCGTGCTGCTGCACCGGGC	0.194444	0	0.333333	0	0	2	0	0	0	0	0	0	0	2.33333
rr299275-1a	rr299275-1a-5p-miR	chr1:73845812..73845833:-	CGGCTGGTCTCCCAGAGCTCCC	0.222222	0	1	0	0.5	0.25	0	0	0	0.166667	0	0.5	0.25	2.66667
rr294354-1a	rr294354-1a-3p-miR	chr1:58274872..58274893:-	AACCTGGGGCTGGCTCTTTCCC	2.05833	12.3	2.2	0	0	0	5	0	0	1	0	2.2	2	24.7
rr290816-1a	rr290816-1a-5p-miR	chr1:50695492..50695512:+	ATCACAGGATCAGCATCAGAC	0.849868	0.833333	0.833333	0.5	0.833333	0	0	0	0.333333	4.22619	0.333333	2.30556	0	10.1984
rr290816-1a	rr290816-1a-3p-miR	chr1:50695524..50695544:+	CAGTCTGatgctgatcctgtg	0.0833333	0	0	0	0	0	0	0	0	0	0	1	0	1
rr290772-1a	rr290772-1a-5p-miR	chr1:50781727..50781744:+	CGGCTGAGTCCGCGCGGC	0.375496	0.267857	0.904762	0	0.904762	1	0	0	0	0.714286	0.571429	0	0.142857	4.50595
rr284526-1a	rr284526-1a-5p-miR	chr1:31780395..31780415:-	aaggacctgagccatgccgtg	0.54418	0	1.41905	0.333333	0	0	0.833333	0	0.666667	0	0	2.27778	1	6.53016
rr283163-1a	rr283163-1a-5p-miR	chr1:28566397..28566417:+	AGAGCCCGGGTGGCTGGCGGC	0.602083	0.25	1.75	0	0	1	0	1	0.25	0.9	0.25	1.25	0.575	7.225
rr271176-1b	rr271176-1b-3p-miR	chr1:8047382..8047402:-	TCCTCGAGACTTTCTCCAGCC	2.10694	4.63333	1.8	0.1	0.1	1.47778	1.86667	0	1.58333	2.87778	0.666667	1	9.17778	25.2833
rr271176-1b	rr271176-1b-5p-miR	chr1:8047415..8047437:-	AGGCTGGGGAGGGAAATTCGAGG	0.5	2	1	1	0	0	0	0	0	2	0	0	0	6
rr264168-1a	rr264168-1a-3p-miR	chr1:1256807..1256826:-	GACACAGTGAGCTGGGCTGC	0.208333	1	0	0	0	0	0	0	0.5	0	0	1	0	2.5
rr264168-1a	rr264168-1a-5p-miR	chr1:1256837..1256855:-	GGCAGCGCAGCGCACTGTG	0.0615079	0	0.166667	0.285714	0	0	0.142857	0	0	0	0	0	0.142857	0.738095
rr260936-1a	rr260936-1a-3p-miR	chr14:141242594..141242613:-	TCCTGTCGCTGCAGAAGCTC	0.270238	0.366667	0	0.2	1	0.366667	0.4	0	0	0.709524	0	0.2	0	3.24286
rr25842-1a	rr25842-1a-3p-miR	chr3:17375722..17375741:-	AGCGGAGGAAGCGGGGACCC	0.391667	1.33333	0.733333	0	0	0	1.06667	0.166667	0	0	0.166667	1.03333	0.2	4.7
rr25827-1a	rr25827-1a-3p-miR	chr3:17379915..17379936:-	CTCTTGGGGCCCGCACTCTCGC	5.875	3.66667	13.6667	6.5	3.5	2	16.3333	3.83333	2.33333	1.33333	5.5	6.33333	5.5	70.5
rr257837-1a	rr257837-1a-5p-miR	chr14:140326309..140326330:+	GAGCTCCTCGAGGCCAGAGACC	0.690212	0.291667	1.08333	1.51667	0.166667	0.687302	0.642857	0.333333	0.2	0.583333	0.725	1.36905	0.683333	8.28254
rr240597-1a	rr240597-1a-3p-miR	chr14:122706330..122706350:+	CCAAACCAGTTGTGCCTGTAG	0.619444	0	0	0	3	0	1.1	0	2.33333	0	0	0	1	7.43333
rr236572-1b	rr236572-1b-5p-miR	chr14:114325674..114325694:-	TCGACCGGACCTCGACCGGCT	256.042	318.833	214.333	250.25	221.667	149.5	422.5	107.5	262.833	232.833	253	332	307.25	3072.5
rr236572-1b	rr236572-1b-3p-miR	chr14:114325633..114325654:-	CTCGGCGTGGCGTCGGTCGTGG	42.6319	60.8333	53	38	29.5	28	75	27.5	42	25.1667	54	40.5833	38	511.583
rr232563-1a	rr232563-1a-3p-miR	chr14:109574967..109574990:+	AAGCATTTTGAACTTGAGGACAGA	0.451389	1.5	0.5	0	0	0	0	0	0	0.458333	1.125	1.83333	0	5.41667
rr232562-2a	rr232562-2a-3p-miR	chr14:109574919..109574941:-	AACATTTTAAACTTGAGGACAGA	0.506944	3.16667	0.5	0	0	0	0	0	0	0.458333	0.125	1.83333	0	6.08333
rr232560-1a	rr232560-1a-3p-miR	chr14:109574919..109574941:-	AACATTTTAAACTTGAGGACAGA	0.506944	3.16667	0.5	0	0	0	0	0	0	0.458333	0.125	1.83333	0	6.08333
rr227784-1a	rr227784-1a-3p-miR	chr14:101499199..101499219:-	CCCTGGATCTCATCTGTTTGC	0.190278	1.78333	0	0	0	0	0.5	0	0	0	0	0	0	2.28333
rr227784-1a	rr227784-1a-5p-miR	chr14:101499233..101499249:-	GCAAGCGGATGAGATCC	0.25	0	0	0	0	0	0	0	0	3	0	0	0	3
rr226900-1a	rr226900-1a-3p-miR	chr14:99793889..99793909:+	aggggcacctctgaagagggc	0.683333	0	3	1	0	0	0	0	0	1	0	2.2	1	8.2
rr223186-1a	rr223186-1a-5p-miR	chr14:89554966..89554985:+	CCTGGTCATCGTGCAGGGCC	1.29583	0.5	2.83333	1	0.6	2.33333	0	0.333333	0	4.16667	1.66667	1.78333	0.333333	15.55
rr223186-1a	rr223186-1a-3p-miR	chr14:89554999..89555020:+	AGGGCTCCTGCTCTTTGGCCAG	0.25463	0	0.222222	0	0.166667	0	1.33333	0	0	0.583333	0	0.5	0.25	3.05556
rr213643-1a	rr213643-1a-5p-miR	chr14:74734307..74734328:-	CCCGTCTGGCTGCATCTTCTGC	2.82639	0	3.25	6	0	3	0	0	0.666667	0	3	18	0	33.9167
rr213643-1a	rr213643-1a-3p-miR	chr14:74734273..74734292:-	CCAGGAGACAGCTAGACGCG	0.841667	0	1	2	4	1.1	0	0	1	0	0	1	0	10.1
rr212194-1a	rr212194-1a-5p-miR	chr14:73516433..73516453:-	CTGCTGGAGAGCCAGGACCCG	0.426587	0.333333	2.80952	0	0.166667	0	0	0	0	1	0	0.666667	0.142857	5.11905
rr199856-1a	rr199856-1a-5p-miR	chr14:51363949..51363972:-	CCCTGGATCCCTGGAGTGTGGCcc	0.916667	0	3	0	1	0	1	5	0	1	0	0	0	11
rr198970-1a	rr198970-1a-3p-miR	chr14:50703495..50703516:-	CTCCCTCAGTAGCCGTGGGGAC	1.41389	0.5	8.2	1.5	1.5	0	2.5	0	1	1.76667	0	0	0	16.9667
rr198970-1a	rr198970-1a-5p-miR	chr14:50703523..50703546:-	CTGTCCCCACAGCTTCTGCAGGGC	0.208333	0	0.5	0	0.5	0.5	0	0	0.5	0	0	0.5	0	2.5
rr198612-1a	rr198612-1a-3p-miR	chr14:50529035..50529055:+	AGCGGGCTGGGTGAAGTGGCC	1.5619	5.5	0	0	4	5.1	0	0	0	1.14286	0	3	0	18.7429
rr193838-1a	rr193838-1a-3p-miR	chr14:46430166..46430189:+	AGCAGTCGGTTGGATCCTTTGGGG	0.833333	0	3	0	0	0	0	0	1	1	0	5	0	10
rr193838-1a	rr193838-1a-5p-miR	chr14:46430138..46430162:+	TCCCCATAGGTTTTTCAACAGACTG	0.0833333	0	0	0	0	0	1	0	0	0	0	0	0	1
rr180440-1a	rr180440-1a-5p-miR	chr14:30043650..30043671:-	TGTCACGATCAGCTGGAGAGGT	0.5	4	0	0	0	0	0	0	0	0	0	2	0	6
rr180440-1a	rr180440-1a-3p-miR	chr14:30043600..30043621:-	AGCCTGTCTGGATGAAAGTGAC	0.636905	1	0	0	0.5	0.142857	2	0	1.5	0	0	2.5	0	7.64286
rr178518-1a	rr178518-1a-3p-miR	chr14:28792520..28792541:+	TCATCTGAGCCTGCCCACCCCG	0.605787	0	1.44444	0	0	1	0	0	1	2.5	1.125	0.2	0	7.26944
rr178518-1a	rr178518-1a-split-split	chr14:28792490..28792516:+	AGGGGTGAGTGGACCAGATGCTCCTGC	0.175	0	0	2	0	0	0	0	0	0	0	0.1	0	2.1
rr173773-1a	rr173773-1a-3p-miR	chr14:22519372..22519391:+	ACGGAGAAAGGACAATGGCT	0.208333	0	0	1	0	0.5	0	0	0	0	0	0.5	0.5	2.5
rr1611341-1a	rr1611341-1a-3p-miR	chr4:130394523..130394543:-	AGGACTGCAGCAAGACGCAGC	3.04167	1	3	5	4	0	0.5	0	3	3.5	6	7.5	3	36.5
rr1611341-1a	rr1611341-1a-5p-long-miR	chr4:130394557..130394584:-	CGGCTGCGGCTGCTGCAAGGTCTGCGCC	0.166667	0	0	0	0	0	0	0	0	0	0	2	0	2
rr1611085-1a	rr1611085-1a-5p-miR	chr4:130194240..130194261:+	AGGAGGACACGTCTGATCTGCC	0.472222	0	0	1.5	0.5	0	0	0	1	1.16667	0.5	1	0	5.66667
rr1611085-1a	rr1611085-1a-3p-miR	chr4:130194265..130194285:+	GGCGGTGAGACGTGCCTCTCC	0.0416667	0	0	0	0	0	0	0	0	0.5	0	0	0	0.5
rr1602521-1a	rr1602521-1a-3p-miR	chr4:119969868..119969889:+	ctctggcttagtctgcaactac	0.760417	0	0	0.5	0.125	0	7.5	0	1	0	0	0	0	9.125
rr1586161-1a	rr1586161-1a-3p-miR	chr4:95571864..95571883:+	ATTTCAGGTGGGCCAGAGGC	0.667163	2.125	0	0	0.666667	3.14286	0.142857	0	1	0.428571	0	0.5	0	8.00595
rr1585619-2a	rr1585619-2a-5p-miR	chr4:94830728..94830748:+	TGGGCCCCTGAAGTCAAGGAC	1.58889	0.666667	4	0.5	3.36667	0	3.5	0	0	5.16667	0	1.28333	0.583333	19.0667
rr1584202-1a	rr1584202-1a-3p-miR	chr4:93899865..93899886:-	CGCTTCCTCCTCACCTCATGCC	0.680556	0	1.83333	1.5	0	0	0	0	0.5	1.33333	0.5	1.5	1	8.16667
rr1584193-1a	rr1584193-1a-5p-miR	chr4:93900964..93900983:-	CGGGAGGACAGATGTGGGGC	0.246032	1.58333	0	0	0	0.333333	0	0	0	0	0.392857	0	0.642857	2.95238
rr1584193-1a	rr1584193-1a-3p-miR	chr4:93900938..93900959:-	AGCCCTGCCTCTCTCCCCCCGT	0.0625	0	0	0	0	0	0	0	0	0.75	0	0	0	0.75
rr1584146-1a	rr1584146-1a-3p-miR	chr4:93906963..93906983:-	CCTTCCTGGGGGACTTGGCTC	0.411111	0.561111	0.2	0	0	0	0.211111	0	0.361111	0	0.25	1.25	2.1	4.93333
rr1582777-1a	rr1582777-1a-3p-miR	chr4:92816955..92816975:-	AGGATTCTGGAGCTCATGGTC	0.525	1.2	0.2	0.433333	0	0.65	0.766667	0	0	0.6	0	2.2	0.25	6.3
rr1582777-1a	rr1582777-1a-5p-miR	chr4:92816993..92817013:-	TGGGGCCAAGAGTTCTGGAGT	0.234722	0.2	0	0	1.25	0	0	0.5	0.666667	0	0.2	0	0	2.81667
rr1582008-1a	rr1582008-1a-5p-miR	chr4:92178614..92178635:-	ACCTGCACTCTCGCCTGGACCC	7.89524	19.35	8.25	4	3.14286	4.5	14.25	0.5	5	13.4167	3.58333	9.83333	8.91667	94.7429
rr1582008-1a	rr1582008-1a-3p-miR	chr4:92178589..92178611:-	CATGGGGACAGGGAGAGTGGAGG	0.0166667	0	0.2	0	0	0	0	0	0	0	0	0	0	0.2
rr1581599-1a	rr1581599-1a-5p-miR	chr4:91069092..91069113:-	TCGCATCCCACTCCTGACACCa	7.35866	12.9	6.96667	11.95	4.8	5.4	12.3667	1	8.63333	7.4873	6.8	7.4	2.6	88.304
rr1581000-1a	rr1581000-1a-5p-miR	chr4:90262867..90262888:+	AGGTGGCTGGGGCTCAGACACC	0.159127	0	0.6	0	0	0.566667	0	0	0	0.2	0.4	0.142857	0	1.90952
rr1577632-1a	rr1577632-1a-3p-miR	chr4:84962006..84962028:+	AGGGACGGAAGCGCGAGATGAGC	8.22106	6.25	7	3	4.25	6	12	3	6.125	20	2.23611	23	5.79167	98.6528
rr1572253-1a	rr1572253-1a-5p-miR	chr4:75868051..75868073:-	ACCACTTCCATCTCCGTCAAGCC	0.916667	3	1	0	0	0	2	0	0	1	1	3	0	11
rr1572253-1a	rr1572253-1a-3p-miR	chr4:75868024..75868046:-	AGGGCTGGATGGAGCTGGAGGTG	0.145833	0	0	0	0	0	0.25	0	0	0.5	0.333333	0	0.666667	1.75
rr156714-1a	rr156714-1a-5p-miR	chr11:78297650..78297669:+	cgcACCTGTCACTTCTGGCT	0.191468	0	0.342857	0.5	0.734524	0	0.291667	0	0	0.285714	0	0	0.142857	2.29762
rr1559598-1a	rr1559598-1a-5p-miR	chr4:43057725..43057744:+	GGAGGGGCTCAGGTGCACCC	81.0405	103.573	197.005	41.3484	68.0206	64.4079	66.2929	41.4278	53.823	115.668	50.6218	112.81	57.4873	972.486
rr1558045-1a	rr1558045-1a-5p-miR	chr4:40114082..40114101:-	aaagctgtgcctggaccccc	1.26852	0	3.66667	1.5	1.5	0	0.222222	0	0.333333	1.5	0	4.5	2	15.2222
rr1556796-1b	rr1556796-1b-5p-miR	chr4:37411461..37411481:+	TTTGATAAGCTGACATGGGAC	5.36111	9.83333	3.33333	0.333333	13.8333	0.666667	7	0.5	1	2	0	25.5	0.333333	64.3333
rr1556796-1b	rr1556796-1b-3p-miR	chr4:37411499..37411519:+	TTGTGTCAGTTTATCAAACCC	1.47917	2	2.75	0	2	0	2	0	0	1	0	8	0	17.75
rr1556681-1a	rr1556681-1a-5p-miR	chr4:37347898..37347918:-	AAGGCACTGGGAAGAGGAAGC	0.152778	0.1	0.6	0.333333	0	0	0.1	0.2	0.2	0.2	0	0	0.1	1.83333
rr1544981-1a	rr1544981-1a-5p-miR	chr4:12385708..12385728:-	AGCAGGCCTGAGGCTGGGGGC	0.04375	0	0.2	0	0.2	0	0	0	0	0	0	0.125	0	0.525
rr154492-1a	rr154492-1a-3p-miR	chr11:77230286..77230307:+	TGCCGCCAGGGCCCTCTGCTCC	1.31944	0	1	0	3.33333	0	0	2	2	0	0	7	0.5	15.8333
rr15435-1a	rr15435-1a-3p-miR	chr3:8006728..8006749:-	CATTGCACTTGTCTCGGTCTGA	2850.78	4646.64	3045.35	2560.92	1585.59	2247.27	5502.37	845.762	1863.28	3025.23	2813.67	3108.91	2964.38	34209.4
rr15435-1a	rr15435-1a-5p-miR	chr3:8006765..8006787:-	AGGCGGAGACTTGGGCAATTGCT	16.1583	13	18.7	21	11	11	18	13	23	7.7	25.5	8.5	23.5	193.9
rr15432-1a	rr15432-1a-5p-miR	chr3:8006971..8006991:-	CAAAGTGCTGTTCGTGCAGGT	1274.16	2014.38	1165.19	1303.43	708.867	1191.98	1977.38	442.5	936.717	1091.53	1395.24	1532.14	1530.53	15289.9
rr15432-1a	rr15432-1a-3p-miR	chr3:8006930..8006952:-	ACTGCTGAGCTAGCACTTCCCGA	8.43651	1	32.619	4.5	3	1.5	35.8333	3	5.14286	2.5	5.5	0.642857	6	101.238
rr15431-2b	rr15431-2b-3p-miR	chr3:8007147..8007166:-	CCGCACTGTGGGTACTTGCT	60.288	118.517	56.4333	61.0833	37.6	39.7611	96.9944	17.8611	40.1	62.6833	56.8333	83.95	51.6389	723.456
rr15431-2b	rr15431-2b-5p-miR	chr3:8007186..8007206:-	TAAAGTGCTGACAGTGCAGAT	19.535	19.7778	27.6833	13.6056	11.4444	13.5306	45.4611	4.21111	11.7	22.1056	20.1444	31.3111	13.4444	234.419
rr1542497-1b	rr1542497-1b-3p-miR	chr4:8669603..8669619:-	cgggccgaacgcacgcc	18.7295	69.7821	18.9234	10.369	15.5595	7.3619	28.0429	8.30794	9.2373	12.6667	5.72222	16.0278	22.7528	224.754
rr1536900-1a	rr1536900-1a-3p-miR	chr4:3018432..3018452:+	CGCTGTCGGAGGCCGTCCTGG	4.53538	10.7857	8.86111	0.361111	1.93333	2.75	8	0.5	3.41667	6	0.25	8.31667	3.25	54.4246
rr1536506-1a	rr1536506-1a-3p-miR	chr4:2849088..2849109:+	ctagactgaagctccttgagga	341.474	423.835	456.66	280.787	163.952	224.825	768.67	124.613	290.326	306.433	290.02	364.919	402.644	4097.68
rr1536506-1a	rr1536506-1a-5p-miR	chr4:2849052..2849073:+	tcgaggagctcacagtctagta	0.697388	0	2.64167	0	0.388889	0	2.55397	0.225	0.1	0.285714	0.111111	1.1	0.962302	8.36865
rr153422-1a	rr153422-1a-3p-miR	chr11:76920685..76920701:-	CCACCACGTCCCCGTGG	7.75112	3.17262	7.50397	15.0921	5.63095	3.82143	7.7381	7.36508	12.7944	6.73016	12.5694	6.88095	3.71429	93.0135
rr1530994-1b	rr1530994-1b-5p-miR	chr4:608852..608873:-	CGGGGCTGCCGGGCGCGCGGGC	0.503704	0.8	0.5	0.5	0.933333	0.2	0.2	0.5	0.3	1.23333	0.266667	0.411111	0.2	6.04444
rr1530994-1b	rr1530994-1b-3p-miR	chr4:608814..608833:-	CCCGCGGCCCGGGCAACTCC	0.165509	0.25	0.625	0	0.125	0	0.25	0	0.236111	0	0	0	0.5	1.98611
rr1529072-1b	rr1529072-1b-5p-miR	chr4:286947..286966:-	CGTCCTGGCTCTTCCTGGCC	0.0902778	0	0	0	0	0	0.5	0	0.25	0.333333	0	0	0	1.08333
rr1529072-1b	rr1529072-1b-3p-miR	chr4:286884..286905:-	AGGCGCAGGCAGGAGCCCGGGC	0.0416667	0	0	0	0	0	0	0	0	0	0	0.5	0	0.5
rr1528241-1a	rr1528241-1a-5p-miR	chr4:138299..138321:-	TCCGTGGGCAGAGGAAGGGCGCC	24.5917	27.6667	39.6667	20	23	5.33333	17.4333	10	14.3333	53.3333	11.6667	35.6667	37	295.1
rr1528241-1a	rr1528241-1a-3p-miR	chr4:138241..138265:-	AAAGGCGCCGCCCGTCTGCGCGCGG	0.208333	0	0	0.5	0	0	0	0	1	0	0	1	0	2.5
rr1527316-1a	rr1527316-1a-5p-miR	chrUn_NW_018085169v1:57622..57643:-	AGGAGTCAGTGGCAGTCAGGAC	3.78142	0.8	5.95	0.6	1.36667	1.2	6.575	1.325	1	9.94405	3.56667	12.0579	0.991667	45.377
rr1522030-1a	rr1522030-1a-5p-miR	chr5:95548393..95548414:+	tttcctctctgccccatagggt	1.75496	3.33333	0	0	0	1.33333	6.33333	0	0	2	0	8.05952	0	21.0595
rr1519859-1a	rr1519859-1a-5p-miR	chr5:90131763..90131783:+	CGCCTGTGGGGAAGTCGGGGC	0.604167	1.05	0	0	0.5	2.2	0	0	1	1	0	1.4	0.1	7.25
rr1507287-1a	rr1507287-1a-5p-miR	chr5:68608001..68608021:+	TGCCTGGGCTTGGCTGGAGCC	1.18257	0.285714	1.4881	0.738095	1.02381	0.309524	0.166667	0.539683	2.00952	0.642857	0.342857	6.35833	0.285714	14.1909
rr1506691-1a	rr1506691-1a-3p-miR	chr5:68125261..68125279:+	TCCAGAGACTGTTGTGCTG	0.182672	0.309524	1	0	0.242857	0.1	0	0	0	0	0	0.253968	0.285714	2.19206
rr1501991-1a	rr1501991-1a-5p-miR	chr5:63892552..63892572:-	CCAGTGACCTGCCACTCACCC	1	0.4	4.2	0	0	0.5	0.4	0	1	4	0	1.5	0	12
rr1501601-1a	rr1501601-1a-5p-miR	chr5:63754813..63754834:+	TGGCCTTGCCTCTGTTTCTGCC	0.666667	2.33333	1	0.666667	0	0.333333	0.333333	0.333333	0	0.5	2.5	0	0	8
rr1501591-1a	rr1501591-1a-3p-miR	chr5:63757579..63757599:-	TAACACTGTCTGGTAAAGATG	46.0568	39.5278	29.7	70.55	41.9	25.0833	83.6	36.65	39.8167	77.2778	50.9762	27.85	29.75	552.682
rr1501590-1a	rr1501590-1a-3p-miR	chr5:63757992..63758013:-	TAATACTGCCGGGTAATGATGG	2.64028	0.333333	0	1	5.73333	7	4	2	3.33333	3.53333	1.25	2	1.5	31.6833
rr1499530-1a	rr1499530-1a-5p-miR	chr5:60531294..60531315:-	GGGACTTGAGACAGACCTGGGC	0.232639	1.125	0	0	0	0	0	0	1	0.333333	0	0.333333	0	2.79167
rr1499530-1a	rr1499530-1a-3p-miR	chr5:60531230..60531250:-	TGCCCAGGTCGGTCTCAAGTC	0.220238	0.5	1	0	0	0	0	0	0	0.142857	1	0	0	2.64286
rr1498080-1a	rr1498080-1a-split-split	chr5:58092513..58092534:-	GAGGTACAGGCTCTGGAGATTC	0.166667	0	0	0	0	0	0	0	2	0	0	0	0	2
rr1494573-1b	rr1494573-1b-3p-long-miR	chr5:47801539..47801566:-	acagtgactgaatgccctcacaaatgcc	0.569444	1	1.5	0	0	0	0.5	1.5	0	0	0	2.33333	0	6.83333
rr1494573-1b	rr1494573-1b-5p-miR	chr5:47801573..47801598:-	acatttgtgagggcattcagtcactg	0.208333	1	0	0	0	0	0	0	0	0	0.5	0	1	2.5
rr1485878-1a	rr1485878-1a-3p-miR	chr5:27343475..27343496:-	tctgagatgtgacctgggcatc	1.46296	2.5	0.333333	0.2	5.80952	0	2.59365	0.166667	0.166667	1.01667	0.4	4.16905	0.2	17.5556
rr1484473-1a	rr1484473-1a-5p-miR	chr5:23112793..23112814:-	TTCAAGTAATCCAGGATAGGCT	6669.6	7636.47	10782.5	5161.29	3601.59	4744.18	16445.6	1630.94	4332.84	6827.77	6288.73	6321.18	6262.1	80035.3
rr1484473-1a	rr1484473-1a-3p-miR	chr5:23112755..23112776:-	CCTATTCTTGATTACTTGTTTC	1.26389	0.666667	1.33333	2.66667	1	0.666667	3.16667	0	0	0.833333	2.83333	0.5	1.5	15.1667
rr1483853-1a	rr1483853-1a-5p-miR	chr5:22452851..22452872:+	CGAGACTGTGTGCTGGGTGCAC	6.36667	2	10	6.5	5	7	2	0	6.23333	14	9.5	9	5.16667	76.4
rr1481210-1a	rr1481210-1a-5p-miR	chr5:19489586..19489604:+	ACTGGCAGAGCTTTGGACT	0.0833333	1	0	0	0	0	0	0	0	0	0	0	0	1
rr1480264-1a	rr1480264-1a-3p-miR	chr5:18689649..18689671:+	CCCTTTGATCTGATTGGCACCCC	3.36111	0.5	18.8333	0	3	0	2	1	0	4	1	10	0	40.3333
rr1476488-1a	rr1476488-1a-3p-miR	chr5:15269488..15269508:+	AGGCCTGGGCTCGCCTGGACC	0.222421	0.291667	0.2	0	0.333333	0	0	0.2	0.410714	0.322222	0	0.711111	0.2	2.66905
rr1476488-1a	rr1476488-1a-5p-miR	chr5:15269414..15269438:+	TGTGGTCCCTGGTGGAGACCTGGCC	2.37202	0	11.0571	0.985714	0.928571	2.59286	0.75	0	1.28571	2.53571	2.7	5.62857	0	28.4643
rr1475984-2a	rr1475984-2a-5p-miR	chr5:15122018..15122038:-	CCCAGGCCTGGAGGGGCGCCC	0.320833	0	2	0	0	0	0	0	1.25	0.25	0	0.25	0.1	3.85
rr1475984-2a	rr1475984-2a-3p-miR	chr5:15121993..15122014:-	GGTGGGTGGCCCTCAGGACCTG	0.131944	0	0	0	0	0	0	0	0	1.58333	0	0	0	1.58333
rr1475944-1a	rr1475944-1a-3p-miR	chr5:15150589..15150609:-	AGGCCTGGGCTCGCCTGGACC	0.222421	0.291667	0.2	0	0.333333	0	0	0.2	0.410714	0.322222	0	0.711111	0.2	2.66905
rr1475944-1a	rr1475944-1a-5p-miR	chr5:15150659..15150683:-	TGTGGTCCCTGGTGGAGACCTGGCC	2.37202	0	11.0571	0.985714	0.928571	2.59286	0.75	0	1.28571	2.53571	2.7	5.62857	0	28.4643
rr1475892-1a	rr1475892-1a-3p-miR	chr5:15186447..15186467:-	AGGCCTGGGCTCGCCTGGACC	0.222421	0.291667	0.2	0	0.333333	0	0	0.2	0.410714	0.322222	0	0.711111	0.2	2.66905
rr1475892-1a	rr1475892-1a-5p-miR	chr5:15186517..15186541:-	TGTGGTCCCCGGTGGAGACCTGGCC	2.37202	0	11.0571	0.985714	0.928571	2.59286	0.75	0	1.28571	2.53571	2.7	5.62857	0	28.4643
rr1472244-1a	rr1472244-1a-3p-miR	chr5:11381421..11381440:+	cagagtctggcaggtaggcc	0.968188	0.166667	0.809524	0.25	0	0.333333	0.166667	0	0	4.33333	0.785714	4.29683	0.47619	11.6183
rr1465311-1a	rr1465311-1a-5p-miR	chr5:6725049..6725068:-	GTGCATTGTAGTTGCATTGC	1.07917	0.833333	2.25	1.16667	0.25	1.91667	0.95	0	0.25	2	1.83333	1.16667	0.333333	12.95
rr1465311-1a	rr1465311-1a-3p-miR	chr5:6725009..6725028:-	CAGTGTTTCCACAGTGCATC	0.0666667	0.25	0	0	0	0.25	0	0	0	0.1	0.2	0	0	0.8
rr1465213-1a	rr1465213-1a-3p-miR	chr5:6751958..6751977:-	CGACTCTGAGCCAGGAAGCC	2.48102	2.34286	5.89167	0	0.1	0.433333	8.25278	0	1.30952	4.84405	2.04444	1.74405	2.80952	29.7722
rr1465213-1a	rr1465213-1a-5p-miR	chr5:6752005..6752023:-	CGGCCTCTGACTCAGGGTC	0.5	0	3.125	0.5	0	0.125	1	1	0	0.125	0	0	0.125	6
rr1463766-1a	rr1463766-1a-3p-miR	chr5:5964972..5964992:+	AAACAGGTTGTCTGTGGGGCT	0.238889	0	0	0	0	0	0	0.2	0.666667	0	2	0	0	2.86667
rr1461457-1a	rr1461457-1a-3p-miR	chr5:4489765..4489784:-	CGGAGGAGGTTGGCTGAAGC	0.513889	1.58333	1.08333	1	0.25	0	0	0	0.25	2	0	0	0	6.16667
rr1460832-1a	rr1460832-1a-5p-miR	chr5:4093043..4093064:-	TCCAGGAGGCGGTTCTCTTCCT	0.0833333	0	0	0	0	0	1	0	0	0	0	0	0	1
rr1458808-1a	rr1458808-1a-5p-miR	chr5:3396460..3396481:-	TGAGGTAGTAGGTTGTGTGGTT	409.645	498.703	441.875	345.482	473.835	365.401	513.361	98.9659	426.683	383.171	371.225	724.449	272.59	4915.74
rr1458808-1a	rr1458808-1a-3p-miR	chr5:3396406..3396426:-	CTATACAACCTACTGCCTTCC	8.47434	4.08333	11.9881	13.5	1.75	1.25	21.0595	5	8.03333	7.58333	7.58333	15.0278	4.83333	101.692
rr1458803-1b	rr1458803-1b-5p-miR	chr5:3397105..3397126:-	TGAGGTAGTAGGTTGTATAGTT	1850.7	2704.47	2045.07	2013.77	1303.42	1686.89	2466.57	423.767	1578.4	1579	2086.77	2651.93	1668.38	22208.4
rr1458803-1b	rr1458803-1b-3p-miR	chr5:3397059..3397079:-	CTATACAACCTACTGTCTTTC	4.32374	5	7.79762	3.08333	1.91667	0.916667	8.55952	1	2.75	4.41667	7	7.11111	2.33333	51.8849
rr1458529-1a	rr1458529-1a-3p-miR	chr5:3173112..3173128:+	GCCGAGTCCCGGGGCCG	2.45926	12.0889	0.666667	2.33333	2.66667	0.555556	1.44444	0.888889	3.22222	0.777778	0.777778	3.31111	0.777778	29.5111
rr1453900-1a	rr1453900-1a-3p-miR	chr5:725029..725049:+	AGGGTCCGAACTCGGCAGGCC	4.70437	21.3333	3.5	2.14286	1	1.5	5.64286	2.5	2	2	2	5	7.83333	56.4524
rr1453900-1a	rr1453900-1a-5p-miR	chr5:724989..725009:+	AGGCCTGCAGGGCTCGGTCCC	0.377778	1.5	1	0	0	0	0	0.333333	0	0.2	1	0	0.5	4.53333
rr1452988-1a	rr1452988-1a-3p-miR	chr5:515846..515865:+	CCTGGGCTGTGTCTGAGCAC	1.84534	8.38571	1.15833	0.166667	0.166667	1.30952	1.30952	1	0.533333	1.64286	0.47619	0.666667	5.32857	22.144
rr1447053-1a	rr1447053-1a-5p-miR	chrX:124295090..124295111:+	cgctgggtgggctgggcCGTGG	3.54606	1.22738	6.05833	4.25	9.3369	2.025	1.575	0.65	2.39286	4.875	4.28611	4.30119	1.575	42.5528
rr1447053-1a	rr1447053-1a-3p-miR	chrX:124295113..124295133:+	CCCCACGGCCCCCCTCCCAGC	0.875	0	0	0	0.5	5	1	0	3	0	0	1	0	10.5
rr1446751-1a	rr1446751-1a-3p-miR	chrX:124005431..124005451:+	CAGTGAGGGCAGCTCTTGGCC	7.19686	1.55952	34.396	2.55357	3.79167	2.23214	6.09325	1.19643	3.43452	14.7917	1.25595	10.4504	4.60714	86.3623
rr1443823-1a	rr1443823-1a-5p-miR	chrX:121577513..121577533:-	TCTTCTGGAGGAGGAAGGGGC	0.294444	1	0.166667	0.2	0	0	0	0	0	0.4	0.366667	1.4	0	3.53333
rr1442081-1b	rr1442081-1b-3p-miR	chrX:117155532..117155550:-	CGCGCGCGTGCGCGCCGGG	444.02	1887.2	303.836	251.482	488.163	95.6417	339.544	235.926	313.158	473.041	155.878	337.871	446.493	5328.23
rr1438374-1a	rr1438374-1a-5p-miR	chrX:110381638..110381658:-	TTTTGCAATATGTTCCTGAAT	6.94977	3.75	8.40556	11.0611	4.83056	8.78889	9.07778	0.916667	1.43333	13.2194	5.77778	10.75	5.38611	83.3972
rr1438373-1a	rr1438373-1a-5p-miR	chrX:110381804..110381824:-	TTTTGCGATGTGTTCCTAATA	5.95556	2.63333	12.1333	1.65	0.6	3.35	13.1167	2.9	9.13333	8.3	3.98333	9.8	3.86667	71.4667
rr1438372-1a	rr1438372-1a-5p-miR	chrX:110381937..110381958:-	TTTTGCGATGTGTTCCTAATAC	5.95556	2.63333	12.1333	1.65	0.6	3.35	13.1167	2.9	9.13333	8.3	3.98333	9.8	3.86667	71.4667
rr1438370-1a	rr1438370-1a-5p-miR	chrX:110382643..110382665:-	TCGGGGATCATCATGTCACGAGA	1.08333	1	4	0	1	0	0	1	1	1	0	4	0	13
rr1438370-1a	rr1438370-1a-3p-miR	chrX:110382607..110382628:-	TGTGACAGATTGATAACTGAAA	1.43866	0.333333	0	2.83333	6.18056	0	0	0	1.25	0.666667	1	5	0	17.2639
rr1438346-1a	rr1438346-1a-3p-miR	chrX:110387914..110387932:-	CAAAACGTGAGGCGCTGCT	2.07778	2	1.65	0	0.5	1.65	0.45	0	3	6.25	4.5	4.76667	0.166667	24.9333
rr1438346-1a	rr1438346-1a-5p-miR	chrX:110387949..110387969:-	CAGCAGCAATTCATGTTTTGA	0.765278	0	0	1.5	0.5	0.333333	0	0	1.58333	1.5	1.51667	1.25	1	9.18333
rr1432666-1a	rr1432666-1a-5p-miR	chrX:97229795..97229817:+	cgctggatctctgtgtgtgctcc	0.52037	1.2	0	0.1	1.66667	1	0	0	0.166667	0	0	2	0.111111	6.24444
rr1429950-1a	rr1429950-1a-3p-miR	chrX:90166576..90166596:+	aatggcgccactagggttgtg	29.2639	29.75	51	22	40.5	17.5	45.5	6.25	29.0833	28.5	29.5	38.4167	13.1667	351.167
rr1429950-1a	rr1429950-1a-5p-miR	chrX:90166535..90166555:+	acaaccctaggagagggtgcc	0.125	0	0	0	0	0	0	1	0	0	0	0	0.5	1.5
rr1427826-1a	rr1427826-1a-3p-miR	chrX:84962935..84962960:+	AGAATTGACATTGGAGCAAATGAGTC	1.52778	3	2	0	2	1	2	0	3	0	0	1	4.33333	18.3333
rr1427826-1a	rr1427826-1a-5p-miR	chrX:84962904..84962926:+	TATTTGTTCCAGTGTCAGTTCTT	0.0833333	0	0	0	0	0	0	0	0	1	0	0	0	1
rr1418791-1a	rr1418791-1a-3p-miR	chrX:52173192..52173213:+	TGTCAGTTTGTCAAATACCCCA	184.976	197.633	269.927	68.1167	373.4	19.0333	450.404	26.5333	104.033	90.55	34	555.311	30.7667	2219.71
rr1418791-1a	rr1418791-1a-5p-miR	chrX:52173150..52173172:+	CGTGTATTTGACAAGCTGAGTTG	12.0035	12.5	14	9.5	23.5833	1	16	4	14	8	6	32.4583	3	144.042
rr1417263-1a	rr1417263-1a-3p-miR	chrX:47281558..47281578:+	aatggtgctccagggttgtac	0.416667	1	0	0	0	3	0	0	0	0	1	0	0	5
rr1417263-1a	rr1417263-1a-5p-miR	chrX:47281518..47281540:+	cacaactctgggaagtaccattt	1.55417	0	6.5	0.4	1.5	0	3.5	0	2	1.25	0.5	1	2	18.65
rr1415346-1b	rr1415346-1b-3p-miR	chrX:43713069..43713091:+	GTGCACCTGGGCAAGGATTCTGA	24.2463	41.5333	36.6278	13.75	21.6833	13.0667	42.2667	7.58333	22.8	25.6833	20.6167	26.1	19.2444	290.956
rr1415346-1b	rr1415346-1b-5p-miR	chrX:43713030..43713052:+	TAATCCTTGCTACCTGGGTGAGA	1.17407	2.5	4.16667	1	1	0.333333	1.92222	0	0	1.33333	0.333333	1.16667	0.333333	14.0889
rr1415343-1a	rr1415343-1a-5p-miR	chrX:43714082..43714103:+	TACCCATTGCATATCGGAGTTG	65.8036	73	33.1667	102	58	54	104	28	61.3333	55	63.6429	95	62.5	789.643
rr1413362-1a	rr1413362-1a-5p-miR	chrX:41234443..41234464:-	AGATGAGAAGGGTGGGCTGCCC	0.911905	0	3.2	0	0.342857	0	1.2	1	1.16667	3.53333	0	0.5	0	10.9429
rr1413362-1a	rr1413362-1a-split-split	chrX:41234416..41234435:-	GCGAGCACTCGGGGGAGCTC	0.0416667	0	0	0	0	0	0	0	0	0.5	0	0	0	0.5
rr1409077-1a	rr1409077-1a-5p-miR	chrX:34205936..34205951:+	ccaccacgttcccgtg	7.92937	6.33929	4.75397	13.7421	5.96429	4.57143	6.12976	6.32341	13.3778	5.84127	13.1806	10.2143	4.71429	95.1524
rr1400758-1a	rr1400758-1a-5p-miR	chrX:13173860..13173876:-	CCCGGGCGGGTCGCGCC	12.4161	41.8611	15.4286	6.18968	15.4421	4.92143	6.23016	3.9369	16.9877	9.75833	3.74524	12.2726	12.2194	148.993
rr1396297-1a	rr1396297-1a-3p-miR	chrX:6109861..6109882:+	TCCCGGCACTGTGAGGTGGGCT	0.515509	2	0.555556	0	0	0.25	0.333333	0	0.236111	0	1	1.61111	0.2	6.18611
rr1393203-1a	rr1393203-1a-5p-miR	chrX:488086..488106:-	CGGAGAGACCCTGCACCTGCC	0.809722	0.5	1.16667	0	0.333333	1	0.333333	0	1.66667	0.166667	1.41667	0.833333	2.3	9.71667
rr1391373-1a	rr1391373-1a-3p-miR	chr15:140057361..140057382:+	CGGATCCTGAAACACACCCGGG	5.66667	0	8	10	8	4	1	0	1	10	13.5	12.5	0	68
rr1391373-1a	rr1391373-1a-5p-miR	chr15:140057307..140057330:+	CCTGGGCTGTGGGAATCAGGGTCC	1.75	0	3	1	1	3	0	0	2	4	4	3	0	21
rr1390185-1a	rr1390185-1a-5p-miR	chr15:139982879..139982899:-	TCTCCCTGCGGCTCTCTGAGC	0.440476	0	2.42857	0	0.142857	0	0	0	2	0	0	0.714286	0	5.28571
rr1389280-1a	rr1389280-1a-3p-miR	chr15:139483932..139483952:+	CCGGACCCCAGCAGCTGCTGG	0.557143	0.125	0.75	1.36786	0.842857	0.6	0	0	0	0.2	0.25	2.55	0	6.68571
rr1388982-1a	rr1388982-1a-3p-miR	chr15:139564325..139564346:+	GCCCACAGAACGCTGGATGCCC	0.709259	0.5	0	0.5	0	0	0	0.4	0	2	3.5	0.211111	1.4	8.51111
rr1382381-1a	rr1382381-1a-5p-miR	chr15:135620461..135620480:+	CAGTTCTGACGGCCTGGGGC	0.379167	0	2.25	1	0	0	0	0	0	0	0.5	0.8	0	4.55
rr1382213-1a	rr1382213-1a-5p-miR	chr15:135704520..135704542:+	GGGGGTCCAGTGCAGCTCTGCGG	1.08333	2	3	0	1	6	0	0	0	0	0	1	0	13
rr1382213-1a	rr1382213-1a-3p-miR	chr15:135704543..135704566:+	CCCGCGGGGCGCAGTGGGCTCCCT	0.0833333	0	0	0	0	0	0	0	1	0	0	0	0	1
rr1371740-1a	rr1371740-1a-3p-miR	chr15:121333758..121333779:-	TTGCATAGTCACAAAAGTGATC	0.433333	0.2	1.2	0.2	0.6	0.6	0.5	0	0	0.2	1.7	0	0	5.2
rr1371637-1a	rr1371637-1a-5p-miR	chr15:121025890..121025910:-	TTTGTTCGTTCGGCTCGCGTG	16.0694	17	5.5	28.5	12	7.5	28	10	23	22	11.5	14	13.8333	192.833
rr1370859-1a	rr1370859-1a-5p-miR	chr15:120453420..120453441:+	TTCAAGTAATTCAGGATAGGTT	1953.38	1991.94	3131.03	1870.33	1418.01	1586.07	3646.14	424.567	1905.77	1624.9	2278.4	2483.62	1079.71	23440.5
rr1370859-1a	rr1370859-1a-3p-miR	chr15:120453455..120453476:+	CCTGTTCTCCATTACTTGGCTC	8.32672	3	30.219	3.33333	3.5	4.5	23.3048	0.642857	7.5	7.66667	4.5	4.97619	6.77778	99.9206
rr1361629-1a	rr1361629-1a-3p-miR	chr15:101210293..101210313:-	AGGAGAAGTCCGGTCCGGGGC	1.12037	2	4.33333	0	1	0	0	0	0	2.11111	1	0	3	13.4444
rr1358734-2b	rr1358734-2b-3p-miR	chr15:93557026..93557052:+	AGACATGACGAGCTTTGTGCAAAAGGG	31.4583	23	27.25	20	22	40	4.5	6	48.5	39.25	59	53	35	377.5
rr1358734-2b	rr1358734-2b-5p-miR	chr15:93556991..93557017:+	TCCTTTTTGCACAAAGAGTCTCATGTC	5.0375	8	6.53333	4.33333	4.58333	4	4	0	10	1	5	5	8	60.45
rr1347364-1a	rr1347364-1a-3p-miR	chr15:64355058..64355078:-	TCTAGAACAGATAATCTGGAC	2.63333	0	6.5	3	1	2.5	0	0	1	0	1.7	15.9	0	31.6
rr1347364-1a	rr1347364-1a-5p-miR	chr15:64355104..64355126:-	AGTCCATGATTTTTCTGTTCTAG	0.0416667	0	0	0.25	0	0	0	0	0	0	0.25	0	0	0.5
rr1343959-1b	rr1343959-1b-5p-miR	chr15:56547016..56547035:+	CTGGAGTCCATGCTGAAGTC	0.0342262	0	0	0	0	0	0	0	0	0	0	0.410714	0	0.410714
rr1339899-1a	rr1339899-1a-5p-miR	chr15:47807978..47808001:-	TGGTCTCTGCCGAGCTGTCACCCG	5.20238	1	18.2857	2.71429	1	4.5	5.5	0.142857	6	6.64286	5.5	9	2.14286	62.4286
rr1332726-1a	rr1332726-1a-3p-miR	chr15:31975423..31975444:+	CTGCTCTCCTGTCTCCGCTCAG	0.789683	0	3.64286	0	2	1.5	1.83333	0	0	0	0	0	0.5	9.47619
rr1325715-1a	rr1325715-1a-3p-miR	chr15:17631324..17631343:-	tcagggatcactggctgctc	0.1	0	0	0	0	0	1	0	0	0	0.2	0	0	1.2
rr1322844-1a	rr1322844-1a-split-split	chr15:8673419..8673444:-	AAAGGTCAAAGAATTTAGAGTGAAAT	0.25	0	0	0	0	0	0	0	0	0	3	0	0	3
rr131778-1b	rr131778-1b-3p-miR	chr11:22037095..22037114:-	CGCCGGTGAGAGCTGTGAGC	0.236111	0	0	0.166667	0	0.166667	0	0	0	0.5	1	1	0	2.83333
rr131778-1b	rr131778-1b-5p-miR	chr11:22037140..22037160:-	ATGCTCTCAGCACTCCCTGGC	0.0972222	0	0	0.666667	0	0.5	0	0	0	0	0	0	0	1.16667
rr13154-1a	rr13154-1a-5p-miR	chr3:6040171..6040190:-	AGCTTGGCTGACGGAGGGGC	4.19901	6.11905	3.08333	2.80952	3.03333	3	6.83333	2.66667	2.33333	8.66667	0.833333	6.53333	4.47619	50.3881
rr1315272-1a	rr1315272-1a-3p-miR	chr13:207053418..207053437:+	CGGGACTCAGGTCGGGCTGG	0.33287	0.25	0.4	2	0	0	0	0	0	0.983333	0	0.361111	0	3.99444
rr1306051-1a	rr1306051-1a-3p-miR	chr13:198400978..198400999:-	TTGCCCCGTGCTGCCTGTGCTC	0.948148	1.5	2.5	1.53333	0.333333	0.5	0.361111	0.45	0.333333	0.25	1.83333	1.53333	0.25	11.3778
rr1306051-1a	rr1306051-1a-5p-miR	chr13:198401007..198401029:-	CTGAGCCGGGAAGCATGTGGGCA	0.166667	0	1	0	0	1	0	0	0	0	0	0	0	2
rr1302060-1a	rr1302060-1a-5p-miR	chr13:192377147..192377168:+	TTCTCATTGGCCTCATGTCCTG	0.291667	0	0	0	0	0	2.33333	0	1.16667	0	0	0	0	3.5
rr1298982-1c	rr1298982-1c-5p-miR	chr13:181350101..181350122:+	ACAAGTCAGGCTCTTGGGACCT	169.811	203.081	180.758	148.125	187.701	121.008	245.585	43.5361	171.933	183.197	104.593	316.144	132.064	2037.73
rr1298982-1a	rr1298982-1a-3p-miR	chr13:181350101..181350122:+	ACAAGTCAGGCTCTTGGGACCT	169.811	203.081	180.758	148.125	187.701	121.008	245.585	43.5361	171.933	183.197	104.593	316.144	132.064	2037.73
rr1298982-1a	rr1298982-1a-5p-miR	chr13:181350062..181350083:+	TCCCTGAGACCCTAACTTGTGA	101.002	66.5298	231.758	50.3274	96.8131	41.8369	166.787	30.4131	73.4548	208.244	53.0147	135.456	57.3833	1212.02
rr1295567-1a	rr1295567-1a-5p-miR	chr13:166833460..166833481:+	actagattgtgagatcctggaa	1.01961	0.9	2.05516	0.45	1.18333	1.01667	1.92619	0.266667	0.520635	0.716667	0.466667	1.42222	1.31111	12.2353
rr128904-1a	rr128904-1a-5p-miR	chr11:17757474..17757494:+	TAGCAGCACATAATGGTTTGT	57.0831	67.7	59.95	63.9	34.7778	48.8667	92.5944	19.5167	33.8833	65.6944	76.0972	71.6833	50.3333	684.997
rr128904-1a	rr128904-1a-3p-miR	chr11:17757511..17757530:+	CAGGCCATATTGTGCTGCCT	0.0611111	0	0	0.2	0	0	0.2	0	0	0	0.333333	0	0	0.733333
rr128902-1a	rr128902-1a-5p-miR	chr11:17757614..17757635:+	TAGCAGCACGTAAATATTGGCG	2337.41	3935.93	2396.5	2147.58	1399.33	2016.53	3678.72	527.542	1531.08	2430.59	2745.9	2969.25	2269.92	28048.9
rr128902-1a	rr128902-1a-3p-miR	chr11:17757656..17757678:+	CCAGTATTAACTGTGCTGCTGAA	0.444444	1	0	0	0	1	0	0	0	0	1	2	0.333333	5.33333
rr1286802-1b	rr1286802-1b-5p-miR	chr13:140147310..140147330:+	GAGAGATCAGAGGCGCAGAGT	132.277	144.154	102.454	60.1111	172.711	44.7778	260.898	148.976	126.5	102.422	62.5873	186.676	175.061	1587.33
rr1286802-1b	rr1286802-1b-3p-miR	chr13:140147349..140147369:+	CCTGTGCCTTTTACCTCTTTA	0.131944	0	0	0.361111	1	0	0.111111	0	0	0	0	0.111111	0	1.58333
rr1277687-1a	rr1277687-1a-5p-miR	chr13:123843238..123843259:-	TGTGTGTGCTGCACTTGAGCCC	0.96875	0	3	1.5	1	0	0	0	2.5	0	0.5	3.125	0	11.625
rr1277687-1a	rr1277687-1a-3p-miR	chr13:123843202..123843221:-	AGGGTGTCACGTGTATGCAC	0.0416667	0	0.5	0	0	0	0	0	0	0	0	0	0	0.5
rr1273702-1a	rr1273702-1a-3p-miR	chr13:115377127..115377146:-	ACTCTCTAGCTTGGCTACTG	0.447222	1.4	0.95	0	0	0	0.983333	0	0.25	0.65	0.4	0.333333	0.4	5.36667
rr1273701-1a	rr1273701-1a-3p-miR	chr13:115377155..115377174:+	TCTCTCTAGCTTGGCTACTG	0.447222	1.4	0.95	0	0	0	0.983333	0	0.25	0.65	0.4	0.333333	0.4	5.36667
rr1270946-1a	rr1270946-1a-3p-miR	chr13:107316811..107316831:+	GCGACCCATACTTGGTTTCAG	0.6875	2	0	0	0	0	0.25	0	0	3	0	2	1	8.25
rr1270946-1a	rr1270946-1a-5p-miR	chr13:107316772..107316795:+	GAAATCAAGCGTGGGTGAGACCTG	0.166667	0	0	0	0	0	0	0	0	0	0	0	2	2
rr1267584-1a	rr1267584-1a-3p-miR	chr13:96361686..96361704:-	GAAGTTCTAAGGGCAGAGC	0.333333	0	0	1	0	2	1	0	0	0	0	0	0	4
rr1267584-1a	rr1267584-1a-5p-miR	chr13:96361721..96361740:-	TCTGCTTTGCACTTAGAACT	0.0715278	0	0	0.166667	0	0	0.125	0	0	0.566667	0	0	0	0.858333
rr1265298-1a	rr1265298-1a-5p-miR	chr13:90039089..90039111:+	AGAAAGGAAAAGATCTGGAGGCC	1.02232	0	0	0	0	0	0	0	1.5	1	3	5	1.76786	12.2679
rr1264873-1a	rr1264873-1a-5p-miR	chr13:89221262..89221280:+	CGGCGGCCGCCGGCGCGCC	5.5665	12.7667	9.51667	4.26111	7.76667	3.28333	7.0373	2.75833	3.54167	7.02619	2.70833	2.78611	3.34563	66.798
rr1255115-1a	rr1255115-1a-3p-miR	chr13:71564895..71564916:-	GGGGGCTGGTCACCTCTGAGCC	2.43056	3	4.33333	2.16667	1.33333	0.333333	1	2.16667	1.83333	5.16667	3.33333	4.5	0	29.1667
rr1254785-1a	rr1254785-1a-3p-miR	chr13:71314187..71314206:+	TCTGGCTTGGGGACTCATGC	0.0972222	0	0.211111	0.111111	0.533333	0	0	0	0.2	0	0	0.111111	0	1.16667
rr1253857-1a	rr1253857-1a-3p-miR	chr13:70417059..70417080:-	CTGGCTGTCGAGAGGTGGCGGG	0.444444	0	0	0.833333	0.5	0.5	0	0	0.5	1	0	0	2	5.33333
rr1253857-1a	rr1253857-1a-5p-miR	chr13:70417083..70417104:-	CTTCCCGCGCCTTTTGGCCGCC	0.0416667	0	0	0	0	0	0	0	0	0	0	0.5	0	0.5
rr1253558-1a	rr1253558-1a-3p-miR	chr13:70398484..70398504:-	TTGCAGTTTCTCTGGCCTGGC	0.145833	0	0	1.4	0	0	0	0	0	0	0	0.35	0	1.75
rr1252261-1a	rr1252261-1a-3p-miR	chr13:68996230..68996250:-	CCCCGCAGCTGCCTCAGGCCT	0.113757	0.333333	0	0	0	0	0	0	0	0.333333	0	0.333333	0.365079	1.36508
rr1249907-1a	rr1249907-1a-3p-miR	chr13:65803988..65804009:+	TCCAGTTCAGACTCTTGATCCC	1.41667	0	0	2	0	1	0	0	5	1	6	2	0	17
rr1249907-1a	rr1249907-1a-5p-miR	chr13:65803937..65803957:+	AGGGATTAGGGTCTGGGCTGG	0.0472222	0	0	0	0	0	0	0	0	0	0	0.566667	0	0.566667
rr1245710-1a	rr1245710-1a-5p-miR	chr13:54353473..54353492:+	ggttcgaaccctgcatgcct	1.72877	0	1.08333	0	10.3762	0	0	0	1	1.14286	0	7.14286	0	20.7452
rr1236134-1a	rr1236134-1a-5p-miR	chr13:34658615..34658635:+	TCCACGCTCTGGCCAGCCCCC	1.00218	0.5	1.86667	0	0	0.892857	0.2	0	0.5	1.86667	0	3.75	2.45	12.0262
rr1235343-1a	rr1235343-1a-5p-miR	chr13:34082800..34082821:+	AAGCATTCCTCATGTCTGGGCT	0.66369	0.428571	0	0	0	0	0	1	0	0.142857	0	5	1.39286	7.96429
rr1234585-1a	rr1234585-1a-3p-miR	chr13:33125469..33125490:+	AGAGTGGATGAATGGGGGCAGG	1.55093	3.33333	0.333333	0.333333	1	0.5	4.66667	0.444444	0.333333	1.75	1.83333	1	3.08333	18.6111
rr1233987-1a	rr1233987-1a-5p-miR	chr13:32732812..32732836:+	CGAGGAAGATGGGGGCAAGAGGACC	1.125	0	1.5	3	0	1	2	0	1	1	0	0	4	13.5
rr1233987-1a	rr1233987-1a-3p-miR	chr13:32732887..32732909:+	GTTCTTGGCTTCCACCCTGCCCT	0.166667	0	0	0	0	0	0	0	2	0	0	0	0	2
rr1232663-1a	rr1232663-1a-3p-miR	chr13:31738637..31738660:-	AGCTCGGGACTTGCTGCAGGCAGC	4.00694	2	16	0	2.08333	0	10	2	0	4	0	6	6	48.0833
rr1232663-1a	rr1232663-1a-5p-miR	chr13:31738679..31738700:-	TGCTGGCTGCGCAAGTGCGGGC	0.584259	0.25	1.25	2.5	0.25	0.25	0	0	0.5	0.861111	0	0.45	0.7	7.01111
rr1231459-1a	rr1231459-1a-5p-miR	chr13:30242054..30242076:+	TTTGCTCTGCTCCTGCCACATGC	3.04603	0	4.16667	6	0	1	4.1	0	4	4.28571	1	9	3	36.5524
rr1230416-1a	rr1230416-1a-5p-miR	chr13:29541470..29541489:-	AGGACCAGGACAGTGAGACC	0.125	0	1	0	0	0	0.5	0	0	0	0	0	0	1.5
rr1226159-1c	rr1226159-1c-3p-miR	chr13:23232753..23232771:-	ggggggtgtccctcgcggg	70.6086	232.694	126.804	23.3758	57.669	15.1377	148.773	38.0012	23.7401	94.9206	20.602	38.3456	27.2409	847.304
rr1225837-1a	rr1225837-1a-5p-miR	chr13:22814577..22814598:+	TTCAAGTAACCCAGGATAGGCT	6102.92	7062.35	9799.74	4534.55	3336.38	4366.58	14799.2	1407.36	3893.58	6327.78	5924.05	5906.83	5876.63	73235
rr1225837-1a	rr1225837-1a-3p-miR	chr13:22814616..22814637:+	CCTATTCTTGGTTACTTGCACG	0.152778	0	1	0	0	0	0	0	0	0.833333	0	0	0	1.83333
rr1223967-1a	rr1223967-1a-5p-miR	chr13:19597098..19597118:+	AGCTCCCGGAAGTGGCTGGAC	0.222222	0	0	0	0	0	0	0	0	2.33333	0.333333	0	0	2.66667
rr1223967-1a	rr1223967-1a-3p-miR	chr13:19597151..19597172:+	CAGTCCAGTCCGCCGGTGGGCC	0.0833333	0	0	0	0	0	1	0	0	0	0	0	0	1
rr122369-1a	rr122369-1a-3p-miR	chr11:7131913..7131935:-	CCCATTCACAAAGGCTGTGGGGC	1.58333	0	1	4	3	2	0	0	1	3	1	2	2	19
rr1222553-1a	rr1222553-1a-5p-miR	chr13:16873497..16873517:+	AAGGATGCTTCCTGGAACCCC	3.51333	5.67857	8.74762	0.958333	0.333333	0.503968	14.1548	0	0.25	6.72381	1	2.33333	1.47619	42.1599
rr1222553-1a	rr1222553-1a-3p-miR	chr13:16873555..16873573:+	AGGGGTGACAGGAAGCATC	0.0277778	0.333333	0	0	0	0	0	0	0	0	0	0	0	0.333333
rr121641-1a	rr121641-1a-5p-miR	chr11:6541586..6541605:-	CGGGGCCGCTGCTCTGACCC	0.105556	0.2	0	0	0	0	0	0	0	0.5	0.2	0.166667	0.2	1.26667
rr1216340-1a	rr1216340-1a-5p-miR	chr13:2567801..2567820:-	aagactgctgatctgggccc	0.301587	0.25	0	0	0	0	0	0.166667	0.333333	0.833333	0.535714	0.75	0.75	3.61905
rr1214321-1a	rr1214321-1a-5p-miR	chrUn_NW_018084901v1:897930..897950:+	AGCGGCTGAAGGGCATGGTGC	1.34722	9	0	0	0	0	0	1.33333	1	2.5	0	1.33333	1	16.1667
rr1214321-1a	rr1214321-1a-3p-miR	chrUn_NW_018084901v1:897989..898006:+	ACCATGGACTTCATCCGC	0.0625	0	0.5	0	0	0	0	0	0	0	0.25	0	0	0.75
rr1210599-4d	rr1210599-4d-3p-miR	chrUn_NW_018084912v1:4387..4408:+	CCAGTGAGGGCAGCCCTTGGCC	11.2367	2.75952	53.046	3.80357	6.30278	2.98214	8.90992	1.94643	4.68452	20.8917	3.25595	19.2004	7.05714	134.84
rr1210599-4d	rr1210599-4d-5p-miR	chrUn_NW_018084912v1:4363..4383:+	GTCATGGGTCTCCCTCACTGT	0.168386	0	0	0	0	0.444444	0	0	0	0	1.25397	0.322222	0	2.02063
rr1210598-1a	rr1210598-1a-3p-miR	chrUn_NW_018084912v1:4517..4536:+	TCCGGACGTGGCATCCCTCC	969.349	688.753	2569.55	879.983	757.692	540.769	586.635	242.981	632.044	1645.79	822.583	1793.07	472.34	11632.2
rr1210598-1a	rr1210598-1a-5p-miR	chrUn_NW_018084912v1:4495..4514:+	AGGGGGGGTCCCCGTCTGGC	318.75	363.289	595.953	128.683	145.686	114.04	371.123	153.457	157.366	879.302	122.832	500.005	293.268	3825
rr1206880-1a	rr1206880-1a-5p-miR	chr12:60749074..60749092:+	GTGCATTGCTGTTGCATTG	0.979167	0.833333	2.25	1.16667	0.25	1.91667	0.75	0	0.25	2	1.33333	0.666667	0.333333	11.75
rr1206880-1a	rr1206880-1a-3p-miR	chr12:60749110..60749130:+	CAGTGCCTCGGCAGTGCAGCC	0.5	0	1	0.333333	0	0.333333	2.16667	0	1.33333	0	0.333333	0.5	0	6
rr1206667-1b	rr1206667-1b-3p-miR	chr12:60783426..60783446:-	CGGCTGAGCTGGGATCCTTGC	1.20833	0.5	0	0	0	0	5.5	0	0	1	1	6.5	0	14.5
rr1206667-1b	rr1206667-1b-5p-miR	chr12:60783464..60783484:-	CTGCAAGGAGACGGCTCAGCC	0.159722	0	0	0	0	0.583333	1	0	0.333333	0	0	0	0	1.91667
rr1206236-1a	rr1206236-1a-split-split	chr12:60482326..60482346:+	AGAAGGCCTGCTCTGCCATCC	0.0595238	0	0.142857	0	0	0	0.142857	0	0	0	0	0	0.428571	0.714286
rr1206236-1a	rr1206236-1a-5p-miR	chr12:60482297..60482316:+	CTGGATCGGCGGGGAGGCCA	0.0280093	0	0	0	0	0	0	0.125	0	0.211111	0	0	0	0.336111
rr120305-1a	rr120305-1a-3p-miR	chr11:5346061..5346083:-	AGGTTTGCCGTCGGGACCTCGCC	1.70417	3.1	9	0	0.25	1	1.1	1	2	0	1	0	2	20.45
rr1202840-1a	rr1202840-1a-5p-miR	chr12:59387378..59387399:+	GCATCCAGCTTGTCCTCGCTGT	0.680556	0.5	0.5	1	0.5	1	3	0	0	0	1.16667	0	0.5	8.16667
rr1196164-2a	rr1196164-2a-5p-miR	chr12:53633595..53633617:+	TATCCCCATGGAGTCTGTTGCCC	0.583333	0	2	0	0	2	1	0	1	0	0	1	0	7
rr1196164-2a	rr1196164-2a-split-long-split	chr12:53633606..53633633:+	AGTCTGTTGCCCTGGGAGCCCTGGCTCC	0.5	0	2	0	1	0	2	0	0	0	1	0	0	6
rr1196164-2a	rr1196164-2a-3p-miR	chr12:53633643..53633667:+	GTCGGGGAAGcaggctctggggatt	0.333333	0	0	0	0	0	0	0	0	2	2	0	0	4
rr1194327-1c	rr1194327-1c-3p-miR	chr12:52605424..52605443:-	TCCCGGTGGCGGGGGGCTGC	0.0833333	0	0	0	0	0	0	0	1	0	0	0	0	1
rr1194327-1c	rr1194327-1c-5p-miR	chr12:52605458..52605478:-	CAGCCTCTCCTGCCACTCGGG	0.046627	0	0	0	0	0	0	0	0.166667	0	0	0.392857	0	0.559524
rr1187868-1a	rr1187868-1a-3p-miR	chr12:47870491..47870512:-	TTTGGTCTTTTCTCCTTGGCAG	0.406052	0	0.866667	0.8	0.566667	0.2	0.542857	0.4	0.342857	0	0.810714	0.342857	0	4.87262
rr1187802-1a	rr1187802-1a-3p-miR	chr12:47913343..47913364:-	AAGCTGCCAGTTGAAGAACTGT	5344.45	7771.29	4955.11	3183.28	6296.55	2906.42	10317.4	1774.44	4416.25	6316.96	2546.39	9215.33	4433.97	64133.4
rr1187802-1a	rr1187802-1a-5p-miR	chr12:47913383..47913402:-	AGTTCTTCAGTGGCAAGCTT	2.89897	2.68056	3.40675	4.33333	1.44444	2.46825	6.16667	0.767857	1.11111	8.31349	0.934524	3.0496	0.111111	34.7877
rr1187350-1a	rr1187350-1a-3p-miR	chr12:47751362..47751382:-	ctctggagaaccagcagcgcc	0.984954	0	3	0.666667	0.555556	0.666667	0	0	0.5	4.31944	0.333333	1.77778	0	11.8194
rr1185592-1a	rr1185592-1a-3p-miR	chr12:46768708..46768728:+	CGGGAGGAGTGAGCTTTGGCC	0.625	2	0.5	0	1	0	1	0	0	0.5	1	1.5	0	7.5
rr1183772-1a	rr1183772-1a-5p-miR	chr12:44981136..44981155:+	CCCCGAAAGATCCTCAGCTG	1.18634	0.833333	1.91667	0.333333	0	0.333333	2.02778	0	0	0	1.91667	6.875	0	14.2361
rr1182884-1a	rr1182884-1a-3p-miR	chr12:44113814..44113834:+	GGCTGGCTGTGACACGGGAGC	0.197917	0	0.125	1.5	0	0	0.5	0	0	0.25	0	0	0	2.375
rr1181978-1b	rr1181978-1b-3p-miR	chr12:43362384..43362407:-	AGGAGAGGGGCTGTTCAGGACTGC	1	0	0	1.5	0	0	4	0	1.5	0	1	4	0	12
rr1181871-1a	rr1181871-1a-5p-miR	chr12:43020179..43020204:-	tccctggtctagtggttaggatttgg	16183.3	388.579	1155.91	48405	11253.2	5250.06	769.481	886.211	18206.4	2497.76	43929.8	61255	201.969	194199
rr1179730-1a	rr1179730-1a-5p-miR	chr12:40764626..40764647:+	aggaggtcatgggttcgatccc	1.01667	1	0	0	5.325	0	0	0.5	0	0	0	5.25	0.125	12.2
rr1178828-1a	rr1178828-1a-5p-miR	chr12:39658993..39659014:+	AGAGGAGAGGGAGAAGGGGCTC	1.92824	5.47222	0	3.33333	1	0	4.25	2.33333	0.25	2	0.25	1.5	2.75	23.1389
rr1177279-1a	rr1177279-1a-3p-miR	chr12:37937512..37937532:+	TTCTGAGCAAGAGCCCCTCCT	0.0980159	0	0.5	0	0	0	0	0	0	0.67619	0	0	0	1.17619
rr1175950-1a	rr1175950-1a-5p-miR	chr12:35419634..35419656:-	TAGTGCAATATTGCTTATAGGGT	9.16667	9	23.5	12.5	3	6.5	22	0	3.5	11	2	16	1	110
rr1175943-1a	rr1175943-1a-3p-miR	chr12:35428623..35428645:-	cagtgCAATAGTATTGTCAAAGC	45.85	62.1667	28.6667	40.5	80.5333	30	44.9167	13	24.5	29.6667	42.5	124.917	28.8333	550.2
rr1171066-1d	rr1171066-1d-3p-miR	chr12:26678536..26678556:-	AAGGATGGACTTGTTTTCTCC	0.369444	0	0.5	0	0	0	0	0.1	0	0.25	0.583333	2.75	0.25	4.43333
rr1171066-1d	rr1171066-1d-5p-miR	chr12:26678565..26678584:-	CGGAGAGGACGGACTGTCCT	0.0967262	0	0	0	0.744048	0	0	0	0	0	0	0.416667	0	1.16071
rr1165885-1b	rr1165885-1b-3p-miR	chr12:22987303..22987324:-	gtgggaggacgtgaaacaggcc	1.06944	0.5	0	4.33333	0	0	0	0	0.5	5.25	2.25	0	0	12.8333
rr1165877-1b	rr1165877-1b-3p-miR	chr12:22991024..22991045:-	gtgggaggatgtgaaacaggcc	1.56944	0.5	0	4.33333	0	0	0	0	0.5	10.25	3.25	0	0	18.8333
rr116363-2a	rr116363-2a-3p-miR	chr11:2393280..2393298:-	TTGAGCAGTCGGGACAGAG	0.0972222	0.166667	0	0	0	0	1	0	0	0	0	0	0	1.16667
rr116363-2a	rr116363-2a-split-split	chr11:2393308..2393329:-	ACCAGACTGATCAACCCCGAAA	0.833333	0	4	0	0	3	2	0	0	0	0	0	1	10
rr116363-2a	rr116363-2a-split-split	chr11:2393288..2393309:-	AAACATGGGCTTTGAGCAGTCG	0.333333	0	0	0	0	0	1	2	1	0	0	0	0	4
rr1159688-1a	rr1159688-1a-5p-miR	chr12:18505710..18505731:+	TGGCGACAGTGGTACTTATCCA	0.416667	3	0	0	0	0	0	0	2	0	0	0	0	5
rr1159688-1a	rr1159688-1a-3p-miR	chr12:18505752..18505772:+	CTACTCTGTCCCCACCTCCAG	1.32014	1.1	2.1	0	0.45	0	3.2	0.5	0.708333	3.7	0.5	1	2.58333	15.8417
rr1157642-1a	rr1157642-1a-3p-miR	chr12:16719593..16719613:-	ATGGACAGTGTCATGTTGGCA	1.07454	0.5	2.75	0.5	2.5	0.5	0.25	1	1.25	1.93333	0	1.71111	0	12.8944
rr1149885-1a	rr1149885-1a-5p-miR	chr12:7746314..7746335:+	TGAGGACGTGGACTACGGGAAG	1.72569	0	7	1	0.125	0	0	0	0.333333	0	8	4.25	0	20.7083
rr1149885-1a	rr1149885-1a-3p-miR	chr12:7746355..7746374:+	CCTTCCCGGGTCTGCTCCTC	0.0416667	0	0	0	0	0	0	0	0	0.5	0	0	0	0.5
rr1140421-1a	rr1140421-1a-3p-miR	chr12:3162561..3162582:-	AGGCTGCAGGAGACTCCTTGGA	0.319444	0	0	0	0.5	1	0	0	0	0	0.333333	2	0	3.83333
rr113955-1a	rr113955-1a-3p-miR	chr11:677856..677877:+	TGCCTGAGTCTGTGACTGTCCC	1.26389	0	6	0	2	0	0	0	2.16667	0	0	5	0	15.1667
rr1139093-1b	rr1139093-1b-3p-miR	chr12:2393965..2393986:+	TCCTGGACCCGCCCAGCGCCCT	0.319444	0	1	0.25	0	0	0.25	0	0	0.333333	0	2	0	3.83333
rr1139093-1b	rr1139093-1b-5p-miR	chr12:2393931..2393955:+	AGCCGGGGTGCTGGGTGGGGACAGG	0.0416667	0	0.5	0	0	0	0	0	0	0	0	0	0	0.5
rr1138057-1a	rr1138057-1a-5p-miR	chr12:1985873..1985893:-	aggatccggcctgtcactgcc	0.190046	0.472222	0.25	0.111111	0	0	1.09722	0	0	0.225	0	0	0.125	2.28056
rr1136907-1a	rr1136907-1a-3p-miR	chr12:1509098..1509119:+	AGGGGCAGGACGTCCTGGCGGC	1.875	1.5	3	1.75	0.5	2	1.75	0	0.5	6	1	1.5	3	22.5
rr1135201-1a	rr1135201-1a-5p-miR	chr12:1116459..1116478:+	CCCCAGGAGAGTCGGGCATC	1.70714	2.59524	1.64286	0.5	1.16667	0.291667	3.19643	0.97619	0.47619	3.27143	0.60119	2.33333	3.43452	20.4857
rr1135047-1b	rr1135047-1b-3p-long-miR	chr12:1139142..1139169:+	ACCCCTGGCTGGCCCTGACTCCTGAGGC	0.469444	0	0	0	0	2.1	0	0	1	1.53333	1	0	0	5.63333
rr1135047-1b	rr1135047-1b-5p-miR	chr12:1139115..1139137:+	AGGGGTCCAGGAACCTGCCAGGG	0.319444	0	0	0	0	1.5	0	0.5	0	1.83333	0	0	0	3.83333
rr1129491-1a	rr1129491-1a-3p-miR	chr6:169655065..169655086:+	TTCCCATTGAGACTGAGCATCT	5.82778	6.33333	7.06667	1.5	8.66667	1	11.7833	3.4	8.16667	5.61667	5	7	4.4	69.9333
rr1126399-1a	rr1126399-1a-5p-miR	chr6:167692500..167692520:-	GAGGATGAGTCTGAGCTGCGG	0.50463	1.11111	1	0	0.916667	0	0	1.33333	0	0	0	0	1.69444	6.05556
rr1117570-1a	rr1117570-1a-3p-miR	chr6:158057479..158057501:+	AGGGCACTGGGGCCTCTGGACCC	1.04167	0.5	0	0	2	1	0	0	0	0	5	4	0	12.5
rr1116665-1a	rr1116665-1a-5p-miR	chr6:157518574..157518593:+	CGTTGCCTGGAAATGGACAG	0.259921	0	1	0	0	0.166667	0.166667	0	1	0.452381	0	0	0.333333	3.11905
rr1107049-1a	rr1107049-1a-3p-miR	chr6:135299222..135299245:+	tgggcctGGAACTCCAATGGGACC	6.32917	4.5	9.16667	7	8	4.33333	0	0	8.08333	5.7	6.375	22.2917	0.5	75.95
rr1096531-1a	rr1096531-1a-5p-miR	chr6:106918271..106918291:+	agccgctgcAGTCGGGCCTCC	0.808135	1.95833	0.860714	0	0.75	0.2	0.333333	0	0	0.916667	1.33333	0.583333	2.7619	9.69762
rr1093570-1a	rr1093570-1a-5p-miR	chr6:100615377..100615400:-	actgactgaggacagggactctgc	0.715278	1.75	0	0.333333	0.5	0.5	0	0	0	2	3	0.5	0	8.58333
rr1092001-1a	rr1092001-1a-5p-miR	chr6:98462908..98462924:-	CGCCGTCGCCCGGGGAC	0.00925926	0	0	0	0.111111	0	0	0	0	0	0	0	0	0.111111
rr1091592-1a	rr1091592-1a-5p-miR	chr6:98010891..98010911:-	AGGGCTGGGAGAGGGTTCTGC	1.82454	1.79286	0.714286	1.21429	1.9619	0.571429	0	1.28571	1.57143	2.42857	1.11429	7.02857	2.21111	21.8944
rr1079559-1a	rr1079559-1a-5p-miR	chr6:85535473..85535493:+	tccaacgtggataccccggga	5.13611	1.46667	0	6	2.16667	5.33333	3.33333	0.5	3	0	33.5	5.83333	0.5	61.6333
rr1078954-1a	rr1078954-1a-3p-miR	chr6:84623741..84623761:-	CCTGTTGTGCTGAAACTGGCT	0.277778	0.2	1	0.2	0	0	0.6	0.166667	0	0.766667	0	0.2	0.2	3.33333
rr1077999-1a	rr1077999-1a-5p-miR	chr6:84118166..84118185:+	TGCACACGGATCAGAGGGCC	4.17649	0	7.93333	2.88095	0.980952	5.29524	0.666667	0	8.16667	6.72619	2.95238	14.2488	0.266667	50.1179
rr1073088-1a	rr1073088-1a-3p-miR	chr6:79885505..79885525:-	CAGGTCAGTGGGAGCCCACCC	0.340278	0.2	0.75	0	0	0.2	0.5	0	0	0.85	1.03333	0.35	0.2	4.08333
rr1073055-1a	rr1073055-1a-5p-miR	chr6:79896452..79896472:-	TCTGCTGTGTGGTCTGGTCCC	0.336111	0	0.833333	0.666667	0	0	0.166667	0	0.333333	0	1.5	0.2	0.333333	4.03333
rr1072609-1a	rr1072609-1a-3p-miR	chr6:79408501..79408521:-	TCCAGAGCTTCGGGCAGCTGC	0.775893	0.125	0.309524	0.2	3.39286	0.5	0.783333	0	0	0.583333	1.66667	1	0.75	9.31071
rr1070951-1a	rr1070951-1a-3p-miR	chr6:77863207..77863227:+	tccctgtcctccaggagctct	0.559524	0.309524	2.0881	0.428571	0.642857	0	1.26905	0.166667	0	1.02381	0.452381	0.333333	0	6.71429
rr1070749-1a	rr1070749-1a-5p-miR	chr6:77614013..77614032:-	CGCTGCAGTGCCTCAGTCCC	0.0555556	0.5	0	0	0	0	0	0	0	0	0	0.166667	0	0.666667
rr1070749-1a	rr1070749-1a-3p-miR	chr6:77613982..77614001:-	GGGTCTGCGGTAACTGTGGC	0.131944	0	0	0.166667	0	0	0	0	0	0	1.16667	0.25	0	1.58333
rr1060948-1a	rr1060948-1a-5p-miR	chr6:69603668..69603689:-	TGGCAGTGTCTTAGCTGGTTGT	2.08333	5	0	1	1	1	5	0	0	3	0	7	2	25
rr1060719-1a	rr1060719-1a-5p-miR	chr6:69724072..69724091:+	CAGGGTTAGAGTTTTGCTCC	0.346627	0.333333	0	0	0.5	0	0.666667	0	0	0.333333	0.1	2.22619	0	4.15952
rr1060719-1a	rr1060719-1a-3p-miR	chr6:69724098..69724119:+	ATGGAGCAGAACTCTAATTCTG	0.833333	0	2	0	0	0	0	1	0	2	0	2	3	10
rr1057980-1a	rr1057980-1a-5p-miR	chr6:67726665..67726686:+	GGAGGGCTCGGATTTGGGGGCC	0.293056	0.25	0.35	0	0	0	0.333333	0	0	1.33333	0	1.25	0	3.51667
rr1057980-1a	rr1057980-1a-3p-miR	chr6:67726698..67726719:+	CTGGCCTCTAGATCTGTGCCCT	0.0416667	0	0	0	0	0	0	0	0	0	0	0.5	0	0.5
rr105747-1a	rr105747-1a-3p-miR	chr3:126741203..126741223:+	AGGAAGATGCATCAGGATGCC	0.618056	0.916667	0.333333	0.333333	1	0	1	0	0	0	0	1.33333	2.5	7.41667
rr1056224-1a	rr1056224-1a-3p-miR	chr6:66973855..66973874:+	cccgagcaacgctgtggctc	0.416667	0.25	0.666667	0.333333	0	1.33333	0	0.75	0	0.25	0.25	1.16667	0	5
rr1051924-1a	rr1051924-1a-3p-miR	chr6:64310608..64310628:+	TGACCGCGTCCCTCTGCCCAG	0.645833	0	1	0	1	0	2.25	0.25	0	0	0.5	0.75	2	7.75
rr1051924-1a	rr1051924-1a-5p-miR	chr6:64310575..64310597:+	GGTGGCGGGGCCGGTGCAGGCCG	0.0833333	0	0	0	0	0	0	0	0	1	0	0	0	1
rr1051516-1a	rr1051516-1a-5p-miR	chr6:64052467..64052487:+	CAGTGAGGGCTGCCCTTGGCC	6.08343	1.39286	27.3056	1.66071	3.00595	2.08929	5.19643	1.19643	3.26786	12.9821	0.946429	9.3504	4.60714	73.0012
rr1049860-1a	rr1049860-1a-5p-miR	chr6:63728638..63728658:-	CGGAGCCGCCCCTGGACTGCC	0.344444	0.333333	0.433333	0.5	0	0.333333	0.5	0.166667	0.166667	0.666667	0.166667	0.533333	0.333333	4.13333
rr1049860-1a	rr1049860-1a-3p-miR	chr6:63728570..63728589:-	TGGCGGACGGGGGCGGTTCC	0.0396825	0.142857	0.333333	0	0	0	0	0	0	0	0	0	0	0.47619
rr1049672-1d	rr1049672-1d-5p-miR	chr6:63797580..63797601:+	CCTGGACAAGCTTCGAGCCCAG	0.208333	0	0	0	0	0	0	0	0	2.5	0	0	0	2.5
rr1049672-1b	rr1049672-1b-5p-miR	chr6:63797511..63797533:+	CGGGCGGTGGGGCTGCCCAGGCC	0.166667	2	0	0	0	0	0	0	0	0	0	0	0	2
rr1049445-1a	rr1049445-1a-3p-miR	chr6:63490178..63490200:+	TAATACTGCCTGGTAATGATGAC	13.4806	9.66667	5	22.25	19.9	12	21.3333	8	17.3333	20.2	9.91667	6.66667	9.5	161.767
rr1049445-1a	rr1049445-1a-5p-miR	chr6:63490142..63490162:+	CATCTTACTGGGCAGCATTGG	0.166667	0	0	1	0	0	0	0	0	0	0	1	0	2
rr1049438-1a	rr1049438-1a-3p-miR	chr6:63490800..63490820:+	TAACACTGTCTGGTAACGATG	45.0735	40.2778	26.7	71	40.65	24.8333	81.65	35.65	39.1167	77.8778	46.7762	27.6	28.75	540.882
rr1049438-1a	rr1049438-1a-5p-miR	chr6:63490762..63490783:+	CATCTTACCGGACAGTGCTGGA	0.5	0	0	1	0	0	1	0	0	4	0	0	0	6
rr1047439-1a	rr1047439-1a-5p-miR	chr6:62443994..62444015:-	CCCAGGCCAGGACTCTCAAGGC	1.34028	2	1.25	0.5	0.333333	0.25	2	0.5	0.833333	1.16667	1	3.5	2.75	16.0833
rr1044935-1a	rr1044935-1a-3p-miR	chr6:59664996..59665014:+	CCTGGTCGAGCTGGTGGCC	0.151025	0	0	0.111111	0	0.267857	0	0	0	0.375	0.222222	0.225	0.611111	1.8123
rr1044389-1a	rr1044389-1a-3p-miR	chr6:59427118..59427140:-	AGGGCCCTGATGCACTCACCGAG	1.83333	2	3	5	1	2	0	0	1	4	3	1	0	22
rr10420-1a	rr10420-1a-3p-miR	chr3:4592606..4592624:+	cccgcccgccgcccgcgcg	252.918	563.32	421.758	166.258	317.767	110.881	202.658	74.4722	290.221	208.673	130.698	340.122	208.194	3035.02
rr1039379-1a	rr1039379-1a-3p-miR	chr6:55245367..55245390:+	AGAGCCCACAGGTCCCCTTCCCTC	0.178571	0	0	0	0	0.309524	0	0	0	1.83333	0	0	0	2.14286
rr1039379-1a	rr1039379-1a-5p-miR	chr6:55245334..55245354:+	GGAGGGGAGGGCCTGTGGCTC	0.125794	0	0	0	0	0	0	0.25	0	0	0.309524	0.5	0.45	1.50952
rr1038038-1a	rr1038038-1a-3p-miR	chr6:54630318..54630339:-	AGAGGAATCTCTGACCCTGCCC	0.770833	0.5	3.83333	0	0	0.25	1.66667	0	0	0.333333	1	1.33333	0.333333	9.25
rr1037324-1a	rr1037324-1a-3p-miR	chr6:54567161..54567183:+	TGGCCAGTGATGACTTTCCCACT	23.5397	39	53.1667	22	4	19	31.8333	5	7.14286	38.3333	21	9	33	282.476
rr1034262-1a	rr1034262-1a-3p-miR	chr6:52612835..52612855:-	GGGACAGGACTGTGTGGAGCC	0.359623	0.666667	0.142857	0	0.833333	0.333333	0.166667	0	0	0.744048	0	1.09524	0.333333	4.31548
rr1033430-1a	rr1033430-1a-5p-miR	chr6:52007542..52007564:-	tctctgggcctgtgtcttaggct	12.7364	23.9206	12.6667	6.5	17.5833	4.36667	23.7333	2.08333	7.25	8.66667	4.2	33.75	8.11667	152.837
rr1033430-1a	rr1033430-1a-3p-miR	chr6:52007501..52007524:-	CAAAGCACACGGCCTGCAGAGAGG	8.69848	10.8333	9.03333	3.83333	19.2361	3.33333	16.2083	7.41667	5.11667	3	4.5873	15.5333	6.25	104.382
rr1029688-1a	rr1029688-1a-3p-miR	chr6:49642232..49642251:-	CGGCCTGCGGTTCCTCTGTC	1.33214	4.61905	1.86667	0	0	0	2	0.2	0	5.9	0	0	1.4	15.9857
rr1028076-1a	rr1028076-1a-5p-miR	chr6:48949256..48949276:+	ACCATGGAGGAAGCTGAAGAC	0.891667	4.16667	0.2	0.166667	0.333333	0	0	0	0	4.33333	0	0.5	1	10.7
rr1026854-1a	rr1026854-1a-3p-miR	chr6:48065728..48065747:+	CCCCAGTGTGTGAGCTCAGG	0.376488	0	1.625	0.125	1	0	0	0.375	0.25	0	1	0.142857	0	4.51786
rr1026854-1a	rr1026854-1a-5p-miR	chr6:48065705..48065723:+	CCTGACCGCATGCTGGGGC	0.371528	0	0	1	1	0	0.125	0	0	0	0	1.33333	1	4.45833
rr1025508-1a	rr1025508-1a-5p-miR	chr6:47209904..47209926:+	TCCTGGTCCTCTTGCTGGGCGCC	0.708333	0	3.5	0	1	0	0	0	1	2.5	0	0.5	0	8.5
rr1011926-1a	rr1011926-1a-3p-miR	chr6:30077225..30077244:-	ACGGCTACCGATGGTGCGGC	10.2875	0	9.5	18	15.25	15.1667	0.5	0.2	28.6667	2.16667	17	17	0	123.45
rr1011926-1a	rr1011926-1a-5p-miR	chr6:30077250..30077266:-	TGCACCACGGAGGGCCG	0.0277778	0	0	0	0	0	0	0	0	0	0.333333	0	0	0.333333
rr1011255-1a	rr1011255-1a-3p-miR	chr6:29023677..29023695:-	TGCCTCGCAGAAGGGACCC	0.00833333	0	0	0	0	0.1	0	0	0	0	0	0	0	0.1
rr1005640-1a	rr1005640-1a-5p-miR	chr6:19911282..19911301:+	tgctgctctgcATCCTGGGC	0.0658069	0.285714	0	0	0	0	0	0	0	0.253968	0.25	0	0	0.789683
rr1005459-1a	rr1005459-1a-5p-miR	chr6:19660846..19660867:-	CGGCTGGGGCTGCAGAGTCTCC	0.134921	0	0.142857	0	0.142857	0.285714	0.142857	0	0	0.142857	0.142857	0.47619	0.142857	1.61905
rr1004713-1c	rr1004713-1c-3p-miR	chr6:19379548..19379568:-	ccactgcactccagcctgggc	1.18108	0.267857	0.619048	2.51667	2.43135	0	0.111111	0.1	1.64563	0.458333	1.89365	3.84365	0.285714	14.173
rr1004672-1a	rr1004672-1a-3p-miR	chr6:19000615..19000635:+	GTCTgtgaccagagactgggc	0.431548	0	0.833333	1.25	0.25	0	0.35	0	0	1.74524	0.5	0	0.25	5.17857
rr1004672-1a	rr1004672-1a-5p-miR	chr6:19000555..19000576:+	CCCAGTCTCTGGTCACAGACCC	0.111111	0	0	0	1.33333	0	0	0	0	0	0	0	0	1.33333
rr1004670-1a	rr1004670-1a-3p-miR	chr6:19000554..19000574:-	GTCTGTGACCAGAGACTGGGC	0.431548	0	0.833333	1.25	0.25	0	0.35	0	0	1.74524	0.5	0	0.25	5.17857
rr1004670-1a	rr1004670-1a-5p-miR	chr6:19000613..19000634:-	cccagtctctggtcacAGACCC	0.111111	0	0	0	1.33333	0	0	0	0	0	0	0	0	1.33333
rr1004374-1a	rr1004374-1a-5p-miR	chr6:18840232..18840254:+	AGCTGGTGTTGTGAATCAGGCCG	0.789683	1.16667	1	3	0.666667	0.142857	0.5	0	0	0	1.5	0	1.5	9.47619
rr1002802-2b	rr1002802-2b-3p-miR	chr6:17077533..17077554:-	ACCACAGGGTAGAACCACGGAC	1016.51	2368.1	590.139	821.883	700.411	594.333	1259.03	426.044	883.781	815.656	894.328	1451.05	1393.36	12198.1
rr1002802-2b	rr1002802-2b-5p-miR	chr6:17077573..17077594:-	CAGTGGTTTTACCCTATGGTAG	19.502	28.2857	51	12.5	17.1429	18	33.6429	0	11.1429	18	12	25.1429	7.16667	234.024

## Sheet: Unique Pig plasma miRNA
tag	product	product_Location	sequence	Expr	sus_bloodExos_ctrl_smallRNA_1	sus_bloodExos_ctrl_smallRNA_2	sus_bloodExos_ctrl_smallRNA_3	sus_bloodExos_ctrl_smallRNA_4	sus_bloodExos_ctrl_smallRNA_5	sus_bloodExos_ctrl_smallRNA_6	sus_bloodExos_milk_smallRNA_1	sus_bloodExos_milk_smallRNA_2	sus_bloodExos_milk_smallRNA_3	sus_bloodExos_milk_smallRNA_4	sus_bloodExos_milk_smallRNA_5	sus_bloodExos_milk_smallRNA_6	At the leats 1			>=1 ARPM
ssc-mir-99b	ssc-miR-99b	chr6:58332253..58332274:-	CACCCGTAGAACCGACCTTGCG	462.26	401.236	1141.78	199.361	232	127	1198.96	248.325	358.833	748.5	217.222	446.056	227.847	5547.12		All miRs	866
ssc-mir-99a	ssc-miR-99a	chr13:181302494..181302515:+	AACCCGTAGATCCGATCTTGTG	523.558	329.817	1361.22	320.06	474.771	227.071	921.918	149.935	382.002	947.461	291.1	619.523	257.817	6282.7		Annotated miRs	230
ssc-mir-9860	ssc-miR-9860-5p	chr7:100126749..100126769:-	TTGCCCGAGAGCTTGGACCGC	6.17672	5.25	4.5	3.33333	1	2.5	23.3611	5	4.7	10	6.47619	5.5	2.5	74.1206
ssc-mir-9858	ssc-miR-9858-5p	chr4:51211593..51211612:+	TTCCTGAGTCGGACTGGGCT	1.375	2.5	1	0	2.5	1	2	0	0.833333	1.5	0.5	1.66667	3	16.5
ssc-mir-9857	ssc-miR-9857-5p	chr1:10483618..10483639:-	tgttgggactgtgtttggcatc	0.0785714	0	0	0.2	0	0	0	0	0	0	0	0.742857	0	0.942857
ssc-mir-9843	ssc-miR-9843-3p	chr8:114110670..114110691:-	TCTGTGAACTAGAAACCTCTGG	3.87302	9.66667	10	6.33333	4	3	4	0	0.333333	5	3.14286	1	0	46.4762
ssc-mir-9841	ssc-miR-9841-3p	chr7:3835436..3835456:-	TCTAGCATCGAGCACCCGCCT	59.1417	56.8333	82.5	17	140.5	12.25	174.85	19.3333	35.8333	47.1	6.83333	105.667	11	709.7
ssc-mir-9824	ssc-miR-9824-5p	chr1:1665613..1665633:-	GGCGGAGGCGATCGGGGTGGC	0.0119048	0	0.142857	0	0	0	0	0	0	0	0	0	0	0.142857
ssc-mir-9821	ssc-miR-9821-5p	chr1:1340233..1340253:-	GCCTGGATACGGCCGGACACC	0.0375	0	0	0	0	0	0	0	0	0	0	0	0.45	0.45
ssc-mir-9820	ssc-miR-9820-5p	chr2:140941642..140941662:-	GAGGAGGAGGGAAGAAAGGCT	0.075	0	0.1	0	0.3	0.5	0	0	0	0	0	0	0	0.9
ssc-mir-9819	ssc-miR-9819-5p	chr5:10749579..10749600:-	GAGCTCGATCGTCCGGATGCTC	0.0104167	0	0.125	0	0	0	0	0	0	0	0	0	0	0.125
ssc-mir-9810	ssc-miR-9810-3p	chr4:83070427..83070447:+	CGAGCACGCGGCCACTCTCCC	0.583333	0	1.33333	1	0	0	1.33333	0	0	0	0	3.33333	0	7
ssc-mir-9805	ssc-miR-9805-3p	chr13:203603763..203603783:-	CCCAGGGTCTGTCGGATGTCT	0.00925926	0.111111	0	0	0	0	0	0	0	0	0	0	0	0.111111
ssc-mir-98	ssc-miR-98	chrX:46302436..46302457:-	TGAGGTAGTAAGTTGTATTGTT	193.223	278.793	235.149	224.666	185.993	193.431	158.705	27.9333	129.048	138.313	291.158	330.449	125.043	2318.68
ssc-mir-9793	ssc-miR-9793-5p	chr1:267093214..267093234:+	CAATGGGGAAGTCGGGGGAAA	0.208333	0	0	0	0	0	0	0	0	2.5	0	0	0	2.5
ssc-mir-9785	ssc-miR-9785-5p	chrUn_NW_018085221v1:95438..95461:-	ACCCTCATCCTGGTGTCTGGCACC	0.094213	0	0	0	0	0.547222	0	0	0	0.583333	0	0	0	1.13056
ssc-mir-96	ssc-miR-96-5p	chr18:18982516..18982538:+	TTTGGCACTAGCACATTTTTGCT	0.125	0	0	1	0	0	0.5	0	0	0	0	0	0	1.5
ssc-mir-95	ssc-miR-95	chr8:3030982..3031003:+	ttcaacgggtatttattgagca	0.05	0.1	0	0	0.1	0	0	0	0	0	0	0	0.4	0.6
ssc-mir-935	ssc-miR-935	chr6:56157668..56157690:-	CCAGTTAccgcttccgctaccgc	0.0208333	0	0	0	0.25	0	0	0	0	0	0	0	0	0.25
ssc-mir-9-3	ssc-miR-9	chr7:54948462..54948483:+	TCTTTGGTTATCTAGCTGTATG	0.752381	1.33333	0.333333	0.333333	0.47619	0.952381	0.97619	0	1.81429	1	0	1.47619	0.333333	9.02857
ssc-mir-92b	ssc-miR-92b-3p	chr4:94624293..94624314:-	TATTGCACTCGTCCCGGCCTCC	976.547	821.942	1969.18	848.635	334.27	584.609	2393.87	239.304	827.134	741.963	1121.26	847.579	988.829	11718.6
ssc-mir-92b	ssc-miR-92b-5p	chr4:94624332..94624355:-	agggacgggacgCGGTGCAGTGTT	0.863757	0	0.142857	1.11111	0.111111	0	3	0	0	0	2	3	1	10.3651
ssc-mir-92a-2	ssc-miR-92a	chrX:110113725..110113746:-	TATTGCACTTGTCCCGGCCTGT	8704.89	10746.7	13649.4	7839.4	4368.06	6226.78	18078.9	2493.81	6167.38	7193.13	8931.6	9110.89	9652.64	104459
ssc-mir-9-2	ssc-miR-9-2	chr2:96076401..96076423:-	TCTTTGGTTATCTAGCTGTATGA	0.752381	1.33333	0.333333	0.333333	0.47619	0.952381	0.97619	0	1.81429	1	0	1.47619	0.333333	9.02857
ssc-mir-9-1	ssc-miR-9-1	chr4:93660437..93660459:+	TCTTTGGTTATCTAGCTGTATGA	0.752381	1.33333	0.333333	0.333333	0.47619	0.952381	0.97619	0	1.81429	1	0	1.47619	0.333333	9.02857
ssc-mir-874	ssc-miR-874	chr2:139660128..139660150:-	CTGCCCTGGCCCGAGGGACCGAC	2.57639	0	3	4	4	0.666667	11	1	1	1.5	0	0.25	4.5	30.9167
ssc-mir-7857	ssc-miR-7857-3p	chr7:21459756..21459777:+	ATTGTTCTCCAACCTGGCTCTT	0.745833	0	3	0	0	0	1	0	0	1.2	0.75	3	0	8.95
ssc-mir-769	ssc-miR-769-5p	chr6:52318341..52318361:+	TGAGACCTCTGGGTTCTGAGC	42.0419	55.3552	26.8472	46.875	23.6905	31.4095	59.0675	18.6111	44.1151	27.4762	42.9187	82.8413	45.2956	504.503
ssc-mir-769	ssc-miR-769-3p	chr6:52318380..52318402:+	CTGGGATCTCTGGGGTCTTGGTT	0.891667	0.5	1.86667	1.5	2	0	0.833333	0	0	0	2.5	1.5	0	10.7
ssc-mir-744	ssc-miR-744	chr12:56464854..56464875:+	TGCGGGGCTAGGGCTAACAGCA	62.3512	93.3095	38.3095	39.8333	81.8333	32.5	66.1429	44.5	75.5	40.6667	50.7857	128.333	56.5	748.214
ssc-mir-7-2	ssc-miR-7	chr10:30986202..30986225:+	TGGAAGACTAGTGATTTTGTTGTT	0.0381944	0	0	0	0	0	0	0	0	0	0.333333	0.125	0	0.458333
ssc-mir-7144	ssc-miR-7144-5p	chr11:74266991..74267012:+	ACTTTCCCGGGATTTGGAGCGC	0.333333	2	0	0	0	0	2	0	0	0	0	0	0	4
ssc-mir-7142	ssc-miR-7142-3p	chr2:8204941..8204962:-	TTTGTTGGCTCCTCTGAAGTGA	179.448	244.506	263.601	135.25	101.786	114.625	348.405	69.5	142.625	156.077	147.643	226.714	202.643	2153.38
ssc-mir-7142	ssc-miR-7142-5p	chr2:8204978..8205000:-	ACTCTCCGAGGGGCCTTCAAGGG	0.333333	0	0	1	0	0	0	3	0	0	0	0	0	4
ssc-mir-7140	ssc-miR-7140-3p	chr17:35209986..35210007:-	atgatgccccttagagttgagc	0.333333	0	4	0	0	0	0	0	0	0	0	0	0	4
ssc-mir-7139	ssc-miR-7139-5p	chr5:104132132..104132154:+	ccattccttcgtctgtgcactag	11.8097	19.95	9	4.33333	6.2	6	32.5333	9.33333	4.33333	9	6.7	16.6667	17.6667	141.717
ssc-mir-7139	ssc-miR-7139-3p	chr5:104132170..104132191:+	tagggcacaggatgggatgagg	0.854167	0.916667	0.333333	0	1.83333	1	1.58333	1	0.75	2.08333	0.25	0.5	0	10.25
ssc-mir-7137	ssc-miR-7137-3p	chr3:10968335..10968356:+	AGCTGGTCTGGGAGTTCCCGGG	2.51111	3.61667	6.08333	4.16667	0.5	1.2	6.36667	0.583333	0.5	0	4.66667	1.45	1	30.1333
ssc-mir-7137	ssc-miR-7137-5p	chr3:10968297..10968317:+	cgggggaactccCAGACCAGC	0.341766	0	0.125	0.242857	1.5	0	0.2	0	0.733333	0	0.5	0.8	0	4.10119
ssc-mir-7135	ssc-miR-7135-3p	chr3:28371952..28371973:-	ATCTGTCTGTGTCTCTGAGCAG	0.173611	0	0.333333	0	0.666667	0.25	0.5	0	0	0	0.333333	0	0	2.08333
ssc-mir-7135	ssc-miR-7135-5p	chr3:28371990..28372010:-	TCTCTGAGACACTGACTGTGG	0.0208333	0	0.25	0	0	0	0	0	0	0	0	0	0	0.25
ssc-mir-7134	ssc-miR-7134-3p	chr5:8161126..8161146:-	atgcggaacctgcggatacgg	87.0909	134.719	83.0861	88.3667	54.4683	61.4683	158.551	44.156	84.6825	78.677	92.5909	76.646	87.679	1045.09
ssc-mir-7134	ssc-miR-7134-5p	chr5:8161167..8161187:-	ATGTCCGCGGGTTCCCTAtcc	56.2176	34.6667	182.25	36	38	34.3333	115.25	12.3333	53.1111	32.6667	41	62	33	674.611
ssc-mir-708	ssc-miR-708-5p	chr9:13780223..13780245:-	aaggagcttacaatctagctggg	0.142361	1.08333	0	0	0	0	0.125	0	0	0	0	0.5	0	1.70833
ssc-mir-708	ssc-miR-708-3p	chr9:13780177..13780199:-	caactagactgtgagcttctaga	0.0138889	0	0	0	0	0	0	0	0	0	0	0	0.166667	0.166667
ssc-mir-6782	ssc-miR-6782-3p	chrUn_NW_018085108v1:10659..10680:-	TGACCTCTGGTCTCCCGCCCTG	7.42867	10.35	17.9179	6.4	7.09286	3.43452	5.36667	2.075	8.475	6.99405	5.42262	11.3798	4.23571	89.144
ssc-mir-676-1	ssc-miR-676-3p	chrX:56083417..56083437:+	CCGTCCTAAGGTTGTTGAGTT	3.27778	1	5	1	1	7.33333	6	0	5	6	3	4	0	39.3333
ssc-mir-676-1	ssc-miR-676-5p	chrX:56083381..56083402:+	CTCTTCAATCTCAGGACTCGCA	0.0833333	0	0	0	0	0	0	0	0	0	0	1	0	1
ssc-mir-671	ssc-miR-671-3p	chr18:5989388..5989408:-	TCCGGTTCTCAGGGCTCCACC	18.8877	9.97619	22.5	27.1167	15.9952	14.8083	22.95	6.86667	16.0167	12.4167	53.8968	16.1833	7.92619	226.653
ssc-mir-671	ssc-miR-671-5p	chr18:5989424..5989447:-	AGGAAGCCCTGGAGGGGCTGGAGG	0.854167	0	3	0.5	1	0.333333	0.333333	1	0	0	3.5	0.333333	0.25	10.25
ssc-mir-664	ssc-miR-664-5p	chr10:9777117..9777139:-	CAGGCTAGGAGAAGTGATTGGAT	13.7458	12.1667	18.3333	7.66667	13.5	9.83333	25.8333	9.03333	14.1667	12.5667	12.3333	21.1	8.41667	164.95
ssc-mir-664	ssc-miR-664-3p	chr10:9777079..9777102:-	TATTCATTTATCTCCCAGCCTACA	2.24435	2.14286	5.42857	1.21786	0.25	2	1.14286	0	0.25	5	6	3.5	0	26.9321
ssc-mir-628	ssc-miR-628	chr1:116476872..116476893:+	ATGCTGACATATTTACTAGAGG	2.85714	2.16667	1.83333	1.66667	6.66667	2.28571	4	1.83333	2	4	1.5	5.83333	0.5	34.2857
ssc-mir-615	ssc-miR-615	chr5:19246820..19246840:+	TCCGAGCCTGGGTCTCCCTCT	0.211111	0	0.5	0	0	0.783333	0	0	0	0	0	1.25	0	2.53333
ssc-mir-582	ssc-miR-582	chr16:38580354..38580375:-	taaccggttgaacaactgaacc	9.84028	23.8333	2	6	5	4	11.5	1	11	10	9.5	31	3.25	118.083
ssc-mir-574	ssc-miR-574	chr8:30192330..30192351:+	CACGCTCATGCACACACCCACA	0.591038	0.222222	0.142857	1.26786	0.125	0	1.30754	0	0.922222	1.05952	0	0.902381	1.14286	7.09246
ssc-mir-551a	ssc-miR-551a	chr6:65111392..65111411:-	GCGACCCACTCTTGGTTTCC	0.305556	0	0	1	0	0	1.16667	0	1.5	0	0	0	0	3.66667
ssc-mir-545	ssc-miR-545-3p	chrX:59602720..59602741:-	atcaacaaacatttattgtgtg	0.03125	0	0	0	0	0.125	0.125	0	0	0	0	0.125	0	0.375
ssc-mir-532	ssc-miR-532-5p	chrX:43705273..43705294:+	CATGCCTTGAGTGTAGGACCGT	158.072	182.919	294.43	129.552	92.869	132.81	295.699	43.504	116.269	150.853	182.188	163.625	112.152	1896.87
ssc-mir-532	ssc-miR-532-3p	chrX:43705309..43705330:+	CCTCCCACACCCAAGGCTTGCA	0.886111	0.5	0.666667	0	0	0.5	1.7	0	3	1.73333	0.2	2.33333	0	10.6333
ssc-mir-505	ssc-miR-505	chrX:114563951..114563972:-	TCAACACTTGCTGGTTTCCTCT	10.7823	13.8095	22.8667	7	10	8.73333	23.3095	1	7.4	10.7429	5.50952	11.9333	7.08333	129.388
ssc-mir-504	ssc-miR-504	chrX:113495329..113495351:-	AGACCCTGGTCTGCACTCTATCT	2.91667	0	12	2	2	0	15	0	0	1	0	3	0	35
ssc-mir-500	ssc-miR-500	chrX:43711301..43711321:+	ATGCACCTGGGCAAGGATTCT	25.3019	39.0333	39.6278	13.75	21.6833	13.0667	45.4333	7.58333	27.8	27.6833	22.6167	26.1	19.2444	303.622
ssc-mir-499	ssc-miR-499-5p	chr17:38374132..38374152:+	TTAAGACTTGCAGTGATGTTT	0.85	0	0.8	0.4	0.8	1.6	1.8	0	0.5	1.1	0	2.8	0.4	10.2
ssc-mir-499	ssc-miR-499-3p	chr17:38374169..38374190:+	AACATCACAGCAAGTCTGTGCT	0.0833333	0	0	0	0	0	0	0	0	1	0	0	0	1
ssc-mir-497	ssc-miR-497	chr12:52422381..52422401:-	CAGCAGCACACTGTGGTTTGT	13.7458	9	6.25	9	8.75	25.95	7.25	3	21.7	16.7	11.7	35.9833	9.66667	164.95
ssc-mir-493	ssc-miR-493-5p	chr7:121697847..121697868:+	TTGTACATGGTAGGCTttcatt	0.0333333	0	0.2	0	0	0	0	0	0.2	0	0	0	0	0.4
ssc-mir-491	ssc-miR-491	chr1:202227295..202227316:-	AGTGGGGAACCCTTCCATGAGG	0.333333	0	1	0	0	1	1	0	0	0	0	0	1	4
ssc-mir-490-1	ssc-miR-490-3p	chr18:12568206..12568227:-	CAACCTGGAGGACTCCATGCTG	0.383333	0	0	0	1.5	0	0	0	0	1.6	0	0.5	1	4.6
ssc-mir-489	ssc-miR-489	chr9:73330700..73330721:-	AGTGACATCACATATACGGCGG	0.0833333	0	0	0	0	0	0	0	0	0	0	1	0	1
ssc-mir-486-1	ssc-miR-486	chr17:10758868..10758889:-	TCCTGTACTGAGCTGCCCCGAG	5676.68	13143.5	5266.68	2336.16	2005.15	867.583	15246.6	4283.93	2506.4	5616.18	1462.34	6023.07	9362.68	68120.2
ssc-mir-455	ssc-miR-455-5p	chr1:254824211..254824232:+	TATGTGCCTTTGGACTACATCG	18.4148	30.8667	36.2333	5	8	9	48	13.2	8.31667	19.1111	6.25	16	21	220.978
ssc-mir-455	ssc-miR-455-3p	chr1:254824249..254824269:+	GCAGTCCATGGGCATATACAC	5.31944	5.83333	17.5	0	1	2	8.5	6	7	5	4	6	1	63.8333
ssc-mir-452	ssc-miR-452	chrX:123284528..123284549:-	AACTGTTTGCAGAGGAAACTGA	0.475694	1.125	0	1.25	0	0	0	0	0	0	1	2.33333	0	5.70833
ssc-mir-451	ssc-miR-451	chr12:45088838..45088859:-	AAACCGTTACCATTACTGAGTT	1650.14	3585.55	1440.31	1475.4	879.617	535.667	2957.53	366	955.533	2397.94	867.933	2695.13	1645.02	19801.6
ssc-mir-4334	ssc-miR-4334-3p	chr15:121399652..121399671:+	tccctgtcctccaggagctc	0.210053	0.166667	0.6	0	0.642857	0	0.533333	0.1	0	0	0.166667	0	0.311111	2.52063
ssc-mir-432	ssc-miR-432-5p	chr7:121711143..121711163:+	TCTTGGAGTAGGTCATTGGGT	0.5625	1.5	0.333333	0	0.833333	2.33333	0	0	0	1	0	0.5	0.25	6.75
ssc-mir-425	ssc-miR-425-5p	chr13:31655040..31655062:-	AATGACACGATCACTCCCGTTGA	413.219	595.5	429.5	416	254	308.5	701	178.5	414	295.5	468	440.125	458	4958.62
ssc-mir-425	ssc-miR-425-3p	chr13:31655000..31655021:-	ATCGGGAATGTCGTGTCCGCCC	9.71389	8.5	14	9.5	4	6.5	17	1.9	13.1667	6	13.5	19.5	3	116.567
ssc-mir-423	ssc-miR-423-5p	chr12:46211534..46211556:+	TGAGGGGCAGAGAGCGAGACTTT	1706.45	2540.82	1051.48	1005.27	1203.53	873.677	2781.95	1717.14	1752.92	1226.62	869.712	2061.24	3393.04	20477.4
ssc-mir-423	ssc-miR-423-3p	chr12:46211570..46211592:+	AGCTCGGTCTGAGGCCCCTCAGT	505.343	431.843	979.625	325.461	326.85	247.95	1522.66	169.483	333.117	399.492	348.717	514.319	464.592	6064.11
ssc-mir-421	ssc-miR-421-3p	chrX:59551002..59551024:-	atcaacagacattaattgggcgc	52.6309	72.25	68.8167	50.2929	43.2	42.45	100.725	17.7	27.8	54.9095	47.5	51.6	54.3262	631.57
ssc-mir-378b	ssc-miR-378b-3p	chr1:254135505..254135525:-	actggacttggagtcagaagt	0.679365	0.9	2	0.2	0.333333	0.3	1.33333	0.111111	0.847222	0.860714	0	0.166667	1.1	8.15238
ssc-mir-378-2	ssc-miR-378	chr12:36947486..36947507:+	actggacttggagtcagaaggc	3.11759	4.16865	2.23968	3.21746	1.19841	4.47817	4.59127	1.49127	1.96627	4.10754	3.34048	3.16865	3.44325	37.4111
ssc-mir-374b	ssc-miR-374b-3p	chrX:59551166..59551187:-	cttatcaggttgtattatcatt	17.8246	18.5813	20.3591	22.248	9.49444	18.3456	24.9	2.73294	13.7413	14.4778	24.8258	23.8246	20.3647	213.896
ssc-mir-374b	ssc-miR-374b-5p	chrX:59551196..59551217:-	ATATAATACAACCTGCTAAGTG	21.767	12.1762	50.023	14.7111	12.3667	18.3762	42.1151	1.36111	19.3278	18.6357	31.8	25.5	14.8111	261.204
ssc-mir-374a	ssc-miR-374a-3p	chrX:59602894..59602915:-	cttatcaggttgtattgtaatt	18.7899	19.0147	21.6091	23.9147	9.82778	18.5456	27.5667	3.06627	14.2413	14.8111	25.6925	26.3246	20.8647	225.479
ssc-mir-374a	ssc-miR-374a-5p	chrX:59602924..59602945:-	TTATAATACAACCTGATAAGTG	20.4958	13.679	42.098	14.5722	11.725	19.3429	44.6274	1.56111	15.5472	20.7663	27.525	21.4667	13.0389	245.95
ssc-mir-371	ssc-miR-371-5p	chr6:56427254..56427275:-	ACTCAAACTGTGGGGGCACTTT	0.105556	0	0	0	0.166667	0	0.566667	0	0.2	0	0	0.333333	0	1.26667
ssc-mir-365-2	ssc-miR-365-3p	chr12:43324737..43324758:-	TAATGCCCCTAAAAATCCTTAT	1.44213	0.5	5.05556	2.25	0.25	1.25	3.5	0	0	3	0.25	0.75	0.5	17.3056
ssc-mir-365-2	ssc-miR-365-5p	chr12:43324776..43324798:-	GAGGGACTTTCAGGGGCAGCTGT	0.3875	0	0.1	0.25	0	0	0	1.1	0.1	0	0	2	1.1	4.65
ssc-mir-363-1	ssc-miR-363	chrX:110113558..110113580:-	AATTGCACGGTATCCATCTGTAA	1142.78	967.883	2988.35	856.267	384.443	759.3	2986.08	293.7	699.383	886.575	1123.04	716.092	1052.25	13713.4
ssc-mir-362	ssc-miR-362	chrX:43711736..43711760:+	AATCCTTGGAACCTAGGTGTGAGTG	2.91667	3	2	8	1	0	6	1	1	6	5	2	0	35
ssc-mir-361	ssc-miR-361-5p	chrX:68924553..68924574:-	TTatcagaatctccaggggtac	52.8632	48.1567	116.694	53.4345	16.3889	33.0833	131.2	9.66667	26.454	46.85	62.6052	39.575	50.25	634.359
ssc-mir-361	ssc-miR-361-3p	chrX:68924512..68924535:-	cccccaggtgtgattctgatTTGC	32.1829	39.7667	46.6667	20.5833	7.33333	13.4	116.467	19	24.5333	36.8333	24.65	14.8111	22.15	386.194
ssc-mir-34c-1	ssc-miR-34c	chr9:39280290..39280312:+	AGGCAGTGTAGTTAGCTGATTGC	8.00833	4.66667	4.91667	13.9167	3.08333	10.25	7.85	2.75	4	20.3333	12.4167	6	5.91667	96.1
ssc-mir-345-1	ssc-miR-345-3p	chr7:121193768..121193788:+	CCCTGAACTAGGGGTCTGGAG	7.63651	3.66111	11.1302	13.754	10.8167	10.7333	12.6	0.766667	3.7	2.15	9.75952	10.7333	1.83333	91.6381
ssc-mir-345-1	ssc-miR-345-5p	chr7:121193731..121193750:+	gctgactcctagtccagtgc	0.0330688	0.142857	0	0	0	0	0	0	0	0.111111	0.142857	0	0	0.396825
ssc-mir-340-2	ssc-miR-340	chr2:78571462..78571483:+	ttataaagcaatgagactgatt	1.64931	0.5	1.025	4.775	0.444444	3.05	2.07778	0.333333	3.11111	0.511111	1.975	1.98889	0	19.7917
ssc-mir-339-2	ssc-miR-339	chr1:164026027..164026047:-	tccctgtcctccaggagctca	0.720536	0.309524	2.31905	0.714286	0.642857	0.142857	1.84048	0.166667	0	1.16667	0.910714	0.433333	0	8.64643
ssc-mir-339-1	ssc-miR-339-5p	chr3:666966..666987:-	TCCCTGTCCTCCAGGAGCtcac	1.21405	0.309524	2.81905	0.714286	1.14286	0.142857	2.11825	0.266667	3	1.41667	0.910714	0.683333	1.04444	14.5687
ssc-mir-339-1	ssc-miR-339-3p	chr3:666930..666950:-	agctcctcgaggccagagccc	1.01878	0.291667	0.583333	2.51667	0.166667	0.687302	1.64286	0.5	0.2	1.18333	1.925	1.84524	0.683333	12.2254
ssc-mir-338	ssc-miR-338	chr12:1601484..1601505:+	TCCAGCATCAGTGATTTTGTTG	0.116071	0	0.392857	0	0	0	0	0	0	0	0	1	0	1.39286
ssc-mir-335	ssc-miR-335	chr18:18341624..18341645:-	TCAAGAGCAATAACGAAAAATG	1.662	1.5	1	0.2	0	3.30952	8.33333	0	0.625	1.14286	2.33333	1	0.5	19.944
ssc-mir-331	ssc-miR-331-5p	chr5:88028384..88028404:-	TCTAGGTATGGTCCCAGGGAT	6.70833	15.5	9.5	7	3	5	14	0	7	2	4.5	8	5	80.5
ssc-mir-331	ssc-miR-331-3p	chr5:88028348..88028368:-	GCCCCTGGGCCTATCCTAGAA	3.82639	2	4	2.16667	12.8333	0.166667	4.25	0	2	1.25	0.5	12.75	4	45.9167
ssc-mir-328	ssc-miR-328	chr6:27844713..27844734:-	CTGGCCCTCTCTGCCCTTCCGT	5.75764	7	9.63333	5.66667	5	2.83333	12.5	2.78333	2.8	5.33333	7.625	6.25	1.66667	69.0917
ssc-mir-326	ssc-miR-326	chr9:9581960..9581979:-	CCTCTGGGCCCTTCCTCCAG	0.800794	0	1.7	1.5	0.866667	0	2.6	0	0	0.142857	0.2	2.1	0.5	9.60952
ssc-mir-324	ssc-miR-324	chr12:52579642..52579664:-	CGCATCCCCTAGGGCATTGGTGT	4.16667	8	5	2	0	4	2	3	8	2	8	8	0	50
ssc-mir-320	ssc-miR-320	chr14:6520916..6520938:-	AAAAGCTGGGTTGAGAGGGCGAA	293.002	427.842	178.962	221.235	283.582	217.293	312.719	185.426	303.335	295.967	200.166	494.464	395.036	3516.03
ssc-mir-32	ssc-miR-32	chr1:250115948..250115968:-	TATTGCACATTACTAAGTTGC	0.65496	0.1	0.9	0.5	0.833333	0.2	0.4	0.25	0	0.983333	2.05952	0.925	0.708333	7.85952
ssc-mir-31	ssc-miR-31	chr1:201198742..201198763:+	AGGCAAGATGCTGGCATAGCTG	23.9902	21.5	19.5952	22.8968	13	17.9762	50.3333	2.33333	24.5	25.3095	27.6524	20.4524	42.3333	287.883
ssc-mir-30e	ssc-miR-30e-5p	chr6:170429889..170429912:-	TGTAAACATCCTTGACTGGAAGCT	2667.96	3991.1	2915.57	2435.43	2046.04	1913.27	4641.65	840.048	1986.95	2246.63	2637.55	3630.49	2730.75	32015.5
ssc-mir-30e	ssc-miR-30e-3p	chr6:170429849..170429870:-	CTTTCAGTCGGATGTTTACAGC	152.617	181.051	113.317	241.725	110.983	123.25	202.095	50.1667	133.5	94.8429	267.35	168.683	144.438	1831.4
ssc-mir-30d	ssc-miR-30d	chr4:6948676..6948699:+	TGTAAACATCCCCGACTGGAAGCT	2700.07	4010.56	3071.87	2423.67	2043.93	1914.72	4856.63	858.89	2009.12	2237.05	2623.45	3607.01	2743.9	32400.8
ssc-mir-30c-2	ssc-miR-30c-5p	chr1:51383830..51383852:-	TGTAAACATCCTACACTCTCAGC	302.148	315.533	573.522	195.326	140.467	198.117	834.139	77.9444	177.367	290.85	299.728	271.978	250.811	3625.78
ssc-mir-30c-2	ssc-miR-30c-3p	chr1:51383791..51383812:-	CTGGGAGAAGGCTGTTTACTCT	0.820833	1.75	0	0.85	1	0.25	0.25	0.25	0.916667	0.5	0.333333	2.75	1	9.85
ssc-mir-30c-1	ssc-miR-30c-1-3p	chr6:170426793..170426812:-	CTGGGAGAGGGTTGTTTACT	8.31448	14.1	8	9.57143	5.88095	4.01111	12.0968	1.33333	8.45397	6	14.5762	8.25	7.5	99.7738
ssc-mir-30b	ssc-miR-30b-5p	chr4:6952804..6952825:+	TGTAAACATCCTACACTCAGCT	280.924	267.733	431.356	252.1	156.433	241.367	609.856	44.1111	176.367	331.5	299.311	310.644	250.311	3371.09
ssc-mir-30b	ssc-miR-30b-3p	chr4:6952842..6952862:+	CTGGGAGGTGGATGTTTACTT	1.18333	1	0.5	2	0	2.2	0	0	2	0.5	2.5	2.5	1	14.2
ssc-mir-30a	ssc-miR-30a-5p	chr1:51412892..51412913:-	TGTAAACATCCTCGACTGGAAG	2850.2	4220.31	3201.44	2599.37	2132.02	2043.08	5089	903.115	2127.02	2363.45	2799.99	3817.12	2906.47	34202.4
ssc-mir-30a	ssc-miR-30a-3p	chr1:51412851..51412872:-	CTTTCAGTCGGATGTTTGCAGC	147.132	175.301	113.567	230.225	110.567	117	199.345	48.1667	129.625	91.9679	255.975	159.826	134.021	1765.59
ssc-mir-29c	ssc-miR-29c	chr9:135019691..135019712:+	TAGCACCATTTGAAATCGGTTA	194.881	136.848	549.496	158.844	69.2417	139.451	518.896	24.8762	115.602	197.358	160.272	136.167	131.523	2338.57
ssc-mir-29b-2	ssc-miR-29b	chr9:135019130..135019152:+	TAGCACCATTTGAAATCAGTGTT	8.0287	7.21786	17.8437	7.4119	5.34167	7.79524	20.2651	1.07619	5.72381	6.1131	7.87738	5.42262	4.25595	96.3444
ssc-mir-29a	ssc-miR-29a	chr18:18040083..18040105:+	CTAGCACCATCTGAAATCGGTTA	230.618	155.815	628.496	192.344	81.325	160.284	610.789	34.9762	145.685	231.191	197.022	172.417	157.073	2767.42
ssc-mir-296	ssc-miR-296-3p	chr17:58970327..58970347:-	AGGGTTGGGCGGAGGCTTTCC	62.2778	76.5	22.0833	61.5	94.75	39.75	54.6	35.8333	48.7	27.5333	81.5833	139.5	65	747.333
ssc-mir-296	ssc-miR-296-5p	chr17:58970362..58970382:-	GAGGGCCCCCCCCAATCCTGT	0.375926	1.01667	1.5	0	0	0	0.761111	0	0	0	0	0.333333	0.9	4.51111
ssc-mir-28	ssc-miR-28-3p	chr13:126282220..126282241:+	cactagattgtgagctcctgga	57.7289	62.9857	88.8266	39.606	53.1298	27.9302	169.128	15.3532	40.4413	43.7571	30.7357	68.4873	52.3655	692.746
ssc-mir-28	ssc-miR-28-5p	chr13:126282180..126282201:+	aaggagctcacagtctattgag	0.4125	0	0	0.1	3.5	0	1.35	0	0	0	0	0	0	4.95
ssc-mir-27b	ssc-miR-27b-3p	chr10:27079971..27079991:-	TTCACAGTGGCTAAGTTCTGC	1641.29	2060.71	2175.37	1072.83	1238.48	976.692	3337.02	385.381	1308.03	1907.57	1253.19	2435.74	1544.47	19695.5
ssc-mir-27b	ssc-miR-27b-5p	chr10:27080011..27080033:-	AGAGCTTAGCTGATTGGTGAACA	8.95833	9	11	3	14	11	13	3	10	6	7	14.5	6	107.5
ssc-mir-27a	ssc-miR-27a	chr2:65308347..65308367:+	TTCACAGTGGCTAAGTTCCGC	1571.34	1967.48	2069.17	1033.67	1193.59	936.131	3203.02	361.131	1234.53	1814.51	1235.02	2336.46	1471.37	18856.1
ssc-mir-2483	ssc-miR-2483	chrX:102636099..102636120:-	aaacatctggttggttgagaga	0.380787	0	0	0	1	0	1.5	0	0	0.5	0	1.33333	0.236111	4.56944
ssc-mir-24-2	ssc-miR-24-3p	chr10:27079424..27079445:-	TGGCTCAGTTCAGCAGGAACAG	10.4782	12.0552	23.1024	3.74167	10.7056	4.775	17.1933	2.75	8.95079	9.29365	2.625	24.5802	5.96627	125.739
ssc-mir-24-2	ssc-miR-24-2-5p	chr10:27079461..27079483:-	GTGCCTACTGAGCTGATATCAGT	0.390377	0.142857	2.375	0	1	0	0.333333	0	0	0	0	0.833333	0	4.68452
ssc-mir-2411	ssc-miR-2411	chr4:95486833..95486854:-	TGGAGTGACTGTCAGATGCAGC	0.277778	0	0	0	1.33333	0	1	0	1	0	0	0	0	3.33333
ssc-mir-24-1	ssc-miR-24-1-5p	chr2:65308464..65308487:+	GTGCCTACTGAGCTGAAACACAGT	15.8278	16	20.2	2	17.2	7	31.2	5	16.5	14	8.83333	44	8	189.933
ssc-mir-23b	ssc-miR-23b	chr10:27080206..27080227:-	ATCACATTGCCAGGGATTACCA	195.567	151.537	286.682	166.812	157.393	152.247	279.386	32.6425	221.535	195.462	206.933	393.04	103.134	2346.8
ssc-mir-23a	ssc-miR-23a	chr2:65308158..65308178:+	ATCACATTGCCAGGGATTTCC	198.105	163.394	294.799	164.562	157.227	151.197	280.469	32.3425	223.868	191.962	209.133	398.707	109.598	2377.26
ssc-mir-2320	ssc-miR-2320-5p	chr6:65301291..65301312:-	TGGCACAGGGTCCAGCTGTCGG	48.9292	48	23.25	24.3333	109.333	21.5	67.5	21.3333	38.5	41.4	29.8333	139.333	22.8333	587.15
ssc-mir-2320	ssc-miR-2320-3p	chr6:65301252..65301272:-	CGATGATGGTCCCTGTGTTTG	8.60913	14.25	10.6833	10.5333	9.08333	1.58333	20.3167	1.66667	7.5	3.91667	4.86667	14.1762	4.73333	103.31
ssc-mir-224	ssc-miR-224	chrX:123283478..123283500:-	CAAGTCACTAGTGGTTCCGTTTA	0.0833333	0	0	0	0	0	1	0	0	0	0	0	0	1
ssc-mir-222	ssc-miR-222	chrX:40571814..40571837:-	AGCTACATCTGGCTACTGGGTCTC	273.886	253.5	368.819	148	101	208	943.321	93.25	186.5	248.417	232.25	229.95	273.625	3286.63
ssc-mir-221	ssc-miR-221-3p	chrX:40571073..40571094:-	AGCTACATTGTCTGCTGGGTTT	345.883	383.786	330.518	300.548	234.786	420.357	729.909	117.387	282.397	391.601	342.905	387.744	228.661	4150.6
ssc-mir-221	ssc-miR-221-5p	chrX:40571109..40571134:-	ACCTGGCATACAATGTAGATTTCTGT	6.91944	3	19.8333	0	3.5	9	18.7	0	4	11.5	2	8.5	3	83.0333
ssc-mir-219a	ssc-miR-219a	chr7:25250890..25250911:+	AGAGTTGAGTCTGGACGTCCCG	4.14352	3	8.22222	3	3.125	3.25	6	3	3.125	2	4	7	4	49.7222
ssc-mir-218b	ssc-miR-218b	chr16:55115936..55115957:+	TTGTGCTTGATCTAACCATGTG	0.75	0.5	0.5	2	0.5	2	0	0	1	1	0	1.5	0	9
ssc-mir-218-1	ssc-miR-218-5p	chr8:15047612..15047632:+	TTGTGCTTGATCTAACCATGT	0.75	0.5	0.5	2	0.5	2	0	0	1	1	0	1.5	0	9
ssc-mir-216-1	ssc-miR-216	chr3:85334541..85334563:+	TAATCTCAGCTGGCAACTGTGAG	0.0833333	0	0	0	0	0	0	0	0	1	0	0	0	1
ssc-mir-215	ssc-miR-215	chr10:9704662..9704682:-	ATGACCTATGAATTGACAGAC	233.968	393.645	271.895	129.476	92.2266	75.5988	357.938	43.0226	155.981	218.973	706.119	147.955	214.786	2807.62
ssc-mir-214	ssc-miR-214	chr9:114528011..114528031:-	ACAGCAGGCACAGACAGGCAG	3.83972	9.04643	6.90952	0.125	2.66667	4.66667	2.60119	1.17857	3.14286	8.05952	2.14286	2.31111	3.22619	46.0766
ssc-mir-212	ssc-miR-212	chr12:48163103..48163125:-	ACCTTGGCTCTAGACTGCTTACT	1.125	0	3	2	0	0	1	2	0	0	4.5	1	0	13.5
ssc-mir-210	ssc-miR-210	chr2:335278..335299:-	CTGTGCGTGTGACAGCGGCTGA	13.0361	21.9833	7.5	15.75	11.75	12.45	19.75	5.45	9.2	6.95	12.25	13.75	19.65	156.433
ssc-mir-21	ssc-miR-21	chr12:36065284..36065305:+	TAGCTTATCAGACTGATGTTGA	2723.86	3201.14	2218.52	3295.1	2222.67	2045.95	3283.97	611.458	2392.23	2745.11	3385.4	5034.81	2249.98	32686.3
ssc-mir-20b-1	ssc-miR-20b	chrX:110114027..110114049:-	CAAAGTGCTCACAGTGCAGGTAG	31.6156	35.0583	38.225	39.3929	18.8083	34.7083	60.3389	5.28333	24.1833	33.8667	40.0611	30.0333	19.4278	379.387
ssc-mir-20a	ssc-miR-20a	chr11:60735116..60735137:+	TAAAGTGCTTATAGTGCAGGTA	53.9188	60.775	109.542	50.2556	31.7417	48.7	99.8056	9.53333	34.0833	52.6667	58.4444	54.5333	36.9444	647.025
ssc-mir-208b	ssc-miR-208b	chr7:75667830..75667851:+	ATAAGACGAACAAAAGGTTTGT	0.166667	2	0	0	0	0	0	0	0	0	0	0	0	2
ssc-mir-205	ssc-miR-205	chr9:133517119..133517140:-	TCCTTCATTCCACCGGAGTCTG	10.4736	3.5	0.45	22.2	20.2	26.4	1	0	0	3.66667	45.2667	2	1	125.683
ssc-mir-204	ssc-miR-204	chr1:224065550..224065571:-	TTCCCTTTGTCATCCTATGCCT	1.86812	0.361111	0.211111	4.91905	2.04444	5.65556	0.322222	0	2.07778	0.277778	4.93175	1.35	0.266667	22.4175
ssc-mir-19b-2	ssc-miR-19b	chrX:110113862..110113884:-	TGTGCAAATCCATGCAAAACTGA	295.113	192.167	510.048	394.887	198.176	299.145	418.975	35.9583	146.015	221.288	617.464	365.461	141.767	3541.35
ssc-mir-19a	ssc-miR-19a	chr11:60734987..60735009:+	TGTGCAAATCTATGCAAAACTGA	292.961	190.167	503.548	392.354	195.076	298.812	418.792	36.625	146.015	220.288	612.131	361.128	140.6	3515.53
ssc-mir-199b	ssc-miR-199b-3p	chr1:268691527..268691548:-	TACAGTAGTCTGCACATTGGTT	200.77	111.912	250.035	189.769	196.444	249.931	74.5512	36.854	155.729	514.263	107.363	402.939	119.444	2409.23
ssc-mir-199b	ssc-miR-199b-5p	chr1:268691565..268691586:-	CCCAGTGTTTAGACTATCTGTT	75.7891	33.5	102.783	114.367	59.5	67.5095	21	26.5	61.5	190.714	46.2857	151.667	34.1429	909.469
ssc-mir-199a-2	ssc-miR-199a-3p	chr2:69558059..69558080:-	ACAGTAGTCTGCACATTGGTTA	201.02	111.912	250.035	189.769	196.444	249.931	74.5512	36.854	155.729	514.263	109.363	402.939	120.444	2412.23
ssc-mir-199a-2	ssc-miR-199a-5p	chr2:69558099..69558121:-	CCCAGTGTTCAGACTACCTGTTC	24.6425	8.51786	30.95	22.0333	21.1667	31.8333	6	5.75	25.625	74.3333	15	41.625	12.875	295.71
ssc-mir-196b-2	ssc-miR-196b-5p	chr18:45404329..45404350:+	TAGGTAGTTTCCTGTTGTTGGG	1.58618	2.33333	1.41667	0.517857	1.875	0.333333	5.69722	1.26786	1.75	0.25	0.875	2.34286	0.375	19.0341
ssc-mir-196a-2	ssc-miR-196a	chr5:19204463..19204484:+	TAGGTAGTTTCATGTTGTTGGG	1.61396	2.33333	1.41667	0.517857	1.875	0.333333	5.69722	1.60119	1.75	0.25	0.875	2.34286	0.375	19.3675
ssc-mir-195	ssc-miR-195	chr12:52422083..52422103:-	TAGCAGCACAGAAATATTGGC	92.1135	88.2679	222.414	67.5833	44	88.5	220.667	14.5417	38.3333	101.819	88.2357	75.5833	55.4167	1105.36
ssc-mir-194b	ssc-miR-194b-5p	chr10:9704956..9704977:-	TGTAACAGCGACTCCATGTGGA	8.92361	3.5	3.5	3.83333	1	1	4.41667	1	0	8.25	76.0833	3	1.5	107.083
ssc-mir-194b	ssc-miR-194b-3p	chr10:9704920..9704941:-	CCAGTGGAGATGCTGTTACCTT	0.0104167	0	0	0	0	0	0	0	0	0	0	0	0.125	0.125
ssc-mir-194a	ssc-miR-194a	chr2:7285476..7285496:+	TGTAACAGCAACTCCATGTGG	7.00694	3.5	2.5	3.83333	1	1	4.41667	1	0	7.25	55.0833	3	1.5	84.0833
ssc-mir-193a	ssc-miR-193a-3p	chr12:43336978..43336999:-	AACTGGCCTACAAAGTCCCAGT	1.79167	0	0	6	1	4	4	0	1	2	1	2.5	0	21.5
ssc-mir-193a	ssc-miR-193a-5p	chr12:43337012..43337033:-	TGGGTCTTTGCGGGCGAGATGA	0.0416667	0	0	0	0.5	0	0	0	0	0	0	0	0	0.5
ssc-mir-192	ssc-miR-192	chr2:7285677..7285697:+	CTGACCTATGAATTGACAGCC	238.422	419.481	267.32	138.389	95.9349	73.6607	353.212	50.356	170.302	232.223	683.796	153.048	223.34	2861.06
ssc-mir-191	ssc-miR-191	chr13:31655533..31655555:-	CAACGGAATCCCAAAAGCAGCTG	12353.8	11896.8	24870.7	8022.17	7227.89	7270.16	36062.3	4458.66	7720.25	10296.7	8667.11	10703.3	11049.4	148246
ssc-mir-190b	ssc-miR-190b	chr4:95540616..95540637:+	TGATATGTTTGATATTGGGTTG	1.25	1	2	0	0	1	0	0	0	8	3	0	0	15
ssc-mir-190a	ssc-miR-190a	chr1:109225436..109225456:-	TGATATGTTTGATATATTAGG	2.38889	3.83333	1.33333	6.66667	0	0	1.33333	0	0	0.5	7	3	5	28.6667
ssc-mir-18b	ssc-miR-18b	chrX:110114274..110114296:-	TAAGGTGCATCTAGTGCAGTTAG	4.46389	2.83333	9.33333	2	2	2.66667	12.7333	0.5	3.16667	4.25	5.16667	3.83333	5.08333	53.5667
ssc-mir-18a	ssc-miR-18a	chr11:60734804..60734825:+	TAAGGTGCATCTAGTGCAGATA	4.46389	2.83333	9.33333	2	2	2.66667	12.7333	0.5	3.16667	4.25	5.16667	3.83333	5.08333	53.5667
ssc-mir-186	ssc-miR-186	chr6:141943342..141943364:+	CAAAGAATTCTCCTTTTGGGCTT	2523.96	3419.62	3358.89	1961.84	1544.35	1795.02	5351.72	951.787	2029.93	2223.26	2050.88	2792.02	2808.22	30287.5
ssc-mir-185	ssc-miR-185	chr14:51449913..51449934:+	TGGAGAGAAAGGCAGTTCCTGA	0.188889	0.4	0	0	0.4	0	0.2	0.5	0.166667	0	0.6	0	0	2.26667
ssc-mir-184	ssc-miR-184	chr7:48345068..48345089:+	TGGACGGAGAACTGATAAGGGT	1.45833	0	1	0	1	1	1.5	0	6.5	3	1	1.5	1	17.5
ssc-mir-1839	ssc-miR-1839-5p	chr7:52196824..52196845:-	AAGGTAGATAGAACAGGTCTTG	1	2	0	1	1	0.333333	0	2	0	0.25	0	2.41667	3	12
ssc-mir-183	ssc-miR-183	chr18:18982274..18982296:+	TATGGCACTGGTAGAATTCACTG	8.59821	10	6.78571	1	7.5	6	31.25	4	4	13.8929	8.75	8	2	103.179
ssc-mir-182	ssc-miR-182	chr18:18986840..18986863:+	TTTGGCAATGGTAGAACTCACACT	927.851	958.73	709.004	524.903	2245.69	266.143	1280.07	253.597	983.696	379.645	229.294	3053.6	249.833	11134.2
ssc-mir-181d	ssc-miR-181d-5p	chr2:65279821..65279844:-	AACATTCATTGTTGTCGGTGGGTT	564.269	820.688	236.968	636.444	586.044	634.35	473.675	216.961	467.367	311.305	853.926	834.229	699.265	6771.22
ssc-mir-181d	ssc-miR-181d-3p	chr2:65279782..65279803:-	CCCACCGAGGGATGAATGTCAC	0.0277778	0	0	0	0	0	0	0	0	0	0.333333	0	0	0.333333
ssc-mir-181c	ssc-miR-181c	chr2:65280001..65280022:-	AACATTCAACCTGTCGGTGAGT	340.306	470.333	144	212.167	642	151.667	306.333	73.3333	296.333	211	251	1065.5	260	4083.67
ssc-mir-181b-2	ssc-miR-181b	chr1:265499123..265499146:+	AACATTCATTGCTGTCGGTGGGTT	860.697	1334.37	392.499	972.687	750.01	967.216	778.295	354.483	752.061	500.51	1199	1147.39	1179.84	10328.4
ssc-mir-181a-2	ssc-miR-181a	chr1:265497258..265497281:+	AACATTCAACGCTGTCGGTGAGTT	15900	21952.3	8658.71	19840.6	11299.4	16659.4	16396.9	5758	13448.7	10213.8	23710.1	19649	23212.7	190800
ssc-mir-17	ssc-miR-17-5p	chr11:60734665..60734687:+	CAAAGTGCTTACAGTGCAGGTAG	52.94	49.3917	92.6179	54.4762	30.3917	54.2917	100.172	9.11667	39.1833	50.0333	61.8111	54.3667	39.4278	635.28
ssc-mir-17	ssc-miR-17-3p	chr11:60734703..60734724:+	ACTGCAGTGAAGGCACTTGTAG	17.704	19.2083	30.5179	30.2778	10.8611	7.22222	34.2778	7.11111	18.3611	16.2222	9.35	13.2278	15.8111	212.448
ssc-mir-16-1	ssc-miR-16	chr13:100083336..100083357:+	TAGCAGCACGTAAATATTGGCG	2338.57	3937.93	2396.5	2147.58	1400.33	2019.53	3679.72	527.542	1534.08	2431.59	2745.9	2972.25	2269.92	28062.9
ssc-mir-15b	ssc-miR-15b	chr13:100083191..100083212:+	TAGCAGCACATCATGGTTTACA	76.4831	57.2	102.867	83.2	64.6111	63.7	133.761	20.9333	50.8	88.6111	118.014	72.6	61.5	917.797
ssc-mir-155	ssc-miR-155-5p	chr13:189138832..189138853:+	TTAATGCTAATTGTGATAGGGG	72.9806	61.5	154.7	48.4667	55	66.1	161.767	5	51	79.8	92.4333	64.5	35.5	875.767
ssc-mir-152	ssc-miR-152	chr12:24292264..24292284:-	TCAGTGCATGACAGAACTTGG	12.4722	26.0833	15.25	6.25	16.3333	9.33333	16.3333	4.83333	9.08333	14.3333	8.08333	11.25	12.5	149.667
ssc-mir-150-1	ssc-miR-150	chr6:54580957..54580978:-	TCTCCCAACCCTTGTACCAGTG	6037.14	2147.87	20194.9	2800.2	1197.2	3299.85	23744.1	1357.82	2964.85	5942.43	3449.62	2331.03	3015.78	72445.7
ssc-mir-149	ssc-miR-149	chr15:139474777..139474799:+	TCTGGCTCCGTGTCTTCACTCCC	15.2958	11.8	27.4667	35.0833	18.3333	14	19.5167	0.2	9.6	12.7	15.2	13.65	6	183.55
ssc-mir-148b	ssc-miR-148b-3p	chr5:19531038..19531059:+	TCAGTGCATCACAGAACTTTGT	1048.9	1264.81	1211.17	1017.47	1035.6	741.85	1452.44	286.5	719.711	1348.78	930.939	1733.47	844.05	12586.8
ssc-mir-148b	ssc-miR-148b-5p	chr5:19530999..19531021:+	GAAGTTCTGTTATACACTCAGGC	12.1056	20	6	14.9	7.33333	12	17.1667	0	10.8333	13.5	8.66667	26.8667	8	145.267
ssc-mir-148a	ssc-miR-148a-3p	chr18:46415256..46415277:+	TCAGTGCACTACAGAACTTTGT	1122.12	1320.64	1293.51	1172.55	1087.1	763.517	1646.34	345.417	777.794	1418.61	992.439	1769.13	878.4	13465.4
ssc-mir-148a	ssc-miR-148a-5p	chr18:46415218..46415239:+	AAAGTTCTGAGACACTCCGACT	20.0377	19.5	9.30952	25	19.5	11.3333	18.5	5	17.1667	20.9762	29.6667	48.5	16	240.452
ssc-mir-146b	ssc-miR-146b	chr14:113446874..113446894:+	TGAGAACTGAATTCCATAGGC	278.949	302.423	418.582	201.674	122.986	266.898	593.921	74.4381	188.327	257.735	434.305	228.552	257.554	3347.39
ssc-mir-146a	ssc-miR-146a-5p	chr16:63044307..63044328:-	TGAGAACTGAATTCCATGGGTT	700.003	758.517	1161.17	452.758	280.603	584.848	1610.54	192.557	480.411	650.601	1027.8	542.219	658.02	8400.04
ssc-mir-146a	ssc-miR-146a-3p	chr16:63044271..63044292:-	CCTGTGAAGTTTAGTTCTTCAG	0.0166667	0	0	0.2	0	0	0	0	0	0	0	0	0	0.2
ssc-mir-1468	ssc-miR-1468	chrX:50337139..50337160:-	CTCCGTTTGCCTGTTTTGCTGA	337.359	805.575	254.233	150.6	119.017	136.133	668.567	148.45	285.017	262.033	177.367	519.55	521.767	4048.31
ssc-mir-145	ssc-miR-145-3p	chr2:150580179..150580200:+	GGATTCCTGGAAATACTGTTCT	0.961475	0.267857	2.11508	1.27183	1.14286	0.789683	0.47619	0.111111	0.93254	3.02183	0	0.821429	0.587302	11.5377
ssc-mir-145	ssc-miR-145-5p	chr2:150580141..150580164:+	GTCCAGTTTTCCCAGGAATCCCTT	0.0833333	0	0	0	0	0	0	0	0.666667	0	0	0.333333	0	1
ssc-mir-144	ssc-miR-144	chr12:45088968..45088986:-	TACAGTATAGATGATGTAC	5.82196	10.6111	1.28571	8.28571	8.7	3	7.92857	1	2.90476	11.7619	9.24286	3.14286	2	69.8635
ssc-mir-143	ssc-miR-143-3p	chr2:150578786..150578806:+	TGAGATGAAGCACTGTAGCTC	516.065	467.389	318.689	460.963	366.972	564.796	455.017	88.8222	842.005	884.917	344.556	1096.61	302.051	6192.78
ssc-mir-143	ssc-miR-143-5p	chr2:150578752..150578772:+	GGTGCAGTGCTGCATCTCTGG	0.458333	0	2.5	0	0	1	2	0	0	0	0	0	0	5.5
ssc-mir-142	ssc-miR-142-5p	chr12:34609426..34609446:-	CATAAAGTAGAAAGCACTACT	3742.09	2798.25	6808.76	3147.76	1725.67	2729.8	10044.3	953.546	2209.06	3257.64	3982.73	3395.36	3852.22	44905.1
ssc-mir-142	ssc-miR-142-3p	chr12:34609389..34609410:-	TGTAGTGTTTCCTACTTTATGG	628.857	435.767	754.933	660.842	435.158	539.6	1142.83	136.5	592.051	588.15	1059.58	744.033	456.833	7546.28
ssc-mir-139	ssc-miR-139-5p	chr9:7175354..7175375:-	TCTACAGTGCACGTGTCTCCAG	21.3313	18.5	29.5	13.5	30	1.5	38.5	2	26.5	19.5	20.1667	51.3095	5	255.976
ssc-mir-139	ssc-miR-139-3p	chr9:7175317..7175339:-	TGGAGACGCGGCCCTGTTGGAGT	0.833333	1	0	0	1	0	2	0	1	0	0	5	0	10
ssc-mir-138	ssc-miR-138	chr13:27450140..27450160:+	AGCTGGTGTTGTGAATCAGGC	0.789683	1.16667	1	3	0.666667	0.142857	0.5	0	0	0	1.5	0	1.5	9.47619
ssc-mir-136	ssc-miR-136	chr7:121711342..121711364:+	ACTCCATTTGTTTTGATGATGGA	0.770833	0	0	0	0.916667	2.25	0.333333	0.916667	0	1.91667	0.916667	1.33333	0.666667	9.25
ssc-mir-135-2	ssc-miR-135	chr5:86141240..86141262:-	TATGGCTTTTTATTCCTATGTGA	0.243056	0	0	0.583333	0.333333	1	0	0	0	0.333333	0.666667	0	0	2.91667
ssc-mir-1343	ssc-miR-1343	chr2:26066344..26066365:-	CTCCTGGGGCCCGCACTCTCGC	8.125	5.66667	15.6667	7.5	6.5	5	26.3333	5.83333	3.33333	1.33333	6.5	8.33333	5.5	97.5
ssc-mir-133b	ssc-miR-133b	chr7:45980184..45980206:+	TTTGGTCCCCTTCAACCAGCTAT	10.4208	11.5333	14.0556	16.5111	9.4	29.5333	7.95	8.51667	8.6	5.18333	8.35	1.91667	3.5	125.05
ssc-mir-133a-2	ssc-miR-133a-3p	chr6:106998910..106998930:-	TTGGTCCCCTTCAACCAGCTG	10.5458	12.0333	14.0556	16.5111	9.4	30.0333	7.95	8.51667	9.1	5.18333	8.35	1.91667	3.5	126.55
ssc-mir-133a-2	ssc-miR-133a-5p	chr6:106998947..106998968:-	AGCTGGTAAAATGGAACCAAAT	0.958333	0	0	1	0.5	4	1.5	0	3	0	1	0.5	0	11.5
ssc-mir-132	ssc-miR-132	chr12:48162635..48162656:-	TAACAGTCTACAGCCATGGTcg	25.9167	32	35.6667	27	16	25	49.5	5	12	14.75	30.9167	23.3333	39.8333	311
ssc-mir-130b	ssc-miR-130b	chr14:50245050..50245071:-	CAGTGCAATGATGAAAGGGCAT	41.3721	53.5313	39.848	32.0135	21.5083	31.7556	66.0206	11.6417	31.1345	33.827	58.3313	68.5313	48.3218	496.465
ssc-mir-130a	ssc-miR-130a	chr2:13296703..13296724:-	cagtgcaatgttaaaagggcat	9.6545	9.84802	10.1147	6.91071	6.54167	11.0556	13.604	1.89167	7.04286	14.6603	10.848	15.1647	8.17183	115.854
ssc-mir-1306	ssc-miR-1306-3p	chr14:51473965..51473985:+	ACGTTGGCTCTGGTGGTGATG	1.21528	3.8	0.933333	1.2	1.06667	0	4.15	0.4	0	0.2	0.5	2	0.333333	14.5833
ssc-mir-1306	ssc-miR-1306-5p	chr14:51473925..51473946:+	CCACCTCCCCTGCAAACGTCCA	4.93436	2.5	9.7619	2.33333	4.5	2.83333	17.0952	0.5	4.06944	4.66667	1.5	5.61905	3.83333	59.2123
ssc-mir-129b	ssc-miR-129b	chr18:20157266..20157286:-	CTTTTTGCGGTCTGGGCTTGC	0.479167	0	0	0	2.25	1	0	0	0	2.25	0.25	0	0	5.75
ssc-mir-129a	ssc-miR-129a-5p	chr2:18724269..18724289:-	CTTTTTGCGGTCTGGGCTTGC	0.479167	0	0	0	2.25	1	0	0	0	2.25	0.25	0	0	5.75
ssc-mir-129a	ssc-miR-129a-3p	chr2:18724226..18724247:-	AAGCCCTTACCCCAAAAAGCAT	0.138889	0	0	0.166667	0	0	0	0	0	0	1.5	0	0	1.66667
ssc-mir-1296	ssc-miR-1296-5p	chr14:66819756..66819777:-	TTAGGGCCCTGGCTCCATCTCC	1.18056	2.16667	0.833333	0.5	0	0	2.16667	0	0.5	0	4	4	0	14.1667
ssc-mir-1285	ssc-miR-1285	chr1:179457256..179457279:+	ctgggcaacatagcgagaccccgt	444.235	42.4262	736.193	912.48	511.135	342.342	104.249	15.1345	477.547	543.997	1081.58	533.327	30.4167	5330.82
ssc-mir-128-2	ssc-miR-128	chr13:21038493..21038513:+	TCACAGTGAACCGGTCTCTTT	125.221	78.5667	110.944	265.183	106.183	160.633	180.05	19.5167	79.6	51.5667	279.433	131.387	39.5929	1502.66
ssc-mir-127	ssc-miR-127	chr7:121709688..121709709:+	TCGGATCCGTCTGAGCTTGGCT	188.845	36	245	210.333	223.167	246.333	25.5	89.1667	201.167	414.811	117.167	339.167	118.333	2266.14
ssc-mir-126	ssc-miR-126-5p	chrUn_NW_018084833v1:1108739..1108759:-	CATTATTACTTTTGGTACGCG	4358.15	8077.28	8595.82	1573.27	1400.43	1713.27	12603.8	657	2443.77	4249.25	2198.1	5255.98	3529.83	52297.8
ssc-mir-126	ssc-miR-126-3p	chrUn_NW_018084833v1:1108701..1108722:-	TCGTACCGTGAGTAATAATGCG	618.292	1164.78	1067.63	248.2	248.917	254.083	1596.24	136.083	412.083	711.817	376.617	700.678	502.376	7419.51
ssc-mir-125b-1	ssc-miR-125b	chr9:49109485..49109506:-	TCCCTGAGACCCTAACTTGTGA	101.002	66.5298	231.758	50.3274	96.8131	41.8369	166.787	30.4131	73.4548	208.244	53.0147	135.456	57.3833	1212.02
ssc-mir-125a	ssc-miR-125a	chr6:58331613..58331635:-	TCCCTGAGACCCTTTAACCTGTG	523.676	409.4	1538.46	177.667	171.2	163.825	1538.24	169.333	287.211	899.911	208.329	355.192	365.35	6284.12
ssc-mir-1249-1	ssc-miR-1249	chr5:4187962..4187983:+	acgcccttcccccccttcttca	2.72361	0	5.5	7.83333	6.2	3.5	2.25	0	0.333333	0.166667	2.23333	4.66667	0	32.6833
ssc-mir-122	ssc-miR-122	chr1:162329824..162329846:-	TGGAGTGTGACAATGGTGTTTGT	0.416667	0	0	1	0	0	4	0	0	0	0	0	0	5
ssc-mir-10b	ssc-miR-10b	chr15:81951653..81951674:+	TACCCTGTAGAACCGAATTTGT	6039.12	8827.24	8780.11	3609.86	3412.72	3535.49	12647.6	1748.94	4814.85	6520.22	3126.74	9406.35	6039.22	72469.4
ssc-mir-10a	ssc-miR-10a-5p	chr12:24833694..24833715:-	TACCCTGTAGATCCGAATTTGT	6008.86	8760.55	8721.77	3590.64	3395.72	3537.23	12584.5	1738.44	4787.3	6501.05	3104.07	9366.58	6018.46	72106.3
ssc-mir-10a	ssc-miR-10a-3p	chr12:24833654..24833674:-	CAAATTCGTATCTAGGGGAAT	1.275	1.33333	0	0.2	3	1.33333	8.1	0	0	1.33333	0	0	0	15.3
ssc-mir-107	ssc-miR-107	chr14:101420756..101420778:-	AGCAGCATTGTACAGGGCTATCA	181.544	249.524	187.122	179.639	150.193	109.898	270.563	48.6012	149.718	153.123	172.045	337.786	170.314	2178.53
ssc-mir-106a	ssc-miR-106a	chrX:110114433..110114456:-	AAAAGTGCTTACAGTGCAGGTAGC	46.7803	44.975	84.7845	47.6429	25.225	44.7917	91.0056	8.28333	33.0167	43.7	53.6444	51.0333	33.2611	561.363
ssc-mir-103-2	ssc-miR-103	chr17:31808848..31808870:-	AGCAGCATTGTACAGGGCTATGA	189.474	258.857	193.622	184.306	153.193	113.898	292.23	50.1012	153.718	160.956	177.879	350.786	184.148	2273.69
ssc-mir-101-2	ssc-miR-101	chr6:147330940..147330960:+	TACAGTACTGTGATAACTGAA	193.648	153.333	134.1	255.018	214.271	179.026	214.051	30.65	145.625	164.085	297.902	383.51	152.211	2323.78
ssc-mir-100	ssc-miR-100	chr9:49157952..49157973:-	AACCCGTAGATCCGAACTTGTG	516.697	336.317	1326.72	318.31	464.771	225.071	904.918	151.935	378.002	939.211	287.1	616.523	251.483	6200.36
ssc-let-7i	ssc-let-7i	chr5:27252807..27252825:+	TGAGGTAGTAGTTTGTGCT	648.162	773.302	608.242	765.798	610.28	553.739	609.43	146.237	545.654	552.461	737.99	1351.6	523.212	7777.95
ssc-let-7g	ssc-let-7g	chr13:34406195..34406216:-	TGAGGTAGTAGTTTGTACAGTT	1866.38	2736.23	1995.44	2083.54	1232.21	1750	2275.02	417.735	1515.7	1573.24	2222.43	2841.97	1753.06	22396.6
ssc-let-7f-2	ssc-let-7f	chr3:43466044..43466065:+	TGAGGTAGTAGATTGTATAGTT	1696.95	2501	1859.51	1900.93	1165.87	1552.05	2237.96	374.398	1423.31	1432.63	1950.5	2434.85	1530.38	20363.4
ssc-let-7e	ssc-let-7e	chr6:58332091..58332112:-	TGAGGTAGGAGGTTGTATAGTT	325.937	509.937	329.477	222.992	257.882	371.954	468.148	93.1151	328.506	317.826	257.046	487.322	267.034	3911.24
ssc-let-7d	ssc-let-7d-5p	chr3:43468511..43468532:+	AGAGGTAGTAGGTTGCATAGTT	248.604	386.443	367.556	177.396	157.501	217.729	490.652	68.0202	176.281	215.845	175.577	302.162	248.085	2983.25
ssc-let-7d	ssc-let-7d-3p	chr3:43468565..43468586:+	CTATACGACCTGCTGCCTTTCT	59.8749	69.4778	98.9802	28.4472	38.9762	27.9167	209.15	36.6429	28.5	32.4901	35.3929	68	44.525	718.498
ssc-let-7c	ssc-let-7c	chr13:181303224..181303245:+	TGAGGTAGTAGGTTGTATGGTT	1501.64	2290.41	1528.78	1628.36	1080.71	1416.55	1943.42	341.104	1300.99	1282.75	1716.31	2116.4	1373.9	18019.7
ssc-let-7a-2	ssc-let-7a	chr3:43465677..43465698:+	TGAGGTAGTAGGTTGTATAGTT	1863.21	2717.24	2068.4	2031.97	1307.39	1703.34	2469.6	429.434	1584.13	1592.62	2100.84	2673.6	1679.98	22358.5
rr998876-1a	rr998876-1a-5p-miR	chr6:12371930..12371949:+	ACCAGGCTGTCAGATCACCC	0.375	0	1.16667	0	0.333333	0	0.666667	0	0.5	0	1.83333	0	0	4.5
rr998876-1a	rr998876-1a-3p-miR	chr6:12371975..12371995:+	TGGGTGAGCTGGTGGCACTGG	0.0119048	0	0	0	0	0	0	0	0	0	0	0.142857	0	0.142857
rr998068-1a	rr998068-1a-5p-miR	chr6:10721258..10721278:-	TGAAGATGGCATGCACTCCCT	0.544444	0	0	2	0	0.333333	0	0	0	4	0.2	0	0	6.53333
rr997071-1a	rr997071-1a-5p-miR	chr6:9488544..9488563:-	TGCTTGGGGAACGTCTGGCC	0.219444	0.5	0.2	0.111111	0.3	0.2	0	0	0	0.111111	0	1.21111	0	2.63333
rr994242-2a	rr994242-2a-5p-miR	chr6:6875143..6875165:-	ACTGGTCCTGCTGACCTCTGCCC	4.40979	3.33333	4.75	2	0.5	0.753968	18.8333	2.83333	1	5.33333	0	5.06349	8.51667	52.9175
rr994242-2a	rr994242-2a-3p-miR	chr6:6875120..6875140:-	AGGACAGGGGTCTGCACGGCC	2.34167	2	7	2	0	1	2.43333	0	0.5	1.5	2.33333	7.5	1.83333	28.1
rr990085-1a	rr990085-1a-5p-miR	chr6:3408945..3408965:-	AACTCTCTGTCTGTCAGCTGC	0.209325	1.08333	0	0.428571	0	0	0	0	0	0	0	1	0	2.5119
rr990085-1a	rr990085-1a-3p-miR	chr6:3408916..3408938:-	TTGGCAGGTGAGAGGCAGAGAGC	0.0277778	0	0	0	0.333333	0	0	0	0	0	0	0	0	0.333333
rr985778-1a	rr985778-1a-5p-miR	chr6:1672120..1672141:+	CGGCCTGAGCTGGACTTGGCAC	1.44444	2	3.72222	2.11111	0	0	3	3.5	0	1	2	0	0	17.3333
rr982697-1a	rr982697-1a-3p-miR	chr6:968178..968198:-	CGTGGAGCAGCCTGTGGCCCC	0.17047	0.666667	0.333333	0	0	0.111111	0.142857	0	0	0.458333	0	0.111111	0.222222	2.04563
rr980747-1b	rr980747-1b-5p-miR	chr6:354778..354799:+	CGGGGCCACTCTGATCCGGGCC	0.930556	0	1	0.333333	1	0.583333	0	0	0	5.25	1.5	1.5	0	11.1667
rr980747-1b	rr980747-1b-3p-miR	chr6:354810..354828:+	GGCTCAGGTCAGGGGTCCC	0.0208333	0	0.25	0	0	0	0	0	0	0	0	0	0	0.25
rr978654-1a	rr978654-1a-3p-miR	chr7:121021808..121021830:+	tctcacacagaaatcgcacccgt	474.874	296.292	1491.22	170.311	177	211.344	1745.7	137.467	253.144	348.744	221.4	293.2	352.667	5698.49
rr978654-1a	rr978654-1a-5p-miR	chr7:121021767..121021791:+	agggtgctatctgtgactgagggac	61.1738	75.1833	51.6667	51.0333	88	29.5	148.183	29.5	50.2	30.8667	31.3667	76.8857	71.7	734.086
rr978654-1a	rr978654-1a-split-split	chr7:121021780..121021798:+	tgactgagggacatggcgc	0.333333	0	1	0	0	0	0	1	0	0	0	2	0	4
rr9754-1a	rr9754-1a-5p-miR	chr3:4160516..4160537:-	AGAGAACTGAGCGGTCTGAACC	6.51389	2	9	4	5	2.16667	7	5	11	8	3	15	7	78.1667
rr968459-1a	rr968459-1a-3p-miR	chr7:111168918..111168938:-	CCCGGTCGCTTTGGGCTTGCC	1.69444	1	2	2.33333	2	2	3	0	2	0	1	3	2	20.3333
rr96761-1a	rr96761-1a-5p-miR	chr3:113605720..113605740:+	CGGATCATCCCCAGTTGCTCC	0.430556	0.333333	0.666667	0	3	0.666667	0	0	0	0	0.5	0	0	5.16667
rr964697-1a	rr964697-1a-5p-miR	chr7:100449241..100449261:-	CGGGCTGCAGATGTCTGACCC	2.11786	8.34286	3	0	4	1	0	1	1	2	1	2.78571	1.28571	25.4143
rr964697-1a	rr964697-1a-3p-miR	chr7:100449208..100449229:-	AGGGGCCGGGCGTCTGGAGCCC	0.221065	1.54167	0	0.166667	0.166667	0	0.111111	0	0	0	0	0.666667	0	2.65278
rr961057-1a	rr961057-1a-5p-miR	chr7:96253901..96253922:+	GGAGAAGCTGGGCACTCTGGGG	2.92269	2.94444	2.9	2	10.8111	0	0.333333	0	0	3.5	2	10.5833	0	35.0722
rr960964-1a	rr960964-1a-3p-miR	chr7:96352801..96352821:-	TCTGAAGCACTTCACCAAGGA	0.350198	0	1	0	0	0	0	0	0	0	0	3.20238	0	4.20238
rr957204-1a	rr957204-1a-3p-miR	chr7:91557473..91557493:-	CGAGGGTCCTCTGAGCAGGGG	1.20635	0.2	3.66667	0.4	1.1	1.80952	0.333333	0	0.2	1.63333	0.333333	4.6	0.2	14.4762
rr955445-1a	rr955445-1a-3p-miR	chr7:88584635..88584656:+	CCTGCTTAGACTAGATCCTGGC	3.20833	6.75	5.58333	3.41667	1.5	2.75	3.91667	2.16667	1.16667	4	1.25	5.16667	0.833333	38.5
rr950682-1a	rr950682-1a-5p-miR	chr7:78046246..78046266:-	CAGCAGATGGTCTCCATGGGC	0.322222	0	1	1.66667	0.333333	0	0	0.333333	0	0.333333	0.2	0	0	3.86667
rr949437-1a	rr949437-1a-5p-miR	chr7:76064760..76064777:+	cgcgccgcgcccccaccc	0.105556	0.111111	0.1	0.125	0	0	0.125	0	0.291667	0	0	0.513889	0	1.26667
rr94924-1b	rr94924-1b-5p-miR	chr3:112034529..112034549:-	TCCTGGAGGACCGGCTTCACC	1.06713	2.26111	1.06111	0.861111	0.722222	1.02778	1.55556	0.111111	0	1.05556	0.666667	2.31667	1.16667	12.8056
rr943601-1a	rr943601-1a-3p-miR	chr7:63044232..63044253:-	CAAAACAGAGAATCAAGACTGA	0.912037	1.36667	0	1.03333	1.16667	0.25	0.666667	2.81111	1	1.5	0	0.816667	0.333333	10.9444
rr943601-1a	rr943601-1a-5p-miR	chr7:63044284..63044305:-	GGCCCTCAGTCTTGATTCTCTG	0.05	0	0	0.1	0	0	0	0	0	0	0.5	0	0	0.6
rr943599-1a	rr943599-1a-3p-miR	chr7:63044279..63044300:+	CAAAACAGAGAATCAAGACTGA	0.912037	1.36667	0	1.03333	1.16667	0.25	0.666667	2.81111	1	1.5	0	0.816667	0.333333	10.9444
rr943599-1a	rr943599-1a-5p-miR	chr7:63044227..63044248:+	GGCCCTCAGTCTTGATTCTCTG	0.05	0	0	0.1	0	0	0	0	0	0	0.5	0	0	0.6
rr942911-1a	rr942911-1a-3p-miR	chr7:61032559..61032579:+	AGCAGACTCTGGCCCTGGCCC	0.380291	0.277778	1.14286	0	0.166667	0	0.833333	0.166667	1.16667	0	0	0.333333	0.47619	4.56349
rr941732-1a	rr941732-1a-5p-miR	chr7:59460337..59460358:+	TCCGAGGAGGACCTGCAGGCCC	2.04583	2.29167	3.1	0.5	0.4	0.2	1.5	0.166667	0.2	4.325	0.366667	7.16667	4.33333	24.55
rr936216-1a	rr936216-1a-5p-miR	chr7:53673144..53673163:+	TGGGCAGACTGGCAGAGGCC	0.217824	0.566667	0.658333	0	0.416667	0.277778	0	0	0.111111	0.333333	0.25	0	0	2.61389
rr935859-1a	rr935859-1a-3p-miR	chr7:53471998..53472021:+	ACCGGCCTGTCCCACCTCCCACCC	4.16667	1	14	4	3	1	2	0.5	4	1	8.5	6	5	50
rr935396-1a	rr935396-1a-3p-miR	chr7:53082377..53082397:+	TGCAGTCCCCAGCTCTGGGCC	0.729101	0	0.5	1	0.4	0.466667	1.56667	0.166667	0.2	0.966667	0	3.48254	0	8.74921
rr933428-1a	rr933428-1a-5p-miR	chr7:50087476..50087496:+	TCTGGTTCTGTGACCCTGCCT	3.05324	1.4	3.1	3.11111	4.38333	2.36667	6.42778	0.4	3.31667	1.6	1.7	5.45	3.38333	36.6389
rr933428-1a	rr933428-1a-3p-miR	chr7:50087515..50087536:+	TAAGAGCATCTGAACCAGGGGT	0.909722	0.25	5	0	0	2	0.666667	1	0	0	0	2	0	10.9167
rr932853-1a	rr932853-1a-3p-miR	chr7:49790537..49790558:+	CAGAGGTTGAGCTCTTCCTGCC	0.508333	0	1.6	0	0	0.5	0	0	0.5	0	0	3.5	0	6.1
rr931451-1a	rr931451-1a-3p-miR	chr7:47902626..47902647:+	CCGGGACCAGTTGGAGCTGGAC	0.506944	1	2	1	0.5	0	0	0	0	1.58333	0	0	0	6.08333
rr926498-1a	rr926498-1a-3p-miR	chr7:39232620..39232639:+	CCCTTCCAGCTGACTCCTGC	0.0166667	0	0	0	0	0	0	0	0.2	0	0	0	0	0.2
rr926498-1a	rr926498-1a-5p-miR	chr7:39232598..39232616:+	GGCAGGGGTCATCTGGAGG	0.0138889	0	0	0	0	0	0.166667	0	0	0	0	0	0	0.166667
rr926071-1a	rr926071-1a-5p-miR	chr7:39159388..39159411:+	TCCCGGACTTCTGACCTGTGGCCT	1.41667	1	2	2	0	0	5	2	1	0	3	1	0	17
rr925401-1a	rr925401-1a-5p-miR	chr7:38438050..38438071:+	GAGGGGCACACACATGAGCAGT	0.5	1	2	0.5	0	0	1.5	0	0	0	0	0.5	0.5	6
rr924654-1a	rr924654-1a-5p-miR	chr7:38085394..38085414:+	CCTGGACCAGTCCTGTTTGCC	0.236111	0	0.2	0	0.8	0	0	0	0.533333	0	0.4	0.9	0	2.83333
rr913154-1a	rr913154-1a-5p-miR	chr7:25204891..25204911:-	AGGCATTTGGCTCCCTGACCC	0.444444	1.41667	0.625	0	0	0	0.5	0.291667	0	0	0	1.5	1	5.33333
rr913122-1a	rr913122-1a-3p-miR	chr7:25209648..25209669:-	ATGGTCTGCGGGGGCTCCCGGG	3.94653	4.75	7	12	2.25	2.45	5.5	0.2	2.125	3	2	6.08333	0	47.3583
rr913122-1a	rr913122-1a-5p-miR	chr7:25209691..25209710:-	CCCCGTGGGTCCTGCAGGCC	0.223611	0.111111	0.444444	1.11111	0	0	0.558333	0	0.458333	0	0	0	0	2.68333
[truncated: 643 more rows]

## Sheet: Sorted_abundant plasma miRs
Sorted all detected miRs	product	Expr	% abundance		Sorted all annotated miRs	product	Expr	% abundance
[truncated: 947 more rows]

[truncated: 5 more sheets: Comparison milk plasma, pig_ARPM_homol_aliased plasma, Novel miRs no annoatat Plasma, % miRs in plasma, Unique and same miR plasma milk]
