# Supplementary material for: Bovine milk consumption affects the transcriptome of porcine adipose stem cells: Do exosomes play any role?
Source: PLoS One. 2024 Dec 20;19(12):e0302702. doi: 10.1371/journal.pone.0302702 (PMC11661651; doi:10.1371/journal.pone.0302702)
Supplement: S7 File — (XLSX) [file pone.0302702.s007.xlsx]

## Sheet: All targets with CWC of 0.5 up
Target gene	Representative transcript	Gene name	3P-seq tags + 5	Conserved sites total	Conserved 8mer sites	Conserved 7mer-m8 sites	Conserved 7mer-A1 sites	Poorly conserved sites total	Poorly conserved 8mer sites	Poorly conserved 7mer-m8 sites	Poorly conserved 7mer-A1 sites	6mer sites	Representative miRNA	Cumulative weighted context++ score	Total context++ score	Aggregate PCT	Previous TargetScan publication(s)	Representative transcript
GRIN2B	ENST00000609686.1	glutamate receptor, ionotropic, N-methyl D-aspartate 2B	5	4	0	0	4	6					hsa-miR-4251	-1.2	-1.2	N/A		ENST00000609686	1
AC145676.2	ENST00000514988.1	Uncharacterized protein	5	3	1	0	2	0					hsa-miR-4251	-0.81	-0.81	N/A		ENST00000514988	1
ANKRD46	ENST00000335659.3	ankyrin repeat domain 46	33	2	1	1	0	0					hsa-miR-4251	-0.74	-0.74	N/A		ENST00000335659	3
GABRA4	ENST00000264318.3	gamma-aminobutyric acid (GABA) A receptor, alpha 4	5	4	0	2	2	1					hsa-miR-4251	-0.72	-0.72	N/A		ENST00000264318	3
TOR2A	ENST00000458505.3	torsin family 2, member A	75	5	1	2	2	1					hsa-miR-4251	-0.7	-0.7	N/A		ENST00000458505	3
KLRG1	ENST00000356986.3	killer cell lectin-like receptor subfamily G, member 1	15	2	1	1	0	0					hsa-miR-4251	-0.68	-0.68	N/A		ENST00000356986	3
CSNK1G1	ENST00000303052.7	casein kinase 1, gamma 1	149	8	3	3	2	2					hsa-miR-4251	-0.68	-0.7	N/A		ENST00000303052	7
ZNF300	ENST00000427179.1	zinc finger protein 300	107	4	1	1	2	0					hsa-miR-4251	-0.68	-0.68	N/A		ENST00000427179	1
DPY30	ENST00000342166.5	dpy-30 homolog (C. elegans)	935	2	1	1	0	0					hsa-miR-4251	-0.63	-0.93	N/A		ENST00000342166	5
ATF3	ENST00000366983.1	activating transcription factor 3	2704	2	2	0	0	0					hsa-miR-4251	-0.63	-0.64	N/A		ENST00000366983	1
AURKAIP1	ENST00000338370.3	aurora kinase A interacting protein 1	7413	1	1	0	0	0					hsa-miR-4251	-0.63	-0.63	N/A		ENST00000338370	3
BX088651.1	ENST00000540551.1	LOC100126582 protein; Uncharacterized protein	5	3	0	0	3	2					hsa-miR-4251	-0.62	-0.62	N/A		ENST00000540551	1
DLGAP2	ENST00000421627.2	discs, large (Drosophila) homolog-associated protein 2	5	5	1	1	3	3					hsa-miR-4251	-0.59	-0.59	N/A		ENST00000421627	2
LEPROT	ENST00000371065.4	leptin receptor overlapping transcript	397	4	1	2	1	1					hsa-miR-4251	-0.58	-0.59	N/A		ENST00000371065	4
SNRPG	ENST00000454893.1	small nuclear ribonucleoprotein polypeptide G	163	1	1	0	0	0					hsa-miR-4251	-0.58	-0.6	N/A		ENST00000454893	1
SENP6	ENST00000541192.1	SUMO1/sentrin specific peptidase 6	298	4	1	1	2	2					hsa-miR-4251	-0.57	-0.75	N/A		ENST00000541192	1
SLC35A5	ENST00000492406.1	solute carrier family 35, member A5	168	3	2	0	1	1					hsa-miR-4251	-0.56	-0.56	N/A		ENST00000492406	1
HIST2H2BE	ENST00000369155.2	histone cluster 2, H2be	256	3	1	1	1	0					hsa-miR-4251	-0.56	-0.59	N/A		ENST00000369155	2
DNPH1	ENST00000393987.2	2'-deoxynucleoside 5'-phosphate N-hydrolase 1	101	1	1	0	0	0					hsa-miR-4251	-0.54	-0.55	N/A		ENST00000393987	2
TIA1	ENST00000433529.2	TIA1 cytotoxic granule-associated RNA binding protein	1370	2	2	0	0	0					hsa-miR-4251	-0.54	-0.55	N/A		ENST00000433529	2
CAMLG	ENST00000514518.1	calcium modulating ligand	458	1	1	0	0	2					hsa-miR-4251	-0.54	-0.54	N/A		ENST00000514518	1
WISP1	ENST00000517423.1	WNT1 inducible signaling pathway protein 1	5	2	1	0	1	1					hsa-miR-4251	-0.53	-0.62	N/A		ENST00000517423	1
CCL7	ENST00000394630.3	chemokine (C-C motif) ligand 7	5	1	1	0	0	1					hsa-miR-4251	-0.53	-0.53	N/A		ENST00000394630	3
TAL2	ENST00000334077.3	T-cell acute lymphocytic leukemia 2	21	3	0	0	3	0					hsa-miR-4251	-0.52	-0.73	N/A		ENST00000334077	3
TAF6	ENST00000453269.2	TAF6 RNA polymerase II, TATA box binding protein (TBP)-associated factor, 80kDa	8012	1	1	0	0	0					hsa-miR-4251	-0.52	-0.52	N/A		ENST00000453269	2
RMI2	ENST00000576027.1	RecQ mediated genome instability 2	17	2	1	0	1	0					hsa-miR-4251	-0.52	-0.52	N/A		ENST00000576027	1
APOBEC3A	ENST00000402255.1	apolipoprotein B mRNA editing enzyme, catalytic polypeptide-like 3A	5	1	1	0	0	0					hsa-miR-4251	-0.52	-0.52	N/A		ENST00000402255	1
TMEM257	ENST00000408967.2	transmembrane protein 257	5	2	1	1	0	0					hsa-miR-4251	-0.51	-0.51	N/A		ENST00000408967	2
DRAM2	ENST00000286692.4	DNA-damage regulated autophagy modulator 2	184	2	0	1	1	0					hsa-miR-4251	-0.5	-0.5	N/A		ENST00000286692	4
TNFSF15	ENST00000374045.4	tumor necrosis factor (ligand) superfamily, member 15	29	5	0	3	2	1					hsa-miR-4251	-0.5	-0.5	N/A		ENST00000374045	4
KCNJ6	ENST00000609713.1	potassium inwardly-rectifying channel, subfamily J, member 6	5	4	0	2	2	7					hsa-miR-4251	-0.5	-0.5	N/A		ENST00000609713	1
HOMER1	ENST00000508576.1	homer homolog 1 (Drosophila)	394	3	1	2	0	0					hsa-miR-4251	-0.5	-0.55	N/A		ENST00000508576	1
ZNF488	ENST00000494156.1	zinc finger protein 488	61	2	1	0	1	4					hsa-miR-4251	-0.5	-0.53	N/A		ENST00000494156	1
MDM4	ENST00000391947.2	Mdm4 p53 binding protein homolog (mouse)	443	4	3	0	1	3	2	0	1	1	hsa-miR-34c-5p	-2.38	-2.56	0.94	2011	ENST00000391947	2
HCN3	ENST00000368358.3	hyperpolarization activated cyclic nucleotide-gated potassium channel 3	41	4	4	0	0	2	1	0	1	0	hsa-miR-449b-5p	-1.57	-1.57	> 0.99	2011	ENST00000368358	3
FAM76A	ENST00000373954.6	family with sequence similarity 76, member A	173	3	2	0	1	0	0	0	0	0	hsa-miR-449b-5p	-1.47	-1.48	> 0.99	2007, 2009, 2011	ENST00000373954	6
SCN2B	ENST00000278947.5	sodium channel, voltage-gated, type II, beta subunit	5	3	2	0	1	1	0	0	1	1	hsa-miR-34c-5p	-1.29	-1.29	> 0.99	2005, 2007, 2009, 2011	ENST00000278947	5
SYT1	ENST00000457153.2	synaptotagmin I	13	4	1	2	1	0	0	0	0	2	hsa-miR-449b-5p	-1.24	-1.24	> 0.99	2005, 2007, 2009, 2011	ENST00000457153	2
FAM167A	ENST00000284486.4	family with sequence similarity 167, member A	85	1	1	0	0	3	3	0	0	1	hsa-miR-449b-5p	-1.23	-1.23	0.67	2005, 2007, 2009, 2011	ENST00000284486	4
RRAS	ENST00000246792.3	related RAS viral (r-ras) oncogene homolog	267	1	1	0	0	1	0	0	1	0	hsa-miR-34c-5p	-1.16	-1.16	0.88	2005, 2007, 2009, 2011	ENST00000246792	3
VAMP2	ENST00000404970.3	vesicle-associated membrane protein 2 (synaptobrevin 2)	1840	3	1	2	0	0	0	0	0	1	hsa-miR-34a-5p	-1.08	-1.11	0.98	2003, 2005, 2007, 2009, 2011	ENST00000404970	3
SLC23A3	ENST00000396775.3	solute carrier family 23, member 3	9	1	0	1	0	3	0	3	0	0	hsa-miR-34a-5p	-0.97	-0.98	ORF		ENST00000396775	3
ANK3	ENST00000280772.2	ankyrin 3, node of Ranvier (ankyrin G)	74	2	0	1	1	1	1	0	0	0	hsa-miR-449b-5p	-0.97	-1.04	0.94	2005, 2007, 2009, 2011	ENST00000280772	2
SAMD12	ENST00000409003.4	sterile alpha motif domain containing 12	57	1	1	0	0	5	0	1	4	1	hsa-miR-34c-5p	-0.95	-0.95	0.93	2011	ENST00000409003	4
FOSL1	ENST00000532401.1	FOS-like antigen 1	276	1	1	0	0	1	1	0	0	0	hsa-miR-34c-5p	-0.9	-0.93	0.55	2009, 2011	ENST00000532401	1
FKBP1B	ENST00000380991.4	FK506 binding protein 1B, 12.6 kDa	232	1	0	1	0	1	0	1	0	0	hsa-miR-449a	-0.89	-0.91	0.49	2009, 2011	ENST00000380991	4
DLL1	ENST00000366756.3	delta-like 1 (Drosophila)	85	3	0	3	0	0	0	0	0	0	hsa-miR-449a	-0.88	-0.88	0.92	2005, 2007, 2009, 2011	ENST00000366756	3
PVRL1	ENST00000264025.3	poliovirus receptor-related 1 (herpesvirus entry mediator C)	50	3	1	2	0	4	0	3	1	0	hsa-miR-34a-5p	-0.85	-1.07	0.98	2007, 2009, 2011	ENST00000264025	3
FLOT2	ENST00000394906.2	flotillin 2	37	2	1	1	0	1	0	1	0	1	hsa-miR-34c-5p	-0.82	-0.82	0.89	2009, 2011	ENST00000394906	2
CDIP1	ENST00000564828.1	cell death-inducing p53 target 1	1857	1	1	0	0	1	0	0	1	2	hsa-miR-34c-5p	-0.8	-0.81	0.59	2009, 2011	ENST00000564828	1
E2F5	ENST00000418930.2	E2F transcription factor 5, p130-binding	10	1	1	0	0	1	0	0	1	1	hsa-miR-449b-5p	-0.79	-0.79	ORF	2009, 2011	ENST00000418930	2
TBCK	ENST00000273980.5	TBC1 domain containing kinase	20	2	2	0	0	2	0	0	2	1	hsa-miR-449b-5p	-0.77	-0.84	0.63	2011	ENST00000273980	5
TPD52	ENST00000379096.5	tumor protein D52	4585	1	1	0	0	1	0	0	1	1	hsa-miR-34c-5p	-0.77	-0.78	0.89	2005, 2007, 2009, 2011	ENST00000379096	5
TGIF2	ENST00000373874.2	TGFB-induced factor homeobox 2	192	1	1	0	0	1	1	0	0	1	hsa-miR-34c-5p	-0.76	-0.81	< 0.1	2005, 2007, 2009, 2011	ENST00000373874	2
TMED8	ENST00000216468.7	transmembrane emp24 protein transport domain containing 8	53	2	1	1	0	1	0	0	1	2	hsa-miR-34a-5p	-0.75	-0.76	0.97		ENST00000216468	7
LRRC55	ENST00000497933.1	leucine rich repeat containing 55	5	1	0	1	0	2	0	1	1	2	hsa-miR-34a-5p	-0.74	-0.74	0.67	2007, 2009, 2011	ENST00000497933	1
PER2	ENST00000254658.3	period circadian clock 2	106	1	1	0	0	5	1	2	2	2	hsa-miR-449b-5p	-0.73	-0.73	0.3		ENST00000254658	3
CPLX2	ENST00000359546.4	complexin 2	5	2	2	0	0	1	1	0	0	0	hsa-miR-34c-5p	-0.72	-0.72	0.99	2005, 2007, 2009, 2011	ENST00000359546	4
SMIM15	ENST00000339020.3	small integral membrane protein 15	1037	1	1	0	0	0	0	0	0	0	hsa-miR-449b-5p	-0.71	-0.73	0.87	2007, 2009, 2011	ENST00000339020	3
IGSF1	ENST00000370900.1	immunoglobulin superfamily, member 1	416	1	1	0	0	1	0	1	0	0	hsa-miR-34c-5p	-0.71	-0.71	0.46	2009, 2011	ENST00000370900	1
CUEDC1	ENST00000577830.1	CUE domain containing 1	1243	2	2	0	0	0	0	0	0	1	hsa-miR-34c-5p	-0.7	-0.71	0.98	2007, 2009	ENST00000577830	1
AREGB	ENST00000380846.3	amphiregulin B	5	1	1	0	0	0	0	0	0	0	hsa-miR-34c-5p	-0.69	-0.69	0.32		ENST00000380846	3
GABRA3	ENST00000370314.4	gamma-aminobutyric acid (GABA) A receptor, alpha 3	55	1	1	0	0	1	0	1	0	0	hsa-miR-34a-5p	-0.68	-0.68	0.83	2009, 2011	ENST00000370314	4
LMBR1L	ENST00000267102.8	limb development membrane protein 1-like	346	1	1	0	0	0	0	0	0	0	hsa-miR-449b-5p	-0.68	-0.68	0.47	2009, 2011	ENST00000267102	8
NUMBL	ENST00000252891.4	numb homolog (Drosophila)-like	323	2	1	1	0	0	0	0	0	0	hsa-miR-449b-5p	-0.68	-0.68	0.96	2003, 2005, 2007, 2009, 2011	ENST00000252891	4
FXYD2	ENST00000528014.1	FXYD domain containing ion transport regulator 2	35	1	1	0	0	0	0	0	0	0	hsa-miR-449b-5p	-0.68	-0.68	0.12		ENST00000528014	1
ATG4B	ENST00000405546.3	autophagy related 4B, cysteine peptidase	1444	1	1	0	0	0	0	0	0	1	hsa-miR-34c-5p	-0.68	-0.68	0.88	2007, 2009, 2011	ENST00000405546	3
MARCH8	ENST00000453424.2	membrane-associated ring finger (C3HC4) 8, E3 ubiquitin protein ligase	48	1	0	0	1	1	0	0	1	1	hsa-miR-449b-5p	-0.68	-0.68	0.66	2009, 2011	ENST00000453424	2
SATB2	ENST00000417098.1	SATB homeobox 2	820	2	1	1	0	0	0	0	0	0	hsa-miR-449b-5p	-0.68	-0.78	0.96	2005, 2007, 2009, 2011	ENST00000417098	1
ALDOA	ENST00000569798.1	aldolase A, fructose-bisphosphate	21644	1	1	0	0	0	0	0	0	0	hsa-miR-34c-5p	-0.67	-0.67	0.89	2005, 2007, 2009, 2011	ENST00000569798	1
DPYSL4	ENST00000338492.4	dihydropyrimidinase-like 4	248	2	1	1	0	0	0	0	0	0	hsa-miR-34a-5p	-0.67	-0.67	0.96	2005, 2007, 2009, 2011	ENST00000338492	4
SGSM2	ENST00000426855.2	small G protein signaling modulator 2	381	2	2	0	0	2	0	1	1	0	hsa-miR-34c-5p	-0.66	-1.11	0.96	2005, 2007, 2009, 2011	ENST00000426855	2
GMNC	ENST00000442080.1	geminin coiled-coil domain containing	19	1	1	0	0	0	0	0	0	0	hsa-miR-449b-5p	-0.66	-0.66	0.88	2011	ENST00000442080	1
LGR4	ENST00000379214.4	leucine-rich repeat containing G protein-coupled receptor 4	1387	1	1	0	0	1	0	1	0	0	hsa-miR-34c-5p	-0.66	-0.66	0.85	2005, 2007, 2009, 2011	ENST00000379214	4
HOXA13	ENST00000222753.4	homeobox A13	328	1	1	0	0	1	0	0	1	0	hsa-miR-449b-5p	-0.65	-0.68	0.54		ENST00000222753	4
PREB	ENST00000260643.2	prolactin regulatory element binding	889	1	1	0	0	1	0	1	0	0	hsa-miR-34c-5p	-0.65	-0.65	< 0.1	2011	ENST00000260643	2
BRINP1	ENST00000265922.3	bone morphogenetic protein/retinoic acid inducible neural-specific 1	5	1	1	0	0	0	0	0	0	0	hsa-miR-449b-5p	-0.65	-0.65	0.67	2005, 2007, 2009, 2011	ENST00000265922	3
AREG	ENST00000395748.3	amphiregulin	5	1	1	0	0	0	0	0	0	0	hsa-miR-34c-5p	-0.65	-0.65	ORF	2009, 2011	ENST00000395748	3
TMEM200B	ENST00000521452.1	transmembrane protein 200B	152	2	1	0	1	0	0	0	0	0	hsa-miR-34c-5p	-0.64	-0.64	0.86	2005, 2007, 2009, 2011	ENST00000521452	1
SURF4	ENST00000545297.1	surfeit 4	3667	1	0	0	1	1	0	1	0	0	hsa-miR-449b-5p	-0.64	-0.68	0.74	2009, 2011	ENST00000545297	1
ERGIC1	ENST00000393784.3	endoplasmic reticulum-golgi intermediate compartment (ERGIC) 1	4614	2	1	1	0	0	0	0	0	0	hsa-miR-449b-5p	-0.64	-0.64	0.78	2011	ENST00000393784	3
MET	ENST00000397752.3	met proto-oncogene	1155	2	0	2	0	0	0	0	0	0	hsa-miR-34a-5p	-0.63	-0.63	0.86	2011	ENST00000397752	3
XYLT1	ENST00000261381.6	xylosyltransferase I	159	1	0	1	0	4	1	1	2	3	hsa-miR-449b-5p	-0.63	-0.76	0.77	2005, 2007, 2009, 2011	ENST00000261381	6
ANKRD52	ENST00000267116.7	ankyrin repeat domain 52	2913	2	1	1	0	3	0	1	2	0	hsa-miR-34c-5p	-0.62	-0.62	0.97	2009, 2011	ENST00000267116	7
PEG10	ENST00000482108.1	paternally expressed 10	8778	3	0	1	2	0	0	0	0	2	hsa-miR-34c-5p	-0.62	-0.62	0.96	2009, 2011	ENST00000482108	1
MPP2	ENST00000377184.3	membrane protein, palmitoylated 2 (MAGUK p55 subfamily member 2)	78	2	1	1	0	1	0	1	0	0	hsa-miR-34a-5p	-0.62	-0.62	0.98	2005, 2007, 2009, 2011	ENST00000377184	3
LEF1	ENST00000265165.1	lymphoid enhancer-binding factor 1	104	1	1	0	0	0	0	0	0	0	hsa-miR-449b-5p	-0.61	-0.61	0.89	2005, 2007, 2009, 2011	ENST00000265165	1
ZDHHC16	ENST00000345745.5	zinc finger, DHHC-type containing 16	82	1	1	0	0	0	0	0	0	0	hsa-miR-34c-5p	-0.6	-0.6	0.88	2009, 2011	ENST00000345745	5
FGD6	ENST00000343958.4	FYVE, RhoGEF and PH domain containing 6	21	1	1	0	0	1	0	0	1	1	hsa-miR-449b-5p	-0.6	-0.63	0.88	2005, 2007, 2009, 2011	ENST00000343958	4
SPRN	ENST00000414069.2	shadow of prion protein homolog (zebrafish)	5	1	1	0	0	1	0	0	1	1	hsa-miR-449b-5p	-0.6	-0.6	0.71	2007, 2009, 2011	ENST00000414069	2
LRRC40	ENST00000370952.3	leucine rich repeat containing 40	88	1	1	0	0	0	0	0	0	0	hsa-miR-34c-5p	-0.6	-0.6	0.21	2009, 2011	ENST00000370952	3
NRIP3	ENST00000309166.3	nuclear receptor interacting protein 3	58	1	1	0	0	0	0	0	0	2	hsa-miR-34c-5p	-0.6	-0.6	0.87	2005, 2007, 2009, 2011	ENST00000309166	3
CCNE2	ENST00000520509.1	cyclin E2	76	1	1	0	0	0	0	0	0	0	hsa-miR-449b-5p	-0.59	-0.59	0.55	2005, 2007, 2009, 2011	ENST00000520509	1
GAS1	ENST00000298743.7	growth arrest-specific 1	2904	1	1	0	0	0	0	0	0	1	hsa-miR-34c-5p	-0.59	-0.59	0.89	2009, 2011	ENST00000298743	7
TMEM246	ENST00000374847.1	transmembrane protein 246	367	2	0	1	1	0	0	0	0	0	hsa-miR-34a-5p	-0.59	-0.59	0.89	2009, 2011	ENST00000374847	1
ORAI3	ENST00000318663.4	ORAI calcium release-activated calcium modulator 3	565	2	0	2	0	0	0	0	0	0	hsa-miR-34a-5p	-0.59	-0.59	0.82	2009, 2011	ENST00000318663	4
RAB43	ENST00000476465.1	RAB43, member RAS oncogene family	5	1	0	1	0	3	0	3	0	2	hsa-miR-34a-5p	-0.58	-0.83	0.76	2005, 2007, 2009	ENST00000476465	1
LIMD2	ENST00000259006.3	LIM domain containing 2	90	1	1	0	0	1	1	0	0	2	hsa-miR-34c-5p	-0.58	-1.04	0.89	2007, 2009, 2011	ENST00000259006	3
HSPA1B	ENST00000375650.3	heat shock 70kDa protein 1B	488	1	1	0	0	0	0	0	0	0	hsa-miR-449b-5p	-0.58	-0.65	0.87	2011	ENST00000375650	3
CALCR	ENST00000359558.2	calcitonin receptor	5	2	0	1	1	0	0	0	0	0	hsa-miR-449b-5p	-0.58	-0.58	0.76	2005, 2007, 2009, 2011	ENST00000359558	2
FUT8	ENST00000360689.5	fucosyltransferase 8 (alpha (1,6) fucosyltransferase)	64	1	1	0	0	0	0	0	0	0	hsa-miR-449b-5p	-0.58	-0.58	0.89	2005, 2007, 2009, 2011	ENST00000360689	5
RCAN1	ENST00000482533.1	regulator of calcineurin 1	715	1	1	0	0	1	1	0	0	1	hsa-miR-34c-5p	-0.58	-0.71	0.88	2009, 2011	ENST00000482533	1
RPS6KL1	ENST00000555647.1	ribosomal protein S6 kinase-like 1	9	2	1	1	0	0	0	0	0	0	hsa-miR-34c-5p	-0.57	-0.57	0.63	2011	ENST00000555647	1
DNAH10OS	ENST00000514254.2	dynein, axonemal, heavy chain 10 opposite strand	89	1	0	1	0	2	1	1	0	0	hsa-miR-34a-5p	-0.57	-0.59	< 0.1		ENST00000514254	2
FAM117B	ENST00000392238.2	family with sequence similarity 117, member B	245	1	1	0	0	1	0	0	1	0	hsa-miR-449b-5p	-0.57	-0.59	0.66	2009, 2011	ENST00000392238	2
SLC30A3	ENST00000233535.4	solute carrier family 30 (zinc transporter), member 3	5	1	1	0	0	0	0	0	0	0	hsa-miR-34c-5p	-0.56	-0.56	0.82	2005, 2007, 2009, 2011	ENST00000233535	4
PLA2G15	ENST00000566188.1	phospholipase A2, group XV	2670	2	1	1	0	0	0	0	0	0	hsa-miR-34a-5p	-0.56	-0.56	0.11	2009, 2011	ENST00000566188	1
STX1A	ENST00000395156.3	syntaxin 1A (brain)	82	1	1	0	0	1	0	0	1	0	hsa-miR-34c-5p	-0.56	-0.56	0.44	2009, 2011	ENST00000395156	3
TMEM184B	ENST00000361906.3	transmembrane protein 184B	1362	1	0	1	0	2	0	1	1	0	hsa-miR-34a-5p	-0.56	-0.56	0.8	2005, 2007, 2011	ENST00000361906	3
ZNF281	ENST00000294740.3	zinc finger protein 281	595	1	1	0	0	0	0	0	0	0	hsa-miR-449b-5p	-0.56	-0.56	0.89	2005, 2007, 2009, 2011	ENST00000294740	3
TMUB2	ENST00000590235.1	transmembrane and ubiquitin-like domain containing 2	1043	1	1	0	0	0	0	0	0	0	hsa-miR-34c-5p	-0.55	-0.55	ORF		ENST00000590235	1
TSPAN18	ENST00000340160.3	tetraspanin 18	332	1	0	1	0	1	0	1	0	4	hsa-miR-34a-5p	-0.55	-0.56	0.67	2011	ENST00000340160	3
KLF4	ENST00000374672.4	Kruppel-like factor 4 (gut)	22	1	1	0	0	0	0	0	0	0	hsa-miR-449b-5p	-0.55	-0.55	0.34	2005, 2007	ENST00000374672	4
VPS37B	ENST00000267202.2	vacuolar protein sorting 37 homolog B (S. cerevisiae)	261	1	1	0	0	2	0	2	0	0	hsa-miR-34a-5p	-0.55	-0.55	0.15	2009, 2011	ENST00000267202	2
AMER1	ENST00000330258.3	APC membrane recruitment protein 1	11	1	0	1	0	3	1	2	0	2	hsa-miR-449a	-0.55	-0.64	0.51	2007, 2009, 2011	ENST00000330258	3
SERPINF2	ENST00000382061.4	serpin peptidase inhibitor, clade F (alpha-2 antiplasmin, pigment epithelium derived factor), member 2	2334	1	1	0	0	0	0	0	0	0	hsa-miR-449b-5p	-0.54	-0.54	0.83	2009, 2011	ENST00000382061	4
CA7	ENST00000394069.3	carbonic anhydrase VII	5	1	1	0	0	0	0	0	0	0	hsa-miR-34c-5p	-0.54	-0.54	0.76	2005, 2007, 2009, 2011	ENST00000394069	3
GRIN2B	ENST00000609686.1	glutamate receptor, ionotropic, N-methyl D-aspartate 2B	5	1	0	1	0	1	0	0	1	1	hsa-miR-34c-5p	-0.54	-0.54	0.67		ENST00000609686	1
HTR2C	ENST00000371950.3	5-hydroxytryptamine (serotonin) receptor 2C, G protein-coupled	5	1	1	0	0	0	0	0	0	1	hsa-miR-449b-5p	-0.54	-0.54	0.83	2005, 2007, 2009, 2011	ENST00000371950	3
MYADM	ENST00000391770.4	myeloid-associated differentiation marker	3436	1	0	1	0	1	0	1	0	0	hsa-miR-449a	-0.54	-0.54	0.84	2009, 2011	ENST00000391770	4
LZTS3	ENST00000329152.3	Homo sapiens leucine zipper, putative tumor suppressor family member 3 (LZTS3), transcript variant 2, mRNA.	78	1	0	1	0	2	0	2	0	0	hsa-miR-34a-5p	-0.53	-0.53	0.8	2005, 2007, 2009, 2011	ENST00000329152	3
ESYT3	ENST00000389567.4	extended synaptotagmin-like protein 3	17	1	1	0	0	2	1	0	1	0	hsa-miR-34c-5p	-0.53	-1.07	0.13	2011	ENST00000389567	4
RTN4RL1	ENST00000331238.6	reticulon 4 receptor-like 1	82	1	1	0	0	0	0	0	0	0	hsa-miR-34c-5p	-0.53	-0.53	0.87	2005, 2007, 2009, 2011	ENST00000331238	6
ASIC2	ENST00000225823.2	acid-sensing (proton-gated) ion channel 2	5	1	1	0	0	0	0	0	0	0	hsa-miR-449b-5p	-0.52	-0.52	0.78	2005, 2007, 2009, 2011	ENST00000225823	2
DGKZ	ENST00000343674.6	diacylglycerol kinase, zeta	65	1	1	0	0	0	0	0	0	0	hsa-miR-34c-5p	-0.52	-0.52	0.81	2005, 2007, 2009, 2011	ENST00000343674	6
C9orf69	ENST00000561457.1	chromosome 9 open reading frame 69	134	1	1	0	0	1	0	1	0	1	hsa-miR-449b-5p	-0.52	-0.52	0.84	2009, 2011	ENST00000561457	1
NOTCH1	ENST00000277541.6	notch 1	88	1	0	1	0	1	0	1	0	0	hsa-miR-449a	-0.52	-0.61	0.84	2003, 2005, 2007, 2009, 2011	ENST00000277541	6
HNF4A	ENST00000316099.4	hepatocyte nuclear factor 4, alpha	915	2	0	2	0	1	1	0	0	1	hsa-miR-449b-5p	-0.51	-0.67	0.89		ENST00000316099	4
SGPP1	ENST00000247225.6	sphingosine-1-phosphate phosphatase 1	1340	1	1	0	0	0	0	0	0	1	hsa-miR-449b-5p	-0.51	-0.51	0.29	2005, 2007, 2011	ENST00000247225	6
PLAG1	ENST00000316981.3	pleiomorphic adenoma gene 1	58	1	1	0	0	0	0	0	0	0	hsa-miR-34c-5p	-0.51	-0.51	0.86	2009, 2011	ENST00000316981	3
TUSC5	ENST00000333813.3	tumor suppressor candidate 5	5	1	0	0	1	1	0	1	0	1	hsa-miR-34a-5p	-0.51	-0.51	0.73	2009, 2011	ENST00000333813	3
RTTN	ENST00000454359.1	rotatin	288	1	1	0	0	1	0	0	1	1	hsa-miR-34c-5p	-0.51	-0.51	ORF		ENST00000454359	1
ZNF282	ENST00000479907.1	zinc finger protein 282	3014	1	0	1	0	1	0	0	1	1	hsa-miR-34a-5p	-0.51	-0.51	0.55	2005, 2007, 2011	ENST00000479907	1
RSPO4	ENST00000217260.4	R-spondin 4	5	1	0	1	0	1	0	1	0	0	hsa-miR-34a-5p	-0.51	-0.51	0.54	2009, 2011	ENST00000217260	4
GCH1	ENST00000491895.2	GTP cyclohydrolase 1	502	1	1	0	0	1	0	0	1	0	hsa-miR-34c-5p	-0.51	-0.53	0.46	2011	ENST00000491895	2
ZCCHC17	ENST00000344147.5	zinc finger, CCHC domain containing 17	100	1	1	0	0	1	0	1	0	0	hsa-miR-34a-5p	-0.51	-0.72	0.87	2007, 2009, 2011	ENST00000344147	5
VAT1	ENST00000355653.3	vesicle amine transport 1	2844	1	1	0	0	0	0	0	0	1	hsa-miR-449b-5p	-0.51	-0.51	0.82	2005, 2007, 2009, 2011	ENST00000355653	3
RALGPS2	ENST00000367635.3	Ral GEF with PH domain and SH3 binding motif 2	201	2	0	1	1	0	0	0	0	0	hsa-miR-449b-5p	-0.5	-0.5	0.93	2011	ENST00000367635	3
DMWD	ENST00000377735.3	dystrophia myotonica, WD repeat containing	229	1	1	0	0	0	0	0	0	1	hsa-miR-449b-5p	-0.5	-0.52	0.87	2009, 2011	ENST00000377735	3
TSN	ENST00000536142.1	translin	886	1	1	0	0	1	1	0	0	0	hsa-miR-34c-5p	-0.5	-0.98	0.85	2009, 2011	ENST00000536142	1
CAPN6	ENST00000324068.1	calpain 6	5	1	0	1	0	1	1	0	0	0	hsa-miR-449b-5p	-0.5	-0.5	0.45	2005, 2007, 2011	ENST00000324068	1
ARHGAP19-SLIT1	ENST00000453547.2	ARHGAP19-SLIT1 readthrough (NMD candidate)	15	3	1	0	2	3	1	0	2	1	hsa-miR-34c-5p	-0.5	-0.5	ORF		ENST00000453547	2
BNIP2	ENST00000267859.3	BCL2/adenovirus E1B 19kDa interacting protein 2	1255	1	1	0	0	2	1	0	1	3	hsa-miR-194-5p	-0.87	-1.15	0.49	2009, 2011	ENST00000267859	3
ATP6V1H	ENST00000355221.3	ATPase, H+ transporting, lysosomal 50/57kDa, V1 subunit H	550	1	1	0	0	0	0	0	0	0	hsa-miR-194-5p	-0.65	-0.65	0.21	2009, 2011	ENST00000355221	3
TMED5	ENST00000479918.1	transmembrane emp24 protein transport domain containing 5	612	1	1	0	0	5	0	2	3	1	hsa-miR-194-5p	-0.61	-1	0.33	2009, 2011	ENST00000479918	1
BTF3L4	ENST00000489308.2	basic transcription factor 3-like 4	1245	1	0	1	0	2	0	0	2	1	hsa-miR-194-5p	-0.6	-0.61	0.25		ENST00000489308	2
PAIP2	ENST00000394795.2	poly(A) binding protein interacting protein 2	2034	1	0	0	1	2	0	1	1	0	hsa-miR-194-5p	-0.6	-0.74	0.55	2011	ENST00000394795	2
CFL2	ENST00000341223.3	cofilin 2 (muscle)	902	1	0	1	0	2	0	1	1	0	hsa-miR-194-5p	-0.59	-0.65	0.6		ENST00000341223	3

## Sheet: TargetScan for hsa-mir-449
Target gene	Representative transcript	Gene name	3P-seq tags + 5	Conserved sites total	Conserved 8mer sites	Conserved 7mer-m8 sites	Conserved 7mer-A1 sites	Poorly conserved sites total	Poorly conserved 8mer sites	Poorly conserved 7mer-m8 sites	Poorly conserved 7mer-A1 sites	6mer sites	Representative miRNA	Cumulative weighted context++ score	Total context++ score	Aggregate PCT	Previous TargetScan publication(s)	Representative transcript
MDM4	ENST00000391947.2	Mdm4 p53 binding protein homolog (mouse)	443	4	3	0	1	3	2	0	1	1	hsa-miR-34c-5p	-2.38	-2.56	0.94	2011	ENST00000391947	2
HCN3	ENST00000368358.3	hyperpolarization activated cyclic nucleotide-gated potassium channel 3	41	4	4	0	0	2	1	0	1	0	hsa-miR-449b-5p	-1.57	-1.57	> 0.99	2011	ENST00000368358	3
FAM76A	ENST00000373954.6	family with sequence similarity 76, member A	173	3	2	0	1	0	0	0	0	0	hsa-miR-449b-5p	-1.47	-1.48	> 0.99	2007, 2009, 2011	ENST00000373954	6
SCN2B	ENST00000278947.5	sodium channel, voltage-gated, type II, beta subunit	5	3	2	0	1	1	0	0	1	1	hsa-miR-34c-5p	-1.29	-1.29	> 0.99	2005, 2007, 2009, 2011	ENST00000278947	5
SYT1	ENST00000457153.2	synaptotagmin I	13	4	1	2	1	0	0	0	0	2	hsa-miR-449b-5p	-1.24	-1.24	> 0.99	2005, 2007, 2009, 2011	ENST00000457153	2
FAM167A	ENST00000284486.4	family with sequence similarity 167, member A	85	1	1	0	0	3	3	0	0	1	hsa-miR-449b-5p	-1.23	-1.23	0.67	2005, 2007, 2009, 2011	ENST00000284486	4
RRAS	ENST00000246792.3	related RAS viral (r-ras) oncogene homolog	267	1	1	0	0	1	0	0	1	0	hsa-miR-34c-5p	-1.16	-1.16	0.88	2005, 2007, 2009, 2011	ENST00000246792	3
VAMP2	ENST00000404970.3	vesicle-associated membrane protein 2 (synaptobrevin 2)	1840	3	1	2	0	0	0	0	0	1	hsa-miR-34a-5p	-1.08	-1.11	0.98	2003, 2005, 2007, 2009, 2011	ENST00000404970	3
SLC23A3	ENST00000396775.3	solute carrier family 23, member 3	9	1	0	1	0	3	0	3	0	0	hsa-miR-34a-5p	-0.97	-0.98	ORF		ENST00000396775	3
ANK3	ENST00000280772.2	ankyrin 3, node of Ranvier (ankyrin G)	74	2	0	1	1	1	1	0	0	0	hsa-miR-449b-5p	-0.97	-1.04	0.94	2005, 2007, 2009, 2011	ENST00000280772	2
SAMD12	ENST00000409003.4	sterile alpha motif domain containing 12	57	1	1	0	0	5	0	1	4	1	hsa-miR-34c-5p	-0.95	-0.95	0.93	2011	ENST00000409003	4
FOSL1	ENST00000532401.1	FOS-like antigen 1	276	1	1	0	0	1	1	0	0	0	hsa-miR-34c-5p	-0.9	-0.93	0.55	2009, 2011	ENST00000532401	1
FKBP1B	ENST00000380991.4	FK506 binding protein 1B, 12.6 kDa	232	1	0	1	0	1	0	1	0	0	hsa-miR-449a	-0.89	-0.91	0.49	2009, 2011	ENST00000380991	4
DLL1	ENST00000366756.3	delta-like 1 (Drosophila)	85	3	0	3	0	0	0	0	0	0	hsa-miR-449a	-0.88	-0.88	0.92	2005, 2007, 2009, 2011	ENST00000366756	3
PVRL1	ENST00000264025.3	poliovirus receptor-related 1 (herpesvirus entry mediator C)	50	3	1	2	0	4	0	3	1	0	hsa-miR-34a-5p	-0.85	-1.07	0.98	2007, 2009, 2011	ENST00000264025	3
FLOT2	ENST00000394906.2	flotillin 2	37	2	1	1	0	1	0	1	0	1	hsa-miR-34c-5p	-0.82	-0.82	0.89	2009, 2011	ENST00000394906	2
CDIP1	ENST00000564828.1	cell death-inducing p53 target 1	1857	1	1	0	0	1	0	0	1	2	hsa-miR-34c-5p	-0.8	-0.81	0.59	2009, 2011	ENST00000564828	1
E2F5	ENST00000418930.2	E2F transcription factor 5, p130-binding	10	1	1	0	0	1	0	0	1	1	hsa-miR-449b-5p	-0.79	-0.79	ORF	2009, 2011	ENST00000418930	2
TBCK	ENST00000273980.5	TBC1 domain containing kinase	20	2	2	0	0	2	0	0	2	1	hsa-miR-449b-5p	-0.77	-0.84	0.63	2011	ENST00000273980	5
TPD52	ENST00000379096.5	tumor protein D52	4585	1	1	0	0	1	0	0	1	1	hsa-miR-34c-5p	-0.77	-0.78	0.89	2005, 2007, 2009, 2011	ENST00000379096	5
TGIF2	ENST00000373874.2	TGFB-induced factor homeobox 2	192	1	1	0	0	1	1	0	0	1	hsa-miR-34c-5p	-0.76	-0.81	< 0.1	2005, 2007, 2009, 2011	ENST00000373874	2
TMED8	ENST00000216468.7	transmembrane emp24 protein transport domain containing 8	53	2	1	1	0	1	0	0	1	2	hsa-miR-34a-5p	-0.75	-0.76	0.97		ENST00000216468	7
LRRC55	ENST00000497933.1	leucine rich repeat containing 55	5	1	0	1	0	2	0	1	1	2	hsa-miR-34a-5p	-0.74	-0.74	0.67	2007, 2009, 2011	ENST00000497933	1
PER2	ENST00000254658.3	period circadian clock 2	106	1	1	0	0	5	1	2	2	2	hsa-miR-449b-5p	-0.73	-0.73	0.3		ENST00000254658	3
CPLX2	ENST00000359546.4	complexin 2	5	2	2	0	0	1	1	0	0	0	hsa-miR-34c-5p	-0.72	-0.72	0.99	2005, 2007, 2009, 2011	ENST00000359546	4
SMIM15	ENST00000339020.3	small integral membrane protein 15	1037	1	1	0	0	0	0	0	0	0	hsa-miR-449b-5p	-0.71	-0.73	0.87	2007, 2009, 2011	ENST00000339020	3
IGSF1	ENST00000370900.1	immunoglobulin superfamily, member 1	416	1	1	0	0	1	0	1	0	0	hsa-miR-34c-5p	-0.71	-0.71	0.46	2009, 2011	ENST00000370900	1
CUEDC1	ENST00000577830.1	CUE domain containing 1	1243	2	2	0	0	0	0	0	0	1	hsa-miR-34c-5p	-0.7	-0.71	0.98	2007, 2009	ENST00000577830	1
AREGB	ENST00000380846.3	amphiregulin B	5	1	1	0	0	0	0	0	0	0	hsa-miR-34c-5p	-0.69	-0.69	0.32		ENST00000380846	3
GABRA3	ENST00000370314.4	gamma-aminobutyric acid (GABA) A receptor, alpha 3	55	1	1	0	0	1	0	1	0	0	hsa-miR-34a-5p	-0.68	-0.68	0.83	2009, 2011	ENST00000370314	4
LMBR1L	ENST00000267102.8	limb development membrane protein 1-like	346	1	1	0	0	0	0	0	0	0	hsa-miR-449b-5p	-0.68	-0.68	0.47	2009, 2011	ENST00000267102	8
NUMBL	ENST00000252891.4	numb homolog (Drosophila)-like	323	2	1	1	0	0	0	0	0	0	hsa-miR-449b-5p	-0.68	-0.68	0.96	2003, 2005, 2007, 2009, 2011	ENST00000252891	4
FXYD2	ENST00000528014.1	FXYD domain containing ion transport regulator 2	35	1	1	0	0	0	0	0	0	0	hsa-miR-449b-5p	-0.68	-0.68	0.12		ENST00000528014	1
ATG4B	ENST00000405546.3	autophagy related 4B, cysteine peptidase	1444	1	1	0	0	0	0	0	0	1	hsa-miR-34c-5p	-0.68	-0.68	0.88	2007, 2009, 2011	ENST00000405546	3
MARCH8	ENST00000453424.2	membrane-associated ring finger (C3HC4) 8, E3 ubiquitin protein ligase	48	1	0	0	1	1	0	0	1	1	hsa-miR-449b-5p	-0.68	-0.68	0.66	2009, 2011	ENST00000453424	2
SATB2	ENST00000417098.1	SATB homeobox 2	820	2	1	1	0	0	0	0	0	0	hsa-miR-449b-5p	-0.68	-0.78	0.96	2005, 2007, 2009, 2011	ENST00000417098	1
ALDOA	ENST00000569798.1	aldolase A, fructose-bisphosphate	21644	1	1	0	0	0	0	0	0	0	hsa-miR-34c-5p	-0.67	-0.67	0.89	2005, 2007, 2009, 2011	ENST00000569798	1
DPYSL4	ENST00000338492.4	dihydropyrimidinase-like 4	248	2	1	1	0	0	0	0	0	0	hsa-miR-34a-5p	-0.67	-0.67	0.96	2005, 2007, 2009, 2011	ENST00000338492	4
SGSM2	ENST00000426855.2	small G protein signaling modulator 2	381	2	2	0	0	2	0	1	1	0	hsa-miR-34c-5p	-0.66	-1.11	0.96	2005, 2007, 2009, 2011	ENST00000426855	2
GMNC	ENST00000442080.1	geminin coiled-coil domain containing	19	1	1	0	0	0	0	0	0	0	hsa-miR-449b-5p	-0.66	-0.66	0.88	2011	ENST00000442080	1
LGR4	ENST00000379214.4	leucine-rich repeat containing G protein-coupled receptor 4	1387	1	1	0	0	1	0	1	0	0	hsa-miR-34c-5p	-0.66	-0.66	0.85	2005, 2007, 2009, 2011	ENST00000379214	4
HOXA13	ENST00000222753.4	homeobox A13	328	1	1	0	0	1	0	0	1	0	hsa-miR-449b-5p	-0.65	-0.68	0.54		ENST00000222753	4
PREB	ENST00000260643.2	prolactin regulatory element binding	889	1	1	0	0	1	0	1	0	0	hsa-miR-34c-5p	-0.65	-0.65	< 0.1	2011	ENST00000260643	2
BRINP1	ENST00000265922.3	bone morphogenetic protein/retinoic acid inducible neural-specific 1	5	1	1	0	0	0	0	0	0	0	hsa-miR-449b-5p	-0.65	-0.65	0.67	2005, 2007, 2009, 2011	ENST00000265922	3
AREG	ENST00000395748.3	amphiregulin	5	1	1	0	0	0	0	0	0	0	hsa-miR-34c-5p	-0.65	-0.65	ORF	2009, 2011	ENST00000395748	3
TMEM200B	ENST00000521452.1	transmembrane protein 200B	152	2	1	0	1	0	0	0	0	0	hsa-miR-34c-5p	-0.64	-0.64	0.86	2005, 2007, 2009, 2011	ENST00000521452	1
SURF4	ENST00000545297.1	surfeit 4	3667	1	0	0	1	1	0	1	0	0	hsa-miR-449b-5p	-0.64	-0.68	0.74	2009, 2011	ENST00000545297	1
ERGIC1	ENST00000393784.3	endoplasmic reticulum-golgi intermediate compartment (ERGIC) 1	4614	2	1	1	0	0	0	0	0	0	hsa-miR-449b-5p	-0.64	-0.64	0.78	2011	ENST00000393784	3
MET	ENST00000397752.3	met proto-oncogene	1155	2	0	2	0	0	0	0	0	0	hsa-miR-34a-5p	-0.63	-0.63	0.86	2011	ENST00000397752	3
XYLT1	ENST00000261381.6	xylosyltransferase I	159	1	0	1	0	4	1	1	2	3	hsa-miR-449b-5p	-0.63	-0.76	0.77	2005, 2007, 2009, 2011	ENST00000261381	6
ANKRD52	ENST00000267116.7	ankyrin repeat domain 52	2913	2	1	1	0	3	0	1	2	0	hsa-miR-34c-5p	-0.62	-0.62	0.97	2009, 2011	ENST00000267116	7
PEG10	ENST00000482108.1	paternally expressed 10	8778	3	0	1	2	0	0	0	0	2	hsa-miR-34c-5p	-0.62	-0.62	0.96	2009, 2011	ENST00000482108	1
MPP2	ENST00000377184.3	membrane protein, palmitoylated 2 (MAGUK p55 subfamily member 2)	78	2	1	1	0	1	0	1	0	0	hsa-miR-34a-5p	-0.62	-0.62	0.98	2005, 2007, 2009, 2011	ENST00000377184	3
LEF1	ENST00000265165.1	lymphoid enhancer-binding factor 1	104	1	1	0	0	0	0	0	0	0	hsa-miR-449b-5p	-0.61	-0.61	0.89	2005, 2007, 2009, 2011	ENST00000265165	1
ZDHHC16	ENST00000345745.5	zinc finger, DHHC-type containing 16	82	1	1	0	0	0	0	0	0	0	hsa-miR-34c-5p	-0.6	-0.6	0.88	2009, 2011	ENST00000345745	5
FGD6	ENST00000343958.4	FYVE, RhoGEF and PH domain containing 6	21	1	1	0	0	1	0	0	1	1	hsa-miR-449b-5p	-0.6	-0.63	0.88	2005, 2007, 2009, 2011	ENST00000343958	4
SPRN	ENST00000414069.2	shadow of prion protein homolog (zebrafish)	5	1	1	0	0	1	0	0	1	1	hsa-miR-449b-5p	-0.6	-0.6	0.71	2007, 2009, 2011	ENST00000414069	2
LRRC40	ENST00000370952.3	leucine rich repeat containing 40	88	1	1	0	0	0	0	0	0	0	hsa-miR-34c-5p	-0.6	-0.6	0.21	2009, 2011	ENST00000370952	3
NRIP3	ENST00000309166.3	nuclear receptor interacting protein 3	58	1	1	0	0	0	0	0	0	2	hsa-miR-34c-5p	-0.6	-0.6	0.87	2005, 2007, 2009, 2011	ENST00000309166	3
CCNE2	ENST00000520509.1	cyclin E2	76	1	1	0	0	0	0	0	0	0	hsa-miR-449b-5p	-0.59	-0.59	0.55	2005, 2007, 2009, 2011	ENST00000520509	1
GAS1	ENST00000298743.7	growth arrest-specific 1	2904	1	1	0	0	0	0	0	0	1	hsa-miR-34c-5p	-0.59	-0.59	0.89	2009, 2011	ENST00000298743	7
TMEM246	ENST00000374847.1	transmembrane protein 246	367	2	0	1	1	0	0	0	0	0	hsa-miR-34a-5p	-0.59	-0.59	0.89	2009, 2011	ENST00000374847	1
ORAI3	ENST00000318663.4	ORAI calcium release-activated calcium modulator 3	565	2	0	2	0	0	0	0	0	0	hsa-miR-34a-5p	-0.59	-0.59	0.82	2009, 2011	ENST00000318663	4
RAB43	ENST00000476465.1	RAB43, member RAS oncogene family	5	1	0	1	0	3	0	3	0	2	hsa-miR-34a-5p	-0.58	-0.83	0.76	2005, 2007, 2009	ENST00000476465	1
LIMD2	ENST00000259006.3	LIM domain containing 2	90	1	1	0	0	1	1	0	0	2	hsa-miR-34c-5p	-0.58	-1.04	0.89	2007, 2009, 2011	ENST00000259006	3
HSPA1B	ENST00000375650.3	heat shock 70kDa protein 1B	488	1	1	0	0	0	0	0	0	0	hsa-miR-449b-5p	-0.58	-0.65	0.87	2011	ENST00000375650	3
CALCR	ENST00000359558.2	calcitonin receptor	5	2	0	1	1	0	0	0	0	0	hsa-miR-449b-5p	-0.58	-0.58	0.76	2005, 2007, 2009, 2011	ENST00000359558	2
FUT8	ENST00000360689.5	fucosyltransferase 8 (alpha (1,6) fucosyltransferase)	64	1	1	0	0	0	0	0	0	0	hsa-miR-449b-5p	-0.58	-0.58	0.89	2005, 2007, 2009, 2011	ENST00000360689	5
RCAN1	ENST00000482533.1	regulator of calcineurin 1	715	1	1	0	0	1	1	0	0	1	hsa-miR-34c-5p	-0.58	-0.71	0.88	2009, 2011	ENST00000482533	1
RPS6KL1	ENST00000555647.1	ribosomal protein S6 kinase-like 1	9	2	1	1	0	0	0	0	0	0	hsa-miR-34c-5p	-0.57	-0.57	0.63	2011	ENST00000555647	1
DNAH10OS	ENST00000514254.2	dynein, axonemal, heavy chain 10 opposite strand	89	1	0	1	0	2	1	1	0	0	hsa-miR-34a-5p	-0.57	-0.59	< 0.1		ENST00000514254	2
FAM117B	ENST00000392238.2	family with sequence similarity 117, member B	245	1	1	0	0	1	0	0	1	0	hsa-miR-449b-5p	-0.57	-0.59	0.66	2009, 2011	ENST00000392238	2
SLC30A3	ENST00000233535.4	solute carrier family 30 (zinc transporter), member 3	5	1	1	0	0	0	0	0	0	0	hsa-miR-34c-5p	-0.56	-0.56	0.82	2005, 2007, 2009, 2011	ENST00000233535	4
PLA2G15	ENST00000566188.1	phospholipase A2, group XV	2670	2	1	1	0	0	0	0	0	0	hsa-miR-34a-5p	-0.56	-0.56	0.11	2009, 2011	ENST00000566188	1
STX1A	ENST00000395156.3	syntaxin 1A (brain)	82	1	1	0	0	1	0	0	1	0	hsa-miR-34c-5p	-0.56	-0.56	0.44	2009, 2011	ENST00000395156	3
TMEM184B	ENST00000361906.3	transmembrane protein 184B	1362	1	0	1	0	2	0	1	1	0	hsa-miR-34a-5p	-0.56	-0.56	0.8	2005, 2007, 2011	ENST00000361906	3
ZNF281	ENST00000294740.3	zinc finger protein 281	595	1	1	0	0	0	0	0	0	0	hsa-miR-449b-5p	-0.56	-0.56	0.89	2005, 2007, 2009, 2011	ENST00000294740	3
TMUB2	ENST00000590235.1	transmembrane and ubiquitin-like domain containing 2	1043	1	1	0	0	0	0	0	0	0	hsa-miR-34c-5p	-0.55	-0.55	ORF		ENST00000590235	1
TSPAN18	ENST00000340160.3	tetraspanin 18	332	1	0	1	0	1	0	1	0	4	hsa-miR-34a-5p	-0.55	-0.56	0.67	2011	ENST00000340160	3
KLF4	ENST00000374672.4	Kruppel-like factor 4 (gut)	22	1	1	0	0	0	0	0	0	0	hsa-miR-449b-5p	-0.55	-0.55	0.34	2005, 2007	ENST00000374672	4
VPS37B	ENST00000267202.2	vacuolar protein sorting 37 homolog B (S. cerevisiae)	261	1	1	0	0	2	0	2	0	0	hsa-miR-34a-5p	-0.55	-0.55	0.15	2009, 2011	ENST00000267202	2
AMER1	ENST00000330258.3	APC membrane recruitment protein 1	11	1	0	1	0	3	1	2	0	2	hsa-miR-449a	-0.55	-0.64	0.51	2007, 2009, 2011	ENST00000330258	3
SERPINF2	ENST00000382061.4	serpin peptidase inhibitor, clade F (alpha-2 antiplasmin, pigment epithelium derived factor), member 2	2334	1	1	0	0	0	0	0	0	0	hsa-miR-449b-5p	-0.54	-0.54	0.83	2009, 2011	ENST00000382061	4
CA7	ENST00000394069.3	carbonic anhydrase VII	5	1	1	0	0	0	0	0	0	0	hsa-miR-34c-5p	-0.54	-0.54	0.76	2005, 2007, 2009, 2011	ENST00000394069	3
GRIN2B	ENST00000609686.1	glutamate receptor, ionotropic, N-methyl D-aspartate 2B	5	1	0	1	0	1	0	0	1	1	hsa-miR-34c-5p	-0.54	-0.54	0.67		ENST00000609686	1
HTR2C	ENST00000371950.3	5-hydroxytryptamine (serotonin) receptor 2C, G protein-coupled	5	1	1	0	0	0	0	0	0	1	hsa-miR-449b-5p	-0.54	-0.54	0.83	2005, 2007, 2009, 2011	ENST00000371950	3
MYADM	ENST00000391770.4	myeloid-associated differentiation marker	3436	1	0	1	0	1	0	1	0	0	hsa-miR-449a	-0.54	-0.54	0.84	2009, 2011	ENST00000391770	4
LZTS3	ENST00000329152.3	Homo sapiens leucine zipper, putative tumor suppressor family member 3 (LZTS3), transcript variant 2, mRNA.	78	1	0	1	0	2	0	2	0	0	hsa-miR-34a-5p	-0.53	-0.53	0.8	2005, 2007, 2009, 2011	ENST00000329152	3
ESYT3	ENST00000389567.4	extended synaptotagmin-like protein 3	17	1	1	0	0	2	1	0	1	0	hsa-miR-34c-5p	-0.53	-1.07	0.13	2011	ENST00000389567	4
RTN4RL1	ENST00000331238.6	reticulon 4 receptor-like 1	82	1	1	0	0	0	0	0	0	0	hsa-miR-34c-5p	-0.53	-0.53	0.87	2005, 2007, 2009, 2011	ENST00000331238	6
ASIC2	ENST00000225823.2	acid-sensing (proton-gated) ion channel 2	5	1	1	0	0	0	0	0	0	0	hsa-miR-449b-5p	-0.52	-0.52	0.78	2005, 2007, 2009, 2011	ENST00000225823	2
DGKZ	ENST00000343674.6	diacylglycerol kinase, zeta	65	1	1	0	0	0	0	0	0	0	hsa-miR-34c-5p	-0.52	-0.52	0.81	2005, 2007, 2009, 2011	ENST00000343674	6
C9orf69	ENST00000561457.1	chromosome 9 open reading frame 69	134	1	1	0	0	1	0	1	0	1	hsa-miR-449b-5p	-0.52	-0.52	0.84	2009, 2011	ENST00000561457	1
NOTCH1	ENST00000277541.6	notch 1	88	1	0	1	0	1	0	1	0	0	hsa-miR-449a	-0.52	-0.61	0.84	2003, 2005, 2007, 2009, 2011	ENST00000277541	6
HNF4A	ENST00000316099.4	hepatocyte nuclear factor 4, alpha	915	2	0	2	0	1	1	0	0	1	hsa-miR-449b-5p	-0.51	-0.67	0.89		ENST00000316099	4
SGPP1	ENST00000247225.6	sphingosine-1-phosphate phosphatase 1	1340	1	1	0	0	0	0	0	0	1	hsa-miR-449b-5p	-0.51	-0.51	0.29	2005, 2007, 2011	ENST00000247225	6
PLAG1	ENST00000316981.3	pleiomorphic adenoma gene 1	58	1	1	0	0	0	0	0	0	0	hsa-miR-34c-5p	-0.51	-0.51	0.86	2009, 2011	ENST00000316981	3
TUSC5	ENST00000333813.3	tumor suppressor candidate 5	5	1	0	0	1	1	0	1	0	1	hsa-miR-34a-5p	-0.51	-0.51	0.73	2009, 2011	ENST00000333813	3
RTTN	ENST00000454359.1	rotatin	288	1	1	0	0	1	0	0	1	1	hsa-miR-34c-5p	-0.51	-0.51	ORF		ENST00000454359	1
ZNF282	ENST00000479907.1	zinc finger protein 282	3014	1	0	1	0	1	0	0	1	1	hsa-miR-34a-5p	-0.51	-0.51	0.55	2005, 2007, 2011	ENST00000479907	1
RSPO4	ENST00000217260.4	R-spondin 4	5	1	0	1	0	1	0	1	0	0	hsa-miR-34a-5p	-0.51	-0.51	0.54	2009, 2011	ENST00000217260	4
GCH1	ENST00000491895.2	GTP cyclohydrolase 1	502	1	1	0	0	1	0	0	1	0	hsa-miR-34c-5p	-0.51	-0.53	0.46	2011	ENST00000491895	2
ZCCHC17	ENST00000344147.5	zinc finger, CCHC domain containing 17	100	1	1	0	0	1	0	1	0	0	hsa-miR-34a-5p	-0.51	-0.72	0.87	2007, 2009, 2011	ENST00000344147	5
VAT1	ENST00000355653.3	vesicle amine transport 1	2844	1	1	0	0	0	0	0	0	1	hsa-miR-449b-5p	-0.51	-0.51	0.82	2005, 2007, 2009, 2011	ENST00000355653	3
RALGPS2	ENST00000367635.3	Ral GEF with PH domain and SH3 binding motif 2	201	2	0	1	1	0	0	0	0	0	hsa-miR-449b-5p	-0.5	-0.5	0.93	2011	ENST00000367635	3
DMWD	ENST00000377735.3	dystrophia myotonica, WD repeat containing	229	1	1	0	0	0	0	0	0	1	hsa-miR-449b-5p	-0.5	-0.52	0.87	2009, 2011	ENST00000377735	3
TSN	ENST00000536142.1	translin	886	1	1	0	0	1	1	0	0	0	hsa-miR-34c-5p	-0.5	-0.98	0.85	2009, 2011	ENST00000536142	1
CAPN6	ENST00000324068.1	calpain 6	5	1	0	1	0	1	1	0	0	0	hsa-miR-449b-5p	-0.5	-0.5	0.45	2005, 2007, 2011	ENST00000324068	1
ARHGAP19-SLIT1	ENST00000453547.2	ARHGAP19-SLIT1 readthrough (NMD candidate)	15	3	1	0	2	3	1	0	2	1	hsa-miR-34c-5p	-0.5	-0.5	ORF		ENST00000453547	2
DHRS13	ENST00000378895.4	dehydrogenase/reductase (SDR family) member 13	596	1	1	0	0	0	0	0	0	1	hsa-miR-449b-5p	-0.49	-0.49	0.53	2011	ENST00000378895	4
PEA15	ENST00000360472.4	phosphoprotein enriched in astrocytes 15	5239	1	1	0	0	0	0	0	0	0	hsa-miR-449b-5p	-0.49	-0.58	0.88	2007, 2009, 2011	ENST00000360472	4
ZNF304	ENST00000391705.3	zinc finger protein 304	194	1	1	0	0	1	0	0	1	0	hsa-miR-34c-5p	-0.49	-0.49	0.56	2011	ENST00000391705	3
TMEM126B	ENST00000534341.1	transmembrane protein 126B	529	1	1	0	0	0	0	0	0	0	hsa-miR-34c-5p	-0.49	-0.49	ORF		ENST00000534341	1
ISY1-RAB43	ENST00000418265.1	ISY1-RAB43 readthrough	5	1	0	1	0	3	0	3	0	2	hsa-miR-34a-5p	-0.48	-0.49	0.74		ENST00000418265	1
SHISA7	ENST00000376325.4	shisa family member 7	5	2	0	2	0	1	0	1	0	1	hsa-miR-34a-5p	-0.48	-0.48	0.86	2011	ENST00000376325	4
KCND3	ENST00000369697.1	potassium voltage-gated channel, Shal-related subfamily, member 3	23	1	1	0	0	2	0	2	0	0	hsa-miR-34c-5p	-0.48	-0.48	0.72		ENST00000369697	1
DDX17	ENST00000396821.3	DEAD (Asp-Glu-Ala-Asp) box helicase 17	2204	1	1	0	0	0	0	0	0	0	hsa-miR-34c-5p	-0.48	-0.49	0.84	2005, 2007, 2009, 2011	ENST00000396821	3
DNAJC24	ENST00000465995.1	DnaJ (Hsp40) homolog, subfamily C, member 24	424	1	1	0	0	0	0	0	0	0	hsa-miR-34c-5p	-0.48	-0.6	0.23	2009, 2011	ENST00000465995	1
SNTB2	ENST00000336278.4	syntrophin, beta 2 (dystrophin-associated protein A1, 59kDa, basic component 2)	254	1	1	0	0	1	0	0	1	0	hsa-miR-449b-5p	-0.48	-0.58	0.87	2009, 2011	ENST00000336278	4
RAP1GDS1	ENST00000408927.3	RAP1, GTP-GDP dissociation stimulator 1	970	1	1	0	0	1	0	0	1	0	hsa-miR-34c-5p	-0.48	-0.71	0.87	2009, 2011	ENST00000408927	3
LINC00998	ENST00000397764.3	long intergenic non-protein coding RNA 998	506	1	0	1	0	1	0	0	1	0	hsa-miR-34c-5p	-0.48	-0.7	0.49		ENST00000397764	3
LPAR2	ENST00000586703.1	lysophosphatidic acid receptor 2	45	1	1	0	0	3	0	3	0	0	hsa-miR-34a-5p	-0.48	-0.83	0.14		ENST00000586703	1
ZDHHC17	ENST00000426126.2	zinc finger, DHHC-type containing 17	117	1	1	0	0	0	0	0	0	0	hsa-miR-449b-5p	-0.47	-0.47	0.66	2005, 2007, 2009, 2011	ENST00000426126	2
ROCK1	ENST00000399799.2	Rho-associated, coiled-coil containing protein kinase 1	7	1	0	0	1	2	0	1	1	0	hsa-miR-449b-5p	-0.47	-0.47	0.79	2007, 2011	ENST00000399799	2
E2F3	ENST00000346618.3	E2F transcription factor 3	91	1	1	0	0	0	0	0	0	0	hsa-miR-34c-5p	-0.47	-0.47	0.89	2005, 2007, 2009, 2011	ENST00000346618	3
GREM2	ENST00000318160.4	gremlin 2, DAN family BMP antagonist	631	1	1	0	0	0	0	0	0	0	hsa-miR-34c-5p	-0.47	-0.48	0.38	2005, 2007, 2009, 2011	ENST00000318160	4
DIXDC1	ENST00000440460.2	DIX domain containing 1	307	1	1	0	0	0	0	0	0	1	hsa-miR-449b-5p	-0.47	-0.47	0.87	2005, 2007, 2009, 2011	ENST00000440460	2
NETO1	ENST00000327305.6	neuropilin (NRP) and tolloid (TLL)-like 1	5	1	0	1	0	0	0	0	0	0	hsa-miR-449a	-0.46	-0.47	0.8	2011	ENST00000327305	6
RDH11	ENST00000381346.4	retinol dehydrogenase 11 (all-trans/9-cis/11-cis)	1177	1	0	0	1	1	0	0	1	0	hsa-miR-449b-5p	-0.46	-0.46	0.61	2005, 2007, 2009	ENST00000381346	4
BCL2L13	ENST00000418951.2	BCL2-like 13 (apoptosis facilitator)	741	1	1	0	0	0	0	0	0	0	hsa-miR-449b-5p	-0.46	-0.46	ORF		ENST00000418951	2
CORO1C	ENST00000261401.3	coronin, actin binding protein, 1C	1970	1	1	0	0	0	0	0	0	0	hsa-miR-449b-5p	-0.46	-0.46	0.87	2005, 2007, 2009, 2011	ENST00000261401	3
MAPT	ENST00000344290.5	microtubule-associated protein tau	11	1	0	1	0	2	1	0	1	1	hsa-miR-34c-5p	-0.45	-0.45	0.73	2011	ENST00000344290	5
INA	ENST00000369849.4	internexin neuronal intermediate filament protein, alpha	46	1	1	0	0	0	0	0	0	0	hsa-miR-449b-5p	-0.45	-0.5	0.85	2009, 2011	ENST00000369849	4
STRN3	ENST00000355683.5	striatin, calmodulin binding protein 3	697	1	1	0	0	0	0	0	0	0	hsa-miR-34c-5p	-0.45	-0.45	0.89	2009, 2011	ENST00000355683	5
NOS1AP	ENST00000361897.5	nitric oxide synthase 1 (neuronal) adaptor protein	5	1	1	0	0	2	0	1	1	0	hsa-miR-34a-5p	-0.45	-0.45	0.88	2011	ENST00000361897	5
OSGIN2	ENST00000451899.2	oxidative stress induced growth inhibitor family member 2	662	1	1	0	0	0	0	0	0	0	hsa-miR-34c-5p	-0.45	-0.47	0.49	2007, 2009, 2011	ENST00000451899	2
PEAK1	ENST00000312493.4	pseudopodium-enriched atypical kinase 1	209	1	0	1	0	2	0	1	1	1	hsa-miR-34c-5p	-0.45	-0.45	0.49		ENST00000312493	4
POGZ	ENST00000392723.1	pogo transposable element with ZNF domain	170	1	1	0	0	0	0	0	0	0	hsa-miR-34c-5p	-0.45	-0.54	0.89	2005, 2007, 2009, 2011	ENST00000392723	1
CALN1	ENST00000329008.5	calneuron 1	5	1	0	0	1	1	0	0	1	3	hsa-miR-34c-5p	-0.45	-0.45	0.74	2009, 2011	ENST00000329008	5
DCP1A	ENST00000607628.1	decapping mRNA 1A	87	1	0	1	0	1	0	0	1	0	hsa-miR-34c-5p	-0.45	-0.47	0.75	2011	ENST00000607628	1
ONECUT2	ENST00000491143.2	one cut homeobox 2	847	1	0	0	1	3	0	0	3	0	hsa-miR-34c-5p	-0.45	-0.51	0.73	2007, 2009, 2011	ENST00000491143	2
GNAQ	ENST00000286548.4	guanine nucleotide binding protein (G protein), q polypeptide	47	1	0	0	1	1	0	1	0	1	hsa-miR-449b-5p	-0.45	-0.48	0.59		ENST00000286548	4
UBP1	ENST00000283629.3	upstream binding protein 1 (LBP-1a)	1418	1	1	0	0	1	1	0	0	1	hsa-miR-34c-5p	-0.45	-0.62	0.89	2005, 2007, 2009, 2011	ENST00000283629	3
PRRG3	ENST00000370353.3	proline rich Gla (G-carboxyglutamic acid) 3 (transmembrane)	5	1	1	0	0	1	0	1	0	0	hsa-miR-449b-5p	-0.44	-0.44	0.16		ENST00000370353	3
ACBD3	ENST00000366812.5	acyl-CoA binding domain containing 3	828	1	1	0	0	0	0	0	0	0	hsa-miR-449b-5p	-0.44	-0.46	0.82	2007, 2009, 2011	ENST00000366812	5
CR2	ENST00000367058.3	complement component (3d/Epstein Barr virus) receptor 2	9	1	1	0	0	0	0	0	0	0	hsa-miR-34c-5p	-0.44	-0.44	0.18	2011	ENST00000367058	3
DNAJC16	ENST00000375847.3	DnaJ (Hsp40) homolog, subfamily C, member 16	366	1	1	0	0	1	1	0	0	0	hsa-miR-34c-5p	-0.44	-0.5	0.68	2007, 2009, 2011	ENST00000375847	3
RGS17	ENST00000367225.2	regulator of G-protein signaling 17	11	1	1	0	0	0	0	0	0	0	hsa-miR-34c-5p	-0.44	-0.44	0.89	2005, 2007, 2009, 2011	ENST00000367225	2
FOXP1	ENST00000318789.4	forkhead box P1	264	2	0	2	0	0	0	0	0	0	hsa-miR-34a-5p	-0.44	-0.64	0.89	2005, 2007, 2009, 2011	ENST00000318789	4
C3orf58	ENST00000441925.2	chromosome 3 open reading frame 58	118	1	1	0	0	0	0	0	0	0	hsa-miR-34c-5p	-0.44	-0.44	0.71	2009, 2011	ENST00000441925	2
PHF15	ENST00000402835.1	PHD finger protein 15	387	1	0	0	1	2	1	0	1	2	hsa-miR-34c-5p	-0.44	-0.51	0.75	2005, 2007, 2009, 2011	ENST00000402835	1
SEPT3	ENST00000396425.3	septin 3	241	1	0	1	0	2	0	2	0	1	hsa-miR-34a-5p	-0.43	-0.43	0.62	2005, 2007, 2009, 2011	ENST00000396425	3
BNC2	ENST00000380672.4	basonuclin 2	770	2	0	0	2	1	0	1	0	1	hsa-miR-449b-5p	-0.43	-0.48	0.92	2005, 2007, 2009, 2011	ENST00000380672	4
ADAM10	ENST00000260408.3	ADAM metallopeptidase domain 10	385	1	0	0	1	1	0	1	0	0	hsa-miR-449b-5p	-0.43	-0.45	0.7		ENST00000260408	3
VTI1B	ENST00000554659.1	vesicle transport through interaction with t-SNAREs 1B	264	1	0	0	1	2	1	0	1	2	hsa-miR-34c-5p	-0.43	-0.82	< 0.1		ENST00000554659	1
HNRNPA1	ENST00000546500.1	heterogeneous nuclear ribonucleoprotein A1	2079	1	1	0	0	0	0	0	0	0	hsa-miR-34c-5p	-0.43	-0.45	0.31		ENST00000546500	1
CTDSPL	ENST00000443503.2	CTD (carboxy-terminal domain, RNA polymerase II, polypeptide A) small phosphatase-like	372	1	0	0	1	1	0	1	0	1	hsa-miR-449b-5p	-0.43	-0.51	0.64	2011	ENST00000443503	2
NCEH1	ENST00000475381.1	neutral cholesterol ester hydrolase 1	1779	1	1	0	0	0	0	0	0	1	hsa-miR-449b-5p	-0.43	-0.43	0.79	2005, 2007, 2009, 2011	ENST00000475381	1
ARHGAP1	ENST00000311956.4	Rho GTPase activating protein 1	2229	1	0	1	0	0	0	0	0	3	hsa-miR-449a	-0.42	-0.42	0.77	2005, 2007, 2009, 2011	ENST00000311956	4
WASF1	ENST00000392587.2	WAS protein family, member 1	55	1	0	1	0	0	0	0	0	0	hsa-miR-34a-5p	-0.42	-0.42	0.6	2005, 2007, 2011	ENST00000392587	2
AP3S2	ENST00000336418.4	adaptor-related protein complex 3, sigma 2 subunit	985	1	1	0	0	2	1	1	0	0	hsa-miR-34c-5p	-0.42	-0.75	0.32		ENST00000336418	4
RIC8B	ENST00000392837.4	RIC8 guanine nucleotide exchange factor B	49	1	0	1	0	0	0	0	0	0	hsa-miR-34a-5p	-0.42	-0.42	0.66	2007, 2009, 2011	ENST00000392837	4
CTNND2	ENST00000304623.8	catenin (cadherin-associated protein), delta 2	25	1	0	1	0	0	0	0	0	0	hsa-miR-34a-5p	-0.42	-0.42	0.74	2005, 2007, 2009, 2011	ENST00000304623	8
TRANK1	ENST00000428977.2	tetratricopeptide repeat and ankyrin repeat containing 1	140	1	1	0	0	0	0	0	0	1	hsa-miR-34c-5p	-0.42	-0.42	0.38	2009, 2011	ENST00000428977	2
RRAGC	ENST00000373001.3	Ras-related GTP binding C	1062	1	0	1	0	0	0	0	0	0	hsa-miR-34a-5p	-0.42	-0.42	0.79		ENST00000373001	3
STK38L	ENST00000389032.3	serine/threonine kinase 38 like	705	1	0	1	0	1*	0	0	0	1	hsa-miR-449a	-0.41	-0.47	0.76	2009, 2011	ENST00000389032	3
KIAA1217	ENST00000396445.1	KIAA1217	320	1	1	0	0	0	0	0	0	1	hsa-miR-34c-5p	-0.41	-0.52	0.84	2005, 2007, 2009, 2011	ENST00000396445	1
SNX15	ENST00000377244.3	sorting nexin 15	341	1	1	0	0	0	0	0	0	0	hsa-miR-34c-5p	-0.41	-0.41	0.89	2005, 2007, 2009, 2011	ENST00000377244	3
EML5	ENST00000554922.1	echinoderm microtubule associated protein like 5	60	1	1	0	0	0	0	0	0	0	hsa-miR-449b-5p	-0.41	-0.41	0.89	2005, 2007, 2009, 2011	ENST00000554922	1
LIN54	ENST00000395282.2	lin-54 homolog (C. elegans)	228	1	1	0	0	1	0	0	1	0	hsa-miR-449b-5p	-0.41	-0.41	ORF		ENST00000395282	2
KIAA1210	ENST00000402510.2	KIAA1210	5	1	1	0	0	1	0	1	0	1	hsa-miR-449b-5p	-0.41	-0.41	0.69	2009, 2011	ENST00000402510	2
AL117190.3	ENST00000599197.1	Esophagus cancer-related gene-2 interaction susceptibility protein; Uncharacterized protein	30	1	0	1	0	1	0	1	0	0	hsa-miR-34a-5p	-0.41	-0.45	0.73		ENST00000599197	1
ARHGAP26	ENST00000378004.3	Rho GTPase activating protein 26	131	1	1	0	0	0	0	0	0	0	hsa-miR-34c-5p	-0.41	-0.41	0.88	2005, 2007, 2009, 2011	ENST00000378004	3
SLC25A27	ENST00000371347.5	solute carrier family 25, member 27	85	1	1	0	0	1	0	0	1	0	hsa-miR-449b-5p	-0.41	-0.71	0.87	2007, 2009, 2011	ENST00000371347	5
ARHGAP36	ENST00000370922.1	Rho GTPase activating protein 36	5	1	1	0	0	0	0	0	0	0	hsa-miR-449b-5p	-0.41	-0.41	0.7	2009, 2011	ENST00000370922	1
CDK6	ENST00000265734.4	cyclin-dependent kinase 6	1116	1	0	1	0	2	0	1	1	0	hsa-miR-449b-5p	-0.41	-0.44	0.82	2007, 2009, 2011	ENST00000265734	4
SDK2	ENST00000392650.3	sidekick cell adhesion molecule 2	8	1	0	1	0	4	2	2	0	1	hsa-miR-449a	-0.41	-0.41	0.79	2011	ENST00000392650	3
CBFA2T3	ENST00000327483.5	core-binding factor, runt domain, alpha subunit 2; translocated to, 3	7	1	1	0	0	0	0	0	0	2	hsa-miR-34c-5p	-0.4	-0.61	0.89	2005, 2007, 2009, 2011	ENST00000327483	5
NOTCH2	ENST00000256646.2	notch 2	734	1	0	1	0	0	0	0	0	2	hsa-miR-449a	-0.4	-0.53	0.73	2005, 2007, 2009, 2011	ENST00000256646	2
PACS1	ENST00000320580.4	phosphofurin acidic cluster sorting protein 1	87	2	2	0	0	0	0	0	0	1	hsa-miR-34c-5p	-0.4	-0.4	0.99	2005, 2007, 2009, 2011	ENST00000320580	4
RPS6KA4	ENST00000528057.1	ribosomal protein S6 kinase, 90kDa, polypeptide 4	1763	1	0	1	0	1	0	1	0	0	hsa-miR-34a-5p	-0.4	-0.4	0.64	2005, 2007, 2009, 2011	ENST00000528057	1
KIAA1462	ENST00000375377.1	KIAA1462	360	1	1	0	0	0	0	0	0	0	hsa-miR-449b-5p	-0.4	-0.4	0.84	2009, 2011	ENST00000375377	1
ORMDL3	ENST00000304046.2	ORM1-like 3 (S. cerevisiae)	82	1	1	0	0	0	0	0	0	0	hsa-miR-34c-5p	-0.4	-0.4	0.24	2009, 2011	ENST00000304046	2
SPRY1	ENST00000394339.2	sprouty homolog 1, antagonist of FGF signaling (Drosophila)	150	1	0	1	0	1	0	0	1	0	hsa-miR-34c-5p	-0.4	-0.48	0.64		ENST00000394339	2
CCDC135	ENST00000394337.4	coiled-coil domain containing 135	11	1	1	0	0	0	0	0	0	0	hsa-miR-34c-5p	-0.4	-0.4	0.4	2009, 2011	ENST00000394337	4
LMAN2L	ENST00000264963.4	lectin, mannose-binding 2-like	355	1	0	1	0	0	0	0	0	1	hsa-miR-34a-5p	-0.4	-0.43	0.59	2005, 2007, 2011	ENST00000264963	4
FRK	ENST00000606080.1	fyn-related kinase	37	1	0	1	0	1	0	0	1	4	hsa-miR-449b-5p	-0.4	-0.5	0.73		ENST00000606080	1
TMEM251	ENST00000415050.2	transmembrane protein 251	14	1	0	0	1	1	0	1	0	0	hsa-miR-449b-5p	-0.4	-0.57	0.67		ENST00000415050	2
TMCC3	ENST00000261226.4	transmembrane and coiled-coil domain family 3	70	1	0	1	0	1	0	0	1	1	hsa-miR-449b-5p	-0.4	-0.47	0.72	2005, 2007, 2009, 2011	ENST00000261226	4
ADO	ENST00000373783.1	2-aminoethanethiol (cysteamine) dioxygenase	686	1	1	0	0	0	0	0	0	0	hsa-miR-34c-5p	-0.4	-0.4	0.86	2009, 2011	ENST00000373783	1
TMEM25	ENST00000411589.2	transmembrane protein 25	767	1	1	0	0	0	0	0	0	1	hsa-miR-34c-5p	-0.4	-0.4	0.12		ENST00000411589	2
TTPAL	ENST00000372906.2	tocopherol (alpha) transfer protein-like	265	1	1	0	0	1	1	0	0	0	hsa-miR-34c-5p	-0.39	-0.56	< 0.1		ENST00000372906	2
IL6R	ENST00000344086.4	interleukin 6 receptor	13	1	1	0	0	1	0	1	0	1	hsa-miR-34c-5p	-0.39	-0.43	0.26	2009, 2011	ENST00000344086	4
CADM4	ENST00000222374.2	cell adhesion molecule 4	50	1	1	0	0	0	0	0	0	0	hsa-miR-34c-5p	-0.39	-0.39	0.64	2009, 2011	ENST00000222374	2
ITSN1	ENST00000379960.5	intersectin 1 (SH3 domain protein)	194	1	0	1	0	0	0	0	0	1	hsa-miR-449a	-0.39	-0.4	0.7	2005, 2007, 2009, 2011	ENST00000379960	5
RAE1	ENST00000395841.2	ribonucleic acid export 1	3909	1	0	1	0	0	0	0	0	0	hsa-miR-34a-5p	-0.39	-0.39	0.67	2011	ENST00000395841	2
PPP1R11	ENST00000376773.1	protein phosphatase 1, regulatory (inhibitor) subunit 11	17	2	2	0	0	0	0	0	0	1	hsa-miR-34c-5p	-0.39	-1.38	0.99	2011	ENST00000376773	1
PGM1	ENST00000371084.3	phosphoglucomutase 1	612	1	1	0	0	0	0	0	0	0	hsa-miR-449b-5p	-0.39	-0.39	0.27	2005, 2007, 2009, 2011	ENST00000371084	3
PEX5L	ENST00000467460.1	peroxisomal biogenesis factor 5-like	5	1	0	1	0	1	0	1	0	1	hsa-miR-449a	-0.39	-0.39	0.71		ENST00000467460	1
SVIP	ENST00000354193.4	small VCP/p97-interacting protein	521	1	0	0	1	0	0	0	0	1	hsa-miR-449b-5p	-0.39	-0.44	0.6	2009, 2011	ENST00000354193	4
LGI1	ENST00000371413.3	leucine-rich, glioma inactivated 1	5	1	0	0	1	0	0	0	0	0	hsa-miR-449b-5p	-0.39	-0.39	0.64	2005, 2007, 2009, 2011	ENST00000371413	3
LMAN1	ENST00000251047.5	lectin, mannose-binding, 1	2293	1	1	0	0	0	0	0	0	0	hsa-miR-449b-5p	-0.39	-0.45	0.86	2011	ENST00000251047	5
AMER2	ENST00000357816.2	APC membrane recruitment protein 2	7	1	1	0	0	0	0	0	0	0	hsa-miR-449b-5p	-0.38	-0.52	0.85		ENST00000357816	2
RANBP10	ENST00000317506.3	RAN binding protein 10	140	1	0	1	0	2	1	0	1	1	hsa-miR-34c-5p	-0.38	-0.39	0.51	2011	ENST00000317506	3
GK5	ENST00000392993.2	glycerol kinase 5 (putative)	73	1	0	1	0	0	0	0	0	0	hsa-miR-449a	-0.38	-0.38	0.68	2011	ENST00000392993	2
LYPLAL1	ENST00000366928.5	lysophospholipase-like 1	28	1	0	0	1	0	0	0	0	0	hsa-miR-34c-5p	-0.38	-0.38	0.65	2011	ENST00000366928	5
FOXN2	ENST00000340553.3	forkhead box N2	441	2	0	0	2	0	0	0	0	0	hsa-miR-34c-5p	-0.38	-0.38	0.93	2007, 2009, 2011	ENST00000340553	3
ZMYM4	ENST00000314607.6	zinc finger, MYM-type 4	280	1	1	0	0	0	0	0	0	0	hsa-miR-34c-5p	-0.38	-0.39	0.84	2007, 2009, 2011	ENST00000314607	6
GPR158	ENST00000376351.3	G protein-coupled receptor 158	5	1	0	1	0	0	0	0	0	0	hsa-miR-449a	-0.38	-0.38	0.74	2007, 2009, 2011	ENST00000376351	3
B3GAT1	ENST00000392580.1	beta-1,3-glucuronyltransferase 1 (glucuronosyltransferase P)	77	1	0	1	0	1	0	1	0	1	hsa-miR-34a-5p	-0.38	-0.38	0.46		ENST00000392580	1
MAP1A	ENST00000382031.1	microtubule-associated protein 1A	223	1	0	1	0	1	0	0	1	0	hsa-miR-34c-5p	-0.38	-0.38	0.54	2005, 2007, 2009, 2011	ENST00000382031	1
C1QL3	ENST00000298943.3	complement component 1, q subcomponent-like 3	77	1	1	0	0	0	0	0	0	0	hsa-miR-449b-5p	-0.38	-0.41	0.11		ENST00000298943	3
LCMT2	ENST00000567039.1	leucine carboxyl methyltransferase 2	274	1	0	1	0	1	0	0	1	0	hsa-miR-34c-5p	-0.38	-0.38	< 0.1		ENST00000567039	1
SGTA	ENST00000221566.2	small glutamine-rich tetratricopeptide repeat (TPR)-containing, alpha	250	1	1	0	0	0	0	0	0	1	hsa-miR-34c-5p	-0.37	-0.37	0.89	2009, 2011	ENST00000221566	2
ADK	ENST00000372734.3	adenosine kinase	1098	1	0	1	0	0	0	0	0	0	hsa-miR-34a-5p	-0.37	-0.37	0.62		ENST00000372734	3
GPR85	ENST00000297146.3	G protein-coupled receptor 85	21	1	0	1	0	1	0	0	1	0	hsa-miR-34c-5p	-0.37	-0.37	0.55	2005, 2007, 2009, 2011	ENST00000297146	3
ELL2	ENST00000237853.4	elongation factor, RNA polymerase II, 2	397	1	1	0	0	1	0	1	0	0	hsa-miR-34a-5p	-0.37	-0.41	0.16	2009, 2011	ENST00000237853	4
C8orf37	ENST00000286688.5	chromosome 8 open reading frame 37	70	1	0	1	0	0	0	0	0	0	hsa-miR-34a-5p	-0.37	-0.37	0.65	2009, 2011	ENST00000286688	5
CREB3L1	ENST00000529193.1	cAMP responsive element binding protein 3-like 1	160	1	0	1	0	0	0	0	0	0	hsa-miR-449a	-0.37	-0.37	0.58	2009, 2011	ENST00000529193	1
NDC1	ENST00000540001.1	NDC1 transmembrane nucleoporin	371	1	0	0	1	0	0	0	0	2	hsa-miR-449b-5p	-0.37	-0.38	< 0.1		ENST00000540001	1
GRM7	ENST00000486284.1	glutamate receptor, metabotropic 7	5	1	1	0	0	0	0	0	0	0	hsa-miR-449b-5p	-0.37	-0.37	0.84	2007, 2009, 2011	ENST00000486284	1
NR4A2	ENST00000409108.2	nuclear receptor subfamily 4, group A, member 2	1631	1	0	1	0	0	0	0	0	0	hsa-miR-449a	-0.37	-0.38	0.63	2005, 2007, 2009, 2011	ENST00000409108	2
APH1A	ENST00000360244.4	APH1A gamma secretase subunit	475	1	0	1	0	0	0	0	0	1	hsa-miR-34a-5p	-0.37	-0.37	0.56	2011	ENST00000360244	4
ATXN7L3B	ENST00000519948.2	ataxin 7-like 3B	55	1	0	1	0	1	0	1	0	2	hsa-miR-34a-5p	-0.36	-0.48	0.66	2011	ENST00000519948	2
PKIA	ENST00000396418.2	protein kinase (cAMP-dependent, catalytic) inhibitor alpha	542	1	0	1	0	0	0	0	0	1	hsa-miR-34a-5p	-0.36	-0.37	0.81	2005, 2007, 2009, 2011	ENST00000396418	2
ZNF275	ENST00000370251.3	zinc finger protein 275	465	1	0	0	1	2	0	1	1	1	hsa-miR-449b-5p	-0.36	-0.37	0.56	2009, 2011	ENST00000370251	3
FAM46A	ENST00000369754.3	family with sequence similarity 46, member A	899	1	1	0	0	1	0	0	1	1	hsa-miR-34c-5p	-0.36	-0.36	0.61	2007, 2009, 2011	ENST00000369754	3
THSD4	ENST00000355327.3	thrombospondin, type I, domain containing 4	69	1	0	1	0	2	1	1	0	0	hsa-miR-34a-5p	-0.36	-0.42	0.56		ENST00000355327	3
DCX	ENST00000356915.2	doublecortin	5	1	1	0	0	0	0	0	0	0	hsa-miR-34c-5p	-0.36	-0.36	0.89	2005, 2007, 2009, 2011	ENST00000356915	2
PRKD1	ENST00000331968.5	protein kinase D1	75	1	0	0	1	1	0	0	1	0	hsa-miR-34c-5p	-0.36	-0.5	0.75	2005, 2007, 2009, 2011	ENST00000331968	5
PPP4R2	ENST00000356692.5	protein phosphatase 4, regulatory subunit 2	310	1	0	1	0	0	0	0	0	0	hsa-miR-449a	-0.36	-0.36	0.73		ENST00000356692	5
USF1	ENST00000368020.1	upstream transcription factor 1	5	1	0	1	0	0	0	0	0	0	hsa-miR-34a-5p	-0.36	-0.36	0.65	2009, 2011	ENST00000368020	1
SIDT2	ENST00000324225.4	SID1 transmembrane family, member 2	341	2	0	2	0	0	0	0	0	0	hsa-miR-34a-5p	-0.36	-0.36	0.81	2007, 2011	ENST00000324225	4
TOM1	ENST00000382034.5	target of myb1 (chicken)	309	1	1	0	0	1	0	1	0	0	hsa-miR-34c-5p	-0.36	-0.36	0.24	2009, 2011	ENST00000382034	5
CCDC85A	ENST00000407595.2	coiled-coil domain containing 85A	46	1	1	0	0	0	0	0	0	0	hsa-miR-34c-5p	-0.36	-0.36	0.14		ENST00000407595	2
CASP2	ENST00000310447.5	caspase 2, apoptosis-related cysteine peptidase	274	1	1	0	0	0	0	0	0	0	hsa-miR-449b-5p	-0.36	-0.4	0.89	2009, 2011	ENST00000310447	5
RALGDS	ENST00000372050.3	ral guanine nucleotide dissociation stimulator	143	1	1	0	0	0	0	0	0	0	hsa-miR-34c-5p	-0.36	-0.36	0.44	2005, 2007, 2009, 2011	ENST00000372050	3
PAX5	ENST00000358127.4	paired box 5	5	1	1	0	0	1	0	0	1	1	hsa-miR-34c-5p	-0.36	-0.36	0.19		ENST00000358127	4
VPS37A	ENST00000324849.4	vacuolar protein sorting 37 homolog A (S. cerevisiae)	339	1	0	0	1	0	0	0	0	0	hsa-miR-449b-5p	-0.36	-0.36	0.61	2011	ENST00000324849	4
MTA2	ENST00000278823.2	metastasis associated 1 family, member 2	1168	1	1	0	0	0	0	0	0	0	hsa-miR-34c-5p	-0.35	-0.35	0.88	2005, 2007, 2009, 2011	ENST00000278823	2
PROX1	ENST00000366958.4	prospero homeobox 1	131	1	0	1	0	0	0	0	0	0	hsa-miR-449a	-0.35	-0.37	0.74		ENST00000366958	4
CSF1R	ENST00000286301.3	colony stimulating factor 1 receptor	5	1	1	0	0	0	0	0	0	0	hsa-miR-34c-5p	-0.35	-0.35	0.88	2005, 2007, 2009, 2011	ENST00000286301	3
CELF3	ENST00000290585.4	CUGBP, Elav-like family member 3	5	2	0	2	0	0	0	0	0	0	hsa-miR-34a-5p	-0.35	-0.72	0.89	2005, 2007, 2009, 2011	ENST00000290585	4
FUT11	ENST00000394790.1	fucosyltransferase 11 (alpha (1,3) fucosyltransferase)	622	1	1	0	0	0	0	0	0	0	hsa-miR-34c-5p	-0.35	-0.35	ORF		ENST00000394790	1
POMGNT1	ENST00000396420.3	protein O-linked mannose N-acetylglucosaminyltransferase 1 (beta 1,2-)	2123	1	1	0	0	0	0	0	0	0	hsa-miR-34a-5p	-0.35	-0.35	ORF		ENST00000396420	3
SRPR	ENST00000332118.6	signal recognition particle receptor (docking protein)	2980	1	0	1	0	0	0	0	0	0	hsa-miR-449a	-0.35	-0.35	0.6	2007, 2009, 2011	ENST00000332118	6
BCL2	ENST00000398117.1	B-cell CLL/lymphoma 2	55	1	0	0	1	0	0	0	0	1	hsa-miR-34c-5p	-0.35	-0.35	0.75	2005, 2007, 2009, 2011	ENST00000398117	1
CNTN2	ENST00000331830.4	contactin 2 (axonal)	5	1	1	0	0	1	0	0	1	0	hsa-miR-34c-5p	-0.35	-0.35	0.89	2005, 2007, 2009, 2011	ENST00000331830	4
LIN28A	ENST00000326279.6	lin-28 homolog A (C. elegans)	5	1	1	0	0	0	0	0	0	0	hsa-miR-34c-5p	-0.35	-0.35	0.24		ENST00000326279	6
ADD2	ENST00000264436.4	adducin 2 (beta)	59	1	0	1	0	1	0	1	0	1	hsa-miR-449a	-0.35	-0.39	0.74	2011	ENST00000264436	4
LRRTM2	ENST00000274711.6	leucine rich repeat transmembrane neuronal 2	5	1	1	0	0	1	0	0	1	0	hsa-miR-34c-5p	-0.35	-0.35	0.14	2009, 2011	ENST00000274711	6
BRPF3	ENST00000534400.1	bromodomain and PHD finger containing, 3	7032	1	1	0	0	0	0	0	0	0	hsa-miR-34c-5p	-0.35	-0.35	0.89	2005, 2007, 2009, 2011	ENST00000534400	1
FBXO10	ENST00000432825.2	F-box protein 10	14	1	1	0	0	1	0	1	0	1	hsa-miR-34a-5p	-0.35	-0.35	0.69	2007, 2009, 2011	ENST00000432825	2
NRXN2	ENST00000301894.2	neurexin 2	5	1	1	0	0	0	0	0	0	0	hsa-miR-34c-5p	-0.35	-0.35	0.68	2005, 2007, 2009, 2011	ENST00000301894	2
IKZF1	ENST00000331340.3	IKAROS family zinc finger 1 (Ikaros)	11	1	0	1	0	0	0	0	0	2	hsa-miR-34a-5p	-0.35	-0.35	0.56		ENST00000331340	3
GPR12	ENST00000405846.3	G protein-coupled receptor 12	5	1	0	1	0	0	0	0	0	1	hsa-miR-34a-5p	-0.34	-0.34	0.71	2011	ENST00000405846	3
MCFD2	ENST00000444761.2	multiple coagulation factor deficiency 2	1648	1	0	0	1	1	0	1	0	0	hsa-miR-34c-5p	-0.34	-0.4	0.72	2005, 2007, 2009, 2011	ENST00000444761	2
ZC3H12B	ENST00000338957.4	zinc finger CCCH-type containing 12B	29	1	0	1	0	0	0	0	0	1	hsa-miR-34a-5p	-0.34	-0.34	0.74	2009	ENST00000338957	4
DAAM1	ENST00000395125.1	dishevelled associated activator of morphogenesis 1	167	1	0	1	0	0	0	0	0	0	hsa-miR-34a-5p	-0.34	-0.34	0.55	2005, 2007, 2009, 2011	ENST00000395125	1
TRIM41	ENST00000315073.5	tripartite motif containing 41	494	1	1	0	0	0	0	0	0	0	hsa-miR-34c-5p	-0.34	-0.34	0.72	2009, 2011	ENST00000315073	5
PARD6B	ENST00000371610.2	par-6 family cell polarity regulator beta	277	1	0	1	0	0	0	0	0	0	hsa-miR-34c-5p	-0.34	-0.35	0.6	2009, 2011	ENST00000371610	2
ANK2	ENST00000357077.4	ankyrin 2, neuronal	133	1	0	1	0	0	0	0	0	0	hsa-miR-449a	-0.34	-0.34	0.61	2011	ENST00000357077	4
MPPED2	ENST00000358117.5	metallophosphoesterase domain containing 2	42	1	0	0	1	0	0	0	0	0	hsa-miR-34c-5p	-0.34	-0.34	0.64	2007, 2011	ENST00000358117	5
FBXO30	ENST00000237281.4	F-box protein 30	224	1	1	0	0	0	0	0	0	1	hsa-miR-34c-5p	-0.34	-0.34	0.23	2005, 2007, 2011	ENST00000237281	4
CES4A	ENST00000540947.2	carboxylesterase 4A	30	1	0	1	0	1	0	1	0	0	hsa-miR-34a-5p	-0.34	-0.34	0.58		ENST00000540947	2
AAGAB	ENST00000261880.5	alpha- and gamma-adaptin binding protein	2536	1	1	0	0	0	0	0	0	0	hsa-miR-449b-5p	-0.34	-0.34	0.2	2009, 2011	ENST00000261880	5
C15orf38-AP3S2	ENST00000398333.3	C15orf38-AP3S2 readthrough	985	1	1	0	0	2	1	1	0	0	hsa-miR-34c-5p	-0.33	-0.59	0.32		ENST00000398333	3
ZNF641	ENST00000301042.3	zinc finger protein 641	87	1	1	0	0	2	0	1	1	3	hsa-miR-34c-5p	-0.33	-0.49	0.43	2009, 2011	ENST00000301042	3
ATP1A2	ENST00000361216.3	ATPase, Na+/K+ transporting, alpha 2 polypeptide	5	1	1	0	0	0	0	0	0	0	hsa-miR-34c-5p	-0.33	-0.33	0.48	2011	ENST00000361216	3
MLLT3	ENST00000380338.4	myeloid/lymphoid or mixed-lineage leukemia (trithorax homolog, Drosophila); translocated to, 3	385	2	1	1	0	0	0	0	0	0	hsa-miR-449a	-0.33	-0.56	0.84	2005, 2007, 2009, 2011	ENST00000380338	4
CRTC1	ENST00000338797.6	CREB regulated transcription coactivator 1	322	1	0	1	0	0	0	0	0	0	hsa-miR-34a-5p	-0.33	-0.33	0.79	2009, 2011	ENST00000338797	6
AGTRAP	ENST00000376627.2	angiotensin II receptor-associated protein	3213	1	0	1	0	1	0	1	0	0	hsa-miR-34a-5p	-0.33	-0.47	0.69	2009, 2011	ENST00000376627	2
UNC13C	ENST00000545554.1	unc-13 homolog C (C. elegans)	14	1	0	0	1	0	0	0	0	0	hsa-miR-34c-5p	-0.33	-0.33	0.55	2007	ENST00000545554	1
HDAC1	ENST00000373548.3	histone deacetylase 1	83	1	0	1	0	0	0	0	0	0	hsa-miR-34a-5p	-0.33	-0.37	0.47		ENST00000373548	3
CACNA1E	ENST00000526775.1	calcium channel, voltage-dependent, R type, alpha 1E subunit	5	2	1	0	1	2	1	1	0	2	hsa-miR-449b-5p	-0.33	-0.33	0.97	2009, 2011	ENST00000526775	1
AGO4	ENST00000373210.3	argonaute RISC catalytic component 4	96	1	1	0	0	0	0	0	0	0	hsa-miR-34c-5p	-0.32	-0.32	0.48	2005, 2007, 2009, 2011	ENST00000373210	3
MAGT1	ENST00000358075.6	magnesium transporter 1	937	1	0	0	1	1	0	0	1	0	hsa-miR-449b-5p	-0.32	-0.38	0.61		ENST00000358075	6
CNTNAP2	ENST00000361727.3	contactin associated protein-like 2	29	1	1	0	0	0	0	0	0	1	hsa-miR-449b-5p	-0.32	-0.35	0.78	2005, 2007, 2009, 2011	ENST00000361727	3
RASGRP4	ENST00000586305.1	RAS guanyl releasing protein 4	5	1	0	1	0	0	0	0	0	0	hsa-miR-34a-5p	-0.32	-0.32	0.59	2011	ENST00000586305	1
F2RL2	ENST00000296641.4	coagulation factor II (thrombin) receptor-like 2	5	1	1	0	0	0	0	0	0	1	hsa-miR-449b-5p	-0.32	-0.32	0.15	2005, 2007, 2009, 2011	ENST00000296641	4
PIP5K1A	ENST00000368890.4	phosphatidylinositol-4-phosphate 5-kinase, type I, alpha	3762	1	1	0	0	0	0	0	0	0	hsa-miR-34c-5p	-0.32	-0.32	0.41	2005, 2007, 2009, 2011	ENST00000368890	4
GOLPH3L	ENST00000271732.3	golgi phosphoprotein 3-like	274	1	1	0	0	0	0	0	0	0	hsa-miR-449b-5p	-0.32	-0.6	0.67	2009, 2011	ENST00000271732	3
C12orf73	ENST00000547975.1	chromosome 12 open reading frame 73	1060	1	0	0	1	0	0	0	0	0	hsa-miR-34c-5p	-0.32	-0.35	0.55		ENST00000547975	1
ADIPOR2	ENST00000357103.4	adiponectin receptor 2	138	1	0	1	0	0	0	0	0	0	hsa-miR-449a	-0.32	-0.35	0.51	2011	ENST00000357103	4
SVOP	ENST00000299134.5	SV2 related protein homolog (rat)	8	1	0	1	0	0	0	0	0	0	hsa-miR-34a-5p	-0.32	-0.32	0.8	2007, 2009, 2011	ENST00000299134	5
PPP1R10	ENST00000376511.2	protein phosphatase 1, regulatory subunit 10	893	1	0	1	0	0	0	0	0	0	hsa-miR-34c-5p	-0.32	-0.33	0.69	2011	ENST00000376511	2
TANC2	ENST00000424789.2	tetratricopeptide repeat, ankyrin repeat and coiled-coil containing 2	155	1	1	0	0	0	0	0	0	1	hsa-miR-34c-5p	-0.32	-0.32	0.88	2009, 2011	ENST00000424789	2
MYOCD	ENST00000425538.1	myocardin	62	1	0	1	0	0	0	0	0	1	hsa-miR-449a	-0.32	-0.32	0.43		ENST00000425538	1
POU2F1	ENST00000367866.2	POU class 2 homeobox 1	83	1	0	1	0	1	0	0	1	1	hsa-miR-449b-5p	-0.32	-0.33	0.74	2011	ENST00000367866	2
TOX	ENST00000361421.1	thymocyte selection-associated high mobility group box	139	1	0	0	1	0	0	0	0	1	hsa-miR-34c-5p	-0.32	-0.32	0.65	2009, 2011	ENST00000361421	1
B4GALT2	ENST00000434555.2	UDP-Gal:betaGlcNAc beta 1,4- galactosyltransferase, polypeptide 2	440	1	0	1	0	0	0	0	0	0	hsa-miR-34a-5p	-0.31	-0.31	0.65	2007, 2009, 2011	ENST00000434555	2
TMEM164	ENST00000372073.1	transmembrane protein 164	711	1	1	0	0	1	0	1	0	1	hsa-miR-34a-5p	-0.31	-0.35	0.89	2011	ENST00000372073	1
TOB2	ENST00000327492.3	transducer of ERBB2, 2	71	1	1	0	0	2	0	2	0	0	hsa-miR-34a-5p	-0.31	-0.42	0.56	2005, 2007, 2009, 2011	ENST00000327492	3
LRRC7	ENST00000310961.5	leucine rich repeat containing 7	18	1	0	1	0	0	0	0	0	0	hsa-miR-34a-5p	-0.31	-0.31	0.71	2009, 2011	ENST00000310961	5
NFE2L1	ENST00000585291.1	nuclear factor, erythroid 2-like 1	1605	1	0	1	0	1	0	0	1	1	hsa-miR-34c-5p	-0.31	-0.41	0.79	2005, 2007, 2009, 2011	ENST00000585291	1
RNF44	ENST00000274811.4	ring finger protein 44	1623	1	0	0	1	1	1	0	0	0	hsa-miR-34c-5p	-0.31	-0.31	0.72	2005, 2007, 2009, 2011	ENST00000274811	4
AP1B1	ENST00000357586.2	adaptor-related protein complex 1, beta 1 subunit	646	1	0	1	0	1	1	0	0	0	hsa-miR-449b-5p	-0.31	-0.31	0.53		ENST00000357586	2
RALY	ENST00000375114.3	RALY heterogeneous nuclear ribonucleoprotein	1489	1	0	1	0	2	0	1	1	2	hsa-miR-34a-5p	-0.31	-0.42	0.69		ENST00000375114	3
CHD1	ENST00000284049.3	chromodomain helicase DNA binding protein 1	35	1	0	1	0	0	0	0	0	0	hsa-miR-34a-5p	-0.31	-0.31	0.79	2009, 2011	ENST00000284049	3
SEMA4B	ENST00000411539.2	sema domain, immunoglobulin domain (Ig), transmembrane domain (TM) and short cytoplasmic domain, (semaphorin) 4B	3850	1	0	1	0	0	0	0	0	0	hsa-miR-449a	-0.31	-0.31	0.67	2007, 2009, 2011	ENST00000411539	2
SLCO3A1	ENST00000318445.6	solute carrier organic anion transporter family, member 3A1	133	1	1	0	0	0	0	0	0	0	hsa-miR-449b-5p	-0.31	-0.31	0.78	2005, 2007, 2011	ENST00000318445	6
ARSJ	ENST00000315366.7	arylsulfatase family, member J	386	1	0	1	0	0	0	0	0	0	hsa-miR-34a-5p	-0.3	-0.3	0.62	2009	ENST00000315366	7
MSANTD3-TMEFF1	ENST00000502978.1	MSANTD3-TMEFF1 readthrough	234	1	0	1	0	0	0	0	0	0	hsa-miR-34c-5p	-0.3	-0.3	0.5		ENST00000502978	1
DNAJB1	ENST00000254322.2	DnaJ (Hsp40) homolog, subfamily B, member 1	29	1	1	0	0	0	0	0	0	1	hsa-miR-449b-5p	-0.3	-0.54	0.78	2009, 2011	ENST00000254322	2
SMTNL2	ENST00000338859.4	smoothelin-like 2	23	1	1	0	0	2	1	1	0	0	hsa-miR-34c-5p	-0.3	-0.76	0.74		ENST00000338859	4
NAA50	ENST00000240922.3	N(alpha)-acetyltransferase 50, NatE catalytic subunit	260	1	0	1	0	2	0	1	1	0	hsa-miR-34a-5p	-0.3	-0.74	0.78	2007, 2009, 2011	ENST00000240922	3
CTDSP2	ENST00000398073.2	CTD (carboxy-terminal domain, RNA polymerase II, polypeptide A) small phosphatase 2	991	1	0	1	0	0	0	0	0	0	hsa-miR-34a-5p	-0.3	-0.33	0.7	2009, 2011	ENST00000398073	2
MGAT5B	ENST00000428789.2	mannosyl (alpha-1,6-)-glycoprotein beta-1,6-N-acetyl-glucosaminyltransferase, isozyme B	85	1	1	0	0	0	0	0	0	0	hsa-miR-34c-5p	-0.3	-0.3	0.36	2005, 2007, 2009, 2011	ENST00000428789	2
MBD6	ENST00000355673.3	methyl-CpG binding domain protein 6	24	1	0	1	0	0	0	0	0	0	hsa-miR-449a	-0.3	-0.3	0.51	2009, 2011	ENST00000355673	3
SIPA1	ENST00000534313.1	signal-induced proliferation-associated 1	424	1	0	1	0	1	0	0	1	0	hsa-miR-34a-5p	-0.3	-0.34	0.71	2009, 2011	ENST00000534313	1
TMEFF1	ENST00000374879.4	transmembrane protein with EGF-like and two follistatin-like domains 1	234	1	0	1	0	0	0	0	0	0	hsa-miR-34c-5p	-0.3	-0.3	0.5		ENST00000374879	4
C3orf70	ENST00000335012.2	chromosome 3 open reading frame 70	19	1	0	0	1	1	1	0	0	1	hsa-miR-34c-5p	-0.3	-0.35	0.71	2007, 2009, 2011	ENST00000335012	2
SNX12	ENST00000374274.3	sorting nexin 12	849	1	1	0	0	0	0	0	0	1	hsa-miR-449b-5p	-0.3	-0.3	0.29		ENST00000374274	3
FOSB	ENST00000592811.1	FBJ murine osteosarcoma viral oncogene homolog B	11	1	1	0	0	0	0	0	0	0	hsa-miR-34c-5p	-0.3	-0.3	0.24	2009, 2011	ENST00000592811	1
OXSR1	ENST00000311806.3	oxidative stress responsive 1	1790	1	0	0	1	0	0	0	0	1	hsa-miR-449b-5p	-0.3	-0.3	0.74	2005, 2007, 2009, 2011	ENST00000311806	3
HNF4G	ENST00000396423.2	hepatocyte nuclear factor 4, gamma	5	1	0	0	1	0	0	0	0	2	hsa-miR-449b-5p	-0.3	-0.3	0.69	2009, 2011	ENST00000396423	2
VWA5B2	ENST00000426955.2	von Willebrand factor A domain containing 5B2	14	1	0	1	0	0	0	0	0	0	hsa-miR-34a-5p	-0.3	-0.3	0.57	2011	ENST00000426955	2
KLC2	ENST00000394065.2	kinesin light chain 2	11832	1	0	1	0	1	0	0	1	0	hsa-miR-34c-5p	-0.3	-0.3	0.51	2011	ENST00000394065	2
JHDM1D	ENST00000397560.2	jumonji C domain containing histone demethylase 1 homolog D (S. cerevisiae)	470	1	0	1	0	0	0	0	0	0	hsa-miR-34a-5p	-0.29	-0.29	0.8	2009, 2011	ENST00000397560	2
MCIDAS	ENST00000513312.1	multiciliate differentiation and DNA synthesis associated cell cycle protein	45	1	0	1	0	0	0	0	0	0	hsa-miR-449a	-0.29	-0.29	0.62	2011	ENST00000513312	1
PTPRM	ENST00000332175.8	protein tyrosine phosphatase, receptor type, M	553	1	0	1	0	0	0	0	0	0	hsa-miR-34a-5p	-0.29	-0.29	0.7	2005, 2007, 2009, 2011	ENST00000332175	8
CAPN5	ENST00000531028.1	calpain 5	89	1	0	0	1	0	0	0	0	0	hsa-miR-449b-5p	-0.29	-0.31	0.58	2011	ENST00000531028	1
ELMSAN1	ENST00000394071.2	ELM2 and Myb/SANT-like domain containing 1	15	1	0	1	0	0	0	0	0	1	hsa-miR-34a-5p	-0.29	-0.29	0.79	2007, 2009, 2011	ENST00000394071	2
ZDHHC23	ENST00000330212.3	zinc finger, DHHC-type containing 23	10	1	1	0	0	0	0	0	0	0	hsa-miR-449b-5p	-0.29	-0.4	0.88	2005, 2007, 2009, 2011	ENST00000330212	3
SHANK3	ENST00000414786.2	SH3 and multiple ankyrin repeat domains 3	5	1	1	0	0	1	0	0	1	0	hsa-miR-449b-5p	-0.29	-0.29	0.87		ENST00000414786	2
FRMD4A	ENST00000358621.4	FERM domain containing 4A	192	1	0	1	0	0	0	0	0	1	hsa-miR-34a-5p	-0.29	-0.29	0.71	2005, 2007, 2009, 2011	ENST00000358621	4
PPM1L	ENST00000498165.1	protein phosphatase, Mg2+/Mn2+ dependent, 1L	59	1	1	0	0	1	0	1	0	2	hsa-miR-34c-5p	-0.29	-0.45	0.88		ENST00000498165	1
JAG1	ENST00000254958.5	jagged 1	421	1	0	1	0	0	0	0	0	0	hsa-miR-34a-5p	-0.29	-0.3	0.73	2005, 2007, 2009, 2011	ENST00000254958	5
TSPAN14	ENST00000429989.3	tetraspanin 14	239	1	0	0	1	2	0	1	1	1	hsa-miR-34c-5p	-0.29	-0.64	0.72	2011	ENST00000429989	3
TM9SF3	ENST00000371142.4	transmembrane 9 superfamily member 3	1030	1	0	0	1	0	0	0	0	0	hsa-miR-34c-5p	-0.28	-0.29	0.68	2007, 2011	ENST00000371142	4
IGFBP3	ENST00000381086.5	insulin-like growth factor binding protein 3	1857	1	0	0	1	0	0	0	0	0	hsa-miR-449b-5p	-0.28	-0.28	0.65	2005, 2007, 2009, 2011	ENST00000381086	5
SUPT6H	ENST00000314616.6	suppressor of Ty 6 homolog (S. cerevisiae)	405	1	0	1	0	1	0	1	0	1	hsa-miR-34a-5p	-0.28	-0.33	0.71		ENST00000314616	6
CDKN1C	ENST00000414822.3	cyclin-dependent kinase inhibitor 1C (p57, Kip2)	328	1	0	1	0	0	0	0	0	0	hsa-miR-34a-5p	-0.28	-0.3	0.69	2011	ENST00000414822	3
SEMA4F	ENST00000357877.2	sema domain, immunoglobulin domain (Ig), transmembrane domain (TM) and short cytoplasmic domain, (semaphorin) 4F	32	2	1	1	0	1	0	1	0	0	hsa-miR-449a	-0.28	-0.66	0.97	2007, 2009, 2011	ENST00000357877	2
PPM1A	ENST00000395076.4	protein phosphatase, Mg2+/Mn2+ dependent, 1A	412	1	1	0	0	3	1	1	1	0	hsa-miR-449b-5p	-0.28	-0.9	0.82	2011	ENST00000395076	4
RTF1	ENST00000389629.4	Rtf1, Paf1/RNA polymerase II complex component, homolog (S. cerevisiae)	1869	1	0	0	1	0	0	0	0	2	hsa-miR-34c-5p	-0.28	-0.31	0.71	2007, 2009, 2011	ENST00000389629	4
TRIM67	ENST00000444294.3	tripartite motif containing 67	41	1	1	0	0	1	1	0	0	1	hsa-miR-34c-5p	-0.28	-0.53	0.89	2009, 2011	ENST00000444294	3
ARID4A	ENST00000431317.2	AT rich interactive domain 4A (RBP1-like)	33	1	0	0	1	0	0	0	0	1	hsa-miR-34c-5p	-0.28	-0.28	0.67	2005, 2007, 2009, 2011	ENST00000431317	2
SYT9	ENST00000318881.6	synaptotagmin IX	5	1	0	1	0	0	0	0	0	0	hsa-miR-34a-5p	-0.28	-0.28	0.62	2009, 2011	ENST00000318881	6
ANP32B	ENST00000339399.4	acidic (leucine-rich) nuclear phosphoprotein 32 family, member B	1003	1	0	0	1	1	0	1	0	0	hsa-miR-34c-5p	-0.28	-0.38	0.77	2005, 2007	ENST00000339399	4
INPP5K	ENST00000421807.2	inositol polyphosphate-5-phosphatase K	265	1	0	1	0	0	0	0	0	0	hsa-miR-34a-5p	-0.28	-0.28	0.6	2005, 2007, 2009	ENST00000421807	2
PRKACB	ENST00000370689.2	protein kinase, cAMP-dependent, catalytic, beta	344	1	0	0	1	0	0	0	0	1	hsa-miR-34c-5p	-0.28	-0.28	0.64	2005, 2007	ENST00000370689	2
ANKS1A	ENST00000360359.3	ankyrin repeat and sterile alpha motif domain containing 1A	220	1	0	0	1	2	1	1	0	2	hsa-miR-34c-5p	-0.28	-0.28	0.65	2011	ENST00000360359	3
SLC6A17	ENST00000331565.4	solute carrier family 6 (neutral amino acid transporter), member 17	5	1	0	1	0	0	0	0	0	0	hsa-miR-449a	-0.28	-0.28	0.55	2009, 2011	ENST00000331565	4
PKP4	ENST00000389757.3	plakophilin 4	373	1	1	0	0	0	0	0	0	1	hsa-miR-449b-5p	-0.28	-0.57	0.89	2005, 2007, 2009, 2011	ENST00000389757	3
STAC2	ENST00000333461.5	SH3 and cysteine rich domain 2	123	1	0	1	0	0	0	0	0	0	hsa-miR-34a-5p	-0.28	-0.28	0.76	2005, 2007, 2009, 2011	ENST00000333461	5
SLC4A7	ENST00000295736.5	solute carrier family 4, sodium bicarbonate cotransporter, member 7	146	1	1	0	0	0	0	0	0	1	hsa-miR-34c-5p	-0.27	-0.32	0.27	2005, 2007, 2009, 2011	ENST00000295736	5
PDE7A	ENST00000401827.3	phosphodiesterase 7A	84	1	0	0	1	0	0	0	0	1	hsa-miR-449b-5p	-0.27	-0.27	0.67		ENST00000401827	3
WDR91	ENST00000344400.5	WD repeat domain 91	46	1	1	0	0	0	0	0	0	1	hsa-miR-34c-5p	-0.27	-0.27	< 0.1		ENST00000344400	5
PAG1	ENST00000220597.4	phosphoprotein associated with glycosphingolipid microdomains 1	53	1	0	0	1	0	0	0	0	1	hsa-miR-34c-5p	-0.27	-0.28	0.61	2011	ENST00000220597	4
KCNH7	ENST00000332142.5	potassium voltage-gated channel, subfamily H (eag-related), member 7	5	1	0	0	1	0	0	0	0	0	hsa-miR-34c-5p	-0.27	-0.27	0.68	2007, 2009, 2011	ENST00000332142	5
WSCD2	ENST00000332082.4	WSC domain containing 2	5	1	0	1	0	0	0	0	0	0	hsa-miR-34a-5p	-0.27	-0.27	0.63	2005, 2007, 2009, 2011	ENST00000332082	4
SHOC2	ENST00000369452.4	soc-2 suppressor of clear homolog (C. elegans)	437	1	0	0	1	0	0	0	0	0	hsa-miR-449b-5p	-0.27	-0.27	0.62		ENST00000369452	4
SLC44A2	ENST00000586078.1	solute carrier family 44 (choline transporter), member 2	720	1	0	1	0	0	0	0	0	0	hsa-miR-34a-5p	-0.27	-0.27	0.71	2007, 2009, 2011	ENST00000586078	1
MTUS1	ENST00000381869.3	microtubule associated tumor suppressor 1	215	1	1	0	0	0	0	0	0	0	hsa-miR-34c-5p	-0.27	-0.27	0.48	2009, 2011	ENST00000381869	3
MCTP1	ENST00000515393.1	multiple C2 domains, transmembrane 1	81	1	0	0	1	0	0	0	0	0	hsa-miR-449b-5p	-0.27	-0.3	0.74		ENST00000515393	1
GHDC	ENST00000414034.3	GH3 domain containing	17	1	0	1	0	0	0	0	0	0	hsa-miR-34a-5p	-0.27	-0.27	ORF		ENST00000414034	3
TAF5	ENST00000369839.3	TAF5 RNA polymerase II, TATA box binding protein (TBP)-associated factor, 100kDa	105	1	1	0	0	0	0	0	0	0	hsa-miR-449b-5p	-0.27	-0.52	0.65	2005, 2007, 2009, 2011	ENST00000369839	3
SLC2A13	ENST00000280871.4	solute carrier family 2 (facilitated glucose transporter), member 13	47	1	0	1	0	0	0	0	0	0	hsa-miR-34c-5p	-0.27	-0.27	0.76	2005, 2007, 2009, 2011	ENST00000280871	4
ACSL1	ENST00000454703.2	acyl-CoA synthetase long-chain family member 1	121	1	0	1	0	0	0	0	0	0	hsa-miR-34a-5p	-0.27	-0.31	0.59	2005, 2007, 2009, 2011	ENST00000454703	2
ZBTB46	ENST00000245663.4	zinc finger and BTB domain containing 46	71	1	1	0	0	1	0	1	0	0	hsa-miR-449b-5p	-0.27	-0.27	0.78	2011	ENST00000245663	4
SLC5A3	ENST00000608209.1	sodium/myo-inositol cotransporter	24	1	1	0	0	0	0	0	0	0	hsa-miR-34c-5p	-0.27	-0.27	0.78	2011	ENST00000608209	1
RELN	ENST00000428762.1	reelin	252	1	0	0	1	0	0	0	0	0	hsa-miR-449b-5p	-0.27	-0.27	0.6	2005, 2007, 2011	ENST00000428762	1
FAM133A	ENST00000538690.1	family with sequence similarity 133, member A	14	1	0	0	1	0	0	0	0	0	hsa-miR-34c-5p	-0.27	-0.27	0.73	2009	ENST00000538690	1
FAM131B	ENST00000443739.2	family with sequence similarity 131, member B	5	1	1	0	0	2	0	2	0	0	hsa-miR-449b-5p	-0.27	-0.27	0.14		ENST00000443739	2
PDSS1	ENST00000376203.5	prenyl (decaprenyl) diphosphate synthase, subunit 1	41	1	0	0	1	0	0	0	0	0	hsa-miR-34a-5p	-0.26	-0.26	ORF		ENST00000376203	5
PHF19	ENST00000373896.3	PHD finger protein 19	490	1	0	0	1	2	1	0	1	0	hsa-miR-34c-5p	-0.26	-0.49	0.68	2005, 2007, 2009, 2011	ENST00000373896	3
ZNF579	ENST00000325421.4	zinc finger protein 579	1080	1	0	0	1	1	0	1	0	1	hsa-miR-34c-5p	-0.26	-0.41	0.71	2005, 2007	ENST00000325421	4
BMP8B	ENST00000372827.3	bone morphogenetic protein 8b	88	1	1	0	0	0	0	0	0	0	hsa-miR-34c-5p	-0.26	-0.26	0.16	2011	ENST00000372827	3
ESRRA	ENST00000405666.1	estrogen-related receptor alpha	18	1	0	1	0	0	0	0	0	0	hsa-miR-34a-5p	-0.26	-0.26	0.51	2005, 2007, 2009, 2011	ENST00000405666	1
PDE4B	ENST00000371045.5	phosphodiesterase 4B, cAMP-specific	127	1	0	1	0	0	0	0	0	0	hsa-miR-34a-5p	-0.26	-0.26	0.61	2009, 2011	ENST00000371045	5
ST8SIA3	ENST00000324000.3	ST8 alpha-N-acetyl-neuraminide alpha-2,8-sialyltransferase 3	5	1	0	1	0	0	0	0	0	1	hsa-miR-34a-5p	-0.26	-0.26	0.67	2009, 2011	ENST00000324000	3
KMT2D	ENST00000301067.7	lysine (K)-specific methyltransferase 2D	78	1	0	1	0	0	0	0	0	1	hsa-miR-449a	-0.26	-0.26	0.57	2007, 2009, 2011	ENST00000301067	7
CDH4	ENST00000360469.5	cadherin 4, type 1, R-cadherin (retinal)	33	1	1	0	0	0	0	0	0	1	hsa-miR-34c-5p	-0.26	-0.26	0.56		ENST00000360469	5
PARP15	ENST00000483793.1	poly (ADP-ribose) polymerase family, member 15	5	1	1	0	0	0	0	0	0	0	hsa-miR-449b-5p	-0.26	-0.26	0.1		ENST00000483793	1
TNRC18	ENST00000399537.4	trinucleotide repeat containing 18	5	1	1	0	0	0	0	0	0	0	hsa-miR-34c-5p	-0.26	-0.26	0.76	2009, 2011	ENST00000399537	4
MYH9	ENST00000216181.5	myosin, heavy chain 9, non-muscle	1317	1	0	1	0	0	0	0	0	0	hsa-miR-34a-5p	-0.26	-0.3	0.79	2009, 2011	ENST00000216181	5
SLC4A5	ENST00000423644.1	solute carrier family 4 (sodium bicarbonate cotransporter), member 5	6	1	0	0	1	0	0	0	0	0	hsa-miR-449b-5p	-0.26	-0.26	0.57		ENST00000423644	1
ZIC5	ENST00000267294.4	Zic family member 5	263	1	0	1	0	0	0	0	0	1	hsa-miR-34a-5p	-0.26	-0.26	0.47	2007, 2011	ENST00000267294	4
TNKS	ENST00000310430.6	tankyrase, TRF1-interacting ankyrin-related ADP-ribose polymerase	943	1	0	0	1	2	0	1	1	0	hsa-miR-34c-5p	-0.26	-0.28	0.54	2009, 2011	ENST00000310430	6
UNC45A	ENST00000394275.2	unc-45 homolog A (C. elegans)	2910	1	0	1	0	0	0	0	0	0	hsa-miR-34c-5p	-0.26	-0.26	0.47		ENST00000394275	2
AGAP2	ENST00000257897.3	ArfGAP with GTPase domain, ankyrin repeat and PH domain 2	12	1	0	1	0	0	0	0	0	0	hsa-miR-34a-5p	-0.26	-0.26	0.68	2009, 2011	ENST00000257897	3
HK1	ENST00000359426.6	hexokinase 1	620	1	0	1	0	1	0	1	0	1	hsa-miR-34a-5p	-0.26	-0.26	0.58	2011	ENST00000359426	6
FOXG1	ENST00000382535.3	forkhead box G1	40	1	0	1	0	0	0	0	0	0	hsa-miR-34a-5p	-0.25	-0.25	0.68	2005, 2007, 2009, 2011	ENST00000382535	3
MLLT1	ENST00000252674.7	myeloid/lymphoid or mixed-lineage leukemia (trithorax homolog, Drosophila); translocated to, 1	33	1	0	1	0	1	0	1	0	0	hsa-miR-34a-5p	-0.25	-0.34	0.86	2009, 2011	ENST00000252674	7
OTUD3	ENST00000375120.3	OTU domain containing 3	438	1	0	1	0	1	1	0	0	0	hsa-miR-34c-5p	-0.25	-0.27	0.48	2011	ENST00000375120	3
CNOT6L	ENST00000504123.1	CCR4-NOT transcription complex, subunit 6-like	23	1	0	1	0	1	0	1	0	0	hsa-miR-34a-5p	-0.25	-0.34	0.72	2007, 2009, 2011	ENST00000504123	1
RET	ENST00000355710.3	ret proto-oncogene	5	1	0	1	0	0	0	0	0	0	hsa-miR-449a	-0.25	-0.25	0.58	2011	ENST00000355710	3
SEMA5B	ENST00000195173.4	sema domain, seven thrombospondin repeats (type 1 and type 1-like), transmembrane domain (TM) and short cytoplasmic domain, (semaphorin) 5B	15	1	1	0	0	0	0	0	0	0	hsa-miR-34c-5p	-0.25	-0.25	ORF		ENST00000195173	4
RNF34	ENST00000361234.5	ring finger protein 34, E3 ubiquitin protein ligase	533	1	0	0	1	0	0	0	0	0	hsa-miR-34c-5p	-0.25	-0.26	0.72	2011	ENST00000361234	5
TBC1D13	ENST00000372648.5	TBC1 domain family, member 13	2204	1	0	1	0	1	0	1	0	1	hsa-miR-34a-5p	-0.25	-0.25	0.67	2011	ENST00000372648	5
FOXP2	ENST00000408937.3	forkhead box P2	169	1	0	0	1	0	0	0	0	0	hsa-miR-34c-5p	-0.25	-0.25	0.69	2009, 2011	ENST00000408937	3
TMEM104	ENST00000335464.5	transmembrane protein 104	657	1	1	0	0	1	0	1	0	0	hsa-miR-34c-5p	-0.25	-0.26	0.28	2009, 2011	ENST00000335464	5
PRPF38B	ENST00000370025.4	pre-mRNA processing factor 38B	724	1	0	0	1	0	0	0	0	0	hsa-miR-449b-5p	-0.25	-0.26	0.76		ENST00000370025	4
SRR	ENST00000344595.5	serine racemase	95	1	0	0	1	0	0	0	0	0	hsa-miR-449b-5p	-0.25	-0.25	ORF		ENST00000344595	5
PURB	ENST00000395699.2	purine-rich element binding protein B	497	1	0	1	0	2	1	0	1	0	hsa-miR-449b-5p	-0.25	-0.61	0.58	2005, 2007, 2009, 2011	ENST00000395699	2
SCN1A	ENST00000423058.2	sodium channel, voltage-gated, type I, alpha subunit	21	1	0	0	1	0	0	0	0	1	hsa-miR-34c-5p	-0.25	-0.25	0.76	2011	ENST00000423058	2
LHX9	ENST00000367390.3	LIM homeobox 9	40	1	0	1	0	0	0	0	0	0	hsa-miR-449a	-0.25	-0.25	0.71		ENST00000367390	3
CDC25A	ENST00000302506.3	cell division cycle 25A	5	1	0	0	1	0	0	0	0	1	hsa-miR-449b-5p	-0.25	-0.25	0.67	2005, 2007, 2009, 2011	ENST00000302506	3
RAP1GAP	ENST00000290101.4	RAP1 GTPase activating protein	396	1	0	1	0	0	0	0	0	0	hsa-miR-34a-5p	-0.25	-0.25	0.59	2011	ENST00000290101	4
SEMA4C	ENST00000305476.5	sema domain, immunoglobulin domain (Ig), transmembrane domain (TM) and short cytoplasmic domain, (semaphorin) 4C	31	1	1	0	0	1	0	1	0	1	hsa-miR-34c-5p	-0.25	-0.25	0.81	2005, 2007, 2009, 2011	ENST00000305476	5
TP73	ENST00000378280.1	tumor protein p73	831	1	0	0	1	1	0	1	0	1	hsa-miR-34c-5p	-0.25	-0.25	0.74	2011	ENST00000378280	1
ZC3H4	ENST00000253048.5	zinc finger CCCH-type containing 4	182	1	0	0	1	0	0	0	0	0	hsa-miR-449b-5p	-0.25	-0.26	0.76	2007, 2009, 2011	ENST00000253048	5
TANGO2	ENST00000434570.2	transport and golgi organization 2 homolog (Drosophila)	119	1	0	1	0	1	0	1	0	0	hsa-miR-34a-5p	-0.25	-0.27	0.64		ENST00000434570	2
GPR64	ENST00000379873.2	G protein-coupled receptor 64	175	1	0	1	0	1*	0	0	0	0	hsa-miR-449a	-0.25	-0.25	0.57	2005, 2007, 2009	ENST00000379873	2
ATG9A	ENST00000396761.2	autophagy related 9A	50	1	0	0	1	0	0	0	0	0	hsa-miR-34c-5p	-0.24	-0.24	0.6	2007, 2009, 2011	ENST00000396761	2
SP2	ENST00000376741.4	Sp2 transcription factor	779	1	0	1	0	1	0	1	0	1	hsa-miR-34a-5p	-0.24	-0.39	0.74	2005, 2007, 2011	ENST00000376741	4
KCNQ3	ENST00000388996.4	potassium voltage-gated channel, KQT-like subfamily, member 3	5	1	0	1	0	1	0	1	0	0	hsa-miR-34a-5p	-0.24	-0.24	0.74	2011	ENST00000388996	4
GABBR2	ENST00000259455.2	gamma-aminobutyric acid (GABA) B receptor, 2	214	1	0	0	1	0	0	0	0	1	hsa-miR-34c-5p	-0.24	-0.25	0.72	2009, 2011	ENST00000259455	2
KLF7	ENST00000423015.1	Kruppel-like factor 7 (ubiquitous)	737	1	0	0	1	0	0	0	0	2	hsa-miR-34c-5p	-0.24	-0.25	0.66		ENST00000423015	1
LHX2	ENST00000373615.4	LIM homeobox 2	326	1	0	0	1	0	0	0	0	0	hsa-miR-449b-5p	-0.24	-0.24	0.64	2005, 2007	ENST00000373615	4
COPS7B	ENST00000373608.3	COP9 signalosome subunit 7B	331	1	0	1	0	0	0	0	0	2	hsa-miR-34a-5p	-0.24	-0.27	0.63	2005, 2007, 2009, 2011	ENST00000373608	3
PGRMC2	ENST00000296425.5	progesterone receptor membrane component 2	2089	1	0	0	1	0	0	0	0	0	hsa-miR-449b-5p	-0.24	-0.28	0.72	2007, 2009, 2011	ENST00000296425	5
PPP3R1	ENST00000234310.3	protein phosphatase 3, regulatory subunit B, alpha	117	1	0	0	1	1	0	0	1	0	hsa-miR-449b-5p	-0.24	-0.35	0.61		ENST00000234310	3
GLRA3	ENST00000274093.3	glycine receptor, alpha 3	5	1	0	0	1	0	0	0	0	0	hsa-miR-34c-5p	-0.24	-0.24	0.71	2009, 2011	ENST00000274093	3
NMT2	ENST00000378165.4	N-myristoyltransferase 2	318	1	0	0	1	0	0	0	0	0	hsa-miR-34c-5p	-0.24	-0.24	0.65	2009, 2011	ENST00000378165	4
CDC37	ENST00000222005.2	cell division cycle 37	3905	1	0	1	0	0	0	0	0	0	hsa-miR-34a-5p	-0.24	-0.24	0.49		ENST00000222005	2
KCNN3	ENST00000271915.4	potassium intermediate/small conductance calcium-activated channel, subfamily N, member 3	5	1	1	0	0	1	0	0	1	2	hsa-miR-34c-5p	-0.23	-0.23	0.39	2011	ENST00000271915	4
CREB5	ENST00000357727.2	cAMP responsive element binding protein 5	54	1	1	0	0	1	0	1	0	0	hsa-miR-34c-5p	-0.23	-0.41	0.26	2005, 2007, 2009, 2011	ENST00000357727	2
POU3F3	ENST00000361360.2	POU class 3 homeobox 3	461	1	0	0	1	0	0	0	0	0	hsa-miR-34c-5p	-0.23	-0.23	0.62		ENST00000361360	2
NCOA1	ENST00000405141.1	nuclear receptor coactivator 1	200	1	1	0	0	0	0	0	0	1	hsa-miR-34c-5p	-0.23	-0.47	0.61	2009, 2011	ENST00000405141	1
CAMSAP1	ENST00000389532.4	calmodulin regulated spectrin-associated protein 1	966	1	0	0	1	0	0	0	0	0	hsa-miR-34c-5p	-0.23	-0.23	0.76	2005, 2007, 2009, 2011	ENST00000389532	4
CCDC88A	ENST00000336838.6	coiled-coil domain containing 88A	141	1	0	0	1	0	0	0	0	0	hsa-miR-449b-5p	-0.23	-0.23	0.56	2011	ENST00000336838	6
NPNT	ENST00000379987.2	nephronectin	518	1	0	0	1	0	0	0	0	0	hsa-miR-34c-5p	-0.23	-0.23	0.72	2009	ENST00000379987	2
BAZ2A	ENST00000379441.3	bromodomain adjacent to zinc finger domain, 2A	48	1	0	1	0	1	0	1	0	0	hsa-miR-449a	-0.23	-0.33	0.69	2005, 2007, 2009, 2011	ENST00000379441	3
CHMP7	ENST00000313219.7	charged multivesicular body protein 7	124	1	1	0	0	0	0	0	0	0	hsa-miR-34c-5p	-0.23	-0.32	0.23	2007, 2011	ENST00000313219	7
SOGA2	ENST00000359865.3	SOGA family member 2	47	1	0	1	0	0	0	0	0	1	hsa-miR-449a	-0.23	-0.23	< 0.1		ENST00000359865	3
JMJD1C	ENST00000399251.1	jumonji domain containing 1C	60	1	0	0	1	0	0	0	0	0	hsa-miR-34c-5p	-0.23	-0.27	0.69	2005, 2007, 2009, 2011	ENST00000399251	1
C22orf23	ENST00000403305.1	chromosome 22 open reading frame 23	6	1	0	1	0	0	0	0	0	0	hsa-miR-34a-5p	-0.23	-0.23	0.57		ENST00000403305	1
KITLG	ENST00000228280.5	KIT ligand	100	1	1	0	0	1	0	0	1	0	hsa-miR-34c-5p	-0.23	-0.61	0.71	2005, 2007, 2009, 2011	ENST00000228280	5
MGAT4A	ENST00000264968.3	mannosyl (alpha-1,3-)-glycoprotein beta-1,4-N-acetylglucosaminyltransferase, isozyme A	223	2	2	0	0	0	0	0	0	0	hsa-miR-449b-5p	-0.23	-0.67	0.97	2007, 2009, 2011	ENST00000264968	3
NAPEPLD	ENST00000417955.1	N-acyl phosphatidylethanolamine phospholipase D	13	1	0	1	0	1	0	1	0	0	hsa-miR-34a-5p	-0.23	-0.49	0.56	2009, 2011	ENST00000417955	1
ZNF207	ENST00000394670.4	zinc finger protein 207	839	1	0	1	0	0	0	0	0	1	hsa-miR-34a-5p	-0.23	-0.26	0.79	2005, 2007	ENST00000394670	4
CLOCK	ENST00000309964.4	clock circadian regulator	86	1	1	0	0	1	0	1	0	0	hsa-miR-449b-5p	-0.22	-0.24	0.4	2009, 2011	ENST00000309964	4
SATB1	ENST00000338745.6	SATB homeobox 1	312	1	0	1	0	0	0	0	0	1	hsa-miR-449a	-0.22	-0.25	0.79	2005, 2007, 2009, 2011	ENST00000338745	6
GPC6	ENST00000377047.4	glypican 6	410	1	0	1	0	0	0	0	0	0	hsa-miR-34a-5p	-0.22	-0.24	0.45		ENST00000377047	4
RORA	ENST00000335670.6	RAR-related orphan receptor A	102	1	0	1	0	0	0	0	0	1	hsa-miR-34a-5p	-0.22	-0.26	0.66	2011	ENST00000335670	6
DBNL	ENST00000494774.1	drebrin-like	1802	1	0	0	1	2	2	0	0	2	hsa-miR-34c-5p	-0.22	-0.38	0.76		ENST00000494774	1
SNX30	ENST00000374232.3	sorting nexin family member 30	33	1	0	0	1	0	0	0	0	1	hsa-miR-449b-5p	-0.22	-0.26	0.65	2009, 2011	ENST00000374232	3
PGF	ENST00000555567.1	placental growth factor	1745	1	0	0	1	0	0	0	0	0	hsa-miR-34c-5p	-0.22	-0.22	0.54	2005, 2007, 2011	ENST00000555567	1
ERN1	ENST00000433197.3	endoplasmic reticulum to nucleus signaling 1	182	1	0	0	1	0	0	0	0	0	hsa-miR-34c-5p	-0.22	-0.22	0.68		ENST00000433197	3
CACNB1	ENST00000394303.3	calcium channel, voltage-dependent, beta 1 subunit	81	1	0	1	0	0	0	0	0	0	hsa-miR-449a	-0.22	-0.22	0.61	2005, 2007, 2009, 2011	ENST00000394303	3
RARB	ENST00000437042.2	retinoic acid receptor, beta	48	1	0	0	1	0	0	0	0	0	hsa-miR-34c-5p	-0.22	-0.22	0.59	2005, 2007, 2011	ENST00000437042	2
PODXL	ENST00000541194.1	podocalyxin-like	2928	1	1	0	0	0	0	0	0	0	hsa-miR-34c-5p	-0.22	-0.22	0.26	2005, 2007, 2009, 2011	ENST00000541194	1
PGAP2	ENST00000396993.4	post-GPI attachment to proteins 2	595	1	0	1	0	0	0	0	0	0	hsa-miR-34a-5p	-0.22	-0.22	0.5	2009, 2011	ENST00000396993	4
RFX3	ENST00000382004.3	regulatory factor X, 3 (influences HLA class II expression)	37	1	1	0	0	0	0	0	0	3	hsa-miR-449b-5p	-0.22	-0.35	0.82		ENST00000382004	3
WTAP	ENST00000358372.4	Wilms tumor 1 associated protein	286	1	0	0	1	0	0	0	0	0	hsa-miR-34c-5p	-0.22	-0.22	0.58	2011	ENST00000358372	4
AL163636.6	ENST00000553909.1	Homo sapiens ribonuclease, RNase A family, 4 (RNASE4), transcript variant 4, mRNA.	103	1	0	0	1	0	0	0	0	0	hsa-miR-34c-5p	-0.21	-0.21	ORF		ENST00000553909	1
FAM126B	ENST00000418596.3	family with sequence similarity 126, member B	132	1	0	1	0	0	0	0	0	0	hsa-miR-34a-5p	-0.21	-0.22	0.71	2007, 2011	ENST00000418596	3
AFF4	ENST00000265343.5	AF4/FMR2 family, member 4	2755	1	0	0	1	0	0	0	0	0	hsa-miR-34c-5p	-0.21	-0.21	0.75	2007, 2009, 2011	ENST00000265343	5
ARID4B	ENST00000349213.3	AT rich interactive domain 4B (RBP1-like)	940	1	0	1	0	0	0	0	0	0	hsa-miR-34a-5p	-0.21	-0.21	0.64	2005, 2007, 2011	ENST00000349213	3
DCAF7	ENST00000310827.4	DDB1 and CUL4 associated factor 7	3289	1	0	1	0	0	0	0	0	1	hsa-miR-34a-5p	-0.21	-0.21	0.61	2009, 2011	ENST00000310827	4
NRN1	ENST00000244766.2	neuritin 1	45	1	0	1	0	0	0	0	0	0	hsa-miR-449a	-0.21	-0.48	0.66	2009, 2011	ENST00000244766	2
C2CD4A	ENST00000355522.5	C2 calcium-dependent domain containing 4A	23	1	1	0	0	0	0	0	0	0	hsa-miR-34c-5p	-0.21	-0.41	0.22	2009, 2011	ENST00000355522	5
CACNA2D1	ENST00000356860.3	calcium channel, voltage-dependent, alpha 2/delta subunit 1	418	1	0	0	1	0	0	0	0	0	hsa-miR-34a-5p	-0.21	-0.24	0.64		ENST00000356860	3
SDHC	ENST00000367975.2	succinate dehydrogenase complex, subunit C, integral membrane protein, 15kDa	172	1	0	1	0	0	0	0	0	0	hsa-miR-34c-5p	-0.21	-0.21	0.69	2011	ENST00000367975	2
ACSL4	ENST00000469796.2	acyl-CoA synthetase long-chain family member 4	229	1	1	0	0	0	0	0	0	0	hsa-miR-34c-5p	-0.21	-0.39	0.68	2003, 2005, 2007, 2009, 2011	ENST00000469796	2
UBE2G1	ENST00000396981.2	ubiquitin-conjugating enzyme E2G 1	5620	1	0	0	1	0	0	0	0	0	hsa-miR-34c-5p	-0.21	-0.25	0.55	2009, 2011	ENST00000396981	2
PSD3	ENST00000327040.8	pleckstrin and Sec7 domain containing 3	133	1	0	1	0	0	0	0	0	2	hsa-miR-34a-5p	-0.21	-0.4	0.47	2011	ENST00000327040	8
HECW2	ENST00000260983.3	HECT, C2 and WW domain containing E3 ubiquitin protein ligase 2	28	1	0	0	1	0	0	0	0	2	hsa-miR-449b-5p	-0.2	-0.2	0.71	2005, 2007, 2011	ENST00000260983	3
RHOV	ENST00000220507.4	ras homolog family member V	125	1	0	1	0	0	0	0	0	1	hsa-miR-34c-5p	-0.2	-0.2	0.61	2011	ENST00000220507	4
EVX2	ENST00000308618.4	even-skipped homeobox 2	9	1	0	0	1	0	0	0	0	0	hsa-miR-34c-5p	-0.2	-0.2	0.57		ENST00000308618	4
CSMD1	ENST00000400186.3	CUB and Sushi multiple domains 1	5	1	0	0	1	0	0	0	0	0	hsa-miR-34c-5p	-0.2	-0.2	0.55	2009, 2011	ENST00000400186	3
GNAI2	ENST00000313601.6	guanine nucleotide binding protein (G protein), alpha inhibiting activity polypeptide 2	27	1	0	0	1	0	0	0	0	0	hsa-miR-34c-5p	-0.2	-0.23	0.6	2005, 2007, 2009, 2011	ENST00000313601	6
TGFBRAP1	ENST00000393359.2	transforming growth factor, beta receptor associated protein 1	435	1	0	1	0	0	0	0	0	0	hsa-miR-34a-5p	-0.2	-0.2	ORF		ENST00000393359	2
CTRC	ENST00000375943.2	chymotrypsin C (caldecrin)	5	1	0	0	1	0	0	0	0	0	hsa-miR-34c-5p	-0.2	-0.2	ORF		ENST00000375943	2
PCDH1	ENST00000503492.1	protocadherin 1	30	1	0	1	0	1	0	1	0	0	hsa-miR-34a-5p	-0.2	-0.24	0.46		ENST00000503492	1
UBN2	ENST00000473989.3	ubinuclein 2	238	2	1	0	1	1	0	1	0	1	hsa-miR-34c-5p	-0.2	-0.25	0.82	2009, 2011	ENST00000473989	3
YTHDC1	ENST00000344157.4	YTH domain containing 1	307	1	0	0	1	0	0	0	0	0	hsa-miR-34c-5p	-0.2	-0.28	0.76	2007, 2009, 2011	ENST00000344157	4
SPEN	ENST00000375759.3	spen homolog, transcriptional regulator (Drosophila)	7	1	1	0	0	0	0	0	0	1	hsa-miR-449b-5p	-0.2	-0.2	0.75		ENST00000375759	3
THRA	ENST00000450525.2	thyroid hormone receptor, alpha	547	1	0	1	0	1	0	1	0	0	hsa-miR-449a	-0.2	-0.2	0.49		ENST00000450525	2
ACTR1A	ENST00000487599.1	ARP1 actin-related protein 1 homolog A, centractin alpha (yeast)	190	1	0	1	0	0	0	0	0	1	hsa-miR-34a-5p	-0.2	-0.25	0.66	2005, 2007, 2009, 2011	ENST00000487599	1
INO80	ENST00000361937.3	INO80 complex subunit	279	1	0	1	0	3	1	1	1	0	hsa-miR-34a-5p	-0.2	-0.5	0.67		ENST00000361937	3
ADCY5	ENST00000462833.1	adenylate cyclase 5	25	1	0	0	1	1	0	1	0	0	hsa-miR-449b-5p	-0.2	-0.24	0.73	2011	ENST00000462833	1
BCL11B	ENST00000357195.3	B-cell CLL/lymphoma 11B (zinc finger protein)	73	2	1	0	1	0	0	0	0	0	hsa-miR-34c-5p	-0.2	-0.2	0.76	2005, 2007, 2009, 2011	ENST00000357195	3
CNOT6	ENST00000393356.1	CCR4-NOT transcription complex, subunit 6	300	1	0	1	0	0	0	0	0	0	hsa-miR-449a	-0.19	-0.19	0.66	2005, 2007, 2009, 2011	ENST00000393356	1
CTNND1	ENST00000524630.1	catenin (cadherin-associated protein), delta 1	743	1	0	0	1	0	0	0	0	0	hsa-miR-34c-5p	-0.19	-0.19	0.68	2009, 2011	ENST00000524630	1
C15orf53	ENST00000318792.1	chromosome 15 open reading frame 53	5	1	0	0	1	0	0	0	0	0	hsa-miR-34c-5p	-0.19	-0.19	0.6	2005, 2007, 2009, 2011	ENST00000318792	1
SYVN1	ENST00000294256.8	synovial apoptosis inhibitor 1, synoviolin	95	1	0	1	0	0	0	0	0	0	hsa-miR-34a-5p	-0.19	-0.2	0.61	2005, 2007, 2009, 2011	ENST00000294256	8
SBK1	ENST00000341901.4	SH3 domain binding kinase 1	9	1	0	1	0	1	0	1	0	0	hsa-miR-34a-5p	-0.19	-0.19	0.81	2007, 2011	ENST00000341901	4
ZFHX4	ENST00000521891.2	zinc finger homeobox 4	194	1	1	0	0	0	0	0	0	0	hsa-miR-34c-5p	-0.19	-0.19	0.3	2005, 2007, 2009, 2011	ENST00000521891	2
IQGAP3	ENST00000361170.2	IQ motif containing GTPase activating protein 3	7	1	0	1	0	0	0	0	0	1	hsa-miR-449a	-0.19	-0.19	0.47	2005, 2007	ENST00000361170	2
C9orf114	ENST00000361256.5	chromosome 9 open reading frame 114	488	1	1	0	0	0	0	0	0	2	hsa-miR-34c-5p	-0.19	-0.19	< 0.1		ENST00000361256	5
TFCP2L1	ENST00000263707.5	transcription factor CP2-like 1	36	1	0	0	1	3	0	2	1	1	hsa-miR-449b-5p	-0.19	-0.42	0.7	2011	ENST00000263707	5
ADAM22	ENST00000398204.4	ADAM metallopeptidase domain 22	115	1	0	1	0	3	0	0	3	0	hsa-miR-449b-5p	-0.18	-0.51	0.61	2011	ENST00000398204	4
HMGB1	ENST00000399489.1	high mobility group box 1	800	1	0	0	1	1	0	0	1	1	hsa-miR-449b-5p	-0.18	-0.5	0.61		ENST00000399489	1
ARPC4-TTLL3	ENST00000397256.1	ARPC4-TTLL3 readthrough	10	1	0	1	0	0	0	0	0	1	hsa-miR-449a	-0.18	-0.2	< 0.1		ENST00000397256	1
CPEB2	ENST00000538197.1	cytoplasmic polyadenylation element binding protein 2	367	1	0	0	1	0	0	0	0	0	hsa-miR-34c-5p	-0.18	-0.19	0.66	2005, 2007, 2009, 2011	ENST00000538197	1
POFUT1	ENST00000375749.3	protein O-fucosyltransferase 1	647	1	0	1	0	0	0	0	0	0	hsa-miR-34a-5p	-0.18	-0.21	0.48	2005, 2007, 2009, 2011	ENST00000375749	3
TBC1D25	ENST00000376771.4	TBC1 domain family, member 25	24	1	0	1	0	0	0	0	0	0	hsa-miR-34a-5p	-0.18	-0.18	0.61	2007, 2009, 2011	ENST00000376771	4
CRHR1	ENST00000398285.3	corticotropin releasing hormone receptor 1	9	1	1	0	0	0	0	0	0	0	hsa-miR-34c-5p	-0.18	-0.18	0.43	2005, 2007, 2009, 2011	ENST00000398285	3
DOK6	ENST00000382713.5	docking protein 6	8	1	1	0	0	0	0	0	0	0	hsa-miR-34c-5p	-0.18	-0.18	0.83	2011	ENST00000382713	5
PPP4R1L	ENST00000334187.8	protein phosphatase 4, regulatory subunit 1-like	27	1	0	1	0	0	0	0	0	0	hsa-miR-449a	-0.18	-0.18	ORF		ENST00000334187	8
OTUD7A	ENST00000307050.4	OTU domain containing 7A	35	1	1	0	0	0	0	0	0	0	hsa-miR-34c-5p	-0.18	-0.3	0.89		ENST00000307050	4
TFDP2	ENST00000499676.2	transcription factor Dp-2 (E2F dimerization partner 2)	128	1	0	1	0	0	0	0	0	2	hsa-miR-34a-5p	-0.18	-0.4	0.79	2011	ENST00000499676	2
SHE	ENST00000304760.2	Src homology 2 domain containing E	9	1	0	0	1	0	0	0	0	2	hsa-miR-34c-5p	-0.17	-0.26	0.61	2011	ENST00000304760	2
GATAD2B	ENST00000368655.4	GATA zinc finger domain containing 2B	48	1	0	1	0	2	0	1	1	1	hsa-miR-34a-5p	-0.17	-0.33	0.66	2011	ENST00000368655	4
GMFB	ENST00000554908.1	glia maturation factor, beta	15	1	1	0	0	0	0	0	0	0	hsa-miR-449b-5p	-0.17	-0.58	0.89	2005, 2007, 2009, 2011	ENST00000554908	1
WDR37	ENST00000358220.1	WD repeat domain 37	107	1	0	0	1	2	0	2	0	1	hsa-miR-34c-5p	-0.17	-0.32	0.64	2009, 2011	ENST00000358220	1
RWDD1	ENST00000466444.2	RWD domain containing 1	296	1	0	0	1	0	0	0	0	0	hsa-miR-34c-5p	-0.17	-0.17	0.71		ENST00000466444	2
CD47	ENST00000361309.5	CD47 molecule	520	1	0	1	0	2	0	1	1	0	hsa-miR-449b-5p	-0.17	-0.46	0.65	2005, 2007	ENST00000361309	5
RRAGD	ENST00000369415.4	Ras-related GTP binding D	644	2	0	0	2	1	1	0	0	1	hsa-miR-34c-5p	-0.17	-0.59	0.84		ENST00000369415	4
SZRD1	ENST00000401089.3	SUZ RNA binding domain containing 1	137	1	0	1	0	1	0	1	0	1	hsa-miR-449a	-0.17	-0.34	0.29	2009, 2011	ENST00000401089	3
TNPO3	ENST00000393245.1	transportin 3	30	1	0	1	0	0	0	0	0	0	hsa-miR-34a-5p	-0.17	-0.31	0.49		ENST00000393245	1
FAT2	ENST00000261800.5	FAT atypical cadherin 2	5	1	0	1	0	0	0	0	0	0	hsa-miR-34a-5p	-0.17	-0.17	0.53	2009, 2011	ENST00000261800	5
VCL	ENST00000372755.3	vinculin	189	1	0	1	0	0	0	0	0	0	hsa-miR-34a-5p	-0.17	-0.21	0.68	2011	ENST00000372755	3
KREMEN1	ENST00000400335.4	kringle containing transmembrane protein 1	606	1	0	1	0	1	0	0	1	0	hsa-miR-34a-5p	-0.16	-0.16	0.52		ENST00000400335	4
ABR	ENST00000302538.5	active BCR-related	58	1	1	0	0	0	0	0	0	0	hsa-miR-34c-5p	-0.16	-0.22	0.84	2005, 2007, 2009, 2011	ENST00000302538	5
EEA1	ENST00000322349.8	early endosome antigen 1	78	1	0	0	1	0	0	0	0	1	hsa-miR-449b-5p	-0.16	-0.24	0.7	2007, 2009, 2011	ENST00000322349	8
RNF152	ENST00000312828.3	ring finger protein 152	57	1	0	1	0	0	0	0	0	1	hsa-miR-34a-5p	-0.16	-0.35	0.66		ENST00000312828	3
ZER1	ENST00000291900.2	zyg-11 related, cell cycle regulator	336	1	0	1	0	1	0	1	0	2	hsa-miR-34a-5p	-0.16	-0.31	0.43	2007, 2009, 2011	ENST00000291900	2
TRPM3	ENST00000377110.3	transient receptor potential cation channel, subfamily M, member 3	11	1	0	0	1	0	0	0	0	0	hsa-miR-449b-5p	-0.16	-0.16	0.55		ENST00000377110	3
LMTK3	ENST00000600059.1	lemur tyrosine kinase 3	5	1	1	0	0	0	0	0	0	0	hsa-miR-449b-5p	-0.16	-0.16	0.51	2009, 2011	ENST00000600059	1
AFF3	ENST00000409236.2	AF4/FMR2 family, member 3	296	1	0	0	1	0	0	0	0	0	hsa-miR-34c-5p	-0.16	-0.16	0.65	2009, 2011	ENST00000409236	2
DAB2IP	ENST00000408936.3	DAB2 interacting protein	1787	1	0	0	1	0	0	0	0	1	hsa-miR-34c-5p	-0.16	-0.16	0.63	2005, 2007, 2011	ENST00000408936	3
GIGYF1	ENST00000275732.5	GRB10 interacting GYF protein 1	5	1	0	1	0	0	0	0	0	0	hsa-miR-34a-5p	-0.16	-0.16	0.45	2007, 2009, 2011	ENST00000275732	5
ATXN7L3	ENST00000454077.2	ataxin 7-like 3	43	1	0	1	0	2	0	2	0	1	hsa-miR-34a-5p	-0.16	-0.16	0.64	2009, 2011	ENST00000454077	2
ARMC7	ENST00000581078.1	armadillo repeat containing 7	64	1	0	1	0	0	0	0	0	1	hsa-miR-34a-5p	-0.16	-0.16	< 0.1		ENST00000581078	1
SPTBN2	ENST00000529997.1	spectrin, beta, non-erythrocytic 2	910	1	0	0	1	0	0	0	0	2	hsa-miR-449b-5p	-0.15	-0.15	0.73	2005, 2007	ENST00000529997	1
FAT4	ENST00000394329.3	FAT atypical cadherin 4	75	1	1	0	0	0	0	0	0	0	hsa-miR-449b-5p	-0.15	-0.15	0.16	2011	ENST00000394329	3
SOCS4	ENST00000395472.2	suppressor of cytokine signaling 4	336	1	0	0	1	0	0	0	0	0	hsa-miR-449b-5p	-0.15	-0.21	0.58	2005, 2007, 2009, 2011	ENST00000395472	2
PARP8	ENST00000503750.2	poly (ADP-ribose) polymerase family, member 8	80	1	0	0	1	0	0	0	0	0	hsa-miR-449b-5p	-0.15	-0.24	0.73	2011	ENST00000503750	2
PPP6C	ENST00000373547.4	protein phosphatase 6, catalytic subunit	346	1	0	0	1	0	0	0	0	1	hsa-miR-449b-5p	-0.15	-0.33	0.64		ENST00000373547	4
ATXN7L1	ENST00000419735.3	ataxin 7-like 1	67	1	0	0	1	0	0	0	0	0	hsa-miR-34c-5p	-0.15	-0.16	0.55		ENST00000419735	3
HS2ST1	ENST00000370550.5	heparan sulfate 2-O-sulfotransferase 1	787	1	1	0	0	0	0	0	0	0	hsa-miR-449b-5p	-0.15	-0.34	0.88	2009, 2011	ENST00000370550	5
SYNJ1	ENST00000357345.3	synaptojanin 1	143	1	1	0	0	0	0	0	0	0	hsa-miR-34c-5p	-0.15	-0.16	0.38	2005, 2007, 2009, 2011	ENST00000357345	3
GLCE	ENST00000559420.2	glucuronic acid epimerase	25	1	0	1	0	1	0	1	0	0	hsa-miR-34a-5p	-0.15	-0.36	0.73	2005, 2007, 2009, 2011	ENST00000559420	2
SEC16A	ENST00000313050.7	SEC16 homolog A (S. cerevisiae)	814	1	0	0	1	1	0	1	0	1	hsa-miR-34a-5p	-0.15	-0.15	0.74	2009	ENST00000313050	7
CREBRF	ENST00000540014.1	CREB3 regulatory factor	24	1	0	0	1	1	0	1	0	0	hsa-miR-34c-5p	-0.14	-0.3	0.79	2005, 2007, 2009, 2011	ENST00000540014	1
TMEM55A	ENST00000285419.3	transmembrane protein 55A	151	1	0	1	0	0	0	0	0	0	hsa-miR-34c-5p	-0.14	-0.37	0.81	2007, 2011	ENST00000285419	3
RNF213	ENST00000582970.1	ring finger protein 213	630	1	0	1	0	2	0	1	1	1	hsa-miR-34a-5p	-0.14	-0.22	0.66	2009	ENST00000582970	1
ERC1	ENST00000355446.5	ELKS/RAB6-interacting/CAST family member 1	159	1	1	0	0	1	0	0	1	0	hsa-miR-34c-5p	-0.14	-0.14	0.88	2011	ENST00000355446	5
DSEL	ENST00000310045.7	dermatan sulfate epimerase-like	26	1	0	0	1	0	0	0	0	2	hsa-miR-34c-5p	-0.14	-0.2	0.63	2011	ENST00000310045	7
GATS	ENST00000436886.2	GATS, stromal antigen 3 opposite strand	86	1	0	1	0	0	0	0	0	0	hsa-miR-34a-5p	-0.14	-0.14	ORF		ENST00000436886	2
RIMS3	ENST00000372684.3	regulating synaptic membrane exocytosis 3	24	1	0	0	1	2	1	1	0	1	hsa-miR-34c-5p	-0.14	-0.46	0.74	2005, 2007, 2009, 2011	ENST00000372684	3
PTCHD1	ENST00000379361.4	patched domain containing 1	59	1	0	0	1	2	0	1	1	0	hsa-miR-449b-5p	-0.14	-0.4	0.59		ENST00000379361	4
CSNK1G1	ENST00000303052.7	casein kinase 1, gamma 1	149	1	1	0	0	0	0	0	0	2	hsa-miR-34c-5p	-0.14	-0.14	0.31	2007, 2009, 2011	ENST00000303052	7
ARPP19	ENST00000566423.1	cAMP-regulated phosphoprotein, 19kDa	1316	1	1	0	0	0	0	0	0	0	hsa-miR-449b-5p	-0.14	-0.52	0.85	2009, 2011	ENST00000566423	1
PDK3	ENST00000441463.2	pyruvate dehydrogenase kinase, isozyme 3	659	1	0	0	1	0	0	0	0	4	hsa-miR-34c-5p	-0.13	-0.23	0.6	2011	ENST00000441463	2
FNDC3B	ENST00000336824.4	fibronectin type III domain containing 3B	509	1	0	0	1	0	0	0	0	2	hsa-miR-34c-5p	-0.13	-0.26	0.63	2005, 2007, 2009, 2011	ENST00000336824	4
DCAF11	ENST00000446197.3	DDB1 and CUL4 associated factor 11	1599	1	0	0	1	0	0	0	0	0	hsa-miR-449b-5p	-0.13	-0.13	0.56	2011	ENST00000446197	3
IRF2BP2	ENST00000366610.3	interferon regulatory factor 2 binding protein 2	8690	1	1	0	0	0	0	0	0	1	hsa-miR-449b-5p	-0.13	-0.18	0.87	2009, 2011	ENST00000366610	3
GRAP2	ENST00000344138.4	GRB2-related adaptor protein 2	5	1	0	1	0	2	0	1	1	0	hsa-miR-34c-5p	-0.13	-0.41	0.54		ENST00000344138	4
FRMD5	ENST00000484674.1	FERM domain containing 5	161	1	1	0	0	0	0	0	0	0	hsa-miR-34c-5p	-0.12	-0.34	0.78		ENST00000484674	1
TBC1D30	ENST00000542120.1	TBC1 domain family, member 30	153	1	0	1	0	0	0	0	0	0	hsa-miR-449a	-0.12	-0.32	0.73	2011	ENST00000542120	1
NEK9	ENST00000238616.5	NIMA-related kinase 9	733	1	0	0	1	0	0	0	0	0	hsa-miR-449b-5p	-0.12	-0.12	0.63		ENST00000238616	5
EHD4	ENST00000220325.4	EH-domain containing 4	515	1	0	1	0	0	0	0	0	0	hsa-miR-34a-5p	-0.12	-0.12	0.6	2009, 2011	ENST00000220325	4
PTPRD	ENST00000381196.4	protein tyrosine phosphatase, receptor type, D	101	1	0	1	0	0	0	0	0	1	hsa-miR-449a	-0.11	-0.24	0.72	2009, 2011	ENST00000381196	4
SLC7A2	ENST00000494857.1	solute carrier family 7 (cationic amino acid transporter, y+ system), member 2	1233	1	1	0	0	0	0	0	0	0	hsa-miR-449b-5p	-0.11	-0.12	0.21	2009, 2011	ENST00000494857	1
POLR3H	ENST00000396504.2	polymerase (RNA) III (DNA directed) polypeptide H (22.9kD)	216	1	1	0	0	2	0	2	0	0	hsa-miR-34c-5p	-0.11	-0.12	< 0.1		ENST00000396504	2
XPO5	ENST00000265351.7	exportin 5	933	1	1	0	0	0	0	0	0	0	hsa-miR-34c-5p	-0.11	-0.38	0.8	2005, 2007, 2009, 2011	ENST00000265351	7
CYB561D1	ENST00000496961.1	cytochrome b561 family, member D1	105	1	0	1	0	0	0	0	0	0	hsa-miR-34a-5p	-0.11	-0.11	ORF		ENST00000496961	1
KCTD16	ENST00000507359.3	potassium channel tetramerization domain containing 16	36	1	1	0	0	0	0	0	0	4	hsa-miR-34c-5p	-0.11	-0.41	0.88		ENST00000507359	3
ACOT11	ENST00000343744.2	acyl-CoA thioesterase 11	36	1	0	1	0	0	0	0	0	0	hsa-miR-34a-5p	-0.11	-0.11	ORF		ENST00000343744	2
KIAA0753	ENST00000361413.3	KIAA0753	133	1	0	1	0	0	0	0	0	0	hsa-miR-34a-5p	-0.11	-0.11	0.46	2009, 2011	ENST00000361413	3
ACVR2B	ENST00000352511.4	activin A receptor, type IIB	21	1	1	0	0	3	1	1	1	1	hsa-miR-34c-5p	-0.1	-0.24	0.87	2009, 2011	ENST00000352511	4
LPHN1	ENST00000340736.6	latrophilin 1	49	1	0	1	0	0	0	0	0	0	hsa-miR-34a-5p	-0.1	-0.14	0.58	2005, 2007, 2009, 2011	ENST00000340736	6
EPN2	ENST00000314728.5	epsin 2	1609	1	1	0	0	0	0	0	0	0	hsa-miR-34c-5p	-0.1	-0.12	0.13	2011	ENST00000314728	5
LMNB2	ENST00000325327.3	lamin B2	89	1	0	0	1	0	0	0	0	0	hsa-miR-34c-5p	-0.1	-0.26	0.7	2009, 2011	ENST00000325327	3
MAP4K4	ENST00000413150.2	mitogen-activated protein kinase kinase kinase kinase 4	1551	1	0	1	0	0	0	0	0	0	hsa-miR-34a-5p	-0.1	-0.25	0.58	2009, 2011	ENST00000413150	2
ACVRL1	ENST00000550683.1	activin A receptor type II-like 1	68	1	0	1	0	0	0	0	0	0	hsa-miR-449a	-0.1	-0.17	0.45		ENST00000550683	1
SMAD4	ENST00000398417.2	SMAD family member 4	403	1	1	0	0	0	0	0	0	2	hsa-miR-449b-5p	-0.1	-0.6	0.14	2011	ENST00000398417	2
TM7SF3	ENST00000343028.4	transmembrane 7 superfamily member 3	35	1	1	0	0	0	0	0	0	0	hsa-miR-449b-5p	-0.1	-0.51	0.3		ENST00000343028	4
TBL1XR1	ENST00000430069.1	transducin (beta)-like 1 X-linked receptor 1	334	1	1	0	0	1	0	0	1	0	hsa-miR-34c-5p	-0.09	-0.45	0.84	2005, 2007, 2009, 2011	ENST00000430069	1
RAB4A	ENST00000366690.4	RAB4A, member RAS oncogene family	850	1	0	1	0	0	0	0	0	0	hsa-miR-449a	-0.09	-0.34	0.68		ENST00000366690	4
MYO18A	ENST00000354329.4	myosin XVIIIA	159	1	0	1	0	0	0	0	0	2	hsa-miR-34c-5p	-0.09	-0.1	< 0.1		ENST00000354329	4
GSG1	ENST00000396302.3	germ cell associated 1	5	1	0	1	0	0	0	0	0	1	hsa-miR-449b-5p	-0.09	-0.32	0.46	2011	ENST00000396302	3
FOXN3	ENST00000345097.4	forkhead box N3	42	1	0	0	1	1	0	0	1	4	hsa-miR-449b-5p	-0.08	-0.38	0.81	2009, 2011	ENST00000345097	4
C6orf120	ENST00000332290.2	chromosome 6 open reading frame 120	1415	1	1	0	0	0	0	0	0	1	hsa-miR-449b-5p	-0.08	-0.4	< 0.1		ENST00000332290	2
NSD1	ENST00000439151.2	nuclear receptor binding SET domain protein 1	685	2	1	0	1	0	0	0	0	0	hsa-miR-34c-5p	-0.08	-0.29	0.96	2011	ENST00000439151	2
RAB11FIP4	ENST00000325874.8	RAB11 family interacting protein 4 (class II)	169	1	0	1	0	0	0	0	0	2	hsa-miR-449a	-0.08	-0.21	0.71	2005, 2007, 2009, 2011	ENST00000325874	8
PDXK	ENST00000468090.1	pyridoxal (pyridoxine, vitamin B6) kinase	5653	1	1	0	0	3	1	2	0	2	hsa-miR-34c-5p	-0.08	-0.47	0.84	2011	ENST00000468090	1
CACNA2D2	ENST00000423994.2	calcium channel, voltage-dependent, alpha 2/delta subunit 2	19	1	0	1	0	0	0	0	0	0	hsa-miR-34a-5p	-0.07	-0.07	0.45	2009, 2011	ENST00000423994	2
AHCYL2	ENST00000325006.3	adenosylhomocysteinase-like 2	51	1	0	1	0	0	0	0	0	1	hsa-miR-34a-5p	-0.07	-0.36	0.76	2005, 2007, 2009, 2011	ENST00000325006	3
TNRC6B	ENST00000335727.9	trinucleotide repeat containing 6B	69	1	1	0	0	3	0	2	1	1	hsa-miR-449b-5p	-0.07	-0.09	0.88	2007, 2009, 2011	ENST00000335727	9
PITPNM2	ENST00000280562.5	phosphatidylinositol transfer protein, membrane-associated 2	66	1	0	0	1	1	0	1	0	0	hsa-miR-34c-5p	-0.07	-0.09	0.54		ENST00000280562	5
FBXO41	ENST00000295133.5	F-box protein 41	175	1	0	1	0	2	1	1	0	1	hsa-miR-34a-5p	-0.07	-0.09	0.45	2007, 2009, 2011	ENST00000295133	5
BCL9L	ENST00000334801.3	B-cell CLL/lymphoma 9-like	91	1	0	1	0	1	0	1	0	3	hsa-miR-34a-5p	-0.07	-0.17	0.62	2005, 2007, 2011	ENST00000334801	3
SCML2	ENST00000398048.3	sex comb on midleg-like 2 (Drosophila)	7	1	1	0	0	0	0	0	0	0	hsa-miR-34c-5p	-0.07	-0.31	0.46	2005, 2007, 2009, 2011	ENST00000398048	3
COL12A1	ENST00000322507.8	collagen, type XII, alpha 1	482	1	0	1	0	0	0	0	0	0	hsa-miR-449a	-0.06	-0.33	0.73	2005, 2007, 2009, 2011	ENST00000322507	8
PAOX	ENST00000368539.4	polyamine oxidase (exo-N4-amino)	264	1	0	0	1	0	0	0	0	1	hsa-miR-34c-5p	-0.06	-0.06	< 0.1		ENST00000368539	4
UCK2	ENST00000372212.4	uridine-cytidine kinase 2	437	1	0	1	0	0	0	0	0	1	hsa-miR-34c-5p	-0.06	-0.28	0.77	2011	ENST00000372212	4
ZSCAN29	ENST00000562072.1	zinc finger and SCAN domain containing 29	32	1	1	0	0	1	0	0	1	1	hsa-miR-449b-5p	-0.06	-0.47	0.59	2009, 2011	ENST00000562072	1
TMEM255A	ENST00000309720.5	transmembrane protein 255A	113	1	1	0	0	0	0	0	0	1	hsa-miR-449b-5p	-0.06	-0.6	0.87	2007, 2009, 2011	ENST00000309720	5
USP31	ENST00000219689.7	ubiquitin specific peptidase 31	214	1	1	0	0	2	0	1	1	0	hsa-miR-34c-5p	-0.06	-0.32	0.77	2007, 2009, 2011	ENST00000219689	7
DGKI	ENST00000453654.2	diacylglycerol kinase, iota	16	1	1	0	0	0	0	0	0	1	hsa-miR-34c-5p	-0.06	-0.18	0.82	2009, 2011	ENST00000453654	2
WAC	ENST00000375664.4	WW domain containing adaptor with coiled-coil	322	1	1	0	0	1	0	0	1	0	hsa-miR-34c-5p	-0.05	-0.42	0.81		ENST00000375664	4
IPO11	ENST00000409534.1	importin 11	202	1	0	1	0	0	0	0	0	0	hsa-miR-449a	-0.05	-0.25	0.55		ENST00000409534	1
PDE3A	ENST00000359062.3	phosphodiesterase 3A, cGMP-inhibited	1182	1	0	0	1	0	0	0	0	1	hsa-miR-34c-5p	-0.05	-0.18	0.72		ENST00000359062	3
MFSD6	ENST00000392328.1	major facilitator superfamily domain containing 6	47	1	0	1	0	1	0	0	1	0	hsa-miR-34c-5p	-0.05	-0.31	0.61		ENST00000392328	1
THAP1	ENST00000345117.2	THAP domain containing, apoptosis associated protein 1	196	1	1	0	0	0	0	0	0	1	hsa-miR-34c-5p	-0.05	-0.5	0.44		ENST00000345117	2
MSL2	ENST00000309993.2	male-specific lethal 2 homolog (Drosophila)	175	1	1	0	0	0	0	0	0	0	hsa-miR-34c-5p	-0.05	-0.41	0.88	2007, 2009, 2011	ENST00000309993	2
C9orf64	ENST00000376344.3	chromosome 9 open reading frame 64	126	1	0	0	1	2	0	0	2	1	hsa-miR-34c-5p	-0.04	-0.56	0.64		ENST00000376344	3
ZNF644	ENST00000370440.1	zinc finger protein 644	40	1	1	0	0	0	0	0	0	0	hsa-miR-449b-5p	-0.04	-0.39	0.84	2005, 2007, 2009, 2011	ENST00000370440	1
ADAT2	ENST00000606514.1	adenosine deaminase, tRNA-specific 2	303	1	0	0	1	1	0	1	0	0	hsa-miR-34c-5p	-0.04	-0.41	0.6	2009, 2011	ENST00000606514	1
GDAP1L1	ENST00000342560.5	ganglioside induced differentiation associated protein 1-like 1	28	1	0	1	0	0	0	0	0	1	hsa-miR-34a-5p	-0.04	-0.27	0.49	2005, 2007, 2011	ENST00000342560	5
CLCN3	ENST00000513761.1	chloride channel, voltage-sensitive 3	1142	1	1	0	0	1	0	0	1	0	hsa-miR-34c-5p	-0.04	-0.66	0.88		ENST00000513761	1
LOXL3	ENST00000264094.3	lysyl oxidase-like 3	235	1	1	0	0	0	0	0	0	1	hsa-miR-34c-5p	-0.03	-0.25	< 0.1	2007	ENST00000264094	3
SLC8A1	ENST00000406785.2	solute carrier family 8 (sodium/calcium exchanger), member 1	61	1	0	1	0	2	0	1	1	0	hsa-miR-449b-5p	-0.03	-0.47	0.74		ENST00000406785	2
CDS2	ENST00000460006.1	CDP-diacylglycerol synthase (phosphatidate cytidylyltransferase) 2	782	1	1	0	0	3	2	1	0	0	hsa-miR-34c-5p	-0.03	-0.52	0.14		ENST00000460006	1
SAR1A	ENST00000373242.2	SAR1 homolog A (S. cerevisiae)	253	1	1	0	0	0	0	0	0	1	hsa-miR-34c-5p	-0.03	-0.32	0.33	2007, 2009, 2011	ENST00000373242	2
HPX	ENST00000265983.3	hemopexin	307	1	1	0	0	2	1	1	0	0	hsa-miR-34c-5p	-0.03	-0.65	0.33		ENST00000265983	3
G3BP1	ENST00000394123.3	GTPase activating protein (SH3 domain) binding protein 1	688	1	0	0	1	0	0	0	0	2	hsa-miR-34c-5p	-0.03	-0.27	0.65		ENST00000394123	3
GRID1	ENST00000327946.7	glutamate receptor, ionotropic, delta 1	45	1	0	1	0	0	0	0	0	0	hsa-miR-34a-5p	-0.03	-0.29	0.73	2005, 2007, 2009, 2011	ENST00000327946	7
PITPNC1	ENST00000580974.1	phosphatidylinositol transfer protein, cytoplasmic 1	797	2	1	1	0	0	0	0	0	0	hsa-miR-449a	-0.03	-0.65	0.95		ENST00000580974	1
C14orf28	ENST00000325192.3	chromosome 14 open reading frame 28	98	1	1	0	0	0	0	0	0	0	hsa-miR-34c-5p	-0.03	-0.47	0.76	2007, 2009, 2011	ENST00000325192	3
NABP1	ENST00000410026.2	nucleic acid binding protein 1	938	1	1	0	0	2	0	1	1	2	hsa-miR-449b-5p	-0.02	-0.63	0.13		ENST00000410026	2
GFRA1	ENST00000439649.3	GDNF family receptor alpha 1	69	1	1	0	0	0	0	0	0	1	hsa-miR-34c-5p	-0.02	-0.35	0.88	2011	ENST00000439649	3
MMAB	ENST00000545712.2	methylmalonic aciduria (cobalamin deficiency) cblB type	2107	1	1	0	0	2	1	1	0	0	hsa-miR-34c-5p	-0.02	-0.7	0.33	2009, 2011	ENST00000545712	2
EMC3	ENST00000245046.2	ER membrane protein complex subunit 3	4423	1	1	0	0	0	0	0	0	0	hsa-miR-34c-5p	-0.02	-0.34	0.79		ENST00000245046	2
MON2	ENST00000546600.1	MON2 homolog (S. cerevisiae)	784	1	1	0	0	1	1	0	0	0	hsa-miR-34c-5p	-0.01	-0.42	0.61	2009, 2011	ENST00000546600	1
AIDA	ENST00000340020.6	axin interactor, dorsalization associated	48	1	1	0	0	0	0	0	0	0	hsa-miR-449b-5p	-0.01	-0.31	0.51		ENST00000340020	6
CERS4	ENST00000559336.1	ceramide synthase 4	1182	1	1	0	0	0	0	0	0	0	hsa-miR-34c-5p	-0.01	-0.35	0.3		ENST00000559336	1
HSBP1	ENST00000433866.2	heat shock factor binding protein 1	3000	1	1	0	0	0	0	0	0	0	hsa-miR-34c-5p	-0.01	-0.61	0.7	2011	ENST00000433866	2
FAM208A	ENST00000493960.2	family with sequence similarity 208, member A	60	1	1	0	0	0	0	0	0	2	hsa-miR-34c-5p	-0.01	-0.49	0.63	2011	ENST00000493960	2
TRIM13	ENST00000378182.3	tripartite motif containing 13	139	1	0	1	0	0	0	0	0	1	hsa-miR-449a	-0.01	-0.17	< 0.1		ENST00000378182	3
USP24	ENST00000294383.6	ubiquitin specific peptidase 24	306	1	0	0	1	0	0	0	0	0	hsa-miR-449b-5p	-0.01	-0.14	0.69	2009, 2011	ENST00000294383	6
GRHPR	ENST00000318158.6	glyoxylate reductase/hydroxypyruvate reductase	572	1	1	0	0	0	0	0	0	0	hsa-miR-34c-5p	-0.01	-0.2	0.25		ENST00000318158	6
ZNF423	ENST00000561648.1	zinc finger protein 423	170	1	0	1	0	0	0	0	0	0	hsa-miR-449a	-0.01	-0.19	0.77		ENST00000561648	1
AHSA2	ENST00000394457.3	AHA1, activator of heat shock 90kDa protein ATPase homolog 2 (yeast)	820	1	0	0	1	0	0	0	0	1	hsa-miR-34c-5p	0	-0.36	0.76		ENST00000394457	3
ERP44	ENST00000262455.6	endoplasmic reticulum protein 44	1530	1	0	0	1	0	0	0	0	0	hsa-miR-449b-5p	0	-0.17	0.61	2009, 2011	ENST00000262455	6
TMEM216	ENST00000334888.5	transmembrane protein 216	616	1	1	0	0	0	0	0	0	0	hsa-miR-34c-5p	0	-0.47	0.13		ENST00000334888	5
MRPL3	ENST00000264995.3	mitochondrial ribosomal protein L3	943	1	1	0	0	0	0	0	0	2	hsa-miR-34a-5p	0	-0.17	0.13		ENST00000264995	3
MRPL52	ENST00000397505.2	mitochondrial ribosomal protein L52	8059	1	0	1	0	0	0	0	0	0	hsa-miR-34a-5p	0	-0.44	0.65	2009, 2011	ENST00000397505	2
TMEM134	ENST00000393877.3	transmembrane protein 134	826	1	0	1	0	0	0	0	0	0	hsa-miR-34a-5p	0	-0.25	0.61		ENST00000393877	3
ZBTB20	ENST00000462705.1	zinc finger and BTB domain containing 20	5	2	2	0	0	1	0	1	0	2	hsa-miR-34a-5p	0	-0.39	0.98		ENST00000462705	1
GATSL2	ENST00000426327.3	GATS protein-like 2	5	2	0	1	1	1	0	1	0	0	hsa-miR-34a-5p	0	-0.34	0.87		ENST00000426327	3
CACNG2	ENST00000300105.6	calcium channel, voltage-dependent, gamma subunit 2	5	1	1	0	0	0	0	0	0	0	hsa-miR-34a-5p	0	-0.22	0.83	2011	ENST00000300105	6
RBCK1	ENST00000356286.5	RanBP-type and C3HC4-type zinc finger containing 1	2123	1	1	0	0	1	0	1	0	0	hsa-miR-34a-5p	0	-0.21	0.15		ENST00000356286	5
NEUROD2	ENST00000302584.4	neuronal differentiation 2	5	1	0	1	0	0	0	0	0	0	hsa-miR-34a-5p	0	-0.15	0.55	2007, 2011	ENST00000302584	4
RGS7BP	ENST00000334025.2	regulator of G-protein signaling 7 binding protein	5	1	0	0	1	0	0	0	0	0	hsa-miR-34c-5p	0	-0.08	0.64		ENST00000334025	2
CNTD1	ENST00000588408.1	cyclin N-terminal domain containing 1	7	1	0	1	0	0	0	0	0	0	hsa-miR-34a-5p	0	-0.13	ORF		ENST00000588408	1
KLHDC8A	ENST00000367155.3	kelch domain containing 8A	8	1	1	0	0	0	0	0	0	0	hsa-miR-34a-5p	0	-0.08	0.89		ENST00000367155	3

## Sheet: TargetScan for hsa-mir-4251
Target gene	Representative transcript	Gene name	3P-seq tags + 5	Total sites	8mer sites	7mer-m8 sites	7mer-A1 sites	6mer sites	Representative miRNA	Cumulative weighted context++ score	Total context++ score	Aggregate PCT	Representative transcript
GRIN2B	ENST00000609686.1	glutamate receptor, ionotropic, N-methyl D-aspartate 2B	5	4	0	0	4	6	hsa-miR-4251	-1.2	-1.2	N/A	ENST00000609686	1
AC145676.2	ENST00000514988.1	Uncharacterized protein	5	3	1	0	2	0	hsa-miR-4251	-0.81	-0.81	N/A	ENST00000514988	1
ANKRD46	ENST00000335659.3	ankyrin repeat domain 46	33	2	1	1	0	0	hsa-miR-4251	-0.74	-0.74	N/A	ENST00000335659	3
GABRA4	ENST00000264318.3	gamma-aminobutyric acid (GABA) A receptor, alpha 4	5	4	0	2	2	1	hsa-miR-4251	-0.72	-0.72	N/A	ENST00000264318	3
TOR2A	ENST00000458505.3	torsin family 2, member A	75	5	1	2	2	1	hsa-miR-4251	-0.7	-0.7	N/A	ENST00000458505	3
KLRG1	ENST00000356986.3	killer cell lectin-like receptor subfamily G, member 1	15	2	1	1	0	0	hsa-miR-4251	-0.68	-0.68	N/A	ENST00000356986	3
CSNK1G1	ENST00000303052.7	casein kinase 1, gamma 1	149	8	3	3	2	2	hsa-miR-4251	-0.68	-0.7	N/A	ENST00000303052	7
ZNF300	ENST00000427179.1	zinc finger protein 300	107	4	1	1	2	0	hsa-miR-4251	-0.68	-0.68	N/A	ENST00000427179	1
DPY30	ENST00000342166.5	dpy-30 homolog (C. elegans)	935	2	1	1	0	0	hsa-miR-4251	-0.63	-0.93	N/A	ENST00000342166	5
ATF3	ENST00000366983.1	activating transcription factor 3	2704	2	2	0	0	0	hsa-miR-4251	-0.63	-0.64	N/A	ENST00000366983	1
AURKAIP1	ENST00000338370.3	aurora kinase A interacting protein 1	7413	1	1	0	0	0	hsa-miR-4251	-0.63	-0.63	N/A	ENST00000338370	3
BX088651.1	ENST00000540551.1	LOC100126582 protein; Uncharacterized protein	5	3	0	0	3	2	hsa-miR-4251	-0.62	-0.62	N/A	ENST00000540551	1
DLGAP2	ENST00000421627.2	discs, large (Drosophila) homolog-associated protein 2	5	5	1	1	3	3	hsa-miR-4251	-0.59	-0.59	N/A	ENST00000421627	2
LEPROT	ENST00000371065.4	leptin receptor overlapping transcript	397	4	1	2	1	1	hsa-miR-4251	-0.58	-0.59	N/A	ENST00000371065	4
SNRPG	ENST00000454893.1	small nuclear ribonucleoprotein polypeptide G	163	1	1	0	0	0	hsa-miR-4251	-0.58	-0.6	N/A	ENST00000454893	1
SENP6	ENST00000541192.1	SUMO1/sentrin specific peptidase 6	298	4	1	1	2	2	hsa-miR-4251	-0.57	-0.75	N/A	ENST00000541192	1
SLC35A5	ENST00000492406.1	solute carrier family 35, member A5	168	3	2	0	1	1	hsa-miR-4251	-0.56	-0.56	N/A	ENST00000492406	1
HIST2H2BE	ENST00000369155.2	histone cluster 2, H2be	256	3	1	1	1	0	hsa-miR-4251	-0.56	-0.59	N/A	ENST00000369155	2
DNPH1	ENST00000393987.2	2'-deoxynucleoside 5'-phosphate N-hydrolase 1	101	1	1	0	0	0	hsa-miR-4251	-0.54	-0.55	N/A	ENST00000393987	2
TIA1	ENST00000433529.2	TIA1 cytotoxic granule-associated RNA binding protein	1370	2	2	0	0	0	hsa-miR-4251	-0.54	-0.55	N/A	ENST00000433529	2
CAMLG	ENST00000514518.1	calcium modulating ligand	458	1	1	0	0	2	hsa-miR-4251	-0.54	-0.54	N/A	ENST00000514518	1
WISP1	ENST00000517423.1	WNT1 inducible signaling pathway protein 1	5	2	1	0	1	1	hsa-miR-4251	-0.53	-0.62	N/A	ENST00000517423	1
CCL7	ENST00000394630.3	chemokine (C-C motif) ligand 7	5	1	1	0	0	1	hsa-miR-4251	-0.53	-0.53	N/A	ENST00000394630	3
TAL2	ENST00000334077.3	T-cell acute lymphocytic leukemia 2	21	3	0	0	3	0	hsa-miR-4251	-0.52	-0.73	N/A	ENST00000334077	3
TAF6	ENST00000453269.2	TAF6 RNA polymerase II, TATA box binding protein (TBP)-associated factor, 80kDa	8012	1	1	0	0	0	hsa-miR-4251	-0.52	-0.52	N/A	ENST00000453269	2
RMI2	ENST00000576027.1	RecQ mediated genome instability 2	17	2	1	0	1	0	hsa-miR-4251	-0.52	-0.52	N/A	ENST00000576027	1
APOBEC3A	ENST00000402255.1	apolipoprotein B mRNA editing enzyme, catalytic polypeptide-like 3A	5	1	1	0	0	0	hsa-miR-4251	-0.52	-0.52	N/A	ENST00000402255	1
TMEM257	ENST00000408967.2	transmembrane protein 257	5	2	1	1	0	0	hsa-miR-4251	-0.51	-0.51	N/A	ENST00000408967	2
DRAM2	ENST00000286692.4	DNA-damage regulated autophagy modulator 2	184	2	0	1	1	0	hsa-miR-4251	-0.5	-0.5	N/A	ENST00000286692	4
TNFSF15	ENST00000374045.4	tumor necrosis factor (ligand) superfamily, member 15	29	5	0	3	2	1	hsa-miR-4251	-0.5	-0.5	N/A	ENST00000374045	4
KCNJ6	ENST00000609713.1	potassium inwardly-rectifying channel, subfamily J, member 6	5	4	0	2	2	7	hsa-miR-4251	-0.5	-0.5	N/A	ENST00000609713	1
HOMER1	ENST00000508576.1	homer homolog 1 (Drosophila)	394	3	1	2	0	0	hsa-miR-4251	-0.5	-0.55	N/A	ENST00000508576	1
ZNF488	ENST00000494156.1	zinc finger protein 488	61	2	1	0	1	4	hsa-miR-4251	-0.5	-0.53	N/A	ENST00000494156	1
NDUFB11	ENST00000377811.3	NADH dehydrogenase (ubiquinone) 1 beta subcomplex, 11, 17.3kDa	705	1	1	0	0	0	hsa-miR-4251	-0.49	-0.49	N/A	ENST00000377811	3
NLRP5	ENST00000390649.3	NLR family, pyrin domain containing 5	5	2	1	0	1	0	hsa-miR-4251	-0.48	-0.48	N/A	ENST00000390649	3
POU1F1	ENST00000350375.2	POU class 1 homeobox 1	5	1	1	0	0	0	hsa-miR-4251	-0.48	-0.48	N/A	ENST00000350375	2
LRIG2	ENST00000361127.5	leucine-rich repeats and immunoglobulin-like domains 2	348	4	1	3	0	2	hsa-miR-4251	-0.48	-0.52	N/A	ENST00000361127	5
FAM150B	ENST00000403610.4	family with sequence similarity 150, member B	7	1	1	0	0	0	hsa-miR-4251	-0.47	-0.47	N/A	ENST00000403610	4
PARM1	ENST00000513238.1	prostate androgen-regulated mucin-like protein 1	161	3	2	0	1	3	hsa-miR-4251	-0.47	-0.61	N/A	ENST00000513238	1
LRRC38	ENST00000376085.3	leucine rich repeat containing 38	5	3	0	0	3	0	hsa-miR-4251	-0.46	-0.46	N/A	ENST00000376085	3
ONECUT2	ENST00000491143.2	one cut homeobox 2	847	6	2	2	2	3	hsa-miR-4251	-0.46	-0.51	N/A	ENST00000491143	2
RP11-169F17.1	ENST00000581862.1	Protein LOC400655	5	1	1	0	0	1	hsa-miR-4251	-0.46	-0.46	N/A	ENST00000581862	1
LRMP	ENST00000547044.1	lymphoid-restricted membrane protein	46	1	1	0	0	0	hsa-miR-4251	-0.45	-0.45	N/A	ENST00000547044	1
SRSF2	ENST00000392485.2	serine/arginine-rich splicing factor 2	9241	1	1	0	0	0	hsa-miR-4251	-0.45	-0.49	N/A	ENST00000392485	2
ZDHHC16	ENST00000345745.5	zinc finger, DHHC-type containing 16	82	1	1	0	0	0	hsa-miR-4251	-0.45	-0.45	N/A	ENST00000345745	5
TSPAN12	ENST00000222747.3	tetraspanin 12	554	1	1	0	0	0	hsa-miR-4251	-0.45	-0.46	N/A	ENST00000222747	3
ZNF239	ENST00000306006.6	zinc finger protein 239	125	1	1	0	0	0	hsa-miR-4251	-0.44	-0.44	N/A	ENST00000306006	6
FAM177B	ENST00000445590.2	family with sequence similarity 177, member B	5	1	1	0	0	0	hsa-miR-4251	-0.44	-0.44	N/A	ENST00000445590	2
CXCL10	ENST00000306602.1	chemokine (C-X-C motif) ligand 10	5	1	1	0	0	0	hsa-miR-4251	-0.44	-0.44	N/A	ENST00000306602	1
ZNF736	ENST00000423484.2	zinc finger protein 736	36	4*	0	1	2	1	hsa-miR-4251	-0.44	-0.83	N/A	ENST00000423484	2
VWC2	ENST00000340652.4	von Willebrand factor C domain containing 2	5	5	0	3	2	1	hsa-miR-4251	-0.44	-0.44	N/A	ENST00000340652	4
ZNF37A	ENST00000361085.5	zinc finger protein 37A	11	3	0	1	2	2	hsa-miR-4251	-0.44	-0.44	N/A	ENST00000361085	5
C19orf73	ENST00000408991.2	chromosome 19 open reading frame 73	40	1	1	0	0	0	hsa-miR-4251	-0.43	-0.43	N/A	ENST00000408991	2
C1QTNF5	ENST00000528368.1	C1q and tumor necrosis factor related protein 5	5	1	1	0	0	0	hsa-miR-4251	-0.43	-0.43	N/A	ENST00000528368	1
KLF12	ENST00000377669.2	Kruppel-like factor 12	251	8	1	3	4	2	hsa-miR-4251	-0.43	-0.49	N/A	ENST00000377669	2
FAM169B	ENST00000558256.1	family with sequence similarity 169, member B	5	2	0	2	0	2	hsa-miR-4251	-0.43	-0.43	N/A	ENST00000558256	1
VGLL2	ENST00000352536.3	vestigial like 2 (Drosophila)	5	3	0	3	0	1	hsa-miR-4251	-0.43	-0.43	N/A	ENST00000352536	3
IDH1	ENST00000345146.2	isocitrate dehydrogenase 1 (NADP+), soluble	503	1	1	0	0	0	hsa-miR-4251	-0.43	-0.43	N/A	ENST00000345146	2
FMO2	ENST00000441535.1	flavin containing monooxygenase 2 (non-functional)	5	3	1	1	1	1	hsa-miR-4251	-0.43	-0.43	N/A	ENST00000441535	1
ATP6V1G3	ENST00000309309.7	ATPase, H+ transporting, lysosomal 13kDa, V1 subunit G3	5	2	0	0	2	0	hsa-miR-4251	-0.42	-0.42	N/A	ENST00000309309	7
C1orf233	ENST00000422725.1	chromosome 1 open reading frame 233	210	2	2	0	0	0	hsa-miR-4251	-0.42	-0.42	N/A	ENST00000422725	1
TAS2R20	ENST00000538986.1	taste receptor, type 2, member 20	17	1	1	0	0	0	hsa-miR-4251	-0.42	-0.42	N/A	ENST00000538986	1
KRTAP2-3	ENST00000391418.2	keratin associated protein 2-3	387	1	1	0	0	0	hsa-miR-4251	-0.42	-0.42	N/A	ENST00000391418	2
TGIF1	ENST00000330513.5	TGFB-induced factor homeobox 1	354	2	1	0	1	1	hsa-miR-4251	-0.42	-0.58	N/A	ENST00000330513	5
ASCC1	ENST00000342444.4	activating signal cointegrator 1 complex subunit 1	293	3	0	2	1	1	hsa-miR-4251	-0.42	-0.48	N/A	ENST00000342444	4
MEA1	ENST00000244711.3	male-enhanced antigen 1	2956	1	1	0	0	0	hsa-miR-4251	-0.42	-0.42	N/A	ENST00000244711	3
TMEM154	ENST00000304385.3	transmembrane protein 154	5	5	2	1	2	2	hsa-miR-4251	-0.42	-0.42	N/A	ENST00000304385	3
TFRC	ENST00000540528.1	transferrin receptor	296	1	1	0	0	0	hsa-miR-4251	-0.42	-0.42	N/A	ENST00000540528	1
CHRFAM7A	ENST00000397827.3	CHRNA7 (cholinergic receptor, nicotinic, alpha 7, exons 5-10) and FAM7A (family with sequence similarity 7A, exons A-E) fusion	5	5	1	2	2	4	hsa-miR-4251	-0.41	-0.53	N/A	ENST00000397827	3
PSENEN	ENST00000591949.1	presenilin enhancer gamma secretase subunit	322	1	1	0	0	0	hsa-miR-4251	-0.41	-0.55	N/A	ENST00000591949	1
GNG12	ENST00000370982.3	guanine nucleotide binding protein (G protein), gamma 12	1362	3	0	3	0	0	hsa-miR-4251	-0.41	-0.42	N/A	ENST00000370982	3
ANKUB1	ENST00000446160.1	ankyrin repeat and ubiquitin domain containing 1	7	1	1	0	0	0	hsa-miR-4251	-0.41	-0.41	N/A	ENST00000446160	1
SLC2A14	ENST00000340749.5	solute carrier family 2 (facilitated glucose transporter), member 14	14	3	1	1	1	0	hsa-miR-4251	-0.41	-0.59	N/A	ENST00000340749	5
TPRKB	ENST00000272424.5	TP53RK binding protein	816	1	0	1	0	0	hsa-miR-4251	-0.4	-0.41	N/A	ENST00000272424	5
COX7C	ENST00000509578.1	cytochrome c oxidase subunit VIIc	387	1	1	0	0	0	hsa-miR-4251	-0.4	-0.4	N/A	ENST00000509578	1
JMJD8	ENST00000412368.2	jumonji domain containing 8	164	2	1	0	1	0	hsa-miR-4251	-0.4	-0.43	N/A	ENST00000412368	2
CRYZL1	ENST00000381540.3	crystallin, zeta (quinone reductase)-like 1	340	1	1	0	0	0	hsa-miR-4251	-0.4	-0.4	N/A	ENST00000381540	3
CDKL3	ENST00000521755.1	cyclin-dependent kinase-like 3	21	1	0	0	1	1	hsa-miR-4251	-0.4	-0.4	N/A	ENST00000521755	1
ATOH7	ENST00000373673.3	atonal homolog 7 (Drosophila)	11	1	1	0	0	0	hsa-miR-4251	-0.4	-0.4	N/A	ENST00000373673	3
BOD1L2	ENST00000585477.1	biorientation of chromosomes in cell division 1-like 2	5	2	1	0	1	0	hsa-miR-4251	-0.4	-0.4	N/A	ENST00000585477	1
ATG4A	ENST00000372232.3	autophagy related 4A, cysteine peptidase	73	1	1	0	0	1	hsa-miR-4251	-0.39	-0.39	N/A	ENST00000372232	3
SNAPC4	ENST00000298532.2	small nuclear RNA activating complex, polypeptide 4, 190kDa	875	1	1	0	0	0	hsa-miR-4251	-0.39	-0.39	N/A	ENST00000298532	2
ANGPTL2	ENST00000373425.3	angiopoietin-like 2	39	4	1	2	1	1	hsa-miR-4251	-0.39	-0.39	N/A	ENST00000373425	3
ZNF195	ENST00000438262.2	zinc finger protein 195	389	2	2	0	0	0	hsa-miR-4251	-0.39	-0.4	N/A	ENST00000438262	2
SLC25A16	ENST00000609923.1	solute carrier family 25 (mitochondrial carrier; Graves disease autoantigen), member 16	206	1	1	0	0	4	hsa-miR-4251	-0.39	-0.4	N/A	ENST00000609923	1
MAGEB1	ENST00000378981.3	melanoma antigen family B, 1	5	1	1	0	0	0	hsa-miR-4251	-0.39	-0.39	N/A	ENST00000378981	3
IBTK	ENST00000306270.7	inhibitor of Bruton agammaglobulinemia tyrosine kinase	40	1	1	0	0	0	hsa-miR-4251	-0.39	-0.39	N/A	ENST00000306270	7
GYPE	ENST00000358615.4	glycophorin E (MNS blood group)	5	1	1	0	0	0	hsa-miR-4251	-0.39	-0.39	N/A	ENST00000358615	4
ENTHD2	ENST00000300714.3	ENTH domain containing 2	126	3	0	0	3	3	hsa-miR-4251	-0.39	-0.39	N/A	ENST00000300714	3
TNFAIP8	ENST00000504771.2	tumor necrosis factor, alpha-induced protein 8	608	2	1	1	0	1	hsa-miR-4251	-0.38	-0.42	N/A	ENST00000504771	2
PCBP4	ENST00000471622.1	poly(rC) binding protein 4	353	3	0	2	1	0	hsa-miR-4251	-0.38	-0.38	N/A	ENST00000471622	1
LPPR1	ENST00000374874.3	Lipid phosphate phosphatase-related protein type 1	19	2	0	2	0	0	hsa-miR-4251	-0.38	-0.38	N/A	ENST00000374874	3
URM1	ENST00000372850.1	ubiquitin related modifier 1	345	2	1	1	0	1	hsa-miR-4251	-0.38	-0.39	N/A	ENST00000372850	1
DGKB	ENST00000403951.2	diacylglycerol kinase, beta 90kDa	5	2	1	1	0	1	hsa-miR-4251	-0.38	-0.38	N/A	ENST00000403951	2
TMEM106C	ENST00000429772.2	transmembrane protein 106C	27951	1	1	0	0	2	hsa-miR-4251	-0.38	-0.39	N/A	ENST00000429772	2
ZNF843	ENST00000315678.5	zinc finger protein 843	5	1	1	0	0	0	hsa-miR-4251	-0.38	-0.38	N/A	ENST00000315678	5
CC2D2A	ENST00000511544.1	coiled-coil and C2 domain containing 2A	76	2	0	0	2	0	hsa-miR-4251	-0.38	-0.38	N/A	ENST00000511544	1
ID1	ENST00000376105.3	inhibitor of DNA binding 1, dominant negative helix-loop-helix protein	7992	1	1	0	0	0	hsa-miR-4251	-0.38	-0.38	N/A	ENST00000376105	3
C16orf95	ENST00000253461.4	chromosome 16 open reading frame 95	20	1	1	0	0	0	hsa-miR-4251	-0.38	-0.38	N/A	ENST00000253461	4
C5orf64	ENST00000505642.1	chromosome 5 open reading frame 64	5	2	0	1	1	1	hsa-miR-4251	-0.38	-0.38	N/A	ENST00000505642	1
MAP6D1	ENST00000318631.3	MAP6 domain containing 1	45	2	0	0	2	1	hsa-miR-4251	-0.38	-0.38	N/A	ENST00000318631	3
CPS1	ENST00000430249.2	carbamoyl-phosphate synthase 1, mitochondrial	11682	1	1	0	0	1	hsa-miR-4251	-0.38	-0.42	N/A	ENST00000430249	2
GKN2	ENST00000481498.1	gastrokine 2	5	1	1	0	0	1	hsa-miR-4251	-0.37	-0.37	N/A	ENST00000481498	1
AC016586.1	ENST00000535853.1		5	1	1	0	0	1	hsa-miR-4251	-0.37	-0.37	N/A	ENST00000535853	1
RAB11FIP2	ENST00000355624.3	RAB11 family interacting protein 2 (class I)	449	2	1	1	0	0	hsa-miR-4251	-0.37	-0.37	N/A	ENST00000355624	3
DUSP18	ENST00000403268.1	dual specificity phosphatase 18	491	3*	1	1	0	2	hsa-miR-4251	-0.37	-0.41	N/A	ENST00000403268	1
NDUFB5	ENST00000493866.1	NADH dehydrogenase (ubiquinone) 1 beta subcomplex, 5, 16kDa	5395	1	0	1	0	3	hsa-miR-4251	-0.37	-0.39	N/A	ENST00000493866	1
TMEM232	ENST00000429839.2	transmembrane protein 232	5	1	1	0	0	0	hsa-miR-4251	-0.37	-0.37	N/A	ENST00000429839	2
RECQL5	ENST00000423245.2	RecQ protein-like 5	129	2	1	1	0	0	hsa-miR-4251	-0.37	-0.37	N/A	ENST00000423245	2
RP11-80A15.1	ENST00000555109.1	Uncharacterized protein	5	1	1	0	0	0	hsa-miR-4251	-0.37	-0.37	N/A	ENST00000555109	1
CLHC1	ENST00000406437.2	clathrin heavy chain linker domain containing 1	21	3	1	1	1	0	hsa-miR-4251	-0.36	-0.57	N/A	ENST00000406437	2
ANXA2R	ENST00000314890.3	annexin A2 receptor	5	1	0	1	0	0	hsa-miR-4251	-0.36	-0.36	N/A	ENST00000314890	3
RP11-178L8.4	ENST00000568879.1		20	1	1	0	0	0	hsa-miR-4251	-0.36	-0.36	N/A	ENST00000568879	1
CYTH3	ENST00000350796.3	cytohesin 3	248	2	1	1	0	0	hsa-miR-4251	-0.36	-0.36	N/A	ENST00000350796	3
TP53TG3D	ENST00000398664.3	TP53 target 3D	5	1	1	0	0	0	hsa-miR-4251	-0.36	-0.36	N/A	ENST00000398664	3
TP53TG3B	ENST00000341305.5	TP53 target 3B	5	1	1	0	0	0	hsa-miR-4251	-0.36	-0.36	N/A	ENST00000341305	5
TP53TG3	ENST00000398682.4	TP53 target 3	5	1	1	0	0	0	hsa-miR-4251	-0.36	-0.36	N/A	ENST00000398682	4
PPM1N	ENST00000324688.4	protein phosphatase, Mg2+/Mn2+ dependent, 1N (putative)	79	2	1	0	1	0	hsa-miR-4251	-0.36	-0.36	N/A	ENST00000324688	4
TP53TG3C	ENST00000398667.4	TP53 target 3C	5	1	1	0	0	0	hsa-miR-4251	-0.36	-0.36	N/A	ENST00000398667	4
GOT2	ENST00000245206.5	glutamic-oxaloacetic transaminase 2, mitochondrial	72	1	1	0	0	0	hsa-miR-4251	-0.36	-0.36	N/A	ENST00000245206	5
MFAP3L	ENST00000393704.3	microfibrillar-associated protein 3-like	69	3	0	2	1	0	hsa-miR-4251	-0.35	-0.37	N/A	ENST00000393704	3
SLBP	ENST00000429429.2	stem-loop binding protein	1181	1	1	0	0	0	hsa-miR-4251	-0.35	-0.35	N/A	ENST00000429429	2
C16orf91	ENST00000442039.2	chromosome 16 open reading frame 91	147	1	1	0	0	1	hsa-miR-4251	-0.35	-0.35	N/A	ENST00000442039	2
NRAS	ENST00000369535.4	neuroblastoma RAS viral (v-ras) oncogene homolog	551	1	1	0	0	2	hsa-miR-4251	-0.35	-0.37	N/A	ENST00000369535	4
AFF2	ENST00000370460.2	AF4/FMR2 family, member 2	8	3	1	1	1	2	hsa-miR-4251	-0.35	-0.46	N/A	ENST00000370460	2
RP11-113D6.6	ENST00000527671.1	Uncharacterized protein	5	1	1	0	0	0	hsa-miR-4251	-0.35	-0.35	N/A	ENST00000527671	1
NEU3	ENST00000532963.1	sialidase 3 (membrane sialidase)	243	3	0	1	2	2	hsa-miR-4251	-0.35	-0.36	N/A	ENST00000532963	1
KIAA1551	ENST00000312561.4	KIAA1551	15	1	1	0	0	6	hsa-miR-4251	-0.35	-0.47	N/A	ENST00000312561	4
OTUD1	ENST00000376495.3	OTU domain containing 1	710	1	1	0	0	1	hsa-miR-4251	-0.35	-0.35	N/A	ENST00000376495	3
PGM2L1	ENST00000298198.4	phosphoglucomutase 2-like 1	183	3	1	2	0	1	hsa-miR-4251	-0.35	-0.35	N/A	ENST00000298198	4
AP001652.1	ENST00000454512.1	Uncharacterized protein; cDNA FLJ60524	5	1	1	0	0	0	hsa-miR-4251	-0.34	-0.34	N/A	ENST00000454512	1
KRT35	ENST00000246639.2	keratin 35	5	2	1	1	0	0	hsa-miR-4251	-0.34	-0.34	N/A	ENST00000246639	2
NOP16	ENST00000389158.5	NOP16 nucleolar protein	2034	1	1	0	0	0	hsa-miR-4251	-0.34	-0.34	N/A	ENST00000389158	5
POTEJ	ENST00000409602.1	POTE ankyrin domain family, member J	5	1	1	0	0	0	hsa-miR-4251	-0.34	-0.34	N/A	ENST00000409602	1
E2F6	ENST00000362009.4	E2F transcription factor 6	70	2	1	1	0	0	hsa-miR-4251	-0.34	-0.34	N/A	ENST00000362009	4
MARCH5	ENST00000358935.2	membrane-associated ring finger (C3HC4) 5	881	2	1	0	1	0	hsa-miR-4251	-0.34	-0.54	N/A	ENST00000358935	2
EDA2R	ENST00000374719.3	ectodysplasin A2 receptor	64	2	1	0	1	0	hsa-miR-4251	-0.34	-0.34	N/A	ENST00000374719	3
LAMTOR3	ENST00000499666.2	late endosomal/lysosomal adaptor, MAPK and MTOR activator 3	67	1	1	0	0	1	hsa-miR-4251	-0.34	-0.41	N/A	ENST00000499666	2
THPO	ENST00000421442.2	thrombopoietin	208	3	1	1	1	1	hsa-miR-4251	-0.34	-0.54	N/A	ENST00000421442	2
RPP14	ENST00000445193.3	ribonuclease P/MRP 14kDa subunit	1612	3	1	2	0	2	hsa-miR-4251	-0.34	-0.44	N/A	ENST00000445193	3
LHFPL1	ENST00000371968.3	lipoma HMGIC fusion partner-like 1	5	1	1	0	0	0	hsa-miR-4251	-0.34	-0.34	N/A	ENST00000371968	3
DST	ENST00000312431.6	dystonin	439	2	0	1	1	3	hsa-miR-4251	-0.33	-0.33	N/A	ENST00000312431	6
ARL13B	ENST00000535334.1	ADP-ribosylation factor-like 13B	23	2	2	0	0	1	hsa-miR-4251	-0.33	-0.33	N/A	ENST00000535334	1
RTP1	ENST00000312295.4	receptor (chemosensory) transporter protein 1	5	2	1	1	0	0	hsa-miR-4251	-0.33	-0.33	N/A	ENST00000312295	4
CHIC1	ENST00000373504.6	cysteine-rich hydrophobic domain 1	16	3	1	0	2	2	hsa-miR-4251	-0.33	-0.6	N/A	ENST00000373504	6
C2orf44	ENST00000406895.3	chromosome 2 open reading frame 44	104	2	1	1	0	1	hsa-miR-4251	-0.33	-0.33	N/A	ENST00000406895	3
MCM3AP	ENST00000397708.1	minichromosome maintenance complex component 3 associated protein	240	2	2	0	0	1	hsa-miR-4251	-0.33	-0.38	N/A	ENST00000397708	1
TECRL	ENST00000381210.3	trans-2,3-enoyl-CoA reductase-like	5	1	1	0	0	0	hsa-miR-4251	-0.33	-0.33	N/A	ENST00000381210	3
PXMP4	ENST00000344022.3	peroxisomal membrane protein 4, 24kDa	158	4	0	0	4	0	hsa-miR-4251	-0.33	-0.75	N/A	ENST00000344022	3
FAM120AOS	ENST00000423591.1	family with sequence similarity 120A opposite strand	258	3	1	2	0	2	hsa-miR-4251	-0.33	-0.47	N/A	ENST00000423591	1
PER1	ENST00000317276.4	period circadian clock 1	1210	2	1	1	0	1	hsa-miR-4251	-0.33	-0.36	N/A	ENST00000317276	4
AMER2	ENST00000357816.2	APC membrane recruitment protein 2	7	4	1	0	3	1	hsa-miR-4251	-0.33	-0.45	N/A	ENST00000357816	2
KCNJ5	ENST00000529694.1	potassium inwardly-rectifying channel, subfamily J, member 5	12	3	0	0	3	2	hsa-miR-4251	-0.33	-0.33	N/A	ENST00000529694	1
CLPTM1L	ENST00000320895.5	CLPTM1-like	14627	1	1	0	0	0	hsa-miR-4251	-0.33	-0.33	N/A	ENST00000320895	5
FYN	ENST00000368682.3	FYN oncogene related to SRC, FGR, YES	2659	1	1	0	0	0	hsa-miR-4251	-0.33	-0.33	N/A	ENST00000368682	3
GATA4	ENST00000335135.4	GATA binding protein 4	5	2	1	1	0	0	hsa-miR-4251	-0.33	-0.33	N/A	ENST00000335135	4
BACH2	ENST00000257749.4	BTB and CNC homology 1, basic leucine zipper transcription factor 2	74	3	0	2	1	1	hsa-miR-4251	-0.33	-0.34	N/A	ENST00000257749	4
ACSS3	ENST00000548058.1	acyl-CoA synthetase short-chain family member 3	306	1	1	0	0	2	hsa-miR-4251	-0.33	-0.37	N/A	ENST00000548058	1
NDUFB6	ENST00000379847.3	NADH dehydrogenase (ubiquinone) 1 beta subcomplex, 6, 17kDa	6263	1	0	0	1	0	hsa-miR-4251	-0.33	-0.33	N/A	ENST00000379847	3
OR4F17	ENST00000585993.1	olfactory receptor, family 4, subfamily F, member 17	5	1	0	0	1	0	hsa-miR-4251	-0.33	-0.33	N/A	ENST00000585993	1
OR4F4	ENST00000326183.3	olfactory receptor, family 4, subfamily F, member 4	5	1	0	0	1	0	hsa-miR-4251	-0.33	-0.33	N/A	ENST00000326183	3
MED1	ENST00000300651.6	mediator complex subunit 1	87	5	1	2	2	0	hsa-miR-4251	-0.33	-0.4	N/A	ENST00000300651	6
GNG2	ENST00000556752.1	guanine nucleotide binding protein (G protein), gamma 2	199	2	2	0	0	1	hsa-miR-4251	-0.33	-0.5	N/A	ENST00000556752	1
LAMTOR1	ENST00000538404.1	late endosomal/lysosomal adaptor, MAPK and MTOR activator 1	1317	1	1	0	0	1	hsa-miR-4251	-0.33	-0.33	N/A	ENST00000538404	1
CR769776.1	ENST00000414341.2	LOC441426 protein; Uncharacterized protein	5	2	0	0	2	1	hsa-miR-4251	-0.33	-0.33	N/A	ENST00000414341	2
BRMS1	ENST00000359957.3	breast cancer metastasis suppressor 1	2647	2	1	1	0	0	hsa-miR-4251	-0.32	-0.32	N/A	ENST00000359957	3
ABL2	ENST00000502732.1	c-abl oncogene 2, non-receptor tyrosine kinase	892	4	1	0	3	1	hsa-miR-4251	-0.32	-0.34	N/A	ENST00000502732	1
DACT1	ENST00000395153.3	dishevelled-binding antagonist of beta-catenin 1	248	2	2	0	0	0	hsa-miR-4251	-0.32	-0.32	N/A	ENST00000395153	3
KBTBD4	ENST00000526005.1	kelch repeat and BTB (POZ) domain containing 4	7	1	1	0	0	0	hsa-miR-4251	-0.32	-0.32	N/A	ENST00000526005	1
ZNF788	ENST00000430298.2	zinc finger family member 788	16	1	1	0	0	0	hsa-miR-4251	-0.32	-0.32	N/A	ENST00000430298	2
MXD4	ENST00000337190.2	MAX dimerization protein 4	1173	1	1	0	0	2	hsa-miR-4251	-0.32	-0.32	N/A	ENST00000337190	2
CHST10	ENST00000264249.3	carbohydrate sulfotransferase 10	33	1	1	0	0	1	hsa-miR-4251	-0.32	-0.32	N/A	ENST00000264249	3
ZCWPW2	ENST00000383768.2	zinc finger, CW type with PWWP domain 2	10	1	1	0	0	0	hsa-miR-4251	-0.32	-0.32	N/A	ENST00000383768	2
ZNF396	ENST00000589332.1	zinc finger protein 396	5	1	1	0	0	1	hsa-miR-4251	-0.32	-0.32	N/A	ENST00000589332	1
KIAA2022	ENST00000055682.6	KIAA2022	5	3	0	0	3	2	hsa-miR-4251	-0.32	-0.32	N/A	ENST00000055682	6
IGFL2	ENST00000377693.4	IGF-like family member 2	13	1	0	0	1	0	hsa-miR-4251	-0.32	-0.32	N/A	ENST00000377693	4
EPRS	ENST00000366923.3	glutamyl-prolyl-tRNA synthetase	1222	1	1	0	0	0	hsa-miR-4251	-0.32	-0.32	N/A	ENST00000366923	3
ETS2	ENST00000360214.3	v-ets avian erythroblastosis virus E26 oncogene homolog 2	3965	1	1	0	0	1	hsa-miR-4251	-0.32	-0.34	N/A	ENST00000360214	3
AL353791.1	ENST00000426179.1		5	1	1	0	0	1	hsa-miR-4251	-0.32	-0.32	N/A	ENST00000426179	1
SPRYD4	ENST00000338146.5	SPRY domain containing 4	1999	1	1	0	0	0	hsa-miR-4251	-0.32	-0.32	N/A	ENST00000338146	5
OSBPL1A	ENST00000319481.3	oxysterol binding protein-like 1A	539	1	1	0	0	0	hsa-miR-4251	-0.32	-0.32	N/A	ENST00000319481	3
ITGBL1	ENST00000545560.2	integrin, beta-like 1 (with EGF-like repeat domains)	106	1	1	0	0	1	hsa-miR-4251	-0.32	-0.32	N/A	ENST00000545560	2
ADAM30	ENST00000369400.1	ADAM metallopeptidase domain 30	5	1	1	0	0	0	hsa-miR-4251	-0.32	-0.32	N/A	ENST00000369400	1
TOP2B	ENST00000542520.1	topoisomerase (DNA) II beta 180kDa	28	1	0	0	1	0	hsa-miR-4251	-0.32	-0.32	N/A	ENST00000542520	1
SLC35C2	ENST00000372227.1	solute carrier family 35 (GDP-fucose transporter), member C2	910	2	1	0	1	2	hsa-miR-4251	-0.32	-0.41	N/A	ENST00000372227	1
GPR139	ENST00000570682.1	G protein-coupled receptor 139	5	1	1	0	0	0	hsa-miR-4251	-0.32	-0.32	N/A	ENST00000570682	1
DCAF12	ENST00000361264.4	DDB1 and CUL4 associated factor 12	2075	2	0	1	1	0	hsa-miR-4251	-0.31	-0.32	N/A	ENST00000361264	4
FABP7	ENST00000356535.4	fatty acid binding protein 7, brain	5	2	0	1	1	0	hsa-miR-4251	-0.31	-0.31	N/A	ENST00000356535	4
FCGR1A	ENST00000369168.4	Fc fragment of IgG, high affinity Ia, receptor (CD64)	5	1	1	0	0	0	hsa-miR-4251	-0.31	-0.31	N/A	ENST00000369168	4
SCP2	ENST00000488965.1	sterol carrier protein 2	3640	2	0	2	0	3	hsa-miR-4251	-0.31	-0.32	N/A	ENST00000488965	1
ZNF780A	ENST00000450241.2	zinc finger protein 780A	44	3	1	2	0	2	hsa-miR-4251	-0.31	-0.37	N/A	ENST00000450241	2
SLC8A2	ENST00000236877.6	solute carrier family 8 (sodium/calcium exchanger), member 2	5	1	1	0	0	1	hsa-miR-4251	-0.31	-0.31	N/A	ENST00000236877	6
NKX3-1	ENST00000380871.4	NK3 homeobox 1	240	2	1	0	1	1	hsa-miR-4251	-0.31	-0.31	N/A	ENST00000380871	4
EPB41L4A	ENST00000261486.5	erythrocyte membrane protein band 4.1 like 4A	103	4	0	3	1	3	hsa-miR-4251	-0.31	-0.35	N/A	ENST00000261486	5
NAALAD2	ENST00000534061.1	N-acetylated alpha-linked acidic dipeptidase 2	5	1	1	0	0	1	hsa-miR-4251	-0.31	-0.37	N/A	ENST00000534061	1
GLYATL2	ENST00000287275.1	glycine-N-acyltransferase-like 2	23	1	0	0	1	0	hsa-miR-4251	-0.31	-0.31	N/A	ENST00000287275	1
CCDC41	ENST00000397809.5	coiled-coil domain containing 41	76	1	1	0	0	0	hsa-miR-4251	-0.31	-0.31	N/A	ENST00000397809	5
LYRM1	ENST00000396052.2	LYR motif containing 1	405	2	0	1	1	0	hsa-miR-4251	-0.31	-0.31	N/A	ENST00000396052	2
TCF7	ENST00000518915.1	transcription factor 7 (T-cell specific, HMG-box)	883	2	1	0	1	3	hsa-miR-4251	-0.31	-0.31	N/A	ENST00000518915	1
TXNDC11	ENST00000283033.5	thioredoxin domain containing 11	135	1	0	1	0	0	hsa-miR-4251	-0.31	-0.31	N/A	ENST00000283033	5
A2M	ENST00000318602.7	alpha-2-macroglobulin	3121	1	1	0	0	0	hsa-miR-4251	-0.31	-0.31	N/A	ENST00000318602	7
DGKG	ENST00000265022.3	diacylglycerol kinase, gamma 90kDa	5	4	1	0	3	1	hsa-miR-4251	-0.31	-0.31	N/A	ENST00000265022	3
ATP8B3	ENST00000526092.2	ATPase, aminophospholipid transporter, class I, type 8B, member 3	110	1	1	0	0	0	hsa-miR-4251	-0.31	-0.31	N/A	ENST00000526092	2
KLF14	ENST00000310992.4	Kruppel-like factor 14	8	1	1	0	0	0	hsa-miR-4251	-0.3	-0.3	N/A	ENST00000310992	4
PRPF38B	ENST00000370025.4	pre-mRNA processing factor 38B	724	1	1	0	0	0	hsa-miR-4251	-0.3	-0.32	N/A	ENST00000370025	4
CHCHD4	ENST00000295767.5	coiled-coil-helix-coiled-coil-helix domain containing 4	8	1	1	0	0	2	hsa-miR-4251	-0.3	-0.33	N/A	ENST00000295767	5
TCAIM	ENST00000342649.4	T cell activation inhibitor, mitochondrial	844	1	1	0	0	0	hsa-miR-4251	-0.3	-0.3	N/A	ENST00000342649	4
OR5B2	ENST00000302581.2	olfactory receptor, family 5, subfamily B, member 2	5	1	0	0	1	0	hsa-miR-4251	-0.3	-0.3	N/A	ENST00000302581	2
BCAS1	ENST00000371440.3	breast carcinoma amplified sequence 1	0	4	2	1	1	2	hsa-miR-4251	-0.3	-0.3	N/A	ENST00000371440	3
BTK	ENST00000372880.1	Bruton agammaglobulinemia tyrosine kinase	5	1	1	0	0	0	hsa-miR-4251	-0.3	-0.3	N/A	ENST00000372880	1
TRIM5	ENST00000396847.3	tripartite motif containing 5	435	3	0	1	2	1	hsa-miR-4251	-0.3	-0.5	N/A	ENST00000396847	3
NBPF24	ENST00000369226.3	neuroblastoma breakpoint family, member 24	5	1	1	0	0	0	hsa-miR-4251	-0.3	-0.3	N/A	ENST00000369226	3
DEDD2	ENST00000336034.4	death effector domain containing 2	32	1	0	0	1	1	hsa-miR-4251	-0.3	-0.3	N/A	ENST00000336034	4
ZNF286B	ENST00000285274.5	zinc finger protein 286B	5	1	1	0	0	4	hsa-miR-4251	-0.3	-0.3	N/A	ENST00000285274	5
ASAP1	ENST00000357668.1	ArfGAP with SH3 domain, ankyrin repeat and PH domain 1	185	2	0	1	1	1	hsa-miR-4251	-0.3	-0.4	N/A	ENST00000357668	1
KRTAP1-5	ENST00000361883.5	keratin associated protein 1-5	67	1	1	0	0	0	hsa-miR-4251	-0.3	-0.3	N/A	ENST00000361883	5
SLC4A8	ENST00000453097.2	solute carrier family 4, sodium bicarbonate cotransporter, member 8	17	5	0	1	4	2	hsa-miR-4251	-0.3	-0.4	N/A	ENST00000453097	2
POLR1D	ENST00000399697.3	polymerase (RNA) I polypeptide D, 16kDa	2372	1	1	0	0	0	hsa-miR-4251	-0.3	-0.46	N/A	ENST00000399697	3
AP000322.53	ENST00000450895.1		5	1	1	0	0	0	hsa-miR-4251	-0.3	-0.3	N/A	ENST00000450895	1
MFRP	ENST00000555262.1	membrane frizzled-related protein	5	1	1	0	0	0	hsa-miR-4251	-0.3	-0.3	N/A	ENST00000555262	1
CARD8	ENST00000520753.1	caspase recruitment domain family, member 8	159	5	0	5	0	2	hsa-miR-4251	-0.29	-0.41	N/A	ENST00000520753	1
KRTAP19-3	ENST00000334063.4	keratin associated protein 19-3	5	1	0	0	1	0	hsa-miR-4251	-0.29	-0.29	N/A	ENST00000334063	4
TACR1	ENST00000305249.5	tachykinin receptor 1	5	3	0	1	2	1	hsa-miR-4251	-0.29	-0.29	N/A	ENST00000305249	5
NR4A2	ENST00000409108.2	nuclear receptor subfamily 4, group A, member 2	1631	1	0	1	0	1	hsa-miR-4251	-0.29	-0.29	N/A	ENST00000409108	2
KRTAP13-1	ENST00000355459.2	keratin associated protein 13-1	5	1	0	1	0	0	hsa-miR-4251	-0.29	-0.29	N/A	ENST00000355459	2
BRI3BP	ENST00000341446.8	BRI3 binding protein	820	2	0	0	2	1	hsa-miR-4251	-0.29	-0.32	N/A	ENST00000341446	8
C10orf11	ENST00000496424.2	chromosome 10 open reading frame 11	5	3	0	2	1	0	hsa-miR-4251	-0.29	-0.29	N/A	ENST00000496424	2
HES5	ENST00000378453.3	hairy and enhancer of split 5 (Drosophila)	5	1	1	0	0	1	hsa-miR-4251	-0.29	-0.29	N/A	ENST00000378453	3
JTB	ENST00000271843.4	jumping translocation breakpoint	872	1	0	0	1	0	hsa-miR-4251	-0.29	-0.29	N/A	ENST00000271843	4
PSTK	ENST00000405485.1	phosphoseryl-tRNA kinase	530	2	1	0	1	0	hsa-miR-4251	-0.29	-0.29	N/A	ENST00000405485	1
C15orf54	ENST00000318578.3	chromosome 15 open reading frame 54	5	2	1	1	0	1	hsa-miR-4251	-0.29	-0.29	N/A	ENST00000318578	3
LCMT2	ENST00000567039.1	leucine carboxyl methyltransferase 2	274	2	0	1	1	0	hsa-miR-4251	-0.29	-0.29	N/A	ENST00000567039	1
SLC10A7	ENST00000264986.3	solute carrier family 10, member 7	77	2	0	2	0	0	hsa-miR-4251	-0.29	-0.38	N/A	ENST00000264986	3
NMU	ENST00000511469.1	neuromedin U	7	1	0	1	0	0	hsa-miR-4251	-0.29	-0.29	N/A	ENST00000511469	1
ADIPOR2	ENST00000357103.4	adiponectin receptor 2	138	3	0	3	0	1	hsa-miR-4251	-0.29	-0.32	N/A	ENST00000357103	4
CTSC	ENST00000227266.5	cathepsin C	592	1	0	0	1	0	hsa-miR-4251	-0.29	-0.29	N/A	ENST00000227266	5
EPSTI1	ENST00000313624.7	epithelial stromal interaction 1 (breast)	11	2	2	0	0	1	hsa-miR-4251	-0.29	-0.29	N/A	ENST00000313624	7
TMEM178B	ENST00000565468.1	transmembrane protein 178B	129	4	1	2	1	4	hsa-miR-4251	-0.29	-0.29	N/A	ENST00000565468	1
PRELID2	ENST00000334744.4	PRELI domain containing 2	63	4	3	1	0	1	hsa-miR-4251	-0.29	-0.4	N/A	ENST00000334744	4
RASSF3	ENST00000542104.1	Ras association (RalGDS/AF-6) domain family member 3	461	2	2	0	0	0	hsa-miR-4251	-0.29	-0.3	N/A	ENST00000542104	1
FBXL5	ENST00000341285.3	F-box and leucine-rich repeat protein 5	487	1	1	0	0	0	hsa-miR-4251	-0.28	-0.28	N/A	ENST00000341285	3
WAS	ENST00000376701.4	Wiskott-Aldrich syndrome	8	1	0	1	0	0	hsa-miR-4251	-0.28	-0.28	N/A	ENST00000376701	4
LRRC7	ENST00000310961.5	leucine rich repeat containing 7	18	2	1	0	1	0	hsa-miR-4251	-0.28	-0.28	N/A	ENST00000310961	5
CBFA2T2	ENST00000375279.2	core-binding factor, runt domain, alpha subunit 2; translocated to, 2	107	2	0	0	2	0	hsa-miR-4251	-0.28	-0.32	N/A	ENST00000375279	2
SLC22A16	ENST00000439654.1	solute carrier family 22 (organic cation/carnitine transporter), member 16	0	1	0	1	0	0	hsa-miR-4251	-0.28	-0.28	N/A	ENST00000439654	1
CTNNB1	ENST00000349496.5	catenin (cadherin-associated protein), beta 1, 88kDa	7257	2	1	0	1	0	hsa-miR-4251	-0.28	-0.28	N/A	ENST00000349496	5
CDX4	ENST00000373514.2	caudal type homeobox 4	5	1	0	0	1	0	hsa-miR-4251	-0.28	-0.28	N/A	ENST00000373514	2
SLC22A18AS	ENST00000533594.1	solute carrier family 22 (organic cation transporter), member 18 antisense	5	1	0	0	1	1	hsa-miR-4251	-0.28	-0.28	N/A	ENST00000533594	1
PTMS	ENST00000389462.4	parathymosin	3140	1	1	0	0	0	hsa-miR-4251	-0.28	-0.28	N/A	ENST00000389462	4
REEP1	ENST00000165698.5	receptor accessory protein 1	49	2	1	0	1	0	hsa-miR-4251	-0.28	-0.28	N/A	ENST00000165698	5
CATSPER2	ENST00000396879.1	cation channel, sperm associated 2	5	2	1	1	0	0	hsa-miR-4251	-0.28	-0.28	N/A	ENST00000396879	1
TRIM66	ENST00000299550.6	tripartite motif containing 66	33	2	2	0	0	4	hsa-miR-4251	-0.28	-0.34	N/A	ENST00000299550	6
TMEM170B	ENST00000379426.1	transmembrane protein 170B	489	2	0	1	1	5	hsa-miR-4251	-0.28	-0.37	N/A	ENST00000379426	1
AC068987.1	ENST00000599343.1	HCG1997999; cDNA FLJ33996 fis, clone DFNES2008881	44	1	1	0	0	1	hsa-miR-4251	-0.28	-0.28	N/A	ENST00000599343	1
RAB8B	ENST00000321437.4	RAB8B, member RAS oncogene family	45	1	1	0	0	1	hsa-miR-4251	-0.28	-0.43	N/A	ENST00000321437	4
WFDC6	ENST00000600168.1	WAP four-disulfide core domain 6	5	1	0	1	0	0	hsa-miR-4251	-0.28	-0.28	N/A	ENST00000600168	1
RFC3	ENST00000380071.3	replication factor C (activator 1) 3, 38kDa	150	1	0	1	0	0	hsa-miR-4251	-0.28	-0.28	N/A	ENST00000380071	3
TNFSF4	ENST00000367718.1	tumor necrosis factor (ligand) superfamily, member 4	85	2	0	0	2	3	hsa-miR-4251	-0.28	-0.46	N/A	ENST00000367718	1
KCND2	ENST00000331113.4	potassium voltage-gated channel, Shal-related subfamily, member 2	5	2	0	0	2	1	hsa-miR-4251	-0.28	-0.28	N/A	ENST00000331113	4
TTF1	ENST00000334270.2	transcription termination factor, RNA polymerase I	281	1	0	1	0	0	hsa-miR-4251	-0.28	-0.28	N/A	ENST00000334270	2
CDK20	ENST00000375871.4	cyclin-dependent kinase 20	25	1	1	0	0	0	hsa-miR-4251	-0.28	-0.28	N/A	ENST00000375871	4
SCML2	ENST00000398048.3	sex comb on midleg-like 2 (Drosophila)	7	2	1	1	0	1	hsa-miR-4251	-0.28	-0.43	N/A	ENST00000398048	3
MTA2	ENST00000278823.2	metastasis associated 1 family, member 2	1168	1	1	0	0	0	hsa-miR-4251	-0.28	-0.28	N/A	ENST00000278823	2
C9orf135	ENST00000527647.1	chromosome 9 open reading frame 135	5	1	0	1	0	0	hsa-miR-4251	-0.28	-0.28	N/A	ENST00000527647	1
ERC1	ENST00000355446.5	ELKS/RAB6-interacting/CAST family member 1	159	2	0	1	1	4	hsa-miR-4251	-0.28	-0.28	N/A	ENST00000355446	5
ZNF143	ENST00000396602.2	zinc finger protein 143	380	1	1	0	0	0	hsa-miR-4251	-0.28	-0.28	N/A	ENST00000396602	2
CKM	ENST00000221476.3	creatine kinase, muscle	5	1	1	0	0	0	hsa-miR-4251	-0.27	-0.27	N/A	ENST00000221476	3
EHD3	ENST00000322054.5	EH-domain containing 3	206	3	2	1	0	1	hsa-miR-4251	-0.27	-0.36	N/A	ENST00000322054	5
ZDHHC17	ENST00000426126.2	zinc finger, DHHC-type containing 17	117	3	0	3	0	0	hsa-miR-4251	-0.27	-0.34	N/A	ENST00000426126	2
MRPL35	ENST00000337109.4	mitochondrial ribosomal protein L35	860	1	0	1	0	2	hsa-miR-4251	-0.27	-0.28	N/A	ENST00000337109	4
FAM132B	ENST00000546354.1	family with sequence similarity 132, member B	722	2	0	2	0	1	hsa-miR-4251	-0.27	-0.27	N/A	ENST00000546354	1
CTD-2162K18.4	ENST00000590750.1	Uncharacterized protein	51	2	0	0	2	1	hsa-miR-4251	-0.27	-0.32	N/A	ENST00000590750	1
EPB41L2	ENST00000531410.1	erythrocyte membrane protein band 4.1-like 2	353	1	0	1	0	0	hsa-miR-4251	-0.27	-0.28	N/A	ENST00000531410	1
YPEL2	ENST00000312655.4	yippee-like 2 (Drosophila)	62	2	1	1	0	1	hsa-miR-4251	-0.27	-0.27	N/A	ENST00000312655	4
WDR96	ENST00000369720.1	WD repeat domain 96	10	1	1	0	0	0	hsa-miR-4251	-0.27	-0.27	N/A	ENST00000369720	1
RP11-706O15.1	ENST00000425492.2	HCG1981372, isoform CRA_c; Uncharacterized protein	142	2	1	0	1	0	hsa-miR-4251	-0.27	-0.54	N/A	ENST00000425492	2
GRIA4	ENST00000527669.1	glutamate receptor, ionotropic, AMPA 4	7	1	0	1	0	0	hsa-miR-4251	-0.27	-0.27	N/A	ENST00000527669	1
CD3G	ENST00000532917.1	CD3g molecule, gamma (CD3-TCR complex)	9	1	1	0	0	1	hsa-miR-4251	-0.27	-0.27	N/A	ENST00000532917	1
SPATA16	ENST00000351008.3	spermatogenesis associated 16	5	1	0	1	0	0	hsa-miR-4251	-0.27	-0.27	N/A	ENST00000351008	3
CTB-186H2.3	ENST00000591669.1	Uncharacterized protein	5	2	0	1	1	4	hsa-miR-4251	-0.27	-0.27	N/A	ENST00000591669	1
SSR2	ENST00000529008.1	signal sequence receptor, beta (translocon-associated protein beta)	1344	1	0	0	1	2	hsa-miR-4251	-0.27	-0.27	N/A	ENST00000529008	1
RALGPS2	ENST00000367635.3	Ral GEF with PH domain and SH3 binding motif 2	201	2	0	0	2	1	hsa-miR-4251	-0.27	-0.32	N/A	ENST00000367635	3
MAB21L2	ENST00000317605.4	mab-21-like 2 (C. elegans)	63	2	0	1	1	0	hsa-miR-4251	-0.27	-0.27	N/A	ENST00000317605	4
SH3BGR	ENST00000380637.3	SH3 domain binding glutamic acid-rich protein	5	1	0	0	1	0	hsa-miR-4251	-0.27	-0.27	N/A	ENST00000380637	3
SUMF1	ENST00000272902.5	sulfatase modifying factor 1	1341	1	1	0	0	0	hsa-miR-4251	-0.27	-0.27	N/A	ENST00000272902	5
ANXA4	ENST00000394295.4	annexin A4	2119	1	0	0	1	0	hsa-miR-4251	-0.27	-0.27	N/A	ENST00000394295	4
CYP2U1	ENST00000332884.6	cytochrome P450, family 2, subfamily U, polypeptide 1	202	2	1	1	0	2	hsa-miR-4251	-0.27	-0.28	N/A	ENST00000332884	6
CABP1	ENST00000453000.1	calcium binding protein 1	13	1	0	0	1	0	hsa-miR-4251	-0.27	-0.27	N/A	ENST00000453000	1
STXBP4	ENST00000376352.2	syntaxin binding protein 4	62	2	0	0	2	0	hsa-miR-4251	-0.27	-0.35	N/A	ENST00000376352	2
SCN3B	ENST00000392770.2	sodium channel, voltage-gated, type III, beta subunit	10	1	0	0	1	2	hsa-miR-4251	-0.27	-0.27	N/A	ENST00000392770	2
CHCHD5	ENST00000409719.1	coiled-coil-helix-coiled-coil-helix domain containing 5	1577	3	0	1	2	0	hsa-miR-4251	-0.27	-0.27	N/A	ENST00000409719	1
RRAS2	ENST00000537760.1	related RAS viral (r-ras) oncogene homolog 2	57	1	0	0	1	0	hsa-miR-4251	-0.27	-0.27	N/A	ENST00000537760	1
TXNIP	ENST00000369317.4	thioredoxin interacting protein	11	1	1	0	0	1	hsa-miR-4251	-0.27	-0.27	N/A	ENST00000369317	4
KLHDC8A	ENST00000367155.3	kelch domain containing 8A	8	2	0	1	1	2	hsa-miR-4251	-0.27	-0.27	N/A	ENST00000367155	3
TMEM216	ENST00000334888.5	transmembrane protein 216	616	2	1	1	0	1	hsa-miR-4251	-0.26	-0.34	N/A	ENST00000334888	5
KCNJ15	ENST00000328656.4	potassium inwardly-rectifying channel, subfamily J, member 15	5	1	1	0	0	3	hsa-miR-4251	-0.26	-0.26	N/A	ENST00000328656	4
CYP4Z1	ENST00000334194.3	cytochrome P450, family 4, subfamily Z, polypeptide 1	5	1	0	1	0	0	hsa-miR-4251	-0.26	-0.26	N/A	ENST00000334194	3
ZCCHC24	ENST00000372336.3	zinc finger, CCHC domain containing 24	359	1	0	0	1	1	hsa-miR-4251	-0.26	-0.26	N/A	ENST00000372336	3
PIPOX	ENST00000323372.4	pipecolic acid oxidase	30	2	0	0	2	0	hsa-miR-4251	-0.26	-0.26	N/A	ENST00000323372	4
TMEM213	ENST00000442682.2	transmembrane protein 213	5	2	0	0	2	1	hsa-miR-4251	-0.26	-0.26	N/A	ENST00000442682	2
ABRACL	ENST00000367660.3	ABRA C-terminal like	3336	3	1	2	0	1	hsa-miR-4251	-0.26	-0.58	N/A	ENST00000367660	3
FAM203B	ENST00000377406.4	family with sequence similarity 203, member B	5	2	1	0	1	1	hsa-miR-4251	-0.26	-0.26	N/A	ENST00000377406	4
OR13G1	ENST00000359688.2	olfactory receptor, family 13, subfamily G, member 1	5	1	0	0	1	0	hsa-miR-4251	-0.26	-0.26	N/A	ENST00000359688	2
TMEM120B	ENST00000449592.2	transmembrane protein 120B	60	3	1	1	1	2	hsa-miR-4251	-0.26	-0.3	N/A	ENST00000449592	2
ZNF599	ENST00000587354.2	zinc finger protein 599	92	3	0	3	0	3	hsa-miR-4251	-0.26	-0.26	N/A	ENST00000587354	2
TSPAN9	ENST00000537971.1	tetraspanin 9	1410	4	1	1	2	1	hsa-miR-4251	-0.26	-0.31	N/A	ENST00000537971	1
SGCB	ENST00000381431.5	sarcoglycan, beta (43kDa dystrophin-associated glycoprotein)	1795	1	1	0	0	1	hsa-miR-4251	-0.26	-0.28	N/A	ENST00000381431	5
WIPF2	ENST00000323571.4	WAS/WASL interacting protein family, member 2	214	3	2	0	1	3	hsa-miR-4251	-0.26	-0.33	N/A	ENST00000323571	4
BHLHE22	ENST00000321870.1	basic helix-loop-helix family, member e22	27	1	1	0	0	0	hsa-miR-4251	-0.26	-0.26	N/A	ENST00000321870	1
GABRR2	ENST00000402938.3	gamma-aminobutyric acid (GABA) A receptor, rho 2	5	2	0	0	2	0	hsa-miR-4251	-0.26	-0.29	N/A	ENST00000402938	3
ST7-OT4	ENST00000397750.3	ST7 overlapping transcript 4	5	1	0	1	0	0	hsa-miR-4251	-0.26	-0.26	N/A	ENST00000397750	3
GRK4	ENST00000503518.2	G protein-coupled receptor kinase 4	50	2	0	2	0	1	hsa-miR-4251	-0.26	-0.28	N/A	ENST00000503518	2
APCDD1L	ENST00000371149.3	adenomatosis polyposis coli down-regulated 1-like	21	3	0	1	2	0	hsa-miR-4251	-0.26	-0.26	N/A	ENST00000371149	3
EEF2	ENST00000309311.6	eukaryotic translation elongation factor 2	25580	1	1	0	0	0	hsa-miR-4251	-0.26	-0.26	N/A	ENST00000309311	6
ANKRD49	ENST00000544253.1	ankyrin repeat domain 49	32	4	1	2	1	0	hsa-miR-4251	-0.26	-0.53	N/A	ENST00000544253	1
AC112693.2	ENST00000599897.1		5	1	1	0	0	1	hsa-miR-4251	-0.26	-0.26	N/A	ENST00000599897	1
GABRA6	ENST00000523217.1	gamma-aminobutyric acid (GABA) A receptor, alpha 6	5	1	1	0	0	0	hsa-miR-4251	-0.26	-0.26	N/A	ENST00000523217	1
CTAGE15	ENST00000420911.2	cTAGE family member 15	5	1	0	1	0	0	hsa-miR-4251	-0.26	-0.26	N/A	ENST00000420911	2
AGAP2-AS1	ENST00000542466.2	AGAP2 antisense RNA 1	5	1	1	0	0	0	hsa-miR-4251	-0.26	-0.26	N/A	ENST00000542466	2
CTAGE6	ENST00000470691.2	CTAGE family, member 6	5	1	0	1	0	0	hsa-miR-4251	-0.26	-0.26	N/A	ENST00000470691	2
CCER1	ENST00000358859.2	coiled-coil glutamate-rich protein 1	5	1	1	0	0	0	hsa-miR-4251	-0.26	-0.26	N/A	ENST00000358859	2
KRBA2	ENST00000396267.1	KRAB-A domain containing 2	14	2	1	0	1	1	hsa-miR-4251	-0.26	-0.4	N/A	ENST00000396267	1
CETN2	ENST00000370277.3	centrin, EF-hand protein, 2	514	1	0	1	0	0	hsa-miR-4251	-0.26	-0.27	N/A	ENST00000370277	3
HDDC3	ENST00000559898.1	HD domain containing 3	1127	1	0	1	0	0	hsa-miR-4251	-0.25	-0.26	N/A	ENST00000559898	1
FAM199X	ENST00000493442.1	family with sequence similarity 199, X-linked	856	2	0	1	1	2	hsa-miR-4251	-0.25	-0.31	N/A	ENST00000493442	1
KCNK16	ENST00000425054.2	potassium channel, subfamily K, member 16	5	1	1	0	0	0	hsa-miR-4251	-0.25	-0.25	N/A	ENST00000425054	2
ACSS2	ENST00000336325.4	acyl-CoA synthetase short-chain family member 2	4548	2	1	0	1	0	hsa-miR-4251	-0.25	-0.26	N/A	ENST00000336325	4
WISP3	ENST00000361714.1	WNT1 inducible signaling pathway protein 3	5	1	1	0	0	0	hsa-miR-4251	-0.25	-0.25	N/A	ENST00000361714	1
AC002451.1	ENST00000601424.1	Protein LOC100996577	5	1	0	0	1	0	hsa-miR-4251	-0.25	-0.25	N/A	ENST00000601424	1
CXCL17	ENST00000601181.1	chemokine (C-X-C motif) ligand 17	8	1	0	1	0	0	hsa-miR-4251	-0.25	-0.25	N/A	ENST00000601181	1
NUMB	ENST00000554546.1	numb homolog (Drosophila)	2707	1	1	0	0	0	hsa-miR-4251	-0.25	-0.26	N/A	ENST00000554546	1
ZNF730	ENST00000593635.1	zinc finger protein 730	8	4	1	2	1	1	hsa-miR-4251	-0.25	-0.81	N/A	ENST00000593635	1
SEPT10	ENST00000397712.2	septin 10	50	1	1	0	0	0	hsa-miR-4251	-0.25	-0.25	N/A	ENST00000397712	2
TSEN15	ENST00000533373.1	TSEN15 tRNA splicing endonuclease subunit	30	1	0	0	1	0	hsa-miR-4251	-0.25	-0.25	N/A	ENST00000533373	1
SLC14A1	ENST00000321925.4	solute carrier family 14 (urea transporter), member 1	190	3	1	1	1	1	hsa-miR-4251	-0.25	-0.39	N/A	ENST00000321925	4
FAM9B	ENST00000362066.3	family with sequence similarity 9, member B	5	1	1	0	0	0	hsa-miR-4251	-0.25	-0.25	N/A	ENST00000362066	3
CST9L	ENST00000376979.3	cystatin 9-like	5	1	0	0	1	0	hsa-miR-4251	-0.25	-0.25	N/A	ENST00000376979	3
FGF14	ENST00000376131.4	fibroblast growth factor 14	5	2	1	0	1	0	hsa-miR-4251	-0.25	-0.25	N/A	ENST00000376131	4
CLIC5	ENST00000339561.6	chloride intracellular channel 5	21	4	1	3	0	1	hsa-miR-4251	-0.25	-0.26	N/A	ENST00000339561	6
SH3BGRL3	ENST00000319041.6	SH3 domain binding glutamic acid-rich protein like 3	8719	1	0	0	1	0	hsa-miR-4251	-0.25	-0.25	N/A	ENST00000319041	6
ARL9	ENST00000360096.2	ADP-ribosylation factor-like 9	5	1	0	1	0	0	hsa-miR-4251	-0.25	-0.25	N/A	ENST00000360096	2
ZNF667	ENST00000591790.1	zinc finger protein 667	24	2	2	0	0	1	hsa-miR-4251	-0.25	-0.25	N/A	ENST00000591790	1
PKIA	ENST00000396418.2	protein kinase (cAMP-dependent, catalytic) inhibitor alpha	542	8	3	3	2	2	hsa-miR-4251	-0.25	-1.59	N/A	ENST00000396418	2
CKAP2	ENST00000378037.5	cytoskeleton associated protein 2	2841	1	1	0	0	1	hsa-miR-4251	-0.25	-0.3	N/A	ENST00000378037	5
CDSN	ENST00000376288.2	corneodesmosin	5	1	0	0	1	1	hsa-miR-4251	-0.25	-0.25	N/A	ENST00000376288	2
AASDH	ENST00000451613.1	aminoadipate-semialdehyde dehydrogenase	81	1	0	0	1	0	hsa-miR-4251	-0.25	-0.25	N/A	ENST00000451613	1
IRF4	ENST00000380956.4	interferon regulatory factor 4	10	2	0	1	1	3	hsa-miR-4251	-0.25	-0.25	N/A	ENST00000380956	4
RAD17	ENST00000361732.2	RAD17 homolog (S. pombe)	5	1	1	0	0	0	hsa-miR-4251	-0.25	-0.25	N/A	ENST00000361732	2
MAPK1IP1L	ENST00000395468.4	mitogen-activated protein kinase 1 interacting protein 1-like	4002	2	1	0	1	1	hsa-miR-4251	-0.25	-0.31	N/A	ENST00000395468	4
DOK1	ENST00000340004.6	docking protein 1, 62kDa (downstream of tyrosine kinase 1)	331	1	1	0	0	0	hsa-miR-4251	-0.25	-0.25	N/A	ENST00000340004	6
AL359878.1	ENST00000381466.1	Uncharacterized protein	5	1	0	0	1	1	hsa-miR-4251	-0.25	-0.25	N/A	ENST00000381466	1
PTGS2	ENST00000367468.5	prostaglandin-endoperoxide synthase 2 (prostaglandin G/H synthase and cyclooxygenase)	263	2	1	1	0	1	hsa-miR-4251	-0.25	-0.25	N/A	ENST00000367468	5
AAK1	ENST00000409085.4	AP2 associated kinase 1	27	9*	2	4	2	2	hsa-miR-4251	-0.25	-0.29	N/A	ENST00000409085	4
ZNF436	ENST00000314011.4	zinc finger protein 436	73	2	2	0	0	1	hsa-miR-4251	-0.25	-0.28	N/A	ENST00000314011	4
CNDP2	ENST00000579847.1	CNDP dipeptidase 2 (metallopeptidase M20 family)	112	1	1	0	0	3	hsa-miR-4251	-0.25	-0.26	N/A	ENST00000579847	1
SAT1	ENST00000379270.4	spermidine/spermine N1-acetyltransferase 1	1720	1	0	0	1	0	hsa-miR-4251	-0.25	-0.26	N/A	ENST00000379270	4
SEMA3E	ENST00000307792.3	sema domain, immunoglobulin domain (Ig), short basic domain, secreted, (semaphorin) 3E	54	3	1	1	1	0	hsa-miR-4251	-0.25	-0.4	N/A	ENST00000307792	3
TPD52L3	ENST00000344545.5	tumor protein D52-like 3	5	1	0	0	1	1	hsa-miR-4251	-0.25	-0.25	N/A	ENST00000344545	5
RARRES1	ENST00000237696.5	retinoic acid receptor responder (tazarotene induced) 1	73	1	0	1	0	0	hsa-miR-4251	-0.25	-0.25	N/A	ENST00000237696	5
GDI2	ENST00000380191.4	GDP dissociation inhibitor 2	664	1	1	0	0	1	hsa-miR-4251	-0.25	-0.3	N/A	ENST00000380191	4
LCOR	ENST00000371103.3	ligand dependent nuclear receptor corepressor	94	6	1	4	1	0	hsa-miR-4251	-0.25	-0.25	N/A	ENST00000371103	3
CDHR3	ENST00000343407.5	cadherin-related family member 3	9	2	0	1	1	1	hsa-miR-4251	-0.24	-0.24	N/A	ENST00000343407	5
GPC5	ENST00000377067.3	glypican 5	65	3	1	2	0	0	hsa-miR-4251	-0.24	-0.43	N/A	ENST00000377067	3
CTAGE8	ENST00000487179.1	CTAGE family, member 8	5	1	0	1	0	0	hsa-miR-4251	-0.24	-0.24	N/A	ENST00000487179	1
FAM214A	ENST00000261844.7	family with sequence similarity 214, member A	62	1	0	1	0	0	hsa-miR-4251	-0.24	-0.24	N/A	ENST00000261844	7
FERMT1	ENST00000217289.4	fermitin family member 1	245	2	0	2	0	1	hsa-miR-4251	-0.24	-0.27	N/A	ENST00000217289	4
CAPN5	ENST00000531028.1	calpain 5	89	3	0	2	1	1	hsa-miR-4251	-0.24	-0.35	N/A	ENST00000531028	1
ZNF585A	ENST00000356958.4	zinc finger protein 585A	77	1	0	0	1	2	hsa-miR-4251	-0.24	-0.24	N/A	ENST00000356958	4
ZNF280D	ENST00000558320.1	zinc finger protein 280D	173	2	1	0	1	1	hsa-miR-4251	-0.24	-0.35	N/A	ENST00000558320	1
C6orf62	ENST00000378119.4	chromosome 6 open reading frame 62	300	2	0	1	1	0	hsa-miR-4251	-0.24	-0.36	N/A	ENST00000378119	4
HIST1H4I	ENST00000354348.2	histone cluster 1, H4i	5	1	0	1	0	1	hsa-miR-4251	-0.24	-0.24	N/A	ENST00000354348	2
REG3G	ENST00000393897.2	regenerating islet-derived 3 gamma	5	1	0	0	1	0	hsa-miR-4251	-0.24	-0.24	N/A	ENST00000393897	2
PSEN1	ENST00000344094.3	presenilin 1	1340	3	1	1	1	3	hsa-miR-4251	-0.24	-0.39	N/A	ENST00000344094	3
AC132872.2	ENST00000598222.1	CDNA FLJ27256 fis, clone SYN09689; Uncharacterized protein	24	1	0	1	0	1	hsa-miR-4251	-0.24	-0.28	N/A	ENST00000598222	1
CTAGE4	ENST00000486333.1	CTAGE family, member 4	5	1	0	1	0	0	hsa-miR-4251	-0.24	-0.24	N/A	ENST00000486333	1
CAV1	ENST00000405348.1	caveolin 1, caveolae protein, 22kDa	415	1	0	1	0	0	hsa-miR-4251	-0.24	-0.24	N/A	ENST00000405348	1
PRPF3	ENST00000324862.6	pre-mRNA processing factor 3	326	1	0	0	1	0	hsa-miR-4251	-0.24	-0.24	N/A	ENST00000324862	6
AC008948.1	ENST00000597120.1		5	1	0	1	0	0	hsa-miR-4251	-0.24	-0.24	N/A	ENST00000597120	1
FAM203A	ENST00000347708.4	family with sequence similarity 203, member A	5	2	1	0	1	1	hsa-miR-4251	-0.24	-0.24	N/A	ENST00000347708	4
TAF8	ENST00000372977.3	TAF8 RNA polymerase II, TATA box binding protein (TBP)-associated factor, 43kDa	135	3	1	2	0	3	hsa-miR-4251	-0.24	-0.28	N/A	ENST00000372977	3
PHB2	ENST00000546111.1	prohibitin 2	120	2	0	2	0	3	hsa-miR-4251	-0.24	-0.32	N/A	ENST00000546111	1
KNSTRN	ENST00000608100.1	kinetochore-localized astrin/SPAG5 binding protein	1628	1	0	0	1	0	hsa-miR-4251	-0.24	-0.24	N/A	ENST00000608100	1
CREB3L1	ENST00000529193.1	cAMP responsive element binding protein 3-like 1	160	1	1	0	0	0	hsa-miR-4251	-0.24	-0.24	N/A	ENST00000529193	1
UCP1	ENST00000262999.3	uncoupling protein 1 (mitochondrial, proton carrier)	14	1	0	1	0	0	hsa-miR-4251	-0.24	-0.24	N/A	ENST00000262999	3
MAN1A1	ENST00000368468.3	mannosidase, alpha, class 1A, member 1	248	2	1	0	1	1	hsa-miR-4251	-0.24	-0.35	N/A	ENST00000368468	3
GULP1	ENST00000409843.1	GULP, engulfment adaptor PTB domain containing 1	196	1	0	1	0	0	hsa-miR-4251	-0.24	-0.24	N/A	ENST00000409843	1
DDHD1	ENST00000323669.5	DDHD domain containing 1	103	8	4	4	0	1	hsa-miR-4251	-0.24	-0.5	N/A	ENST00000323669	5
MSANTD4	ENST00000301919.4	Myb/SANT-like DNA-binding domain containing 4 with coiled-coils	304	4	1	1	2	2	hsa-miR-4251	-0.24	-0.56	N/A	ENST00000301919	4
TRIT1	ENST00000441669.2	tRNA isopentenyltransferase 1	8	1	1	0	0	0	hsa-miR-4251	-0.24	-0.24	N/A	ENST00000441669	2
SLCO2A1	ENST00000310926.4	solute carrier organic anion transporter family, member 2A1	113	2	0	1	1	0	hsa-miR-4251	-0.24	-0.25	N/A	ENST00000310926	4
HLA-DOA	ENST00000229829.5	major histocompatibility complex, class II, DO alpha	7	3	2	1	0	2	hsa-miR-4251	-0.24	-0.24	N/A	ENST00000229829	5
C2orf42	ENST00000264434.2	chromosome 2 open reading frame 42	13	1	0	1	0	0	hsa-miR-4251	-0.24	-0.24	N/A	ENST00000264434	2
ICK	ENST00000350082.5	intestinal cell (MAK-like) kinase	18	3	0	1	2	1	hsa-miR-4251	-0.24	-0.36	N/A	ENST00000350082	5
TIMP2	ENST00000585421.1	TIMP metallopeptidase inhibitor 2	3147	2	1	1	0	0	hsa-miR-4251	-0.24	-0.26	N/A	ENST00000585421	1
SMIM3	ENST00000526627.1	small integral membrane protein 3	3180	1	0	1	0	0	hsa-miR-4251	-0.24	-0.24	N/A	ENST00000526627	1
OPALIN	ENST00000371172.3	oligodendrocytic myelin paranodal and inner loop protein	5	1	0	0	1	1	hsa-miR-4251	-0.24	-0.24	N/A	ENST00000371172	3
ANGPT2	ENST00000325203.5	angiopoietin 2	5	2	1	1	0	0	hsa-miR-4251	-0.24	-0.24	N/A	ENST00000325203	5
COA4	ENST00000355693.4	cytochrome c oxidase assembly factor 4 homolog (S. cerevisiae)	5127	1	0	1	0	0	hsa-miR-4251	-0.24	-0.24	N/A	ENST00000355693	4
TMEM241	ENST00000383233.3	transmembrane protein 241	115	2	0	0	2	0	hsa-miR-4251	-0.24	-0.44	N/A	ENST00000383233	3
RASEF	ENST00000376447.3	RAS and EF-hand domain containing	298	1	0	0	1	2	hsa-miR-4251	-0.23	-0.23	N/A	ENST00000376447	3
CCDC39	ENST00000273654.4	coiled-coil domain containing 39	5	2	1	1	0	0	hsa-miR-4251	-0.23	-0.23	N/A	ENST00000273654	4
CENPB	ENST00000379751.4	centromere protein B, 80kDa	4684	1	1	0	0	0	hsa-miR-4251	-0.23	-0.23	N/A	ENST00000379751	4
ABCA13	ENST00000544596.1	ATP-binding cassette, sub-family A (ABC1), member 13	5	2	1	1	0	0	hsa-miR-4251	-0.23	-0.23	N/A	ENST00000544596	1
PRKAB2	ENST00000254101.3	protein kinase, AMP-activated, beta 2 non-catalytic subunit	363	3	1	2	0	3	hsa-miR-4251	-0.23	-0.26	N/A	ENST00000254101	3
REXO1L1	ENST00000379010.2	REX1, RNA exonuclease 1 homolog (S. cerevisiae)-like 1	5	4	1	1	2	0	hsa-miR-4251	-0.23	-0.23	N/A	ENST00000379010	2
AVPR1B	ENST00000367126.4	arginine vasopressin receptor 1B	5	1	0	0	1	1	hsa-miR-4251	-0.23	-0.23	N/A	ENST00000367126	4
ATP5E	ENST00000243997.3	ATP synthase, H+ transporting, mitochondrial F1 complex, epsilon subunit	575	2	1	1	0	2	hsa-miR-4251	-0.23	-0.44	N/A	ENST00000243997	3
C5orf24	ENST00000394976.3	chromosome 5 open reading frame 24	2668	1	1	0	0	0	hsa-miR-4251	-0.23	-0.24	N/A	ENST00000394976	3
LIPT2	ENST00000310109.4	lipoyl(octanoyl) transferase 2 (putative)	198	2	0	0	2	0	hsa-miR-4251	-0.23	-0.36	N/A	ENST00000310109	4
MAP2K4	ENST00000415385.3	mitogen-activated protein kinase kinase 4	80	2	1	0	1	1	hsa-miR-4251	-0.23	-0.23	N/A	ENST00000415385	3
TPBGL	ENST00000562197.2	trophoblast glycoprotein-like	8	2	0	0	2	2	hsa-miR-4251	-0.23	-0.31	N/A	ENST00000562197	2
MMGT1	ENST00000305963.2	membrane magnesium transporter 1	113	2	0	2	0	0	hsa-miR-4251	-0.23	-0.24	N/A	ENST00000305963	2
LCE5A	ENST00000334269.2	late cornified envelope 5A	5	1	0	0	1	0	hsa-miR-4251	-0.23	-0.23	N/A	ENST00000334269	2
PPARD	ENST00000448077.2	peroxisome proliferator-activated receptor delta	239	3	0	2	1	0	hsa-miR-4251	-0.23	-0.23	N/A	ENST00000448077	2
IRF9	ENST00000396864.3	interferon regulatory factor 9	390	1	0	1	0	0	hsa-miR-4251	-0.23	-0.23	N/A	ENST00000396864	3
IST1	ENST00000329908.8	increased sodium tolerance 1 homolog (yeast)	305	2	0	1	1	0	hsa-miR-4251	-0.23	-0.23	N/A	ENST00000329908	8
TVP23C-CDRT4	ENST00000522212.2	TVP23C-CDRT4 readthrough	109	3	0	1	2	0	hsa-miR-4251	-0.23	-0.23	N/A	ENST00000522212	2
LARP1B	ENST00000441387.1	La ribonucleoprotein domain family, member 1B	32	2	0	1	1	0	hsa-miR-4251	-0.23	-0.26	N/A	ENST00000441387	1
AC004899.1	ENST00000596947.1	Uncharacterized protein	5	1	1	0	0	0	hsa-miR-4251	-0.23	-0.23	N/A	ENST00000596947	1
FBXO21	ENST00000427718.2	F-box protein 21	1035	2	0	1	1	1	hsa-miR-4251	-0.23	-0.3	N/A	ENST00000427718	2
ZBTB8A	ENST00000316459.4	zinc finger and BTB domain containing 8A	287	1	0	1	0	2	hsa-miR-4251	-0.23	-0.26	N/A	ENST00000316459	4
TCEAL4	ENST00000472484.1	transcription elongation factor A (SII)-like 4	937	1	0	1	0	1	hsa-miR-4251	-0.23	-0.28	N/A	ENST00000472484	1
CYB561D1	ENST00000496961.1	cytochrome b561 family, member D1	105	2	0	1	1	3	hsa-miR-4251	-0.23	-0.23	N/A	ENST00000496961	1
PRKAR2A	ENST00000265563.8	protein kinase, cAMP-dependent, regulatory, type II, alpha	583	4	0	1	3	1	hsa-miR-4251	-0.23	-0.24	N/A	ENST00000265563	8
CSRP3	ENST00000265968.3	cysteine and glycine-rich protein 3 (cardiac LIM protein)	5	1	0	0	1	0	hsa-miR-4251	-0.23	-0.23	N/A	ENST00000265968	3
PPIL1	ENST00000373699.5	peptidylprolyl isomerase (cyclophilin)-like 1	662	2	0	1	1	0	hsa-miR-4251	-0.23	-0.23	N/A	ENST00000373699	5
ACVR1C	ENST00000243349.8	activin A receptor, type IC	27	2	0	0	2	0	hsa-miR-4251	-0.23	-0.28	N/A	ENST00000243349	8
LMO4	ENST00000370544.5	LIM domain only 4	294	1	0	0	1	0	hsa-miR-4251	-0.23	-0.23	N/A	ENST00000370544	5
RSPH1	ENST00000291536.3	radial spoke head 1 homolog (Chlamydomonas)	5	1	0	1	0	0	hsa-miR-4251	-0.23	-0.23	N/A	ENST00000291536	3
NOTO	ENST00000398468.3	notochord homeobox	5	1	1	0	0	0	hsa-miR-4251	-0.23	-0.23	N/A	ENST00000398468	3
LRFN4	ENST00000309602.4	leucine rich repeat and fibronectin type III domain containing 4	230	1	0	1	0	0	hsa-miR-4251	-0.23	-0.23	N/A	ENST00000309602	4
TBC1D8B	ENST00000357242.5	TBC1 domain family, member 8B (with GRAM domain)	69	2	1	0	1	0	hsa-miR-4251	-0.23	-0.24	N/A	ENST00000357242	5
RAD51L3-RFFL	ENST00000593039.1	Uncharacterized protein	670	2	1	1	0	1	hsa-miR-4251	-0.23	-0.3	N/A	ENST00000593039	1
CXCR1	ENST00000295683.2	chemokine (C-X-C motif) receptor 1	5	1	1	0	0	2	hsa-miR-4251	-0.23	-0.23	N/A	ENST00000295683	2
C11orf34	ENST00000338832.2	chromosome 11 open reading frame 34	5	1	0	0	1	0	hsa-miR-4251	-0.23	-0.23	N/A	ENST00000338832	2
SHROOM2	ENST00000380913.3	shroom family member 2	121	1	1	0	0	0	hsa-miR-4251	-0.23	-0.23	N/A	ENST00000380913	3
GSKIP	ENST00000555181.1	GSK3B interacting protein	1581	1	0	1	0	1	hsa-miR-4251	-0.23	-0.23	N/A	ENST00000555181	1
CHSY1	ENST00000254190.3	chondroitin sulfate synthase 1	200	1	1	0	0	0	hsa-miR-4251	-0.22	-0.26	N/A	ENST00000254190	3
ERO1L	ENST00000395686.3	ERO1-like (S. cerevisiae)	1333	1	1	0	0	0	hsa-miR-4251	-0.22	-0.27	N/A	ENST00000395686	3
C6orf222	ENST00000437635.2	chromosome 6 open reading frame 222	5	2	1	0	1	0	hsa-miR-4251	-0.22	-0.22	N/A	ENST00000437635	2
CPAMD8	ENST00000443236.1	C3 and PZP-like, alpha-2-macroglobulin domain containing 8	5	1	0	0	1	0	hsa-miR-4251	-0.22	-0.22	N/A	ENST00000443236	1
MT1X	ENST00000394485.4	metallothionein 1X	63	1	0	0	1	0	hsa-miR-4251	-0.22	-0.22	N/A	ENST00000394485	4
PTPLB	ENST00000383657.5	protein tyrosine phosphatase-like (proline instead of catalytic arginine), member b	1275	2	1	0	1	2	hsa-miR-4251	-0.22	-0.23	N/A	ENST00000383657	5
KIAA1715	ENST00000272748.4	KIAA1715	858	4	1	2	1	2	hsa-miR-4251	-0.22	-0.42	N/A	ENST00000272748	4
VAPB	ENST00000395802.3	VAMP (vesicle-associated membrane protein)-associated protein B and C	391	3	1	2	0	1	hsa-miR-4251	-0.22	-0.24	N/A	ENST00000395802	3
MGLL	ENST00000434178.2	monoglyceride lipase	453	2	1	1	0	0	hsa-miR-4251	-0.22	-0.23	N/A	ENST00000434178	2
HCG27	ENST00000383331.4	HLA complex group 27 (non-protein coding)	5	1	1	0	0	2	hsa-miR-4251	-0.22	-0.22	N/A	ENST00000383331	4
CDHR5	ENST00000397542.2	cadherin-related family member 5	5	1	0	0	1	1	hsa-miR-4251	-0.22	-0.22	N/A	ENST00000397542	2
RCBTB2	ENST00000344532.3	regulator of chromosome condensation (RCC1) and BTB (POZ) domain containing protein 2	96	1	0	0	1	1	hsa-miR-4251	-0.22	-0.22	N/A	ENST00000344532	3
ZNF497	ENST00000311044.3	zinc finger protein 497	5	2	0	0	2	1	hsa-miR-4251	-0.22	-0.22	N/A	ENST00000311044	3
EIF5A2	ENST00000474096.1	eukaryotic translation initiation factor 5A2	443	3	0	2	1	0	hsa-miR-4251	-0.22	-0.34	N/A	ENST00000474096	1
EFCAB1	ENST00000433756.1	EF-hand calcium binding domain 1	5	1	1	0	0	0	hsa-miR-4251	-0.22	-0.22	N/A	ENST00000433756	1
IDI1	ENST00000381344.3	isopentenyl-diphosphate delta isomerase 1	827	1	0	0	1	0	hsa-miR-4251	-0.22	-0.24	N/A	ENST00000381344	3
RNF6	ENST00000346166.3	ring finger protein (C3H2C3 type) 6	47	1	0	0	1	0	hsa-miR-4251	-0.22	-0.22	N/A	ENST00000346166	3
SLC25A32	ENST00000297578.4	solute carrier family 25 (mitochondrial folate carrier), member 32	554	2	1	0	1	1	hsa-miR-4251	-0.22	-0.26	N/A	ENST00000297578	4
GRPEL2	ENST00000416916.2	GrpE-like 2, mitochondrial (E. coli)	79	1	0	0	1	1	hsa-miR-4251	-0.22	-0.23	N/A	ENST00000416916	2
CTAGE9	ENST00000314099.8	CTAGE family, member 9	5	1	0	1	0	0	hsa-miR-4251	-0.22	-0.22	N/A	ENST00000314099	8
PDCD10	ENST00000392750.2	programmed cell death 10	638	1	0	1	0	0	hsa-miR-4251	-0.22	-0.22	N/A	ENST00000392750	2
DPH6	ENST00000256538.4	diphthamine biosynthesis 6	90	1	0	1	0	1	hsa-miR-4251	-0.22	-0.29	N/A	ENST00000256538	4
SPRED3	ENST00000587013.1	sprouty-related, EVH1 domain containing 3	42	3	0	1	2	1	hsa-miR-4251	-0.22	-0.28	N/A	ENST00000587013	1
VTCN1	ENST00000359008.4	V-set domain containing T cell activation inhibitor 1	5	1	1	0	0	2	hsa-miR-4251	-0.22	-0.22	N/A	ENST00000359008	4
FOXC2	ENST00000320354.4	forkhead box C2 (MFH-1, mesenchyme forkhead 1)	665	1	1	0	0	0	hsa-miR-4251	-0.22	-0.22	N/A	ENST00000320354	4
HS1BP3	ENST00000304031.3	HCLS1 binding protein 3	191	1	0	1	0	4	hsa-miR-4251	-0.22	-0.23	N/A	ENST00000304031	3
PRPS2	ENST00000380668.5	phosphoribosyl pyrophosphate synthetase 2	739	1	0	0	1	0	hsa-miR-4251	-0.22	-0.23	N/A	ENST00000380668	5
HIF1A	ENST00000323441.6	hypoxia inducible factor 1, alpha subunit (basic helix-loop-helix transcription factor)	1955	2	0	2	0	0	hsa-miR-4251	-0.22	-0.24	N/A	ENST00000323441	6
NT5DC1	ENST00000319550.4	5'-nucleotidase domain containing 1	127	3	0	1	2	2	hsa-miR-4251	-0.22	-0.41	N/A	ENST00000319550	4
CD274	ENST00000381573.4	CD274 molecule	351	1	1	0	0	1	hsa-miR-4251	-0.22	-0.23	N/A	ENST00000381573	4
KCNJ10	ENST00000368089.3	potassium inwardly-rectifying channel, subfamily J, member 10	5	3	2	1	0	2	hsa-miR-4251	-0.22	-0.22	N/A	ENST00000368089	3
SOSTDC1	ENST00000307068.4	sclerostin domain containing 1	5	1	1	0	0	0	hsa-miR-4251	-0.22	-0.22	N/A	ENST00000307068	4
LDHC	ENST00000546146.1	lactate dehydrogenase C	53	1	0	0	1	0	hsa-miR-4251	-0.22	-0.22	N/A	ENST00000546146	1
IPMK	ENST00000373935.3	inositol polyphosphate multikinase	196	2	1	1	0	0	hsa-miR-4251	-0.22	-0.22	N/A	ENST00000373935	3
WWOX	ENST00000539474.2	WW domain containing oxidoreductase	48	1	0	0	1	1	hsa-miR-4251	-0.22	-0.23	N/A	ENST00000539474	2
C1S	ENST00000406697.1	complement component 1, s subcomponent	707	1	0	1	0	0	hsa-miR-4251	-0.22	-0.22	N/A	ENST00000406697	1
TAGLN	ENST00000532870.1	transgelin	225	1	0	1	0	0	hsa-miR-4251	-0.22	-0.24	N/A	ENST00000532870	1
DSTYK	ENST00000367160.4	dual serine/threonine and tyrosine protein kinase	256	4	1	0	3	2	hsa-miR-4251	-0.22	-0.23	N/A	ENST00000367160	4
ISOC2	ENST00000438389.2	isochorismatase domain containing 2	1602	1	0	0	1	0	hsa-miR-4251	-0.22	-0.22	N/A	ENST00000438389	2
AC104472.1	ENST00000399242.2	CDNA FLJ26134 fis, clone TMS03713; Uncharacterized protein	5	1	0	1	0	0	hsa-miR-4251	-0.22	-0.22	N/A	ENST00000399242	2
FRYL	ENST00000503238.1	FRY-like	276	1	0	0	1	0	hsa-miR-4251	-0.22	-0.22	N/A	ENST00000503238	1
B3GALNT2	ENST00000366600.3	beta-1,3-N-acetylgalactosaminyltransferase 2	106	1	0	1	0	2	hsa-miR-4251	-0.22	-0.25	N/A	ENST00000366600	3
HERPUD2	ENST00000396081.1	HERPUD family member 2	30	1	0	0	1	1	hsa-miR-4251	-0.22	-0.29	N/A	ENST00000396081	1
SLFN11	ENST00000308377.4	schlafen family member 11	402	3	1	2	0	0	hsa-miR-4251	-0.22	-0.22	N/A	ENST00000308377	4
FRG2B	ENST00000443774.1	FSHD region gene 2 family, member B	5	1	1	0	0	0	hsa-miR-4251	-0.22	-0.22	N/A	ENST00000443774	1
MCF2	ENST00000520602.1	MCF.2 cell line derived transforming sequence	5	2	0	1	1	0	hsa-miR-4251	-0.22	-0.22	N/A	ENST00000520602	1
ARHGAP28	ENST00000419673.2	Rho GTPase activating protein 28	31	3	1	2	0	0	hsa-miR-4251	-0.22	-0.23	N/A	ENST00000419673	2
ABHD2	ENST00000352732.5	abhydrolase domain containing 2	210	2	0	0	2	2	hsa-miR-4251	-0.22	-0.23	N/A	ENST00000352732	5
LYRM7	ENST00000507584.1	LYR motif containing 7	217	1	0	1	0	0	hsa-miR-4251	-0.22	-0.24	N/A	ENST00000507584	1
ZSCAN12	ENST00000361028.1	zinc finger and SCAN domain containing 12	117	2	0	1	1	4	hsa-miR-4251	-0.22	-0.24	N/A	ENST00000361028	1
CYP3A5	ENST00000339843.2	cytochrome P450, family 3, subfamily A, polypeptide 5	5	1	0	0	1	1	hsa-miR-4251	-0.22	-0.22	N/A	ENST00000339843	2
FRG2	ENST00000504750.1	FSHD region gene 2	5	1	1	0	0	0	hsa-miR-4251	-0.22	-0.22	N/A	ENST00000504750	1
COMMD7	ENST00000278980.6	COMM domain containing 7	445	1	0	0	1	0	hsa-miR-4251	-0.22	-0.22	N/A	ENST00000278980	6
RP1-139D8.6	ENST00000372963.1		5	1	0	1	0	0	hsa-miR-4251	-0.22	-0.22	N/A	ENST00000372963	1
GRHL3	ENST00000361548.4	grainyhead-like 3 (Drosophila)	15	1	1	0	0	0	hsa-miR-4251	-0.22	-0.22	N/A	ENST00000361548	4
CYP4F11	ENST00000326742.8	cytochrome P450, family 4, subfamily F, polypeptide 11	8	2	0	0	2	0	hsa-miR-4251	-0.22	-0.22	N/A	ENST00000326742	8
FDXR	ENST00000455107.2	ferredoxin reductase	224	1	1	0	0	0	hsa-miR-4251	-0.22	-0.22	N/A	ENST00000455107	2
CDK6	ENST00000265734.4	cyclin-dependent kinase 6	1116	2	0	1	1	7	hsa-miR-4251	-0.22	-0.24	N/A	ENST00000265734	4
PBX2	ENST00000375050.4	pre-B-cell leukemia homeobox 2	98	2	1	1	0	0	hsa-miR-4251	-0.22	-0.23	N/A	ENST00000375050	4
FCHO2	ENST00000430046.2	FCH domain only 2	158	2	0	2	0	0	hsa-miR-4251	-0.21	-0.21	N/A	ENST00000430046	2
SLC35F3	ENST00000366618.3	solute carrier family 35, member F3	5	1	0	1	0	1	hsa-miR-4251	-0.21	-0.21	N/A	ENST00000366618	3
ZNF706	ENST00000311212.4	zinc finger protein 706	325	1	0	0	1	2	hsa-miR-4251	-0.21	-0.27	N/A	ENST00000311212	4
CHMP7	ENST00000313219.7	charged multivesicular body protein 7	124	1	0	0	1	0	hsa-miR-4251	-0.21	-0.21	N/A	ENST00000313219	7
C9orf170	ENST00000375941.2	chromosome 9 open reading frame 170	5	1	0	1	0	1	hsa-miR-4251	-0.21	-0.21	N/A	ENST00000375941	2
FGFBP3	ENST00000311575.5	fibroblast growth factor binding protein 3	148	1	0	0	1	1	hsa-miR-4251	-0.21	-0.25	N/A	ENST00000311575	5
FAM205A	ENST00000378788.3	family with sequence similarity 205, member A	5	1	0	1	0	0	hsa-miR-4251	-0.21	-0.21	N/A	ENST00000378788	3
BET1L	ENST00000325147.9	Bet1 golgi vesicular membrane trafficking protein-like	702	3	0	1	2	3	hsa-miR-4251	-0.21	-0.38	N/A	ENST00000325147	9
MTPN	ENST00000393085.3	myotrophin	1296	2	0	0	2	0	hsa-miR-4251	-0.21	-0.21	N/A	ENST00000393085	3
GP6	ENST00000417454.1	glycoprotein VI (platelet)	5	1	0	0	1	1	hsa-miR-4251	-0.21	-0.21	N/A	ENST00000417454	1
DKFZP779L1853	ENST00000595310.1		5	1	0	1	0	2	hsa-miR-4251	-0.21	-0.21	N/A	ENST00000595310	1
HIST1H2AG	ENST00000359193.2	histone cluster 1, H2ag	145	1	0	0	1	0	hsa-miR-4251	-0.21	-0.21	N/A	ENST00000359193	2
OLAH	ENST00000378228.3	oleoyl-ACP hydrolase	5	1	0	1	0	0	hsa-miR-4251	-0.21	-0.21	N/A	ENST00000378228	3
RLBP1	ENST00000268125.5	retinaldehyde binding protein 1	5	1	0	1	0	0	hsa-miR-4251	-0.21	-0.21	N/A	ENST00000268125	5
DCUN1D2	ENST00000332592.3	DCN1, defective in cullin neddylation 1, domain containing 2	17	1	1	0	0	0	hsa-miR-4251	-0.21	-0.24	N/A	ENST00000332592	3
RALGAPB	ENST00000397038.1	Ral GTPase activating protein, beta subunit (non-catalytic)	1120	2	1	0	1	1	hsa-miR-4251	-0.21	-0.23	N/A	ENST00000397038	1
AKT3	ENST00000366539.1	v-akt murine thymoma viral oncogene homolog 3	168	3	2	0	1	3	hsa-miR-4251	-0.21	-0.3	N/A	ENST00000366539	1
ZNF619	ENST00000447116.2	zinc finger protein 619	17	3	2	1	0	0	hsa-miR-4251	-0.21	-0.23	N/A	ENST00000447116	2
RRAGB	ENST00000374941.4	Ras-related GTP binding B	804	1	0	1	0	0	hsa-miR-4251	-0.21	-0.21	N/A	ENST00000374941	4
MRPS35	ENST00000538315.1	mitochondrial ribosomal protein S35	3092	1	0	1	0	0	hsa-miR-4251	-0.21	-0.21	N/A	ENST00000538315	1
ZNF738	ENST00000380870.4	zinc finger protein 738	28	3	1	0	2	2	hsa-miR-4251	-0.21	-0.57	N/A	ENST00000380870	4
FUBP3	ENST00000319725.9	far upstream element (FUSE) binding protein 3	121	1	0	0	1	0	hsa-miR-4251	-0.21	-0.22	N/A	ENST00000319725	9
UBE2G1	ENST00000396981.2	ubiquitin-conjugating enzyme E2G 1	5620	2	0	2	0	1	hsa-miR-4251	-0.21	-0.26	N/A	ENST00000396981	2
NEURL4	ENST00000315614.7	neuralized homolog 4 (Drosophila)	469	2	0	0	2	0	hsa-miR-4251	-0.21	-0.21	N/A	ENST00000315614	7
SLC35A1	ENST00000369557.5	solute carrier family 35 (CMP-sialic acid transporter), member A1	671	1	0	0	1	0	hsa-miR-4251	-0.21	-0.21	N/A	ENST00000369557	5
AL161915.1	ENST00000391366.1	Uncharacterized protein	18	3	0	1	2	3	hsa-miR-4251	-0.21	-0.24	N/A	ENST00000391366	1
DKK1	ENST00000373970.3	dickkopf WNT signaling pathway inhibitor 1	2384	1	0	1	0	0	hsa-miR-4251	-0.21	-0.21	N/A	ENST00000373970	3
AZI2	ENST00000479665.1	5-azacytidine induced 2	530	2	0	0	2	0	hsa-miR-4251	-0.21	-0.29	N/A	ENST00000479665	1
MYLK4	ENST00000268446.5	myosin light chain kinase family, member 4	5	2	0	1	1	2	hsa-miR-4251	-0.21	-0.21	N/A	ENST00000268446	5
LMBRD2	ENST00000296603.4	LMBR1 domain containing 2	211	1	0	0	1	1	hsa-miR-4251	-0.21	-0.33	N/A	ENST00000296603	4
POTEF	ENST00000357462.5	POTE ankyrin domain family, member F	5	1	1	0	0	0	hsa-miR-4251	-0.21	-0.21	N/A	ENST00000357462	5
MTR	ENST00000366577.5	5-methyltetrahydrofolate-homocysteine methyltransferase	378	3	0	1	2	0	hsa-miR-4251	-0.21	-0.26	N/A	ENST00000366577	5
SLC30A4	ENST00000261867.4	solute carrier family 30 (zinc transporter), member 4	19	5	2	2	1	2	hsa-miR-4251	-0.21	-0.26	N/A	ENST00000261867	4
MMD2	ENST00000406755.1	monocyte to macrophage differentiation-associated 2	5	2	0	1	1	0	hsa-miR-4251	-0.21	-0.21	N/A	ENST00000406755	1
ZBTB2	ENST00000325144.4	zinc finger and BTB domain containing 2	832	1	1	0	0	0	hsa-miR-4251	-0.21	-0.21	N/A	ENST00000325144	4
IL6ST	ENST00000381287.4	interleukin 6 signal transducer (gp130, oncostatin M receptor)	213	2	0	1	1	0	hsa-miR-4251	-0.21	-0.22	N/A	ENST00000381287	4
AC006486.1	ENST00000378108.1		5	2	1	1	0	0	hsa-miR-4251	-0.21	-0.21	N/A	ENST00000378108	1
C3orf56	ENST00000398112.1	chromosome 3 open reading frame 56	5	1	0	0	1	0	hsa-miR-4251	-0.21	-0.21	N/A	ENST00000398112	1
UGT2A3	ENST00000251566.4	UDP glucuronosyltransferase 2 family, polypeptide A3	5	1	0	0	1	0	hsa-miR-4251	-0.21	-0.21	N/A	ENST00000251566	4
KMO	ENST00000366559.4	kynurenine 3-monooxygenase (kynurenine 3-hydroxylase)	5	1	1	0	0	0	hsa-miR-4251	-0.21	-0.21	N/A	ENST00000366559	4
ERMN	ENST00000410096.1	ermin, ERM-like protein	5	2	0	0	2	0	hsa-miR-4251	-0.21	-0.21	N/A	ENST00000410096	1
ZNF791	ENST00000446165.1	zinc finger protein 791	242	1	1	0	0	1	hsa-miR-4251	-0.21	-0.22	N/A	ENST00000446165	1
APIP	ENST00000395787.3	APAF1 interacting protein	185	1	0	0	1	0	hsa-miR-4251	-0.21	-0.21	N/A	ENST00000395787	3
ITGAM	ENST00000544665.3	integrin, alpha M (complement component 3 receptor 3 subunit)	10	1	1	0	0	0	hsa-miR-4251	-0.21	-0.21	N/A	ENST00000544665	3
CRTC3	ENST00000420329.2	CREB regulated transcription coactivator 3	612	4	2	0	2	1	hsa-miR-4251	-0.21	-0.21	N/A	ENST00000420329	2
RNF166	ENST00000312838.4	ring finger protein 166	1977	1	0	0	1	0	hsa-miR-4251	-0.21	-0.22	N/A	ENST00000312838	4
MMP19	ENST00000409200.3	matrix metallopeptidase 19	135	1	0	0	1	2	hsa-miR-4251	-0.21	-0.21	N/A	ENST00000409200	3
TASP1	ENST00000337743.4	taspase, threonine aspartase, 1	58	2	1	0	1	0	hsa-miR-4251	-0.21	-0.38	N/A	ENST00000337743	4
NFATC2IP	ENST00000320805.4	nuclear factor of activated T-cells, cytoplasmic, calcineurin-dependent 2 interacting protein	754	4*	0	3	0	1	hsa-miR-4251	-0.21	-0.25	N/A	ENST00000320805	4
HCAR1	ENST00000432564.1	hydroxycarboxylic acid receptor 1	38	1	0	0	1	0	hsa-miR-4251	-0.21	-0.21	N/A	ENST00000432564	1
CYP7A1	ENST00000301645.3	cytochrome P450, family 7, subfamily A, polypeptide 1	5	1	1	0	0	0	hsa-miR-4251	-0.21	-0.21	N/A	ENST00000301645	3
PTMA	ENST00000409115.3	prothymosin, alpha	312	1	0	0	1	0	hsa-miR-4251	-0.21	-0.21	N/A	ENST00000409115	3
CEP72	ENST00000444221.1	centrosomal protein 72kDa	230	1	1	0	0	2	hsa-miR-4251	-0.21	-0.21	N/A	ENST00000444221	1
RP11-108K14.8	ENST00000468317.2	Mitochondrial GTPase 1	1071	1	0	0	1	1	hsa-miR-4251	-0.21	-0.21	N/A	ENST00000468317	2
MTHFSD	ENST00000360900.6	methenyltetrahydrofolate synthetase domain containing	149	1	1	0	0	0	hsa-miR-4251	-0.21	-0.21	N/A	ENST00000360900	6
CNOT7	ENST00000361272.4	CCR4-NOT transcription complex, subunit 7	415	2	0	0	2	0	hsa-miR-4251	-0.21	-0.34	N/A	ENST00000361272	4
HMBOX1	ENST00000397358.3	homeobox containing 1	27	2	0	1	1	1	hsa-miR-4251	-0.21	-0.23	N/A	ENST00000397358	3
CXorf38	ENST00000378426.1	chromosome X open reading frame 38	238	2	0	1	1	0	hsa-miR-4251	-0.21	-0.22	N/A	ENST00000378426	1
WNT8B	ENST00000343737.5	wingless-type MMTV integration site family, member 8B	25	3	2	1	0	1	hsa-miR-4251	-0.21	-0.25	N/A	ENST00000343737	5
SMKR1	ENST00000462322.2	small lysine-rich protein 1	243	2	0	1	1	0	hsa-miR-4251	-0.21	-0.53	N/A	ENST00000462322	2
SELE	ENST00000367781.4	selectin E	5	2	0	1	1	1	hsa-miR-4251	-0.2	-0.2	N/A	ENST00000367781	4
STK11IP	ENST00000456909.1	serine/threonine kinase 11 interacting protein	20	1	0	1	0	0	hsa-miR-4251	-0.2	-0.2	N/A	ENST00000456909	1
SMARCB1	ENST00000344921.6	SWI/SNF related, matrix associated, actin dependent regulator of chromatin, subfamily b, member 1	1293	1	0	0	1	0	hsa-miR-4251	-0.2	-0.2	N/A	ENST00000344921	6
PPP4R1	ENST00000400556.3	protein phosphatase 4, regulatory subunit 1	665	1	1	0	0	0	hsa-miR-4251	-0.2	-0.2	N/A	ENST00000400556	3
PSG1	ENST00000244296.2	pregnancy specific beta-1-glycoprotein 1	5	1	0	0	1	0	hsa-miR-4251	-0.2	-0.2	N/A	ENST00000244296	2
MTG1	ENST00000317502.6	mitochondrial ribosome-associated GTPase 1	1071	1	0	0	1	1	hsa-miR-4251	-0.2	-0.2	N/A	ENST00000317502	6
PHYHD1	ENST00000421063.2	phytanoyl-CoA dioxygenase domain containing 1	87	2	0	1	1	0	hsa-miR-4251	-0.2	-0.2	N/A	ENST00000421063	2
STK35	ENST00000381482.3	serine/threonine kinase 35	263	3	0	2	1	2	hsa-miR-4251	-0.2	-0.21	N/A	ENST00000381482	3
ITGA4	ENST00000397033.2	integrin, alpha 4 (antigen CD49D, alpha 4 subunit of VLA-4 receptor)	29	1	0	0	1	2	hsa-miR-4251	-0.2	-0.25	N/A	ENST00000397033	2
TMEM261	ENST00000358227.4	transmembrane protein 261	61	1	1	0	0	0	hsa-miR-4251	-0.2	-0.38	N/A	ENST00000358227	4
SKAP2	ENST00000345317.2	src kinase associated phosphoprotein 2	1085	2	1	0	1	1	hsa-miR-4251	-0.2	-0.2	N/A	ENST00000345317	2
BPNT1	ENST00000322067.7	3'(2'), 5'-bisphosphate nucleotidase 1	201	1	0	0	1	0	hsa-miR-4251	-0.2	-0.2	N/A	ENST00000322067	7
JRKL	ENST00000458427.1	jerky homolog-like (mouse)	116	1	1	0	0	0	hsa-miR-4251	-0.2	-0.2	N/A	ENST00000458427	1
UPP2	ENST00000605860.1	uridine phosphorylase 2	5	1	0	0	1	0	hsa-miR-4251	-0.2	-0.2	N/A	ENST00000605860	1
RP11-407N17.3	ENST00000603904.1	cTAGE family member 5 isoform 4	76	1	0	1	0	0	hsa-miR-4251	-0.2	-0.2	N/A	ENST00000603904	1
ERAP2	ENST00000437043.3	endoplasmic reticulum aminopeptidase 2	19	1	0	0	1	1	hsa-miR-4251	-0.2	-0.2	N/A	ENST00000437043	3
MYOCD	ENST00000425538.1	myocardin	62	4	1	3	0	0	hsa-miR-4251	-0.2	-0.21	N/A	ENST00000425538	1
GNAQ	ENST00000286548.4	guanine nucleotide binding protein (G protein), q polypeptide	47	2	0	1	1	2	hsa-miR-4251	-0.2	-0.33	N/A	ENST00000286548	4
DAAM2	ENST00000538976.1	dishevelled associated activator of morphogenesis 2	5	1	0	1	0	2	hsa-miR-4251	-0.2	-0.2	N/A	ENST00000538976	1
ZNF597	ENST00000301744.4	zinc finger protein 597	159	2	0	2	0	0	hsa-miR-4251	-0.2	-0.21	N/A	ENST00000301744	4
OTUD4	ENST00000454497.2	OTU domain containing 4	18	2	0	2	0	2	hsa-miR-4251	-0.2	-0.2	N/A	ENST00000454497	2
BTLA	ENST00000334529.5	B and T lymphocyte associated	5	2	0	1	1	2	hsa-miR-4251	-0.2	-0.24	N/A	ENST00000334529	5
HMGN4	ENST00000377575.2	high mobility group nucleosomal binding domain 4	399	1	0	0	1	0	hsa-miR-4251	-0.2	-0.2	N/A	ENST00000377575	2
TOP3A	ENST00000321105.5	topoisomerase (DNA) III alpha	427	1	1	0	0	0	hsa-miR-4251	-0.2	-0.2	N/A	ENST00000321105	5
KIAA0087	ENST00000242109.3	KIAA0087	5	1	0	0	1	0	hsa-miR-4251	-0.2	-0.2	N/A	ENST00000242109	3
UBR1	ENST00000382177.2	ubiquitin protein ligase E3 component n-recognin 1	11	3	1	1	1	3	hsa-miR-4251	-0.2	-0.25	N/A	ENST00000382177	2
ZADH2	ENST00000322342.3	zinc binding alcohol dehydrogenase domain containing 2	207	3	0	2	1	1	hsa-miR-4251	-0.2	-0.22	N/A	ENST00000322342	3
RAD18	ENST00000264926.2	RAD18 homolog (S. cerevisiae)	211	2	2	0	0	0	hsa-miR-4251	-0.2	-0.27	N/A	ENST00000264926	2
HIGD1A	ENST00000321331.7	HIG1 hypoxia inducible domain family, member 1A	254	1	0	1	0	0	hsa-miR-4251	-0.2	-0.23	N/A	ENST00000321331	7
SNAPC5	ENST00000566658.1	small nuclear RNA activating complex, polypeptide 5, 19kDa	211	3	1	1	1	1	hsa-miR-4251	-0.2	-0.75	N/A	ENST00000566658	1
BOLL	ENST00000392296.4	bol, boule-like (Drosophila)	15	1	0	1	0	0	hsa-miR-4251	-0.2	-0.2	N/A	ENST00000392296	4
ATR	ENST00000350721.4	ataxia telangiectasia and Rad3 related	382	1	0	1	0	0	hsa-miR-4251	-0.2	-0.2	N/A	ENST00000350721	4
NUP160	ENST00000378460.2	nucleoporin 160kDa	997	1	1	0	0	0	hsa-miR-4251	-0.2	-0.2	N/A	ENST00000378460	2
NPL	ENST00000367553.1	N-acetylneuraminate pyruvate lyase (dihydrodipicolinate synthase)	19	1	0	1	0	1	hsa-miR-4251	-0.2	-0.2	N/A	ENST00000367553	1
ANAPC13	ENST00000510994.1	anaphase promoting complex subunit 13	443	1	0	1	0	0	hsa-miR-4251	-0.2	-0.22	N/A	ENST00000510994	1
PTCD2	ENST00000380639.5	pentatricopeptide repeat domain 2	377	2	0	1	1	2	hsa-miR-4251	-0.2	-0.56	N/A	ENST00000380639	5
ZXDC	ENST00000389709.3	ZXD family zinc finger C	83	1	1	0	0	0	hsa-miR-4251	-0.2	-0.26	N/A	ENST00000389709	3
VEPH1	ENST00000494677.1	ventricular zone expressed PH domain-containing 1	14	1	0	1	0	0	hsa-miR-4251	-0.2	-0.2	N/A	ENST00000494677	1
AQP11	ENST00000313578.3	aquaporin 11	75	1	0	1	0	0	hsa-miR-4251	-0.2	-0.2	N/A	ENST00000313578	3
ZNF286A	ENST00000395894.2	Zinc finger protein 286A	19	1	1	0	0	3	hsa-miR-4251	-0.2	-0.2	N/A	ENST00000395894	2
SPRTN	ENST00000391858.4	SprT-like N-terminal domain	1128	2	1	0	1	1	hsa-miR-4251	-0.2	-0.22	N/A	ENST00000391858	4
ARL6IP4	ENST00000392435.2	ADP-ribosylation-like factor 6 interacting protein 4	1797	2	0	2	0	0	hsa-miR-4251	-0.2	-0.2	N/A	ENST00000392435	2
DDX21	ENST00000354185.4	DEAD (Asp-Glu-Ala-Asp) box helicase 21	202	2	1	0	1	0	hsa-miR-4251	-0.2	-0.22	N/A	ENST00000354185	4
EIF3L	ENST00000412331.2	eukaryotic translation initiation factor 3, subunit L	113	2	0	1	1	2	hsa-miR-4251	-0.2	-0.25	N/A	ENST00000412331	2
GGCT	ENST00000005374.6	gamma-glutamylcyclotransferase	117	1	0	0	1	0	hsa-miR-4251	-0.2	-0.2	N/A	ENST00000005374	6
AL590452.1	ENST00000596396.1	Uncharacterized protein	5	1	0	1	0	0	hsa-miR-4251	-0.2	-0.2	N/A	ENST00000596396	1
NDRG3	ENST00000373803.2	NDRG family member 3	960	1	1	0	0	0	hsa-miR-4251	-0.2	-0.22	N/A	ENST00000373803	2
KITLG	ENST00000228280.5	KIT ligand	100	2	0	0	2	1	hsa-miR-4251	-0.2	-0.28	N/A	ENST00000228280	5
WDPCP	ENST00000272321.7	WD repeat containing planar cell polarity effector	92	1	1	0	0	0	hsa-miR-4251	-0.2	-0.28	N/A	ENST00000272321	7
CRYZ	ENST00000370872.3	crystallin, zeta (quinone reductase)	317	1	0	1	0	0	hsa-miR-4251	-0.2	-0.22	N/A	ENST00000370872	3
CSTF2	ENST00000415585.2	cleavage stimulation factor, 3' pre-RNA, subunit 2, 64kDa	385	2	1	0	1	0	hsa-miR-4251	-0.2	-0.35	N/A	ENST00000415585	2
ERP27	ENST00000266397.2	endoplasmic reticulum protein 27	5	1	0	0	1	0	hsa-miR-4251	-0.2	-0.2	N/A	ENST00000266397	2
SYT15	ENST00000374323.4	synaptotagmin XV	5	2	1	0	1	1	hsa-miR-4251	-0.2	-0.2	N/A	ENST00000374323	4
BPIFC	ENST00000397452.1	BPI fold containing family C	5	1	0	1	0	0	hsa-miR-4251	-0.2	-0.2	N/A	ENST00000397452	1
SLC38A4	ENST00000447411.1	solute carrier family 38, member 4	10	1	1	0	0	1	hsa-miR-4251	-0.2	-0.2	N/A	ENST00000447411	1
RP11-766F14.2	ENST00000511828.1	Protein LOC285556	5	4	0	1	3	1	hsa-miR-4251	-0.2	-0.2	N/A	ENST00000511828	1
TRIM67	ENST00000444294.3	tripartite motif containing 67	41	2	0	0	2	1	hsa-miR-4251	-0.2	-0.2	N/A	ENST00000444294	3
MEMO1	ENST00000295065.5	mediator of cell motility 1	89	1	0	0	1	0	hsa-miR-4251	-0.2	-0.2	N/A	ENST00000295065	5
HIST1H3E	ENST00000360408.1	histone cluster 1, H3e	22	1	1	0	0	0	hsa-miR-4251	-0.2	-0.2	N/A	ENST00000360408	1
RP11-650K20.3	ENST00000551650.1	Uncharacterized protein	5	1	0	0	1	0	hsa-miR-4251	-0.2	-0.2	N/A	ENST00000551650	1
SMIM2	ENST00000400419.1	small integral membrane protein 2	5	2	1	1	0	0	hsa-miR-4251	-0.2	-0.58	N/A	ENST00000400419	1
BMPR1A	ENST00000372037.3	bone morphogenetic protein receptor, type IA	125	3	2	1	0	2	hsa-miR-4251	-0.2	-0.22	N/A	ENST00000372037	3
ICMT	ENST00000343813.5	isoprenylcysteine carboxyl methyltransferase	558	1	0	0	1	1	hsa-miR-4251	-0.2	-0.2	N/A	ENST00000343813	5
HSPA6	ENST00000309758.4	heat shock 70kDa protein 6 (HSP70B')	27	3	0	0	3	0	hsa-miR-4251	-0.2	-0.24	N/A	ENST00000309758	4
DNAJC7	ENST00000457167.4	DnaJ (Hsp40) homolog, subfamily C, member 7	25	1	0	1	0	0	hsa-miR-4251	-0.19	-0.2	N/A	ENST00000457167	4
HDHD1	ENST00000381077.5	haloacid dehalogenase-like hydrolase domain containing 1	32	1	0	0	1	1	hsa-miR-4251	-0.19	-0.22	N/A	ENST00000381077	5
RFFL	ENST00000315249.7	ring finger and FYVE-like domain containing E3 ubiquitin protein ligase	670	2	1	1	0	1	hsa-miR-4251	-0.19	-0.26	N/A	ENST00000315249	7
PAPOLA	ENST00000557471.1	poly(A) polymerase alpha	1229	2	0	1	1	0	hsa-miR-4251	-0.19	-0.3	N/A	ENST00000557471	1
NRIP2	ENST00000337508.4	nuclear receptor interacting protein 2	5	3	0	3	0	0	hsa-miR-4251	-0.19	-0.19	N/A	ENST00000337508	4
NT5C1A	ENST00000235628.1	5'-nucleotidase, cytosolic IA	4	2	0	1	1	3	hsa-miR-4251	-0.19	-0.19	N/A	ENST00000235628	1
SERGEF	ENST00000528200.1	secretion regulating guanine nucleotide exchange factor	91	1	0	0	1	0	hsa-miR-4251	-0.19	-0.19	N/A	ENST00000528200	1
CCDC113	ENST00000443128.2	coiled-coil domain containing 113	29	2	0	1	1	2	hsa-miR-4251	-0.19	-0.22	N/A	ENST00000443128	2
NAP1L4	ENST00000380542.4	nucleosome assembly protein 1-like 4	7751	2	0	1	1	0	hsa-miR-4251	-0.19	-0.19	N/A	ENST00000380542	4
NCCRP1	ENST00000339852.4	non-specific cytotoxic cell receptor protein 1 homolog (zebrafish)	5	1	0	0	1	1	hsa-miR-4251	-0.19	-0.19	N/A	ENST00000339852	4
LHFPL4	ENST00000287585.6	lipoma HMGIC fusion partner-like 4	6	1	0	0	1	0	hsa-miR-4251	-0.19	-0.19	N/A	ENST00000287585	6
SATB1	ENST00000338745.6	SATB homeobox 1	312	3	1	1	1	0	hsa-miR-4251	-0.19	-0.31	N/A	ENST00000338745	6
CTBP2	ENST00000337195.5	C-terminal binding protein 2	16	2	1	1	0	1	hsa-miR-4251	-0.19	-0.28	N/A	ENST00000337195	5
PARK7	ENST00000493678.1	parkinson protein 7	276	1	0	1	0	0	hsa-miR-4251	-0.19	-0.2	N/A	ENST00000493678	1
SERAC1	ENST00000367102.2	serine active site containing 1	129	1	1	0	0	0	hsa-miR-4251	-0.19	-0.2	N/A	ENST00000367102	2
RNF212	ENST00000382968.5	ring finger protein 212	66	1	1	0	0	0	hsa-miR-4251	-0.19	-0.21	N/A	ENST00000382968	5
WNT5A	ENST00000474267.1	wingless-type MMTV integration site family, member 5A	2080	2	0	1	1	1	hsa-miR-4251	-0.19	-0.2	N/A	ENST00000474267	1
NPY2R	ENST00000506608.1	neuropeptide Y receptor Y2	5	1	1	0	0	0	hsa-miR-4251	-0.19	-0.19	N/A	ENST00000506608	1
FAM43A	ENST00000329759.4	family with sequence similarity 43, member A	287	1	1	0	0	1	hsa-miR-4251	-0.19	-0.19	N/A	ENST00000329759	4
RP11-67H2.1	ENST00000521500.2	Uncharacterized protein	5	1	0	0	1	0	hsa-miR-4251	-0.19	-0.19	N/A	ENST00000521500	2
GALNT15	ENST00000339732.5	UDP-N-acetyl-alpha-D-galactosamine:polypeptide N-acetylgalactosaminyltransferase 15	114	4	1	1	2	0	hsa-miR-4251	-0.19	-0.26	N/A	ENST00000339732	5
GP1BB	ENST00000366425.3	glycoprotein Ib (platelet), beta polypeptide	224	1	0	0	1	0	hsa-miR-4251	-0.19	-0.19	N/A	ENST00000366425	3
KIR2DL4	ENST00000359085.4	killer cell immunoglobulin-like receptor, two domains, long cytoplasmic tail, 4	5	1	1	0	0	0	hsa-miR-4251	-0.19	-0.19	N/A	ENST00000359085	4
IL2RA	ENST00000379959.3	interleukin 2 receptor, alpha	5	2	0	1	1	0	hsa-miR-4251	-0.19	-0.19	N/A	ENST00000379959	3
BCL2L11	ENST00000393256.3	BCL2-like 11 (apoptosis facilitator)	105	1	1	0	0	0	hsa-miR-4251	-0.19	-0.22	N/A	ENST00000393256	3
STAG3	ENST00000317296.5	stromal antigen 3	5	1	0	1	0	0	hsa-miR-4251	-0.19	-0.19	N/A	ENST00000317296	5
IGSF11	ENST00000425327.2	immunoglobulin superfamily, member 11	5	2	1	0	1	0	hsa-miR-4251	-0.19	-0.19	N/A	ENST00000425327	2
MMP1	ENST00000315274.6	matrix metallopeptidase 1 (interstitial collagenase)	2705	1	0	1	0	0	hsa-miR-4251	-0.19	-0.19	N/A	ENST00000315274	6
STK4	ENST00000372801.1	serine/threonine kinase 4	276	2	0	0	2	1	hsa-miR-4251	-0.19	-0.2	N/A	ENST00000372801	1
GPD2	ENST00000540309.1	glycerol-3-phosphate dehydrogenase 2 (mitochondrial)	196	2	0	2	0	1	hsa-miR-4251	-0.19	-0.2	N/A	ENST00000540309	1
ASAP3	ENST00000495646.1	ArfGAP with SH3 domain, ankyrin repeat and PH domain 3	196	2	0	1	1	1	hsa-miR-4251	-0.19	-0.24	N/A	ENST00000495646	1
RNF222	ENST00000344001.3	ring finger protein 222	5	1	0	0	1	2	hsa-miR-4251	-0.19	-0.19	N/A	ENST00000344001	3
KIF26B	ENST00000366518.4	kinesin family member 26B	25	2	0	1	1	1	hsa-miR-4251	-0.19	-0.19	N/A	ENST00000366518	4
TRIM34	ENST00000514226.1	tripartite motif containing 34	233	1	0	1	0	0	hsa-miR-4251	-0.19	-0.19	N/A	ENST00000514226	1
PHB	ENST00000300408.3	prohibitin	759	1	0	0	1	0	hsa-miR-4251	-0.19	-0.19	N/A	ENST00000300408	3
RORB	ENST00000376896.3	RAR-related orphan receptor B	5	3*	0	1	1	2	hsa-miR-4251	-0.19	-0.19	N/A	ENST00000376896	3
AC137932.1	ENST00000602042.1		5	1	1	0	0	0	hsa-miR-4251	-0.19	-0.19	N/A	ENST00000602042	1
NPHP3	ENST00000326682.8	nephronophthisis 3 (adolescent)	44	2	0	1	1	0	hsa-miR-4251	-0.19	-0.19	N/A	ENST00000326682	8
SLC35G1	ENST00000371408.3	solute carrier family 35, member G1	227	2	0	1	1	1	hsa-miR-4251	-0.19	-0.34	N/A	ENST00000371408	3
ZDHHC21	ENST00000380916.4	zinc finger, DHHC-type containing 21	196	2	1	1	0	1	hsa-miR-4251	-0.19	-0.39	N/A	ENST00000380916	4
LPL	ENST00000311322.8	lipoprotein lipase	7658	1	0	0	1	0	hsa-miR-4251	-0.19	-0.19	N/A	ENST00000311322	8
PPP1R3G	ENST00000405617.2	protein phosphatase 1, regulatory subunit 3G	29	2	1	0	1	1	hsa-miR-4251	-0.19	-0.2	N/A	ENST00000405617	2
DBNL	ENST00000494774.1	drebrin-like	1802	2	0	1	1	0	hsa-miR-4251	-0.19	-0.21	N/A	ENST00000494774	1
ZBTB46	ENST00000245663.4	zinc finger and BTB domain containing 46	71	1	1	0	0	2	hsa-miR-4251	-0.19	-0.19	N/A	ENST00000245663	4
BCL6	ENST00000406870.2	B-cell CLL/lymphoma 6	20	1	1	0	0	0	hsa-miR-4251	-0.19	-0.19	N/A	ENST00000406870	2
AC010441.1	ENST00000600109.1		3180	1	0	1	0	0	hsa-miR-4251	-0.19	-0.19	N/A	ENST00000600109	1
TACR2	ENST00000373307.1	tachykinin receptor 2	5	1	0	0	1	2	hsa-miR-4251	-0.19	-0.21	N/A	ENST00000373307	1
ZNF398	ENST00000420008.2	zinc finger protein 398	305	2	1	0	1	0	hsa-miR-4251	-0.19	-0.21	N/A	ENST00000420008	2
CDC42EP3	ENST00000295324.3	CDC42 effector protein (Rho GTPase binding) 3	1749	3	0	1	2	1	hsa-miR-4251	-0.19	-0.36	N/A	ENST00000295324	3
UBE2D2	ENST00000398733.3	ubiquitin-conjugating enzyme E2D 2	11458	1	0	1	0	0	hsa-miR-4251	-0.19	-0.22	N/A	ENST00000398733	3
FCF1	ENST00000341162.4	FCF1 rRNA-processing protein	119	1	0	0	1	0	hsa-miR-4251	-0.19	-0.19	N/A	ENST00000341162	4
DUSP22	ENST00000419235.2	dual specificity phosphatase 22	1330	1	1	0	0	1	hsa-miR-4251	-0.19	-0.19	N/A	ENST00000419235	2
STK32A	ENST00000397936.3	serine/threonine kinase 32A	8	1	0	1	0	2	hsa-miR-4251	-0.19	-0.19	N/A	ENST00000397936	3
KCTD9	ENST00000221200.4	potassium channel tetramerization domain containing 9	575	1	1	0	0	0	hsa-miR-4251	-0.19	-0.19	N/A	ENST00000221200	4
IFNGR1	ENST00000367739.4	interferon gamma receptor 1	8	1	0	0	1	0	hsa-miR-4251	-0.19	-0.19	N/A	ENST00000367739	4
SLC35B2	ENST00000393810.1	solute carrier family 35 (adenosine 3'-phospho 5'-phosphosulfate transporter), member B2	3587	1	0	1	0	1	hsa-miR-4251	-0.19	-0.19	N/A	ENST00000393810	1
CPNE8	ENST00000331366.5	copine VIII	343	2	0	2	0	0	hsa-miR-4251	-0.19	-0.19	N/A	ENST00000331366	5
GRM3	ENST00000361669.2	glutamate receptor, metabotropic 3	10	1	0	1	0	0	hsa-miR-4251	-0.19	-0.19	N/A	ENST00000361669	2
SYT10	ENST00000228567.3	synaptotagmin X	5	1	1	0	0	0	hsa-miR-4251	-0.19	-0.19	N/A	ENST00000228567	3
SLC25A5	ENST00000317881.8	solute carrier family 25 (mitochondrial carrier; adenine nucleotide translocator), member 5	260	1	0	1	0	0	hsa-miR-4251	-0.19	-0.19	N/A	ENST00000317881	8
DDAH2	ENST00000375789.2	dimethylarginine dimethylaminohydrolase 2	26	1	0	0	1	0	hsa-miR-4251	-0.19	-0.19	N/A	ENST00000375789	2
CDRT4	ENST00000312177.6	CMT1A duplicated region transcript 4	109	2	0	1	1	0	hsa-miR-4251	-0.19	-0.19	N/A	ENST00000312177	6
C22orf42	ENST00000382097.3	chromosome 22 open reading frame 42	5	1	0	1	0	0	hsa-miR-4251	-0.19	-0.19	N/A	ENST00000382097	3
TRAPPC6B	ENST00000330149.5	trafficking protein particle complex 6B	69	2	1	1	0	0	hsa-miR-4251	-0.19	-0.29	N/A	ENST00000330149	5
ARHGAP30	ENST00000368016.3	Rho GTPase activating protein 30	5	1	0	0	1	0	hsa-miR-4251	-0.19	-0.19	N/A	ENST00000368016	3
POLR3G	ENST00000504930.1	polymerase (RNA) III (DNA directed) polypeptide G (32kD)	67	2	0	1	1	0	hsa-miR-4251	-0.19	-0.19	N/A	ENST00000504930	1
CPN1	ENST00000370418.3	carboxypeptidase N, polypeptide 1	21	1	0	0	1	0	hsa-miR-4251	-0.19	-0.19	N/A	ENST00000370418	3
ESM1	ENST00000381405.4	endothelial cell-specific molecule 1	10	1	0	0	1	0	hsa-miR-4251	-0.19	-0.19	N/A	ENST00000381405	4
ATOX1	ENST00000521264.1	antioxidant 1 copper chaperone	43	1	0	0	1	2	hsa-miR-4251	-0.19	-0.26	N/A	ENST00000521264	1
FAM19A1	ENST00000478136.1	family with sequence similarity 19 (chemokine (C-C motif)-like), member A1	5	1	0	1	0	1	hsa-miR-4251	-0.19	-0.23	N/A	ENST00000478136	1
COPZ1	ENST00000551779.1	coatomer protein complex, subunit zeta 1	2623	1	0	1	0	1	hsa-miR-4251	-0.18	-0.18	N/A	ENST00000551779	1
PLA2G5	ENST00000375108.3	phospholipase A2, group V	5	1	0	1	0	0	hsa-miR-4251	-0.18	-0.18	N/A	ENST00000375108	3
MAP7D3	ENST00000316077.9	MAP7 domain containing 3	142	1	0	0	1	1	hsa-miR-4251	-0.18	-0.18	N/A	ENST00000316077	9
FAM78A	ENST00000372269.3	family with sequence similarity 78, member A	7	2	0	2	0	2	hsa-miR-4251	-0.18	-0.19	N/A	ENST00000372269	3
SAMD5	ENST00000367474.1	sterile alpha motif domain containing 5	28	2	1	1	0	2	hsa-miR-4251	-0.18	-0.18	N/A	ENST00000367474	1
MOG	ENST00000376902.3	myelin oligodendrocyte glycoprotein	5	1	0	0	1	0	hsa-miR-4251	-0.18	-0.18	N/A	ENST00000376902	3
TP53BP2	ENST00000391878.2	tumor protein p53 binding protein, 2	1531	1	0	0	1	0	hsa-miR-4251	-0.18	-0.18	N/A	ENST00000391878	2
ETS1	ENST00000531611.1	v-ets avian erythroblastosis virus E26 oncogene homolog 1	1423	2	1	1	0	1	hsa-miR-4251	-0.18	-0.19	N/A	ENST00000531611	1
LRRC71	ENST00000337428.7	leucine rich repeat containing 71	5	1	0	0	1	0	hsa-miR-4251	-0.18	-0.18	N/A	ENST00000337428	7
FAM216B	ENST00000537894.1	family with sequence similarity 216, member B	5	2	0	1	1	1	hsa-miR-4251	-0.18	-0.2	N/A	ENST00000537894	1
SENP7	ENST00000394095.2	SUMO1/sentrin specific peptidase 7	342	1	1	0	0	0	hsa-miR-4251	-0.18	-0.18	N/A	ENST00000394095	2
PINX1	ENST00000426190.2	PIN2/TERF1 interacting, telomerase inhibitor 1	224	1	0	0	1	0	hsa-miR-4251	-0.18	-0.18	N/A	ENST00000426190	2
NTM	ENST00000374791.3	neurotrimin	231	1	1	0	0	0	hsa-miR-4251	-0.18	-0.21	N/A	ENST00000374791	3
PPP2R4	ENST00000393370.2	protein phosphatase 2A activator, regulatory subunit 4	2731	1	1	0	0	0	hsa-miR-4251	-0.18	-0.18	N/A	ENST00000393370	2
CEMP1	ENST00000382350.1	cementum protein 1	5	1	0	0	1	0	hsa-miR-4251	-0.18	-0.18	N/A	ENST00000382350	1
FRRS1L	ENST00000561981.2	ferric-chelate reductase 1-like	11	4	0	3	1	2	hsa-miR-4251	-0.18	-0.18	N/A	ENST00000561981	2
RP11-113D6.10	ENST00000527059.1	Putative mitochondrial carrier protein LOC494141	5	1	0	0	1	0	hsa-miR-4251	-0.18	-0.18	N/A	ENST00000527059	1
SLC10A2	ENST00000245312.3	solute carrier family 10 (sodium/bile acid cotransporter), member 2	5	1	1	0	0	0	hsa-miR-4251	-0.18	-0.18	N/A	ENST00000245312	3
HTR2A	ENST00000378688.4	5-hydroxytryptamine (serotonin) receptor 2A, G protein-coupled	5	1	1	0	0	0	hsa-miR-4251	-0.18	-0.18	N/A	ENST00000378688	4
SLC15A5	ENST00000344941.3	solute carrier family 15, member 5	5	1	0	1	0	1	hsa-miR-4251	-0.18	-0.18	N/A	ENST00000344941	3
C12orf74	ENST00000544406.2	chromosome 12 open reading frame 74	5	1	0	0	1	0	hsa-miR-4251	-0.18	-0.18	N/A	ENST00000544406	2
C12orf23	ENST00000548125.1	chromosome 12 open reading frame 23	602	2	0	2	0	1	hsa-miR-4251	-0.18	-0.29	N/A	ENST00000548125	1
TMEM200B	ENST00000521452.1	transmembrane protein 200B	152	1	0	0	1	0	hsa-miR-4251	-0.18	-0.18	N/A	ENST00000521452	1
FAR2	ENST00000536681.3	fatty acyl CoA reductase 2	193	1	0	0	1	0	hsa-miR-4251	-0.18	-0.18	N/A	ENST00000536681	3
CCM2	ENST00000541586.1	cerebral cavernous malformation 2	1046	1	0	0	1	0	hsa-miR-4251	-0.18	-0.18	N/A	ENST00000541586	1
HRH1	ENST00000397056.1	histamine receptor H1	130	1	1	0	0	0	hsa-miR-4251	-0.18	-0.18	N/A	ENST00000397056	1
SCN11A	ENST00000302328.3	sodium channel, voltage-gated, type XI, alpha subunit	5	1	0	0	1	0	hsa-miR-4251	-0.18	-0.18	N/A	ENST00000302328	3
TMEM116	ENST00000550831.3	transmembrane protein 116	630	1	0	0	1	0	hsa-miR-4251	-0.18	-0.18	N/A	ENST00000550831	3
TMEM127	ENST00000258439.3	transmembrane protein 127	296	3	0	0	3	6	hsa-miR-4251	-0.18	-0.34	N/A	ENST00000258439	3
GNB1	ENST00000378609.4	guanine nucleotide binding protein (G protein), beta polypeptide 1	3695	2	0	1	1	0	hsa-miR-4251	-0.18	-0.26	N/A	ENST00000378609	4
DUSP4	ENST00000240100.2	dual specificity phosphatase 4	245	1	0	1	0	0	hsa-miR-4251	-0.18	-0.18	N/A	ENST00000240100	2
SLC22A31	ENST00000562855.2	solute carrier family 22, member 31	316	1	0	0	1	1	hsa-miR-4251	-0.18	-0.18	N/A	ENST00000562855	2
B4GALT3	ENST00000319769.5	UDP-Gal:betaGlcNAc beta 1,4- galactosyltransferase, polypeptide 3	46	1	1	0	0	0	hsa-miR-4251	-0.18	-0.18	N/A	ENST00000319769	5
APOC4	ENST00000419266.2	apolipoprotein C-IV	2245	1	1	0	0	0	hsa-miR-4251	-0.18	-0.18	N/A	ENST00000419266	2
EGR3	ENST00000519492.1	early growth response 3	21	2	1	1	0	0	hsa-miR-4251	-0.18	-0.24	N/A	ENST00000519492	1
AFF1	ENST00000395146.4	AF4/FMR2 family, member 1	28	2	0	2	0	2	hsa-miR-4251	-0.18	-0.26	N/A	ENST00000395146	4
BCAT1	ENST00000261192.7	branched chain amino-acid transaminase 1, cytosolic	1346	4	0	2	2	0	hsa-miR-4251	-0.18	-0.19	N/A	ENST00000261192	7
SLX4IP	ENST00000334534.5	SLX4 interacting protein	0	2	1	1	0	2	hsa-miR-4251	-0.18	-0.18	N/A	ENST00000334534	5
KLRD1	ENST00000381908.3	killer cell lectin-like receptor subfamily D, member 1	5	1	0	1	0	0	hsa-miR-4251	-0.18	-0.18	N/A	ENST00000381908	3
PLEKHG4	ENST00000450733.1	pleckstrin homology domain containing, family G (with RhoGef domain) member 4	276	1	0	0	1	0	hsa-miR-4251	-0.18	-0.2	N/A	ENST00000450733	1
SEC14L1	ENST00000413679.2	SEC14-like 1 (S. cerevisiae)	1399	3	0	0	3	2	hsa-miR-4251	-0.18	-0.19	N/A	ENST00000413679	2
AP3M1	ENST00000355264.4	adaptor-related protein complex 3, mu 1 subunit	601	3	0	2	1	0	hsa-miR-4251	-0.18	-0.24	N/A	ENST00000355264	4
KCNRG	ENST00000360473.4	potassium channel regulator	5	1	0	0	1	0	hsa-miR-4251	-0.18	-0.18	N/A	ENST00000360473	4
TNIP1	ENST00000520931.1	TNFAIP3 interacting protein 1	334	1	0	0	1	0	hsa-miR-4251	-0.18	-0.18	N/A	ENST00000520931	1
PRMT8	ENST00000382622.3	protein arginine methyltransferase 8	5	2	0	0	2	0	hsa-miR-4251	-0.18	-0.18	N/A	ENST00000382622	3
GABRA1	ENST00000428797.2	gamma-aminobutyric acid (GABA) A receptor, alpha 1	5	1	0	1	0	0	hsa-miR-4251	-0.18	-0.18	N/A	ENST00000428797	2
CYYR1	ENST00000299340.4	cysteine/tyrosine-rich 1	5	1	0	0	1	0	hsa-miR-4251	-0.18	-0.18	N/A	ENST00000299340	4
C17orf77	ENST00000392620.1	chromosome 17 open reading frame 77	5	1	0	0	1	0	hsa-miR-4251	-0.18	-0.18	N/A	ENST00000392620	1
ZNF701	ENST00000540331.1	zinc finger protein 701	15	3	0	2	1	0	hsa-miR-4251	-0.18	-0.28	N/A	ENST00000540331	1
CRP	ENST00000255030.5	C-reactive protein, pentraxin-related	5	3	1	0	2	1	hsa-miR-4251	-0.18	-0.39	N/A	ENST00000255030	5
FZD6	ENST00000358755.4	frizzled family receptor 6	161	1	1	0	0	0	hsa-miR-4251	-0.18	-0.2	N/A	ENST00000358755	4
PRMT6	ENST00000370078.1	protein arginine methyltransferase 6	270	1	0	1	0	0	hsa-miR-4251	-0.18	-0.18	N/A	ENST00000370078	1
FAM9C	ENST00000542843.1	family with sequence similarity 9, member C	5	2	0	1	1	0	hsa-miR-4251	-0.18	-0.18	N/A	ENST00000542843	1
MRPS17	ENST00000426595.1	28S ribosomal protein S17, mitochondrial; HCG1984214, isoform CRA_a	81	1	0	0	1	1	hsa-miR-4251	-0.18	-0.21	N/A	ENST00000426595	1
SLU7	ENST00000297151.4	SLU7 splicing factor homolog (S. cerevisiae)	320	2	1	0	1	0	hsa-miR-4251	-0.18	-0.38	N/A	ENST00000297151	4
TRAPPC2	ENST00000453655.2	trafficking protein particle complex 2	589	1	0	1	0	0	hsa-miR-4251	-0.18	-0.18	N/A	ENST00000453655	2
ST3GAL1	ENST00000319914.5	ST3 beta-galactoside alpha-2,3-sialyltransferase 1	59	2	1	1	0	2	hsa-miR-4251	-0.18	-0.21	N/A	ENST00000319914	5
IL36RN	ENST00000346807.3	interleukin 36 receptor antagonist	5	1	0	0	1	3	hsa-miR-4251	-0.18	-0.18	N/A	ENST00000346807	3
FOPNL	ENST00000573396.1	FGFR1OP N-terminal like	29	1	0	1	0	0	hsa-miR-4251	-0.18	-0.18	N/A	ENST00000573396	1
C9orf47	ENST00000375851.2	chromosome 9 open reading frame 47	5	1	0	1	0	2	hsa-miR-4251	-0.18	-0.18	N/A	ENST00000375851	2
BAI2	ENST00000398556.3	brain-specific angiogenesis inhibitor 2	30	1	1	0	0	0	hsa-miR-4251	-0.18	-0.18	N/A	ENST00000398556	3
CST3	ENST00000398411.1	cystatin C	11	2	1	0	1	0	hsa-miR-4251	-0.18	-0.18	N/A	ENST00000398411	1
RAC1	ENST00000348035.4	ras-related C3 botulinum toxin substrate 1 (rho family, small GTP binding protein Rac1)	739	1	1	0	0	0	hsa-miR-4251	-0.18	-0.18	N/A	ENST00000348035	4
KCNJ16	ENST00000589377.1	potassium inwardly-rectifying channel, subfamily J, member 16	5	2	1	1	0	0	hsa-miR-4251	-0.17	-0.17	N/A	ENST00000589377	1
CRCT1	ENST00000368790.3	cysteine-rich C-terminal 1	5	1	0	1	0	0	hsa-miR-4251	-0.17	-0.17	N/A	ENST00000368790	3
C1orf210	ENST00000523677.1	chromosome 1 open reading frame 210	43	2	1	1	0	3	hsa-miR-4251	-0.17	-0.38	N/A	ENST00000523677	1
HS3ST1	ENST00000002596.5	heparan sulfate (glucosamine) 3-O-sulfotransferase 1	9	4	1	3	0	1	hsa-miR-4251	-0.17	-0.32	N/A	ENST00000002596	5
FAIM3	ENST00000420007.2	Fas apoptotic inhibitory molecule 3	311	1	1	0	0	0	hsa-miR-4251	-0.17	-0.18	N/A	ENST00000420007	2
NMNAT2	ENST00000294868.4	nicotinamide nucleotide adenylyltransferase 2	18	2	2	0	0	3	hsa-miR-4251	-0.17	-0.17	N/A	ENST00000294868	4
PAPD5	ENST00000357464.3	PAP associated domain containing 5	152	5	0	5	0	2	hsa-miR-4251	-0.17	-0.29	N/A	ENST00000357464	3
MARC1	ENST00000366910.5	mitochondrial amidoxime reducing component 1	1613	3	1	0	2	1	hsa-miR-4251	-0.17	-0.24	N/A	ENST00000366910	5
CNTF	ENST00000361987.4	ciliary neurotrophic factor	46	1	0	1	0	1	hsa-miR-4251	-0.17	-0.2	N/A	ENST00000361987	4
ZNF45	ENST00000269973.5	zinc finger protein 45	359	1	0	0	1	1	hsa-miR-4251	-0.17	-0.19	N/A	ENST00000269973	5
SLC17A7	ENST00000221485.3	solute carrier family 17 (vesicular glutamate transporter), member 7	12	2	0	1	1	2	hsa-miR-4251	-0.17	-0.17	N/A	ENST00000221485	3
FAM21D	ENST00000311663.5	family with sequence similarity 21, member D	5	1	0	0	1	0	hsa-miR-4251	-0.17	-0.17	N/A	ENST00000311663	5
ZRANB1	ENST00000359653.4	zinc finger, RAN-binding domain containing 1	724	2	0	1	1	1	hsa-miR-4251	-0.17	-0.26	N/A	ENST00000359653	4
ZNF322	ENST00000415922.2	zinc finger protein 322	5	1	0	0	1	1	hsa-miR-4251	-0.17	-0.21	N/A	ENST00000415922	2
USP2	ENST00000455332.2	ubiquitin specific peptidase 2	19	2	1	1	0	0	hsa-miR-4251	-0.17	-0.17	N/A	ENST00000455332	2
SP140	ENST00000486687.2	SP140 nuclear body protein	5	1	0	1	0	0	hsa-miR-4251	-0.17	-0.17	N/A	ENST00000486687	2
PADI3	ENST00000375460.3	peptidyl arginine deiminase, type III	5	2	1	0	1	1	hsa-miR-4251	-0.17	-0.17	N/A	ENST00000375460	3
NANOS1	ENST00000425699.1	nanos homolog 1 (Drosophila)	158	1	0	1	0	0	hsa-miR-4251	-0.17	-0.17	N/A	ENST00000425699	1
CMTM6	ENST00000205636.3	CKLF-like MARVEL transmembrane domain containing 6	169	2	1	1	0	0	hsa-miR-4251	-0.17	-0.3	N/A	ENST00000205636	3
POTEE	ENST00000358087.5	POTE ankyrin domain family, member E	5	1	1	0	0	0	hsa-miR-4251	-0.17	-0.17	N/A	ENST00000358087	5
C11orf30	ENST00000529032.1	chromosome 11 open reading frame 30	230	1	0	1	0	0	hsa-miR-4251	-0.17	-0.17	N/A	ENST00000529032	1
RNF157	ENST00000269391.6	ring finger protein 157	163	3	0	2	1	0	hsa-miR-4251	-0.17	-0.18	N/A	ENST00000269391	6
MEI4	ENST00000602452.2	meiosis-specific 4 homolog (S. cerevisiae)	5	2	1	1	0	0	hsa-miR-4251	-0.17	-0.17	N/A	ENST00000602452	2
EFCAB12	ENST00000505956.1	EF-hand calcium binding domain 12	37	1	0	0	1	0	hsa-miR-4251	-0.17	-0.17	N/A	ENST00000505956	1
ZDHHC11B	ENST00000508859.2	zinc finger, DHHC-type containing 11B	5	1	0	0	1	0	hsa-miR-4251	-0.17	-0.17	N/A	ENST00000508859	2
TANC2	ENST00000424789.2	tetratricopeptide repeat, ankyrin repeat and coiled-coil containing 2	155	6	0	5	1	3	hsa-miR-4251	-0.17	-0.17	N/A	ENST00000424789	2
OXGR1	ENST00000298440.1	oxoglutarate (alpha-ketoglutarate) receptor 1	7	1	0	0	1	0	hsa-miR-4251	-0.17	-0.17	N/A	ENST00000298440	1
YWHAE	ENST00000264335.8	tyrosine 3-monooxygenase/tryptophan 5-monooxygenase activation protein, epsilon polypeptide	144	1	0	0	1	0	hsa-miR-4251	-0.17	-0.17	N/A	ENST00000264335	8
SLC1A2	ENST00000278379.3	solute carrier family 1 (glial high affinity glutamate transporter), member 2	5	3	1	2	0	3	hsa-miR-4251	-0.17	-0.17	N/A	ENST00000278379	3
AC105020.1	ENST00000435356.1	Uncharacterized protein; cDNA FLJ12988 fis, clone NT2RP3000080	5	1	1	0	0	0	hsa-miR-4251	-0.17	-0.17	N/A	ENST00000435356	1
KLHL32	ENST00000369261.4	kelch-like family member 32	11	2	0	1	1	0	hsa-miR-4251	-0.17	-0.17	N/A	ENST00000369261	4
RAB40B	ENST00000571995.1	RAB40B, member RAS oncogene family	495	1	0	0	1	0	hsa-miR-4251	-0.17	-0.17	N/A	ENST00000571995	1
SLC1A7	ENST00000371494.4	solute carrier family 1 (glutamate transporter), member 7	11	1	0	0	1	0	hsa-miR-4251	-0.17	-0.17	N/A	ENST00000371494	4
ATF7	ENST00000548118.2	activating transcription factor 7	50	1	0	1	0	0	hsa-miR-4251	-0.17	-0.17	N/A	ENST00000548118	2
THY1	ENST00000284240.5	Thy-1 cell surface antigen	2345	4	0	4	0	1	hsa-miR-4251	-0.17	-0.26	N/A	ENST00000284240	5
ATG12	ENST00000500945.2	autophagy related 12	1822	1	1	0	0	1	hsa-miR-4251	-0.17	-0.45	N/A	ENST00000500945	2
UBFD1	ENST00000395878.3	ubiquitin family domain containing 1	6826	3	0	0	3	0	hsa-miR-4251	-0.17	-0.17	N/A	ENST00000395878	3
NETO2	ENST00000562435.1	neuropilin (NRP) and tolloid (TLL)-like 2	723	2	1	1	0	2	hsa-miR-4251	-0.17	-0.39	N/A	ENST00000562435	1
ILVBL	ENST00000263383.3	ilvB (bacterial acetolactate synthase)-like	3333	2	0	0	2	0	hsa-miR-4251	-0.17	-0.32	N/A	ENST00000263383	3
HPCAL4	ENST00000372844.3	hippocalcin like 4	5	1	1	0	0	2	hsa-miR-4251	-0.17	-0.17	N/A	ENST00000372844	3
PMAIP1	ENST00000316660.6	phorbol-12-myristate-13-acetate-induced protein 1	12503	1	0	1	0	0	hsa-miR-4251	-0.17	-0.17	N/A	ENST00000316660	6
LECT2	ENST00000274507.1	leukocyte cell-derived chemotaxin 2	5	1	0	1	0	0	hsa-miR-4251	-0.17	-0.17	N/A	ENST00000274507	1
CECR1	ENST00000399839.1	cat eye syndrome chromosome region, candidate 1	46	3	0	0	3	3	hsa-miR-4251	-0.17	-0.18	N/A	ENST00000399839	1
AMN1	ENST00000281471.6	antagonist of mitotic exit network 1 homolog (S. cerevisiae)	125	1	0	0	1	0	hsa-miR-4251	-0.17	-0.17	N/A	ENST00000281471	6
ENC1	ENST00000302351.4	ectodermal-neural cortex 1 (with BTB domain)	57	2	1	0	1	1	hsa-miR-4251	-0.17	-0.2	N/A	ENST00000302351	4
SNX4	ENST00000251775.4	sorting nexin 4	454	1	1	0	0	0	hsa-miR-4251	-0.17	-0.18	N/A	ENST00000251775	4
ACBD7	ENST00000356189.5	acyl-CoA binding domain containing 7	34	1	0	1	0	2	hsa-miR-4251	-0.17	-0.17	N/A	ENST00000356189	5
NEK10	ENST00000295720.6	NIMA-related kinase 10	66	3	0	3	0	0	hsa-miR-4251	-0.17	-0.22	N/A	ENST00000295720	6
KIAA1456	ENST00000524591.2	KIAA1456	24	2	1	1	0	1	hsa-miR-4251	-0.17	-0.17	N/A	ENST00000524591	2
NUDT5	ENST00000491614.1	nudix (nucleoside diphosphate linked moiety X)-type motif 5	808	1	0	1	0	1	hsa-miR-4251	-0.17	-0.19	N/A	ENST00000491614	1
TMEM123	ENST00000361236.3	transmembrane protein 123	2135	2	0	0	2	0	hsa-miR-4251	-0.17	-0.17	N/A	ENST00000361236	3
C3orf38	ENST00000486971.1	chromosome 3 open reading frame 38	683	1	0	1	0	0	hsa-miR-4251	-0.17	-0.17	N/A	ENST00000486971	1
MTERF	ENST00000419292.1	mitochondrial transcription termination factor	42	1	0	1	0	0	hsa-miR-4251	-0.17	-0.17	N/A	ENST00000419292	1
SLC2A3	ENST00000075120.7	solute carrier family 2 (facilitated glucose transporter), member 3	5	1	0	0	1	0	hsa-miR-4251	-0.17	-0.17	N/A	ENST00000075120	7
C19orf10	ENST00000262947.3	chromosome 19 open reading frame 10	1263	1	0	1	0	0	hsa-miR-4251	-0.17	-0.17	N/A	ENST00000262947	3
TRIM48	ENST00000417545.2	tripartite motif containing 48	5	1	0	0	1	0	hsa-miR-4251	-0.17	-0.17	N/A	ENST00000417545	2
ARID4A	ENST00000431317.2	AT rich interactive domain 4A (RBP1-like)	33	1	1	0	0	2	hsa-miR-4251	-0.17	-0.17	N/A	ENST00000431317	2
REC8	ENST00000311457.3	REC8 meiotic recombination protein	33	1	0	0	1	0	hsa-miR-4251	-0.17	-0.17	N/A	ENST00000311457	3
CHAC1	ENST00000446533.3	ChaC, cation transport regulator homolog 1 (E. coli)	190	1	0	1	0	0	hsa-miR-4251	-0.17	-0.17	N/A	ENST00000446533	3
SPOCK1	ENST00000394945.1	sparc/osteonectin, cwcv and kazal-like domains proteoglycan (testican) 1	935	2	0	1	1	0	hsa-miR-4251	-0.17	-0.17	N/A	ENST00000394945	1
PAOX	ENST00000368539.4	polyamine oxidase (exo-N4-amino)	264	1	0	1	0	0	hsa-miR-4251	-0.17	-0.17	N/A	ENST00000368539	4
MCIDAS	ENST00000513312.1	multiciliate differentiation and DNA synthesis associated cell cycle protein	45	1	1	0	0	0	hsa-miR-4251	-0.17	-0.19	N/A	ENST00000513312	1
UBL3	ENST00000380680.4	ubiquitin-like 3	431	1	1	0	0	0	hsa-miR-4251	-0.17	-0.29	N/A	ENST00000380680	4
IPCEF1	ENST00000265198.4	interaction protein for cytohesin exchange factors 1	16	2	0	1	1	3	hsa-miR-4251	-0.17	-0.17	N/A	ENST00000265198	4
SMYD1	ENST00000419482.2	SET and MYND domain containing 1	5	3	0	2	1	1	hsa-miR-4251	-0.17	-0.17	N/A	ENST00000419482	2
SARS	ENST00000369923.4	seryl-tRNA synthetase	20549	2	0	1	1	0	hsa-miR-4251	-0.17	-0.19	N/A	ENST00000369923	4
GLRA3	ENST00000274093.3	glycine receptor, alpha 3	5	1	0	1	0	2	hsa-miR-4251	-0.17	-0.17	N/A	ENST00000274093	3
AP003774.4	ENST00000316124.2	HCG1652096, isoform CRA_a; Uncharacterized protein; cDNA FLJ37045 fis, clone BRACE2012185	5	1	0	0	1	2	hsa-miR-4251	-0.17	-0.17	N/A	ENST00000316124	2
NCR3LG1	ENST00000338965.4	natural killer cell cytotoxicity receptor 3 ligand 1	214	6	2	2	2	4	hsa-miR-4251	-0.17	-0.17	N/A	ENST00000338965	4
NAA50	ENST00000240922.3	N(alpha)-acetyltransferase 50, NatE catalytic subunit	260	3	1	0	2	1	hsa-miR-4251	-0.17	-0.32	N/A	ENST00000240922	3
ZCCHC5	ENST00000321110.1	zinc finger, CCHC domain containing 5	5	1	0	0	1	0	hsa-miR-4251	-0.17	-0.17	N/A	ENST00000321110	1
SLC25A53	ENST00000357421.4	solute carrier family 25, member 53	15	1	1	0	0	1	hsa-miR-4251	-0.17	-0.17	N/A	ENST00000357421	4
LOH12CR2	ENST00000381800.2	loss of heterozygosity, 12, chromosomal region 2 (non-protein coding)	8	1	0	0	1	0	hsa-miR-4251	-0.17	-0.17	N/A	ENST00000381800	2
GFOD1	ENST00000603223.1	glucose-fructose oxidoreductase domain containing 1	39	1	0	1	0	0	hsa-miR-4251	-0.17	-0.17	N/A	ENST00000603223	1
SRP9	ENST00000366838.1	signal recognition particle 9kDa	21	2	1	1	0	0	hsa-miR-4251	-0.17	-0.6	N/A	ENST00000366838	1
ADO	ENST00000373783.1	2-aminoethanethiol (cysteamine) dioxygenase	686	1	0	0	1	1	hsa-miR-4251	-0.17	-0.19	N/A	ENST00000373783	1
RRNAD1	ENST00000368218.4	ribosomal RNA adenine dimethylase domain containing 1	367	1	0	0	1	0	hsa-miR-4251	-0.17	-0.17	N/A	ENST00000368218	4
TRIM6-TRIM34	ENST00000354852.5	TRIM6-TRIM34 readthrough	233	1	0	1	0	0	hsa-miR-4251	-0.17	-0.17	N/A	ENST00000354852	5
LCP2	ENST00000046794.5	lymphocyte cytosolic protein 2 (SH2 domain containing leukocyte protein of 76kDa)	5	2	0	2	0	0	hsa-miR-4251	-0.17	-0.17	N/A	ENST00000046794	5
GIGYF2	ENST00000373566.3	GRB10 interacting GYF protein 2	361	1	0	0	1	1	hsa-miR-4251	-0.17	-0.17	N/A	ENST00000373566	3
LRRC29	ENST00000409509.1	leucine rich repeat containing 29	5	1	0	0	1	0	hsa-miR-4251	-0.17	-0.17	N/A	ENST00000409509	1
NPC2	ENST00000541064.1	Niemann-Pick disease, type C2	1152	1	0	1	0	0	hsa-miR-4251	-0.17	-0.17	N/A	ENST00000541064	1
LRRK1	ENST00000388948.3	leucine-rich repeat kinase 1	27	1	0	0	1	2	hsa-miR-4251	-0.17	-0.17	N/A	ENST00000388948	3
SEC22A	ENST00000481965.2	SEC22 vesicle trafficking protein homolog A (S. cerevisiae)	294	1	0	0	1	0	hsa-miR-4251	-0.17	-0.17	N/A	ENST00000481965	2
TCF7L2	ENST00000369386.1	transcription factor 7-like 2 (T-cell specific, HMG-box)	650	1	0	1	0	0	hsa-miR-4251	-0.17	-0.17	N/A	ENST00000369386	1
SUN1	ENST00000456758.2	Sad1 and UNC84 domain containing 1	376	1	0	0	1	1	hsa-miR-4251	-0.17	-0.17	N/A	ENST00000456758	2
PTTG1IP	ENST00000397887.3	pituitary tumor-transforming 1 interacting protein	1170	1	0	1	0	0	hsa-miR-4251	-0.17	-0.17	N/A	ENST00000397887	3
SLC22A17	ENST00000354772.3	solute carrier family 22, member 17	271	2	0	1	1	0	hsa-miR-4251	-0.17	-0.25	N/A	ENST00000354772	3
EEF1A1	ENST00000316292.9	eukaryotic translation elongation factor 1 alpha 1	129	2	0	0	2	0	hsa-miR-4251	-0.17	-0.31	N/A	ENST00000316292	9
GRIK1-AS2	ENST00000333765.4	GRIK1 antisense RNA 2	5	1	0	1	0	0	hsa-miR-4251	-0.17	-0.17	N/A	ENST00000333765	4
CERS3	ENST00000284382.4	ceramide synthase 3	5	3	1	2	0	1	hsa-miR-4251	-0.17	-0.17	N/A	ENST00000284382	4
CD84	ENST00000534968.1	CD84 molecule	5	1	0	0	1	4	hsa-miR-4251	-0.17	-0.17	N/A	ENST00000534968	1
HOXB1	ENST00000239174.6	homeobox B1	5	1	1	0	0	0	hsa-miR-4251	-0.17	-0.17	N/A	ENST00000239174	6
GABRB3	ENST00000311550.5	gamma-aminobutyric acid (GABA) A receptor, beta 3	267	2	0	2	0	1	hsa-miR-4251	-0.16	-0.19	N/A	ENST00000311550	5
FRAT2	ENST00000371019.2	frequently rearranged in advanced T-cell lymphomas 2	120	1	1	0	0	0	hsa-miR-4251	-0.16	-0.21	N/A	ENST00000371019	2
GFPT2	ENST00000253778.8	glutamine-fructose-6-phosphate transaminase 2	70	1	0	0	1	1	hsa-miR-4251	-0.16	-0.16	N/A	ENST00000253778	8
UBE3D	ENST00000369747.3	ubiquitin protein ligase E3D	8	1	0	1	0	0	hsa-miR-4251	-0.16	-0.16	N/A	ENST00000369747	3
ZNF136	ENST00000343979.4	zinc finger protein 136	33	1	0	0	1	0	hsa-miR-4251	-0.16	-0.16	N/A	ENST00000343979	4
CD8A	ENST00000456996.2	CD8a molecule	34	1	1	0	0	1	hsa-miR-4251	-0.16	-0.16	N/A	ENST00000456996	2
C20orf197	ENST00000313426.1	chromosome 20 open reading frame 197	5	1	0	1	0	1	hsa-miR-4251	-0.16	-0.16	N/A	ENST00000313426	1
UTP14C	ENST00000521776.2	UTP14, U3 small nucleolar ribonucleoprotein, homolog C (yeast)	174	2	0	0	2	3	hsa-miR-4251	-0.16	-0.17	N/A	ENST00000521776	2
PDE10A	ENST00000366882.1	phosphodiesterase 10A	371	1	0	0	1	1	hsa-miR-4251	-0.16	-0.18	N/A	ENST00000366882	1
PIGX	ENST00000314118.4	phosphatidylinositol glycan anchor biosynthesis, class X	198	1	0	1	0	0	hsa-miR-4251	-0.16	-0.18	N/A	ENST00000314118	4
ACHE	ENST00000302913.4	acetylcholinesterase	14	2	0	1	1	1	hsa-miR-4251	-0.16	-0.17	N/A	ENST00000302913	4
LACTB	ENST00000413507.2	lactamase, beta	746	1	0	0	1	0	hsa-miR-4251	-0.16	-0.17	N/A	ENST00000413507	2
FAM96A	ENST00000557835.1	family with sequence similarity 96, member A	191	1	0	1	0	0	hsa-miR-4251	-0.16	-0.17	N/A	ENST00000557835	1
SLC12A6	ENST00000397707.2	solute carrier family 12 (potassium/chloride transporter), member 6	17	1	0	0	1	0	hsa-miR-4251	-0.16	-0.16	N/A	ENST00000397707	2
MAGED4	ENST00000375626.3	melanoma antigen family D, 4	5	1	0	0	1	0	hsa-miR-4251	-0.16	-0.16	N/A	ENST00000375626	3
METTL21A	ENST00000448823.2	methyltransferase like 21A	224	4	2	1	1	0	hsa-miR-4251	-0.16	-0.25	N/A	ENST00000448823	2
MAGED4B	ENST00000360134.6	melanoma antigen family D, 4B	5	1	0	0	1	0	hsa-miR-4251	-0.16	-0.16	N/A	ENST00000360134	6
ACACA	ENST00000353139.5	acetyl-CoA carboxylase alpha	306	2	0	1	1	0	hsa-miR-4251	-0.16	-0.21	N/A	ENST00000353139	5
MANEA	ENST00000358812.4	mannosidase, endo-alpha	41	2	1	1	0	0	hsa-miR-4251	-0.16	-0.17	N/A	ENST00000358812	4
ACSL6	ENST00000379264.2	acyl-CoA synthetase long-chain family member 6	7	2	0	2	0	1	hsa-miR-4251	-0.16	-0.18	N/A	ENST00000379264	2
C1QTNF6	ENST00000337843.2	C1q and tumor necrosis factor related protein 6	30	1	0	0	1	1	hsa-miR-4251	-0.16	-0.16	N/A	ENST00000337843	2
KIAA1024L	ENST00000564719.1	KIAA1024-like	5	1	0	0	1	1	hsa-miR-4251	-0.16	-0.16	N/A	ENST00000564719	1
TFEC	ENST00000265440.7	transcription factor EC	5	1	0	1	0	1	hsa-miR-4251	-0.16	-0.16	N/A	ENST00000265440	7
ARHGEF37	ENST00000333677.6	Rho guanine nucleotide exchange factor (GEF) 37	5	4	0	3	1	0	hsa-miR-4251	-0.16	-0.16	N/A	ENST00000333677	6
GPR85	ENST00000297146.3	G protein-coupled receptor 85	21	1	0	0	1	0	hsa-miR-4251	-0.16	-0.16	N/A	ENST00000297146	3
RP11-332O19.5	ENST00000441178.2	rcRPE protein	5	1	0	1	0	1	hsa-miR-4251	-0.16	-0.16	N/A	ENST00000441178	2
GDPD5	ENST00000443276.2	glycerophosphodiester phosphodiesterase domain containing 5	8	1	1	0	0	1	hsa-miR-4251	-0.16	-0.16	N/A	ENST00000443276	2
RNF180	ENST00000389100.4	ring finger protein 180	18	2	0	1	1	1	hsa-miR-4251	-0.16	-0.23	N/A	ENST00000389100	4
GTF3A	ENST00000381140.4	general transcription factor IIIA	1373	1	0	0	1	0	hsa-miR-4251	-0.16	-0.16	N/A	ENST00000381140	4
ZNF589	ENST00000427617.2	zinc finger protein 589	20	1	0	0	1	1	hsa-miR-4251	-0.16	-0.17	N/A	ENST00000427617	2
F8	ENST00000330287.6	coagulation factor VIII, procoagulant component	16	1	0	0	1	1	hsa-miR-4251	-0.16	-0.16	N/A	ENST00000330287	6
PLLP	ENST00000219207.5	plasmolipin	22	1	0	1	0	0	hsa-miR-4251	-0.16	-0.16	N/A	ENST00000219207	5
CLEC4G	ENST00000328853.5	C-type lectin domain family 4, member G	5	1	0	0	1	0	hsa-miR-4251	-0.16	-0.16	N/A	ENST00000328853	5
ST8SIA5	ENST00000315087.7	ST8 alpha-N-acetyl-neuraminide alpha-2,8-sialyltransferase 5	7	1	0	0	1	0	hsa-miR-4251	-0.16	-0.16	N/A	ENST00000315087	7
TGFBI	ENST00000442011.2	transforming growth factor, beta-induced, 68kDa	6307	1	0	0	1	1	hsa-miR-4251	-0.16	-0.16	N/A	ENST00000442011	2
FAM83F	ENST00000333407.6	family with sequence similarity 83, member F	5	4	1	3	0	4	hsa-miR-4251	-0.16	-0.16	N/A	ENST00000333407	6
SPIB	ENST00000595883.1	Spi-B transcription factor (Spi-1/PU.1 related)	10	2	0	0	2	0	hsa-miR-4251	-0.16	-0.17	N/A	ENST00000595883	1
ABHD14B	ENST00000461108.1	abhydrolase domain containing 14B	189	1	0	0	1	2	hsa-miR-4251	-0.16	-0.16	N/A	ENST00000461108	1
MICU3	ENST00000318063.5	mitochondrial calcium uptake family, member 3	9	1	1	0	0	0	hsa-miR-4251	-0.16	-0.2	N/A	ENST00000318063	5
KLF7	ENST00000423015.1	Kruppel-like factor 7 (ubiquitous)	737	3	1	1	1	3	hsa-miR-4251	-0.16	-0.34	N/A	ENST00000423015	1
TXNDC5	ENST00000539054.1	thioredoxin domain containing 5 (endoplasmic reticulum)	1190	2	0	2	0	1	hsa-miR-4251	-0.16	-0.27	N/A	ENST00000539054	1
FAM173A	ENST00000564000.1	family with sequence similarity 173, member A	259	1	0	1	0	0	hsa-miR-4251	-0.16	-0.16	N/A	ENST00000564000	1
FKBP1C	ENST00000370659.1	FK506 binding protein 1C	30	1	0	0	1	0	hsa-miR-4251	-0.16	-0.16	N/A	ENST00000370659	1
PRNP	ENST00000379440.4	prion protein	1136	1	0	0	1	0	hsa-miR-4251	-0.16	-0.16	N/A	ENST00000379440	4
CASP6	ENST00000352981.3	caspase 6, apoptosis-related cysteine peptidase	119	1	0	1	0	0	hsa-miR-4251	-0.16	-0.16	N/A	ENST00000352981	3
RPE65	ENST00000262340.5	retinal pigment epithelium-specific protein 65kDa	5	1	0	0	1	0	hsa-miR-4251	-0.16	-0.16	N/A	ENST00000262340	5
TBC1D28	ENST00000345096.4	TBC1 domain family, member 28	5	1	0	0	1	0	hsa-miR-4251	-0.16	-0.16	N/A	ENST00000345096	4
SMLR1	ENST00000541421.2	small leucine-rich protein 1	35	1	1	0	0	2	hsa-miR-4251	-0.16	-0.32	N/A	ENST00000541421	2
TULP4	ENST00000367094.2	tubby like protein 4	93	2	0	2	0	1	hsa-miR-4251	-0.16	-0.17	N/A	ENST00000367094	2
COX6C	ENST00000520468.2	cytochrome c oxidase subunit VIc	130	1	0	1	0	0	hsa-miR-4251	-0.16	-0.28	N/A	ENST00000520468	2
AARD	ENST00000378279.3	alanine and arginine rich domain containing protein	7	1	0	1	0	0	hsa-miR-4251	-0.16	-0.2	N/A	ENST00000378279	3
AC007375.1	ENST00000600936.1	Uncharacterized protein; cDNA FLJ43210 fis, clone FEBRA2020582	7	1	0	0	1	3	hsa-miR-4251	-0.16	-0.18	N/A	ENST00000600936	1
DUSP16	ENST00000298573.4	dual specificity phosphatase 16	444	3	0	2	1	1	hsa-miR-4251	-0.16	-0.21	N/A	ENST00000298573	4
RBM12	ENST00000374114.3	RNA binding motif protein 12	431	1	0	0	1	0	hsa-miR-4251	-0.16	-0.16	N/A	ENST00000374114	3
AICDA	ENST00000229335.6	activation-induced cytidine deaminase	5	2	0	0	2	0	hsa-miR-4251	-0.16	-0.16	N/A	ENST00000229335	6
ACKR2	ENST00000442925.1	atypical chemokine receptor 2	5	2	0	2	0	3	hsa-miR-4251	-0.16	-0.16	N/A	ENST00000442925	1
MYO3B	ENST00000334231.6	myosin IIIB	5	1	0	0	1	0	hsa-miR-4251	-0.16	-0.16	N/A	ENST00000334231	6
DPM2	ENST00000314392.8	dolichyl-phosphate mannosyltransferase polypeptide 2, regulatory subunit	1667	1	0	0	1	0	hsa-miR-4251	-0.16	-0.16	N/A	ENST00000314392	8
IL17RD	ENST00000296318.7	interleukin 17 receptor D	108	4	1	2	1	0	hsa-miR-4251	-0.16	-0.17	N/A	ENST00000296318	7
TMEM56	ENST00000370203.4	transmembrane protein 56	113	3	0	3	0	1	hsa-miR-4251	-0.16	-0.19	N/A	ENST00000370203	4
RBAK	ENST00000396912.1	RB-associated KRAB zinc finger	99	1	0	0	1	0	hsa-miR-4251	-0.16	-0.16	N/A	ENST00000396912	1
ZNF583	ENST00000333201.9	zinc finger protein 583	24	1	0	0	1	1	hsa-miR-4251	-0.16	-0.19	N/A	ENST00000333201	9
SHROOM4	ENST00000376020.2	shroom family member 4	5	4	1	3	0	3	hsa-miR-4251	-0.16	-0.19	N/A	ENST00000376020	2
LHCGR	ENST00000294954.7	luteinizing hormone/choriogonadotropin receptor	5	1	0	1	0	1	hsa-miR-4251	-0.16	-0.16	N/A	ENST00000294954	7
MRFAP1L1	ENST00000320848.6	Morf4 family associated protein 1-like 1	77	1	0	0	1	0	hsa-miR-4251	-0.16	-0.16	N/A	ENST00000320848	6
ARHGAP40	ENST00000373345.4	Rho GTPase activating protein 40	5	2	0	0	2	0	hsa-miR-4251	-0.16	-0.16	N/A	ENST00000373345	4
ZNF385B	ENST00000410066.1	zinc finger protein 385B	17	1	0	0	1	0	hsa-miR-4251	-0.16	-0.16	N/A	ENST00000410066	1
YIPF6	ENST00000462683.1	Yip1 domain family, member 6	888	2	0	1	1	0	hsa-miR-4251	-0.16	-0.36	N/A	ENST00000462683	1
CCNG2	ENST00000316355.5	cyclin G2	1056	3	1	1	1	0	hsa-miR-4251	-0.16	-0.19	N/A	ENST00000316355	5
ZNF605	ENST00000360187.4	zinc finger protein 605	147	3	1	2	0	0	hsa-miR-4251	-0.16	-0.16	N/A	ENST00000360187	4
KCNIP1	ENST00000328939.4	Kv channel interacting protein 1	5	1	0	0	1	0	hsa-miR-4251	-0.16	-0.16	N/A	ENST00000328939	4
MOAP1	ENST00000298894.4	modulator of apoptosis 1	79	1	0	1	0	0	hsa-miR-4251	-0.16	-0.16	N/A	ENST00000298894	4
PFKFB2	ENST00000367080.3	6-phosphofructo-2-kinase/fructose-2,6-biphosphatase 2	83	2	2	0	0	2	hsa-miR-4251	-0.16	-0.16	N/A	ENST00000367080	3
FAM127C	ENST00000391440.1	family with sequence similarity 127, member C	1251	1	0	1	0	1	hsa-miR-4251	-0.16	-0.17	N/A	ENST00000391440	1
APLNR	ENST00000606794.1	apelin receptor	5	1	1	0	0	0	hsa-miR-4251	-0.16	-0.16	N/A	ENST00000606794	1
ADCY7	ENST00000394697.2	adenylate cyclase 7	238	1	1	0	0	0	hsa-miR-4251	-0.16	-0.16	N/A	ENST00000394697	2
AC002472.13	ENST00000543388.1	Leucine-rich repeat-containing protein LOC400891	5	2	1	1	0	0	hsa-miR-4251	-0.16	-0.16	N/A	ENST00000543388	1
NPRL3	ENST00000399953.3	nitrogen permease regulator-like 3 (S. cerevisiae)	129	1	1	0	0	0	hsa-miR-4251	-0.16	-0.16	N/A	ENST00000399953	3
C1QTNF3	ENST00000382065.3	C1q and tumor necrosis factor related protein 3	70	1	1	0	0	1	hsa-miR-4251	-0.16	-0.16	N/A	ENST00000382065	3
RNF39	ENST00000376751.3	ring finger protein 39	7	1	0	0	1	1	hsa-miR-4251	-0.16	-0.16	N/A	ENST00000376751	3
RRM2B	ENST00000251810.3	ribonucleotide reductase M2 B (TP53 inducible)	205	1	0	0	1	0	hsa-miR-4251	-0.16	-0.16	N/A	ENST00000251810	3
RPP40	ENST00000380051.2	ribonuclease P/MRP 40kDa subunit	20	2	1	0	1	1	hsa-miR-4251	-0.16	-0.48	N/A	ENST00000380051	2
SEC14L3	ENST00000215812.4	SEC14-like 3 (S. cerevisiae)	5	1	0	0	1	0	hsa-miR-4251	-0.16	-0.16	N/A	ENST00000215812	4
LHFPL2	ENST00000515007.2	lipoma HMGIC fusion partner-like 2	16	1	0	0	1	1	hsa-miR-4251	-0.16	-0.16	N/A	ENST00000515007	2
C8orf87	ENST00000521906.1	chromosome 8 open reading frame 87	5	1	0	1	0	0	hsa-miR-4251	-0.16	-0.16	N/A	ENST00000521906	1
COL9A1	ENST00000357250.6	collagen, type IX, alpha 1	9	1	1	0	0	0	hsa-miR-4251	-0.16	-0.16	N/A	ENST00000357250	6
TMEM41B	ENST00000528080.1	transmembrane protein 41B	191	1	1	0	0	2	hsa-miR-4251	-0.16	-0.21	N/A	ENST00000528080	1
TBC1D5	ENST00000253692.7	TBC1 domain family, member 5	400	1	0	1	0	2	hsa-miR-4251	-0.16	-0.17	N/A	ENST00000253692	7
PTRF	ENST00000357037.5	polymerase I and transcript release factor	987	1	0	0	1	1	hsa-miR-4251	-0.16	-0.16	N/A	ENST00000357037	5
GCFC2	ENST00000541687.1	GC-rich sequence DNA-binding factor 2	88	1	0	1	0	1	hsa-miR-4251	-0.16	-0.18	N/A	ENST00000541687	1
TMUB2	ENST00000590235.1	transmembrane and ubiquitin-like domain containing 2	1043	1	0	1	0	0	hsa-miR-4251	-0.16	-0.16	N/A	ENST00000590235	1
NPTX1	ENST00000306773.4	neuronal pentraxin I	1876	1	1	0	0	2	hsa-miR-4251	-0.16	-0.16	N/A	ENST00000306773	4
ENPP5	ENST00000371383.2	ectonucleotide pyrophosphatase/phosphodiesterase 5 (putative)	15	1	0	0	1	4	hsa-miR-4251	-0.16	-0.3	N/A	ENST00000371383	2
MAP3K3	ENST00000361357.3	mitogen-activated protein kinase kinase kinase 3	144	1	0	0	1	2	hsa-miR-4251	-0.15	-0.15	N/A	ENST00000361357	3
RASSF1	ENST00000327761.3	Ras association (RalGDS/AF-6) domain family member 1	236	1	0	0	1	1	hsa-miR-4251	-0.15	-0.15	N/A	ENST00000327761	3
CXorf57	ENST00000372548.4	chromosome X open reading frame 57	409	1	0	1	0	0	hsa-miR-4251	-0.15	-0.15	N/A	ENST00000372548	4
TMEM67	ENST00000453321.3	transmembrane protein 67	219	2	1	0	1	0	hsa-miR-4251	-0.15	-0.48	N/A	ENST00000453321	3
ADAP2	ENST00000330889.3	ArfGAP with dual PH domains 2	16	1	0	0	1	0	hsa-miR-4251	-0.15	-0.15	N/A	ENST00000330889	3
CCNG1	ENST00000340828.2	cyclin G1	1547	1	0	0	1	0	hsa-miR-4251	-0.15	-0.15	N/A	ENST00000340828	2
CCR8	ENST00000414803.1	chemokine (C-C motif) receptor 8	5	1	0	0	1	0	hsa-miR-4251	-0.15	-0.15	N/A	ENST00000414803	1
MFAP3	ENST00000436816.1	microfibrillar-associated protein 3	1139	2	0	1	1	1	hsa-miR-4251	-0.15	-0.16	N/A	ENST00000436816	1
HS6ST3	ENST00000376705.2	heparan sulfate 6-O-sulfotransferase 3	598	2	1	1	0	2	hsa-miR-4251	-0.15	-0.16	N/A	ENST00000376705	2
SMAP2	ENST00000539317.1	small ArfGAP2	1062	1	0	0	1	1	hsa-miR-4251	-0.15	-0.16	N/A	ENST00000539317	1
SIDT2	ENST00000324225.4	SID1 transmembrane family, member 2	341	2	1	1	0	0	hsa-miR-4251	-0.15	-0.15	N/A	ENST00000324225	4
BOD1	ENST00000311086.4	biorientation of chromosomes in cell division 1	1465	1	0	0	1	1	hsa-miR-4251	-0.15	-0.22	N/A	ENST00000311086	4
BHLHB9	ENST00000372735.1	basic helix-loop-helix domain containing, class B, 9	5	1	0	0	1	0	hsa-miR-4251	-0.15	-0.15	N/A	ENST00000372735	1
MYBL1	ENST00000522677.3	v-myb avian myeloblastosis viral oncogene homolog-like 1	53	1	0	0	1	0	hsa-miR-4251	-0.15	-0.15	N/A	ENST00000522677	3
GAD2	ENST00000376261.3	glutamate decarboxylase 2 (pancreatic islets and brain, 65kDa)	5	1	0	0	1	0	hsa-miR-4251	-0.15	-0.15	N/A	ENST00000376261	3
RFX6	ENST00000332958.2	regulatory factor X, 6	14	1	0	0	1	1	hsa-miR-4251	-0.15	-0.15	N/A	ENST00000332958	2
MBP	ENST00000397863.1	myelin basic protein	96	3	0	2	1	2	hsa-miR-4251	-0.15	-0.18	N/A	ENST00000397863	1
B4GALT6	ENST00000306851.5	UDP-Gal:betaGlcNAc beta 1,4- galactosyltransferase, polypeptide 6	146	2*	0	0	1	1	hsa-miR-4251	-0.15	-0.16	N/A	ENST00000306851	5
TSHZ1	ENST00000322038.5	teashirt zinc finger homeobox 1	174	1	1	0	0	0	hsa-miR-4251	-0.15	-0.22	N/A	ENST00000322038	5
LGSN	ENST00000370658.5	lengsin, lens protein with glutamine synthetase domain	21	2	1	1	0	0	hsa-miR-4251	-0.15	-0.39	N/A	ENST00000370658	5
GP5	ENST00000401815.1	glycoprotein V (platelet)	5	1	1	0	0	1	hsa-miR-4251	-0.15	-0.15	N/A	ENST00000401815	1
LIN52	ENST00000555028.1	lin-52 homolog (C. elegans)	116	1	0	0	1	0	hsa-miR-4251	-0.15	-0.15	N/A	ENST00000555028	1
PTPN3	ENST00000412145.1	protein tyrosine phosphatase, non-receptor type 3	374	1	0	1	0	2	hsa-miR-4251	-0.15	-0.15	N/A	ENST00000412145	1
CLEC18B	ENST00000339953.5	C-type lectin domain family 18, member B	5	1	0	0	1	0	hsa-miR-4251	-0.15	-0.15	N/A	ENST00000339953	5
CLEC18C	ENST00000541793.2	C-type lectin domain family 18, member C	5	1	0	0	1	0	hsa-miR-4251	-0.15	-0.15	N/A	ENST00000541793	2
KRTAP4-6	ENST00000345847.4	keratin associated protein 4-6	5	1	0	0	1	0	hsa-miR-4251	-0.15	-0.15	N/A	ENST00000345847	4
TNFRSF13C	ENST00000291232.3	tumor necrosis factor receptor superfamily, member 13C	36	4	0	3	1	4	hsa-miR-4251	-0.15	-0.2	N/A	ENST00000291232	3
GAREM	ENST00000399218.4	GRB2 associated, regulator of MAPK1	536	4	3	0	1	1	hsa-miR-4251	-0.15	-0.22	N/A	ENST00000399218	4
ARHGAP26	ENST00000378004.3	Rho GTPase activating protein 26	131	2	0	2	0	4	hsa-miR-4251	-0.15	-0.17	N/A	ENST00000378004	3
HNRNPDL	ENST00000602300.1	heterogeneous nuclear ribonucleoprotein D-like	217	1	1	0	0	0	hsa-miR-4251	-0.15	-0.17	N/A	ENST00000602300	1
CHML	ENST00000366553.1	choroideremia-like (Rab escort protein 2)	140	2	0	1	1	0	hsa-miR-4251	-0.15	-0.23	N/A	ENST00000366553	1
RFESD	ENST00000513950.2	Rieske (Fe-S) domain containing	15	1	1	0	0	1	hsa-miR-4251	-0.15	-0.39	N/A	ENST00000513950	2
CSGALNACT2	ENST00000374466.3	chondroitin sulfate N-acetylgalactosaminyltransferase 2	128	2	0	2	0	0	hsa-miR-4251	-0.15	-0.17	N/A	ENST00000374466	3
ENPP6	ENST00000296741.2	ectonucleotide pyrophosphatase/phosphodiesterase 6	5	3	1	1	1	2	hsa-miR-4251	-0.15	-0.21	N/A	ENST00000296741	2
TXNDC2	ENST00000357775.5	thioredoxin domain containing 2 (spermatozoa)	5	1	0	0	1	0	hsa-miR-4251	-0.15	-0.15	N/A	ENST00000357775	5
MRO	ENST00000428869.2	maestro	11	1	0	1	0	1	hsa-miR-4251	-0.15	-0.15	N/A	ENST00000428869	2
ST8SIA1	ENST00000396037.4	ST8 alpha-N-acetyl-neuraminide alpha-2,8-sialyltransferase 1	5	3	0	1	2	2	hsa-miR-4251	-0.15	-0.15	N/A	ENST00000396037	4
TNFSF13B	ENST00000375887.4	tumor necrosis factor (ligand) superfamily, member 13b	5	1	0	0	1	1	hsa-miR-4251	-0.15	-0.15	N/A	ENST00000375887	4
CCR9	ENST00000357632.2	chemokine (C-C motif) receptor 9	5	1	0	0	1	0	hsa-miR-4251	-0.15	-0.15	N/A	ENST00000357632	2
DCAF16	ENST00000382247.1	DDB1 and CUL4 associated factor 16	202	1	0	1	0	2	hsa-miR-4251	-0.15	-0.15	N/A	ENST00000382247	1
DDIT4L	ENST00000273990.2	DNA-damage-inducible transcript 4-like	87	1	0	0	1	0	hsa-miR-4251	-0.15	-0.15	N/A	ENST00000273990	2
THRAP3	ENST00000354618.5	thyroid hormone receptor associated protein 3	13	1	1	0	0	0	hsa-miR-4251	-0.15	-0.15	N/A	ENST00000354618	5
SYT17	ENST00000355377.2	synaptotagmin XVII	38	1	0	0	1	0	hsa-miR-4251	-0.15	-0.15	N/A	ENST00000355377	2
PDPK1	ENST00000441549.3	3-phosphoinositide dependent protein kinase-1	104	4	2	0	2	1	hsa-miR-4251	-0.15	-0.16	N/A	ENST00000441549	3
RER1	ENST00000378512.1	RER1 retention in endoplasmic reticulum 1 homolog (S. cerevisiae)	2954	2	1	0	1	1	hsa-miR-4251	-0.15	-0.29	N/A	ENST00000378512	1
TBC1D8	ENST00000376840.4	TBC1 domain family, member 8 (with GRAM domain)	47	1	0	0	1	0	hsa-miR-4251	-0.15	-0.17	N/A	ENST00000376840	4
GNA13	ENST00000439174.2	guanine nucleotide binding protein (G protein), alpha 13	190	1	0	0	1	1	hsa-miR-4251	-0.15	-0.18	N/A	ENST00000439174	2
STAR	ENST00000276449.4	steroidogenic acute regulatory protein	5	1	0	0	1	1	hsa-miR-4251	-0.15	-0.19	N/A	ENST00000276449	4
ZNF226	ENST00000588883.1	zinc finger protein 226	327	2	0	2	0	0	hsa-miR-4251	-0.15	-0.28	N/A	ENST00000588883	1
ARFGEF2	ENST00000371917.4	ADP-ribosylation factor guanine nucleotide-exchange factor 2 (brefeldin A-inhibited)	111	1	0	0	1	0	hsa-miR-4251	-0.15	-0.15	N/A	ENST00000371917	4
DHX8	ENST00000540306.1	DEAH (Asp-Glu-Ala-His) box polypeptide 8	91	1	0	1	0	1	hsa-miR-4251	-0.15	-0.15	N/A	ENST00000540306	1
EGFL6	ENST00000380602.3	EGF-like-domain, multiple 6	5	1	0	1	0	0	hsa-miR-4251	-0.15	-0.15	N/A	ENST00000380602	3
C9orf139	ENST00000314330.2	chromosome 9 open reading frame 139	5	1	0	1	0	1	hsa-miR-4251	-0.15	-0.15	N/A	ENST00000314330	2
PLA2G2C	ENST00000429261.2	phospholipase A2, group IIC	5	2	1	1	0	1	hsa-miR-4251	-0.15	-0.15	N/A	ENST00000429261	2
FRA10AC1	ENST00000536233.1	fragile site, folic acid type, rare, fra(10)(q23.3) or fra(10)(q24.2) candidate 1	289	1	0	0	1	0	hsa-miR-4251	-0.15	-0.15	N/A	ENST00000536233	1
AL163636.6	ENST00000553909.1	Homo sapiens ribonuclease, RNase A family, 4 (RNASE4), transcript variant 4, mRNA.	103	1	0	0	1	0	hsa-miR-4251	-0.15	-0.15	N/A	ENST00000553909	1
AAGAB	ENST00000261880.5	alpha- and gamma-adaptin binding protein	2536	1	0	0	1	1	hsa-miR-4251	-0.15	-0.15	N/A	ENST00000261880	5
GUCD1	ENST00000447813.2	guanylyl cyclase domain containing 1	2990	2	0	1	1	0	hsa-miR-4251	-0.15	-0.15	N/A	ENST00000447813	2
C10orf128	ENST00000374151.3	chromosome 10 open reading frame 128	0	1	0	0	1	1	hsa-miR-4251	-0.15	-0.15	N/A	ENST00000374151	3
KL	ENST00000380099.3	klotho	5	2	0	1	1	0	hsa-miR-4251	-0.15	-0.15	N/A	ENST00000380099	3
PPP1R18	ENST00000399199.3	protein phosphatase 1, regulatory subunit 18	265	1	0	1	0	0	hsa-miR-4251	-0.15	-0.15	N/A	ENST00000399199	3
RP11-114H20.1	ENST00000375644.3		5	3*	0	0	2	2	hsa-miR-4251	-0.15	-0.15	N/A	ENST00000375644	3
METTL21B	ENST00000333012.5	methyltransferase like 21B	51	1	1	0	0	0	hsa-miR-4251	-0.15	-0.15	N/A	ENST00000333012	5
IGSF3	ENST00000369486.3	immunoglobulin superfamily, member 3	141	1	1	0	0	1	hsa-miR-4251	-0.15	-0.15	N/A	ENST00000369486	3
PLAT	ENST00000270189.6	plasminogen activator, tissue	1452	1	0	0	1	0	hsa-miR-4251	-0.15	-0.15	N/A	ENST00000270189	6
RP11-363G10.2	ENST00000375625.3		5	3*	0	0	2	2	hsa-miR-4251	-0.15	-0.15	N/A	ENST00000375625	3
CACUL1	ENST00000369151.3	CDK2-associated, cullin domain 1	213	2	0	0	2	3	hsa-miR-4251	-0.15	-0.34	N/A	ENST00000369151	3
AR	ENST00000374690.3	androgen receptor	57	2	0	0	2	0	hsa-miR-4251	-0.15	-0.15	N/A	ENST00000374690	3
AIDA	ENST00000340020.6	axin interactor, dorsalization associated	48	3	1	1	1	0	hsa-miR-4251	-0.15	-0.32	N/A	ENST00000340020	6
HLCS	ENST00000336648.4	holocarboxylase synthetase (biotin-(proprionyl-CoA-carboxylase (ATP-hydrolysing)) ligase)	688	2	1	0	1	0	hsa-miR-4251	-0.15	-0.15	N/A	ENST00000336648	4
ENAH	ENST00000366844.3	enabled homolog (Drosophila)	415	1	0	1	0	4	hsa-miR-4251	-0.15	-0.15	N/A	ENST00000366844	3
YOD1	ENST00000315927.4	YOD1 deubiquitinase	55	2	1	1	0	0	hsa-miR-4251	-0.15	-0.18	N/A	ENST00000315927	4
CLASP1	ENST00000409078.3	cytoplasmic linker associated protein 1	210	2	0	1	1	1	hsa-miR-4251	-0.15	-0.15	N/A	ENST00000409078	3
HTR3D	ENST00000334128.2	5-hydroxytryptamine (serotonin) receptor 3D, ionotropic	5	1	0	1	0	1	hsa-miR-4251	-0.15	-0.15	N/A	ENST00000334128	2
VSTM2B	ENST00000335523.7	V-set and transmembrane domain containing 2B	17	1	0	0	1	0	hsa-miR-4251	-0.15	-0.15	N/A	ENST00000335523	7
ACTR1B	ENST00000289228.5	ARP1 actin-related protein 1 homolog B, centractin beta (yeast)	5716	1	0	0	1	1	hsa-miR-4251	-0.15	-0.15	N/A	ENST00000289228	5
FAM214B	ENST00000378566.1	family with sequence similarity 214, member B	8	1	0	0	1	0	hsa-miR-4251	-0.15	-0.15	N/A	ENST00000378566	1
VDR	ENST00000395324.2	vitamin D (1,25- dihydroxyvitamin D3) receptor	416	1	0	0	1	0	hsa-miR-4251	-0.15	-0.15	N/A	ENST00000395324	2
TOB1	ENST00000499247.2	transducer of ERBB2, 1	102	1	0	0	1	0	hsa-miR-4251	-0.15	-0.15	N/A	ENST00000499247	2
SAYSD1	ENST00000373249.1	SAYSVFN motif domain containing 1	543	1	0	1	0	0	hsa-miR-4251	-0.15	-0.15	N/A	ENST00000373249	1
ZRANB3	ENST00000401392.1	zinc finger, RAN-binding domain containing 3	26	3	1	0	2	0	hsa-miR-4251	-0.15	-0.25	N/A	ENST00000401392	1
RAB11FIP1	ENST00000287263.4	RAB11 family interacting protein 1 (class I)	106	4	2	1	1	1	hsa-miR-4251	-0.15	-0.25	N/A	ENST00000287263	4
WASF2	ENST00000536657.1	WAS protein family, member 2	311	2	1	1	0	0	hsa-miR-4251	-0.15	-0.15	N/A	ENST00000536657	1
LZTFL1	ENST00000539217.1	leucine zipper transcription factor-like 1	593	1	1	0	0	0	hsa-miR-4251	-0.15	-0.17	N/A	ENST00000539217	1
GPATCH2L	ENST00000553588.1	G patch domain containing 2-like	96	2	1	1	0	0	hsa-miR-4251	-0.15	-0.17	N/A	ENST00000553588	1
KIF20B	ENST00000416354.1	kinesin family member 20B	23	1	0	0	1	0	hsa-miR-4251	-0.15	-0.23	N/A	ENST00000416354	1
SRSF10	ENST00000343255.5	serine/arginine-rich splicing factor 10	1920	1	0	0	1	1	hsa-miR-4251	-0.15	-0.16	N/A	ENST00000343255	5
PHF20L1	ENST00000395386.2	PHD finger protein 20-like 1	169	3	1	1	1	0	hsa-miR-4251	-0.15	-0.22	N/A	ENST00000395386	2
C18orf63	ENST00000579455.1	chromosome 18 open reading frame 63	5	1	1	0	0	0	hsa-miR-4251	-0.15	-0.15	N/A	ENST00000579455	1
DENND2D	ENST00000357640.4	DENN/MADD domain containing 2D	48	1	0	1	0	0	hsa-miR-4251	-0.15	-0.15	N/A	ENST00000357640	4
MAT2B	ENST00000518095.1	methionine adenosyltransferase II, beta	1901	1	0	1	0	0	hsa-miR-4251	-0.15	-0.15	N/A	ENST00000518095	1
C12orf56	ENST00000543942.2	chromosome 12 open reading frame 56	5	1	0	1	0	1	hsa-miR-4251	-0.15	-0.15	N/A	ENST00000543942	2
ZNF586	ENST00000396150.4	zinc finger protein 586	137	1	0	0	1	0	hsa-miR-4251	-0.15	-0.15	N/A	ENST00000396150	4
NDP	ENST00000378062.5	Norrie disease (pseudoglioma)	5	1	0	0	1	0	hsa-miR-4251	-0.15	-0.15	N/A	ENST00000378062	5
TEKT1	ENST00000338694.2	tektin 1	5	2	0	0	2	1	hsa-miR-4251	-0.15	-0.15	N/A	ENST00000338694	2
ERN1	ENST00000433197.3	endoplasmic reticulum to nucleus signaling 1	182	4	1	2	1	1	hsa-miR-4251	-0.15	-0.15	N/A	ENST00000433197	3
RAPH1	ENST00000319170.5	Ras association (RalGDS/AF-6) and pleckstrin homology domains 1	126	2	0	1	1	2	hsa-miR-4251	-0.15	-0.18	N/A	ENST00000319170	5
ZFP90	ENST00000398253.2	ZFP90 zinc finger protein	174	1	1	0	0	0	hsa-miR-4251	-0.15	-0.15	N/A	ENST00000398253	2
PLEKHA8	ENST00000449726.1	pleckstrin homology domain containing, family A (phosphoinositide binding specific) member 8	661	1	0	0	1	2	hsa-miR-4251	-0.15	-0.16	N/A	ENST00000449726	1
SLC22A2	ENST00000366953.3	solute carrier family 22 (organic cation transporter), member 2	5	4	2	1	1	0	hsa-miR-4251	-0.15	-0.45	N/A	ENST00000366953	3
BCKDHB	ENST00000545529.1	branched chain keto acid dehydrogenase E1, beta polypeptide	143	1	0	0	1	1	hsa-miR-4251	-0.15	-0.17	N/A	ENST00000545529	1
TBCA	ENST00000306388.6	tubulin folding cofactor A	3605	1	0	1	0	0	hsa-miR-4251	-0.15	-0.15	N/A	ENST00000306388	6
STARD7	ENST00000337288.5	StAR-related lipid transfer (START) domain containing 7	17	2	0	1	1	1	hsa-miR-4251	-0.15	-0.15	N/A	ENST00000337288	5
XKR4	ENST00000327381.6	XK, Kell blood group complex subunit-related family, member 4	5	6	1	5	0	0	hsa-miR-4251	-0.15	-0.15	N/A	ENST00000327381	6
LPP	ENST00000312675.4	LIM domain containing preferred translocation partner in lipoma	1894	4	1	3	0	2	hsa-miR-4251	-0.15	-0.15	N/A	ENST00000312675	4
CYB5B	ENST00000512062.1	cytochrome b5 type B (outer mitochondrial membrane)	2472	2	1	0	1	0	hsa-miR-4251	-0.15	-0.41	N/A	ENST00000512062	1
CECR2	ENST00000400573.5	cat eye syndrome chromosome region, candidate 2	46	2	0	0	2	2	hsa-miR-4251	-0.15	-0.28	N/A	ENST00000400573	5
CSRNP3	ENST00000314499.7	cysteine-serine-rich nuclear protein 3	24	4	1	2	1	0	hsa-miR-4251	-0.15	-0.15	N/A	ENST00000314499	7
MACC1	ENST00000400331.5	metastasis associated in colon cancer 1	5	2	0	1	1	0	hsa-miR-4251	-0.15	-0.15	N/A	ENST00000400331	5
AC138655.1	ENST00000601243.1	CDNA: FLJ23120 fis, clone LNG07989; HCG1987724; Uncharacterized protein	5	1	0	0	1	2	hsa-miR-4251	-0.15	-0.15	N/A	ENST00000601243	1
CAMK2A	ENST00000348628.6	calcium/calmodulin-dependent protein kinase II alpha	5	3	1	1	1	1	hsa-miR-4251	-0.15	-0.15	N/A	ENST00000348628	6
ZDHHC11	ENST00000424784.2	zinc finger, DHHC-type containing 11	5	1	0	0	1	0	hsa-miR-4251	-0.15	-0.15	N/A	ENST00000424784	2
C21orf58	ENST00000397683.1	chromosome 21 open reading frame 58	34	1	0	0	1	0	hsa-miR-4251	-0.15	-0.15	N/A	ENST00000397683	1
LMX1B	ENST00000355497.5	LIM homeobox transcription factor 1, beta	8	2	1	0	1	0	hsa-miR-4251	-0.15	-0.15	N/A	ENST00000355497	5
KCNK12	ENST00000327876.4	potassium channel, subfamily K, member 12	5	3	2	1	0	7	hsa-miR-4251	-0.15	-0.15	N/A	ENST00000327876	4
EPHA6	ENST00000470610.2	EPH receptor A6	19	1	0	1	0	0	hsa-miR-4251	-0.15	-0.15	N/A	ENST00000470610	2
ZNF717	ENST00000477374.1	zinc finger protein 717	186	1	0	1	0	0	hsa-miR-4251	-0.15	-0.15	N/A	ENST00000477374	1
VWA7	ENST00000375686.3	von Willebrand factor A domain containing 7	53	1	0	0	1	0	hsa-miR-4251	-0.15	-0.16	N/A	ENST00000375686	3
DPY19L3	ENST00000586987.1	dpy-19-like 3 (C. elegans)	146	2	1	1	0	0	hsa-miR-4251	-0.15	-0.21	N/A	ENST00000586987	1
SYNJ2BP	ENST00000256366.4	synaptojanin 2 binding protein	329	2	2	0	0	3	hsa-miR-4251	-0.15	-0.35	N/A	ENST00000256366	4
DNAAF3	ENST00000524407.2	dynein, axonemal, assembly factor 3	25	1	0	0	1	1	hsa-miR-4251	-0.14	-0.14	N/A	ENST00000524407	2
CMPK1	ENST00000371873.5	cytidine monophosphate (UMP-CMP) kinase 1, cytosolic	4366	1	0	1	0	0	hsa-miR-4251	-0.14	-0.14	N/A	ENST00000371873	5
RALBP1	ENST00000383432.3	ralA binding protein 1	134	1	1	0	0	3	hsa-miR-4251	-0.14	-0.14	N/A	ENST00000383432	3
SLC37A1	ENST00000398341.3	solute carrier family 37 (glucose-6-phosphate transporter), member 1	12	1	0	0	1	1	hsa-miR-4251	-0.14	-0.24	N/A	ENST00000398341	3
AK2	ENST00000467905.1	adenylate kinase 2	3125	1	0	0	1	0	hsa-miR-4251	-0.14	-0.14	N/A	ENST00000467905	1
XIAP	ENST00000371199.3	X-linked inhibitor of apoptosis	153	3	0	1	2	1	hsa-miR-4251	-0.14	-0.23	N/A	ENST00000371199	3
HIST1H4K	ENST00000357549.2	histone cluster 1, H4k	10	1	0	1	0	0	hsa-miR-4251	-0.14	-0.29	N/A	ENST00000357549	2
STIM1	ENST00000527651.1	stromal interaction molecule 1	1672	1	1	0	0	0	hsa-miR-4251	-0.14	-0.14	N/A	ENST00000527651	1
SPATA6	ENST00000371847.3	spermatogenesis associated 6	23	1	1	0	0	0	hsa-miR-4251	-0.14	-0.22	N/A	ENST00000371847	3
DBNDD2	ENST00000372722.3	dysbindin (dystrobrevin binding protein 1) domain containing 2	730	1	0	0	1	0	hsa-miR-4251	-0.14	-0.14	N/A	ENST00000372722	3
ARNTL	ENST00000389708.3	aryl hydrocarbon receptor nuclear translocator-like	456	1	0	0	1	0	hsa-miR-4251	-0.14	-0.14	N/A	ENST00000389708	3
OLFML2B	ENST00000294794.3	olfactomedin-like 2B	5	1	0	0	1	0	hsa-miR-4251	-0.14	-0.14	N/A	ENST00000294794	3
RP5-850E9.3	ENST00000488788.2	Uncharacterized protein	10	1	0	0	1	1	hsa-miR-4251	-0.14	-0.14	N/A	ENST00000488788	2
RNF170	ENST00000534961.1	ring finger protein 170	203	3	0	2	1	1	hsa-miR-4251	-0.14	-0.32	N/A	ENST00000534961	1
GABPA	ENST00000354828.3	GA binding protein transcription factor, alpha subunit 60kDa	8	1	0	1	0	0	hsa-miR-4251	-0.14	-0.14	N/A	ENST00000354828	3
FAM102B	ENST00000370035.3	family with sequence similarity 102, member B	392	2	0	2	0	0	hsa-miR-4251	-0.14	-0.14	N/A	ENST00000370035	3
CYCS	ENST00000305786.2	cytochrome c, somatic	320	1	0	0	1	1	hsa-miR-4251	-0.14	-0.16	N/A	ENST00000305786	2
ZDHHC20	ENST00000320220.9	zinc finger, DHHC-type containing 20	1486	1	0	1	0	2	hsa-miR-4251	-0.14	-0.14	N/A	ENST00000320220	9
ZNF587	ENST00000339656.5	zinc finger protein 587	52	4	0	3	1	3	hsa-miR-4251	-0.14	-0.18	N/A	ENST00000339656	5
TMEM245	ENST00000374586.3	transmembrane protein 245	1320	3	0	2	1	1	hsa-miR-4251	-0.14	-0.15	N/A	ENST00000374586	3
CAPN11	ENST00000398776.1	calpain 11	5	1	0	0	1	0	hsa-miR-4251	-0.14	-0.14	N/A	ENST00000398776	1
C20orf194	ENST00000453730.2	chromosome 20 open reading frame 194	1083	1	0	0	1	0	hsa-miR-4251	-0.14	-0.14	N/A	ENST00000453730	2
PFKM	ENST00000312352.7	phosphofructokinase, muscle	7010	1	0	1	0	0	hsa-miR-4251	-0.14	-0.14	N/A	ENST00000312352	7
KCNA6	ENST00000433855.1	potassium voltage-gated channel, shaker-related subfamily, member 6	5	2	1	1	0	0	hsa-miR-4251	-0.14	-0.14	N/A	ENST00000433855	1
ZNF24	ENST00000589881.1	zinc finger protein 24	1796	1	0	0	1	0	hsa-miR-4251	-0.14	-0.15	N/A	ENST00000589881	1
EYA2	ENST00000327619.5	eyes absent homolog 2 (Drosophila)	15	1	0	0	1	0	hsa-miR-4251	-0.14	-0.14	N/A	ENST00000327619	5
UBE2D1	ENST00000373910.4	ubiquitin-conjugating enzyme E2D 1	200	1	0	1	0	0	hsa-miR-4251	-0.14	-0.15	N/A	ENST00000373910	4
ARHGEF7	ENST00000426073.2	Rho guanine nucleotide exchange factor (GEF) 7	361	2	1	0	1	1	hsa-miR-4251	-0.14	-0.15	N/A	ENST00000426073	2
DOPEY2	ENST00000399151.3	dopey family member 2	43	1	0	1	0	1	hsa-miR-4251	-0.14	-0.24	N/A	ENST00000399151	3
AGFG1	ENST00000310078.8	ArfGAP with FG repeats 1	2019	2	1	1	0	1	hsa-miR-4251	-0.14	-0.14	N/A	ENST00000310078	8
APH1A	ENST00000360244.4	APH1A gamma secretase subunit	475	2	0	2	0	0	hsa-miR-4251	-0.14	-0.14	N/A	ENST00000360244	4
ASB6	ENST00000277459.4	ankyrin repeat and SOCS box containing 6	725	2	0	1	1	3	hsa-miR-4251	-0.14	-0.16	N/A	ENST00000277459	4
LCNL1	ENST00000408973.2	lipocalin-like 1	5	1	0	0	1	0	hsa-miR-4251	-0.14	-0.14	N/A	ENST00000408973	2
ADD2	ENST00000264436.4	adducin 2 (beta)	59	1	0	0	1	2	hsa-miR-4251	-0.14	-0.15	N/A	ENST00000264436	4
DPH7	ENST00000277540.2	diphthamide biosynthesis 7	28	1	0	1	0	0	hsa-miR-4251	-0.14	-0.14	N/A	ENST00000277540	2
RNASE4	ENST00000555835.1	ribonuclease, RNase A family, 4	103	1	0	0	1	0	hsa-miR-4251	-0.14	-0.14	N/A	ENST00000555835	1
ZKSCAN8	ENST00000330236.6	zinc finger with KRAB and SCAN domains 8	281	3	0	2	1	0	hsa-miR-4251	-0.14	-0.15	N/A	ENST00000330236	6
ERMP1	ENST00000381506.3	endoplasmic reticulum metallopeptidase 1	53	3	0	2	1	2	hsa-miR-4251	-0.14	-0.29	N/A	ENST00000381506	3
HEATR6	ENST00000184956.6	HEAT repeat containing 6	385	2	0	1	1	0	hsa-miR-4251	-0.14	-0.16	N/A	ENST00000184956	6
TNFAIP8L1	ENST00000327473.4	tumor necrosis factor, alpha-induced protein 8-like 1	603	2	0	1	1	0	hsa-miR-4251	-0.14	-0.17	N/A	ENST00000327473	4
NUP85	ENST00000447371.2	nucleoporin 85kDa	1999	1	0	1	0	1	hsa-miR-4251	-0.14	-0.15	N/A	ENST00000447371	2
CORO6	ENST00000388767.3	coronin 6	48	1	0	0	1	0	hsa-miR-4251	-0.14	-0.14	N/A	ENST00000388767	3
NTRK3	ENST00000394480.2	neurotrophic tyrosine kinase, receptor, type 3	7	1	1	0	0	1	hsa-miR-4251	-0.14	-0.14	N/A	ENST00000394480	2
USP44	ENST00000552440.1	ubiquitin specific peptidase 44	29	1	1	0	0	0	hsa-miR-4251	-0.14	-0.14	N/A	ENST00000552440	1
RPTN	ENST00000316073.3	repetin	5	1	0	0	1	0	hsa-miR-4251	-0.14	-0.14	N/A	ENST00000316073	3
SREK1IP1	ENST00000513458.4	SREK1-interacting protein 1	145	1	1	0	0	1	hsa-miR-4251	-0.14	-0.23	N/A	ENST00000513458	4
OR51E1	ENST00000396952.5	olfactory receptor, family 51, subfamily E, member 1	5	1	0	0	1	0	hsa-miR-4251	-0.14	-0.14	N/A	ENST00000396952	5
NUP210	ENST00000254508.5	nucleoporin 210kDa	246	1	1	0	0	2	hsa-miR-4251	-0.14	-0.14	N/A	ENST00000254508	5
MTMR14	ENST00000353332.5	myotubularin related protein 14	173	1	0	0	1	1	hsa-miR-4251	-0.14	-0.14	N/A	ENST00000353332	5
ZFP36L1	ENST00000555997.1	ZFP36 ring finger protein-like 1	231	1	0	0	1	0	hsa-miR-4251	-0.14	-0.14	N/A	ENST00000555997	1
ALPP	ENST00000392027.2	alkaline phosphatase, placental	5	1	1	0	0	0	hsa-miR-4251	-0.14	-0.14	N/A	ENST00000392027	2
TTC39A	ENST00000530004.1	tetratricopeptide repeat domain 39A	174	2	1	1	0	1	hsa-miR-4251	-0.14	-0.22	N/A	ENST00000530004	1
ZBTB14	ENST00000357006.4	zinc finger and BTB domain containing 14	459	2	0	1	1	2	hsa-miR-4251	-0.14	-0.29	N/A	ENST00000357006	4
STARD5	ENST00000302824.6	StAR-related lipid transfer (START) domain containing 5	28	3	1	1	1	0	hsa-miR-4251	-0.14	-0.18	N/A	ENST00000302824	6
OPA3	ENST00000263275.4	optic atrophy 3 (autosomal recessive, with chorea and spastic paraplegia)	137	5	1	1	3	2	hsa-miR-4251	-0.14	-0.22	N/A	ENST00000263275	4
SENP1	ENST00000004980.5	SUMO1/sentrin specific peptidase 1	361	3	0	2	1	0	hsa-miR-4251	-0.14	-0.18	N/A	ENST00000004980	5
MAGEA11	ENST00000333104.4	melanoma antigen family A, 11	30	1	0	1	0	0	hsa-miR-4251	-0.14	-0.14	N/A	ENST00000333104	4
TLL2	ENST00000357947.3	tolloid-like 2	5	1	1	0	0	0	hsa-miR-4251	-0.14	-0.14	N/A	ENST00000357947	3
MPST	ENST00000404393.1	mercaptopyruvate sulfurtransferase	145	1	0	0	1	0	hsa-miR-4251	-0.14	-0.14	N/A	ENST00000404393	1
PRKAG1	ENST00000395170.3	protein kinase, AMP-activated, gamma 1 non-catalytic subunit	303	1	0	0	1	0	hsa-miR-4251	-0.14	-0.14	N/A	ENST00000395170	3
ETV3	ENST00000368192.4	ets variant 3	37	2	1	0	1	1	hsa-miR-4251	-0.14	-0.14	N/A	ENST00000368192	4
C1orf109	ENST00000358011.4	chromosome 1 open reading frame 109	6	1	0	0	1	0	hsa-miR-4251	-0.14	-0.14	N/A	ENST00000358011	4
ELK1	ENST00000247161.3	ELK1, member of ETS oncogene family	11	2	0	1	1	1	hsa-miR-4251	-0.14	-0.14	N/A	ENST00000247161	3
CIR1	ENST00000362053.5	corepressor interacting with RBPJ, 1	310	1	0	1	0	0	hsa-miR-4251	-0.14	-0.14	N/A	ENST00000362053	5
CD80	ENST00000264246.3	CD80 molecule	5	1	0	1	0	0	hsa-miR-4251	-0.14	-0.14	N/A	ENST00000264246	3
ZNRF3	ENST00000544604.2	zinc and ring finger 3	179	3	2	0	1	1	hsa-miR-4251	-0.14	-0.17	N/A	ENST00000544604	2
ARMC10	ENST00000323716.3	armadillo repeat containing 10	147	1	1	0	0	0	hsa-miR-4251	-0.14	-0.15	N/A	ENST00000323716	3
HRK	ENST00000257572.5	harakiri, BCL2 interacting protein (contains only BH3 domain)	19	3	0	1	2	1	hsa-miR-4251	-0.14	-0.18	N/A	ENST00000257572	5
ZNF80	ENST00000482457.2	zinc finger protein 80	5	2	0	2	0	0	hsa-miR-4251	-0.14	-0.14	N/A	ENST00000482457	2
IFIT3	ENST00000371818.4	interferon-induced protein with tetratricopeptide repeats 3	5	1	0	1	0	0	hsa-miR-4251	-0.14	-0.14	N/A	ENST00000371818	4
NRSN2	ENST00000382291.3	neurensin 2	101	1	0	0	1	1	hsa-miR-4251	-0.14	-0.14	N/A	ENST00000382291	3
TBC1D22B	ENST00000373491.3	TBC1 domain family, member 22B	127	3	1	1	1	0	hsa-miR-4251	-0.14	-0.14	N/A	ENST00000373491	3
CHRNA6	ENST00000276410.2	cholinergic receptor, nicotinic, alpha 6 (neuronal)	5	1	0	1	0	0	hsa-miR-4251	-0.14	-0.14	N/A	ENST00000276410	2
COL4A4	ENST00000396625.3	collagen, type IV, alpha 4	133	2	1	1	0	1	hsa-miR-4251	-0.14	-0.14	N/A	ENST00000396625	3
CLIC6	ENST00000360731.3	chloride intracellular channel 6	16	1	0	1	0	0	hsa-miR-4251	-0.14	-0.14	N/A	ENST00000360731	3
PCYT1A	ENST00000292823.2	phosphate cytidylyltransferase 1, choline, alpha	731	1	1	0	0	2	hsa-miR-4251	-0.14	-0.15	N/A	ENST00000292823	2
KIAA1462	ENST00000375377.1	KIAA1462	360	1	0	0	1	0	hsa-miR-4251	-0.14	-0.14	N/A	ENST00000375377	1
HIRIP3	ENST00000564026.1	HIRA interacting protein 3	4526	1	0	1	0	0	hsa-miR-4251	-0.14	-0.14	N/A	ENST00000564026	1
C15orf38	ENST00000357484.5	chromosome 15 open reading frame 38	325	2	0	0	2	0	hsa-miR-4251	-0.14	-0.24	N/A	ENST00000357484	5
GPR156	ENST00000464295.1	G protein-coupled receptor 156	12	1	1	0	0	0	hsa-miR-4251	-0.14	-0.14	N/A	ENST00000464295	1
HIST1H2AK	ENST00000330180.2	histone cluster 1, H2ak	26	1	1	0	0	0	hsa-miR-4251	-0.14	-0.2	N/A	ENST00000330180	2
TSHZ2	ENST00000371497.5	teashirt zinc finger homeobox 2	351	2	0	1	1	0	hsa-miR-4251	-0.14	-0.14	N/A	ENST00000371497	5
HIST1H2BJ	ENST00000541790.1	histone cluster 1, H2bj	383	2	0	1	1	0	hsa-miR-4251	-0.14	-0.23	N/A	ENST00000541790	1
TGFBR2	ENST00000359013.4	transforming growth factor, beta receptor II (70/80kDa)	2168	1	1	0	0	4	hsa-miR-4251	-0.14	-1.01	N/A	ENST00000359013	4
PPP1CC	ENST00000335007.5	protein phosphatase 1, catalytic subunit, gamma isozyme	3739	1	0	1	0	0	hsa-miR-4251	-0.14	-0.22	N/A	ENST00000335007	5
MINOS1	ENST00000322753.6	mitochondrial inner membrane organizing system 1	287	1	0	0	1	0	hsa-miR-4251	-0.14	-0.17	N/A	ENST00000322753	6
SLC7A2	ENST00000494857.1	solute carrier family 7 (cationic amino acid transporter, y+ system), member 2	1233	1	1	0	0	0	hsa-miR-4251	-0.14	-0.14	N/A	ENST00000494857	1
NPY1R	ENST00000296533.2	neuropeptide Y receptor Y1	8	1	0	1	0	0	hsa-miR-4251	-0.14	-0.14	N/A	ENST00000296533	2
DPAGT1	ENST00000409993.2	dolichyl-phosphate (UDP-N-acetylglucosamine) N-acetylglucosaminephosphotransferase 1 (GlcNAc-1-P transferase)	936	1	0	1	0	0	hsa-miR-4251	-0.14	-0.14	N/A	ENST00000409993	2
RORC	ENST00000356728.6	RAR-related orphan receptor C	42	1	0	0	1	0	hsa-miR-4251	-0.14	-0.14	N/A	ENST00000356728	6
ANO2	ENST00000327087.8	anoctamin 2	10	1	0	0	1	2	hsa-miR-4251	-0.14	-0.14	N/A	ENST00000327087	8
ANO10	ENST00000414522.2	anoctamin 10	330	1	0	1	0	0	hsa-miR-4251	-0.14	-0.14	N/A	ENST00000414522	2
ACTA1	ENST00000366684.3	actin, alpha 1, skeletal muscle	14	1	0	1	0	0	hsa-miR-4251	-0.14	-0.14	N/A	ENST00000366684	3
KIAA1217	ENST00000396445.1	KIAA1217	320	1	1	0	0	1	hsa-miR-4251	-0.14	-0.14	N/A	ENST00000396445	1
CYBRD1	ENST00000375252.3	cytochrome b reductase 1	4467	2	0	1	1	1	hsa-miR-4251	-0.14	-0.14	N/A	ENST00000375252	3
NEBL	ENST00000377122.4	nebulette	181	2	0	2	0	1	hsa-miR-4251	-0.14	-0.17	N/A	ENST00000377122	4
FASLG	ENST00000340030.3	Fas ligand (TNF superfamily, member 6)	5	1	0	0	1	0	hsa-miR-4251	-0.14	-0.14	N/A	ENST00000340030	3
CSRP1	ENST00000367306.1	cysteine and glycine-rich protein 1	15542	1	0	0	1	0	hsa-miR-4251	-0.14	-0.14	N/A	ENST00000367306	1
PTPRR	ENST00000440835.2	protein tyrosine phosphatase, receptor type, R	5	1	0	1	0	0	hsa-miR-4251	-0.14	-0.14	N/A	ENST00000440835	2
TCERG1L	ENST00000368642.4	transcription elongation regulator 1-like	5	1	1	0	0	1	hsa-miR-4251	-0.14	-0.14	N/A	ENST00000368642	4
CACNB4	ENST00000539935.1	calcium channel, voltage-dependent, beta 4 subunit	57	1	0	0	1	1	hsa-miR-4251	-0.14	-0.14	N/A	ENST00000539935	1
ZNF649	ENST00000354957.3	zinc finger protein 649	77	1	0	0	1	0	hsa-miR-4251	-0.13	-0.16	N/A	ENST00000354957	3
FRS2	ENST00000550389.1	fibroblast growth factor receptor substrate 2	176	2	0	1	1	1	hsa-miR-4251	-0.13	-0.19	N/A	ENST00000550389	1
TMEM65	ENST00000297632.6	transmembrane protein 65	769	3	0	1	2	0	hsa-miR-4251	-0.13	-0.4	N/A	ENST00000297632	6
SORBS1	ENST00000371227.4	sorbin and SH3 domain containing 1	22	3	0	2	1	1	hsa-miR-4251	-0.13	-0.13	N/A	ENST00000371227	4
KRTAP4-7	ENST00000391417.4	keratin associated protein 4-7	5	1	0	1	0	0	hsa-miR-4251	-0.13	-0.13	N/A	ENST00000391417	4
CYP11A1	ENST00000358632.4	cytochrome P450, family 11, subfamily A, polypeptide 1	8	1	0	1	0	0	hsa-miR-4251	-0.13	-0.13	N/A	ENST00000358632	4
ELF3	ENST00000367284.5	E74-like factor 3 (ets domain transcription factor, epithelial-specific )	231	1	0	0	1	0	hsa-miR-4251	-0.13	-0.13	N/A	ENST00000367284	5
KCNJ4	ENST00000303592.3	potassium inwardly-rectifying channel, subfamily J, member 4	17	1	0	0	1	0	hsa-miR-4251	-0.13	-0.13	N/A	ENST00000303592	3
SPATA2	ENST00000289431.5	spermatogenesis associated 2	358	1	0	0	1	0	hsa-miR-4251	-0.13	-0.13	N/A	ENST00000289431	5
MPPED2	ENST00000358117.5	metallophosphoesterase domain containing 2	42	1	0	0	1	0	hsa-miR-4251	-0.13	-0.13	N/A	ENST00000358117	5
ZBTB8B	ENST00000609129.1	zinc finger and BTB domain containing 8B	18	3	0	2	1	3	hsa-miR-4251	-0.13	-0.19	N/A	ENST00000609129	1
LANCL1	ENST00000443314.1	LanC lantibiotic synthetase component C-like 1 (bacterial)	3395	2	0	0	2	0	hsa-miR-4251	-0.13	-0.14	N/A	ENST00000443314	1
TDRKH	ENST00000368825.3	tudor and KH domain containing	325	1	0	0	1	0	hsa-miR-4251	-0.13	-0.13	N/A	ENST00000368825	3
PARP12	ENST00000263549.3	poly (ADP-ribose) polymerase family, member 12	16	1	1	0	0	0	hsa-miR-4251	-0.13	-0.16	N/A	ENST00000263549	3
CCDC91	ENST00000539107.1	coiled-coil domain containing 91	215	1	0	1	0	0	hsa-miR-4251	-0.13	-0.13	N/A	ENST00000539107	1
PMFBP1	ENST00000537465.1	polyamine modulated factor 1 binding protein 1	5	1	0	0	1	0	hsa-miR-4251	-0.13	-0.13	N/A	ENST00000537465	1
AJAP1	ENST00000378191.4	adherens junctions associated protein 1	5	1	1	0	0	3	hsa-miR-4251	-0.13	-0.13	N/A	ENST00000378191	4
KRTAP10-9	ENST00000397911.3	keratin associated protein 10-9	5	1	0	0	1	0	hsa-miR-4251	-0.13	-0.13	N/A	ENST00000397911	3
ITGAL	ENST00000356798.6	integrin, alpha L (antigen CD11A (p180), lymphocyte function-associated antigen 1; alpha polypeptide)	340	1	0	1	0	2	hsa-miR-4251	-0.13	-0.13	N/A	ENST00000356798	6
VTI1B	ENST00000554659.1	vesicle transport through interaction with t-SNAREs 1B	264	1	0	0	1	1	hsa-miR-4251	-0.13	-0.24	N/A	ENST00000554659	1
FAM21C	ENST00000336378.4	family with sequence similarity 21, member C	5	1	0	0	1	0	hsa-miR-4251	-0.13	-0.13	N/A	ENST00000336378	4
MAGI2	ENST00000419488.1	membrane associated guanylate kinase, WW and PDZ domain containing 2	43	1	1	0	0	0	hsa-miR-4251	-0.13	-0.15	N/A	ENST00000419488	1
PEX10	ENST00000288774.3	peroxisomal biogenesis factor 10	347	1	0	1	0	3	hsa-miR-4251	-0.13	-0.13	N/A	ENST00000288774	3
ZNF655	ENST00000425063.1	zinc finger protein 655	709	1	0	0	1	0	hsa-miR-4251	-0.13	-0.14	N/A	ENST00000425063	1
UPB1	ENST00000413389.2	ureidopropionase, beta	26	1	0	0	1	0	hsa-miR-4251	-0.13	-0.15	N/A	ENST00000413389	2
PIP4K2B	ENST00000269554.3	phosphatidylinositol-5-phosphate 4-kinase, type II, beta	148	5	1	1	3	1	hsa-miR-4251	-0.13	-0.26	N/A	ENST00000269554	3
SFT2D3	ENST00000310981.4	SFT2 domain containing 3	313	2	0	2	0	1	hsa-miR-4251	-0.13	-0.25	N/A	ENST00000310981	4
CCDC69	ENST00000355417.2	coiled-coil domain containing 69	22	2	1	1	0	1	hsa-miR-4251	-0.13	-0.15	N/A	ENST00000355417	2
LIFR	ENST00000263409.4	leukemia inhibitory factor receptor alpha	44	2	0	0	2	1	hsa-miR-4251	-0.13	-0.29	N/A	ENST00000263409	4
METTL9	ENST00000358154.3	methyltransferase like 9	220	2	1	0	1	2	hsa-miR-4251	-0.13	-0.28	N/A	ENST00000358154	3
TSPAN18	ENST00000340160.3	tetraspanin 18	332	1	0	0	1	0	hsa-miR-4251	-0.13	-0.13	N/A	ENST00000340160	3
NUS1	ENST00000368494.3	nuclear undecaprenyl pyrophosphate synthase 1 homolog (S. cerevisiae)	302	1	0	0	1	0	hsa-miR-4251	-0.13	-0.13	N/A	ENST00000368494	3
B3GALT5	ENST00000380620.4	UDP-Gal:betaGlcNAc beta 1,3-galactosyltransferase, polypeptide 5	5	5	0	4	1	4	hsa-miR-4251	-0.13	-0.13	N/A	ENST00000380620	4
TMEM161B	ENST00000506536.1	transmembrane protein 161B	14	1	0	1	0	1	hsa-miR-4251	-0.13	-0.13	N/A	ENST00000506536	1
PALM2	ENST00000448454.2	paralemmin 2	35	4	0	3	1	1	hsa-miR-4251	-0.13	-0.16	N/A	ENST00000448454	2
EMCN	ENST00000296420.4	endomucin	5	1	0	1	0	0	hsa-miR-4251	-0.13	-0.13	N/A	ENST00000296420	4
C12orf79	ENST00000549802.1	chromosome 12 open reading frame 79	5	1	0	0	1	1	hsa-miR-4251	-0.13	-0.13	N/A	ENST00000549802	1
SPNS2	ENST00000329078.3	spinster homolog 2 (Drosophila)	7	1	0	0	1	1	hsa-miR-4251	-0.13	-0.13	N/A	ENST00000329078	3
NOXRED1	ENST00000380835.2	NADP-dependent oxidoreductase domain containing 1	5	1	0	0	1	0	hsa-miR-4251	-0.13	-0.13	N/A	ENST00000380835	2
ZNF394	ENST00000426306.2	zinc finger protein 394	77	1	0	0	1	1	hsa-miR-4251	-0.13	-0.13	N/A	ENST00000426306	2
CYS1	ENST00000381813.4	cystin 1	22	1	0	1	0	1	hsa-miR-4251	-0.13	-0.15	N/A	ENST00000381813	4
LAT2	ENST00000398475.1	linker for activation of T cells family, member 2	5	1	0	0	1	1	hsa-miR-4251	-0.13	-0.13	N/A	ENST00000398475	1
ZNF805	ENST00000535550.1	zinc finger protein 805	58	2	0	0	2	1	hsa-miR-4251	-0.13	-0.29	N/A	ENST00000535550	1
C2orf88	ENST00000340623.4	chromosome 2 open reading frame 88	156	1	0	0	1	0	hsa-miR-4251	-0.13	-0.14	N/A	ENST00000340623	4
TRIM26	ENST00000437089.1	tripartite motif containing 26	102	1	0	0	1	0	hsa-miR-4251	-0.13	-0.14	N/A	ENST00000437089	1
GPR137C	ENST00000321662.6	G protein-coupled receptor 137C	110	3	1	2	0	0	hsa-miR-4251	-0.13	-0.18	N/A	ENST00000321662	6
CEP70	ENST00000264982.3	centrosomal protein 70kDa	53	1	0	0	1	0	hsa-miR-4251	-0.13	-0.14	N/A	ENST00000264982	3
KCNG1	ENST00000396017.3	potassium voltage-gated channel, subfamily G, member 1	76	1	0	1	0	1	hsa-miR-4251	-0.13	-0.18	N/A	ENST00000396017	3
B3GALT6	ENST00000379198.2	UDP-Gal:betaGal beta 1,3-galactosyltransferase polypeptide 6	2444	1	0	0	1	1	hsa-miR-4251	-0.13	-0.14	N/A	ENST00000379198	2
GAREML	ENST00000401533.2	GRB2 associated, regulator of MAPK1-like	496	1	0	0	1	0	hsa-miR-4251	-0.13	-0.13	N/A	ENST00000401533	2
PPP4R2	ENST00000356692.5	protein phosphatase 4, regulatory subunit 2	310	1	0	0	1	0	hsa-miR-4251	-0.13	-0.13	N/A	ENST00000356692	5
CEACAM19	ENST00000358777.4	carcinoembryonic antigen-related cell adhesion molecule 19	11	1	0	0	1	0	hsa-miR-4251	-0.13	-0.13	N/A	ENST00000358777	4
BDP1	ENST00000380675.2	B double prime 1, subunit of RNA polymerase III transcription initiation factor IIIB	12	1	1	0	0	4	hsa-miR-4251	-0.13	-0.13	N/A	ENST00000380675	2
HNF4G	ENST00000396423.2	hepatocyte nuclear factor 4, gamma	5	1	0	1	0	2	hsa-miR-4251	-0.13	-0.13	N/A	ENST00000396423	2
SOBP	ENST00000317357.5	sine oculis binding protein homolog (Drosophila)	22	2	0	1	1	0	hsa-miR-4251	-0.13	-0.15	N/A	ENST00000317357	5
CASP2	ENST00000310447.5	caspase 2, apoptosis-related cysteine peptidase	274	2	1	1	0	2	hsa-miR-4251	-0.13	-0.14	N/A	ENST00000310447	5
ACAA2	ENST00000285093.10	acetyl-CoA acyltransferase 2	189	1	0	0	1	1	hsa-miR-4251	-0.13	-0.14	N/A	ENST00000285093	10
C19orf25	ENST00000588849.1	chromosome 19 open reading frame 25	498	1	0	0	1	1	hsa-miR-4251	-0.13	-0.15	N/A	ENST00000588849	1
PCTP	ENST00000576183.1	phosphatidylcholine transfer protein	476	1	0	1	0	1	hsa-miR-4251	-0.13	-0.14	N/A	ENST00000576183	1
ZNF260	ENST00000523638.1	zinc finger protein 260	165	1	0	0	1	0	hsa-miR-4251	-0.13	-0.13	N/A	ENST00000523638	1
ZSCAN23	ENST00000289788.4	zinc finger and SCAN domain containing 23	5	1	0	1	0	0	hsa-miR-4251	-0.13	-0.13	N/A	ENST00000289788	4
SYT2	ENST00000367267.1	synaptotagmin II	5	4	1	1	2	3	hsa-miR-4251	-0.13	-0.13	N/A	ENST00000367267	1
MS4A1	ENST00000534668.1	membrane-spanning 4-domains, subfamily A, member 1	5	1	0	0	1	0	hsa-miR-4251	-0.13	-0.13	N/A	ENST00000534668	1
DUOX1	ENST00000321429.4	dual oxidase 1	5	1	0	0	1	1	hsa-miR-4251	-0.13	-0.13	N/A	ENST00000321429	4
RGS8	ENST00000483095.2	regulator of G-protein signaling 8	5	1	0	0	1	0	hsa-miR-4251	-0.13	-0.13	N/A	ENST00000483095	2
CALB2	ENST00000349553.5	calbindin 2	5	1	0	0	1	0	hsa-miR-4251	-0.13	-0.13	N/A	ENST00000349553	5
C7orf65	ENST00000408988.2	chromosome 7 open reading frame 65	5	1	0	0	1	0	hsa-miR-4251	-0.13	-0.13	N/A	ENST00000408988	2
KRTAP10-2	ENST00000391621.1	keratin associated protein 10-2	5	1	0	0	1	0	hsa-miR-4251	-0.13	-0.13	N/A	ENST00000391621	1
MARCH3	ENST00000308660.5	membrane-associated ring finger (C3HC4) 3, E3 ubiquitin protein ligase	77	1	0	1	0	2	hsa-miR-4251	-0.13	-0.16	N/A	ENST00000308660	5
NEDD9	ENST00000379446.5	neural precursor cell expressed, developmentally down-regulated 9	1164	1	0	0	1	0	hsa-miR-4251	-0.13	-0.14	N/A	ENST00000379446	5
TXNRD1	ENST00000378070.4	thioredoxin reductase 1	1255	1	0	1	0	2	hsa-miR-4251	-0.13	-0.13	N/A	ENST00000378070	4
CEP97	ENST00000341893.3	centrosomal protein 97kDa	290	1	0	1	0	1	hsa-miR-4251	-0.13	-0.14	N/A	ENST00000341893	3
C21orf67	ENST00000397841.1	chromosome 21 open reading frame 67	19	1	0	0	1	0	hsa-miR-4251	-0.13	-0.13	N/A	ENST00000397841	1
MRGPRX2	ENST00000329773.2	MAS-related GPR, member X2	5	1	0	1	0	0	hsa-miR-4251	-0.13	-0.13	N/A	ENST00000329773	2
PLD5	ENST00000536534.2	phospholipase D family, member 5	5	1	0	0	1	1	hsa-miR-4251	-0.13	-0.13	N/A	ENST00000536534	2
SAMD9L	ENST00000318238.4	sterile alpha motif domain containing 9-like	5	1	1	0	0	0	hsa-miR-4251	-0.13	-0.13	N/A	ENST00000318238	4
SLC43A3	ENST00000395123.2	solute carrier family 43, member 3	642	1	0	0	1	2	hsa-miR-4251	-0.13	-0.13	N/A	ENST00000395123	2
CYP7B1	ENST00000310193.3	cytochrome P450, family 7, subfamily B, polypeptide 1	53	2	0	1	1	3	hsa-miR-4251	-0.13	-0.14	N/A	ENST00000310193	3
POP1	ENST00000401707.2	processing of precursor 1, ribonuclease P/MRP subunit (S. cerevisiae)	499	1	1	0	0	1	hsa-miR-4251	-0.13	-0.15	N/A	ENST00000401707	2
PTPN14	ENST00000366956.5	protein tyrosine phosphatase, non-receptor type 14	301	6	1	2	3	2	hsa-miR-4251	-0.13	-0.14	N/A	ENST00000366956	5
QDPR	ENST00000508623.1	quinoid dihydropteridine reductase	4326	1	1	0	0	3	hsa-miR-4251	-0.13	-0.34	N/A	ENST00000508623	1
WDR26	ENST00000414423.2	WD repeat domain 26	1229	2	0	1	1	0	hsa-miR-4251	-0.13	-0.2	N/A	ENST00000414423	2
BVES	ENST00000314641.5	blood vessel epicardial substance	30	3	0	2	1	1	hsa-miR-4251	-0.13	-0.13	N/A	ENST00000314641	5
MOSPD2	ENST00000380492.3	motile sperm domain containing 2	76	1	0	1	0	1	hsa-miR-4251	-0.13	-0.13	N/A	ENST00000380492	3
PGAM1	ENST00000334828.5	phosphoglycerate mutase 1 (brain)	927	1	0	1	0	0	hsa-miR-4251	-0.13	-0.13	N/A	ENST00000334828	5
FMR1	ENST00000370471.3	fragile X mental retardation 1	1155	1	0	1	0	0	hsa-miR-4251	-0.13	-0.13	N/A	ENST00000370471	3
CPM	ENST00000551568.1	carboxypeptidase M	125	1	1	0	0	1	hsa-miR-4251	-0.13	-0.13	N/A	ENST00000551568	1
PAQR8	ENST00000442253.2	progestin and adipoQ receptor family member VIII	484	2	0	2	0	0	hsa-miR-4251	-0.13	-0.13	N/A	ENST00000442253	2
DAZAP1	ENST00000336761.6	DAZ associated protein 1	3500	1	1	0	0	0	hsa-miR-4251	-0.13	-0.13	N/A	ENST00000336761	6
CHEK2	ENST00000382566.1	checkpoint kinase 2	5	1	0	0	1	0	hsa-miR-4251	-0.13	-0.13	N/A	ENST00000382566	1
VARS2	ENST00000321897.5	valyl-tRNA synthetase 2, mitochondrial	1142	1	0	0	1	0	hsa-miR-4251	-0.13	-0.13	N/A	ENST00000321897	5
C6orf89	ENST00000480824.2	chromosome 6 open reading frame 89	1972	1	1	0	0	1	hsa-miR-4251	-0.13	-0.14	N/A	ENST00000480824	2
SLC7A10	ENST00000253188.4	solute carrier family 7 (neutral amino acid transporter light chain, asc system), member 10	99	1	0	0	1	0	hsa-miR-4251	-0.13	-0.15	N/A	ENST00000253188	4
ETV4	ENST00000319349.5	ets variant 4	206	1	0	0	1	0	hsa-miR-4251	-0.13	-0.13	N/A	ENST00000319349	5
GOLGB1	ENST00000340645.5	golgin B1	162	1	0	1	0	1	hsa-miR-4251	-0.13	-0.26	N/A	ENST00000340645	5
RPE	ENST00000429907.1	ribulose-5-phosphate-3-epimerase	333	1	0	1	0	0	hsa-miR-4251	-0.13	-0.13	N/A	ENST00000429907	1
C17orf103	ENST00000468196.1	chromosome 17 open reading frame 103	54	3	1	1	1	2	hsa-miR-4251	-0.13	-0.13	N/A	ENST00000468196	1
MAP2K2	ENST00000262948.5	mitogen-activated protein kinase kinase 2	159	1	0	0	1	0	hsa-miR-4251	-0.13	-0.13	N/A	ENST00000262948	5
PTK2	ENST00000522684.1	protein tyrosine kinase 2	1134	1	0	1	0	0	hsa-miR-4251	-0.13	-0.13	N/A	ENST00000522684	1
KLF9	ENST00000377126.2	Kruppel-like factor 9	20	1	0	0	1	1	hsa-miR-4251	-0.13	-0.13	N/A	ENST00000377126	2
BMP2	ENST00000378827.4	bone morphogenetic protein 2	1193	1	0	1	0	0	hsa-miR-4251	-0.13	-0.13	N/A	ENST00000378827	4
C1orf200	ENST00000377320.3	chromosome 1 open reading frame 200	5	2	0	1	1	0	hsa-miR-4251	-0.13	-0.13	N/A	ENST00000377320	3
PCBD2	ENST00000512783.1	pterin-4 alpha-carbinolamine dehydratase/dimerization cofactor of hepatocyte nuclear factor 1 alpha (TCF1) 2	95	4	0	2	2	1	hsa-miR-4251	-0.13	-0.13	N/A	ENST00000512783	1
CDC42SE1	ENST00000439374.2	CDC42 small effector 1	231	1	0	1	0	1	hsa-miR-4251	-0.13	-0.16	N/A	ENST00000439374	2
PHYHIP	ENST00000321613.3	phytanoyl-CoA 2-hydroxylase interacting protein	14	2	1	1	0	1	hsa-miR-4251	-0.13	-0.17	N/A	ENST00000321613	3
USP53	ENST00000450251.1	ubiquitin specific peptidase 53	300	2	1	0	1	0	hsa-miR-4251	-0.13	-0.15	N/A	ENST00000450251	1
TSC22D2	ENST00000361875.3	TSC22 domain family, member 2	1062	3	0	2	1	1	hsa-miR-4251	-0.13	-0.17	N/A	ENST00000361875	3
EYA4	ENST00000367895.5	eyes absent homolog 4 (Drosophila)	242	3	0	2	1	0	hsa-miR-4251	-0.13	-0.14	N/A	ENST00000367895	5
KIAA1644	ENST00000381176.4	KIAA1644	10	1	0	0	1	1	hsa-miR-4251	-0.12	-0.12	N/A	ENST00000381176	4
NCOA7	ENST00000392477.2	nuclear receptor coactivator 7	2967	1	0	0	1	0	hsa-miR-4251	-0.12	-0.12	N/A	ENST00000392477	2
TMEM44	ENST00000381975.3	transmembrane protein 44	45	1	0	0	1	1	hsa-miR-4251	-0.12	-0.12	N/A	ENST00000381975	3
SLA2	ENST00000262866.4	Src-like-adaptor 2	5	1	0	0	1	1	hsa-miR-4251	-0.12	-0.12	N/A	ENST00000262866	4
SPIN3	ENST00000374919.3	spindlin family, member 3	12	1	0	1	0	0	hsa-miR-4251	-0.12	-0.12	N/A	ENST00000374919	3
PSME3	ENST00000541124.1	proteasome (prosome, macropain) activator subunit 3 (PA28 gamma; Ki)	3605	1	0	1	0	1	hsa-miR-4251	-0.12	-0.28	N/A	ENST00000541124	1
TMEM33	ENST00000504986.1	transmembrane protein 33	1470	1	0	1	0	1	hsa-miR-4251	-0.12	-0.16	N/A	ENST00000504986	1
SLC16A8	ENST00000320521.5	solute carrier family 16 (monocarboxylate transporter), member 8	5	1	0	0	1	0	hsa-miR-4251	-0.12	-0.12	N/A	ENST00000320521	5
CACHD1	ENST00000371073.2	cache domain containing 1	2071	1	0	0	1	0	hsa-miR-4251	-0.12	-0.12	N/A	ENST00000371073	2
ABCC4	ENST00000412704.1	ATP-binding cassette, sub-family C (CFTR/MRP), member 4	721	2	0	1	1	0	hsa-miR-4251	-0.12	-0.12	N/A	ENST00000412704	1
C19orf38	ENST00000397820.4	chromosome 19 open reading frame 38	18	1	0	1	0	0	hsa-miR-4251	-0.12	-0.12	N/A	ENST00000397820	4
C6orf195	ENST00000296847.3	chromosome 6 open reading frame 195	5	1	0	1	0	1	hsa-miR-4251	-0.12	-0.12	N/A	ENST00000296847	3
CTAG1A	ENST00000443287.2	cancer/testis antigen 1A	5	1	0	0	1	0	hsa-miR-4251	-0.12	-0.12	N/A	ENST00000443287	2
CTAG1B	ENST00000359887.4	cancer/testis antigen 1B	5	1	0	0	1	0	hsa-miR-4251	-0.12	-0.12	N/A	ENST00000359887	4
ZNF638	ENST00000355812.3	zinc finger protein 638	15	1	0	1	0	1	hsa-miR-4251	-0.12	-0.12	N/A	ENST00000355812	3
C7orf26	ENST00000344417.5	chromosome 7 open reading frame 26	20	1	0	1	0	0	hsa-miR-4251	-0.12	-0.12	N/A	ENST00000344417	5
XKRX	ENST00000468904.1	XK, Kell blood group complex subunit-related, X-linked	11	2	0	2	0	0	hsa-miR-4251	-0.12	-0.16	N/A	ENST00000468904	1
GREM1	ENST00000560677.1	gremlin 1, DAN family BMP antagonist	752	2	1	1	0	0	hsa-miR-4251	-0.12	-0.37	N/A	ENST00000560677	1
TRMT1L	ENST00000367504.3	tRNA methyltransferase 1 homolog (S. cerevisiae)-like	410	2	0	1	1	0	hsa-miR-4251	-0.12	-0.13	N/A	ENST00000367504	3
CTPS1	ENST00000372621.4	CTP synthase 1	3982	1	0	1	0	0	hsa-miR-4251	-0.12	-0.15	N/A	ENST00000372621	4
SLK	ENST00000335753.4	STE20-like kinase	260	1	0	0	1	1	hsa-miR-4251	-0.12	-0.13	N/A	ENST00000335753	4
MAP3K13	ENST00000448876.1	mitogen-activated protein kinase kinase kinase 13	226	1	0	0	1	0	hsa-miR-4251	-0.12	-0.12	N/A	ENST00000448876	1
CYP11B1	ENST00000292427.4	cytochrome P450, family 11, subfamily B, polypeptide 1	5	1	0	0	1	0	hsa-miR-4251	-0.12	-0.12	N/A	ENST00000292427	4
AL953854.2	ENST00000438517.1		5	1	1	0	0	1	hsa-miR-4251	-0.12	-0.12	N/A	ENST00000438517	1
RAB39A	ENST00000320578.2	RAB39A, member RAS oncogene family	15	1	0	0	1	0	hsa-miR-4251	-0.12	-0.12	N/A	ENST00000320578	2
MAGEA1	ENST00000356661.5	melanoma antigen family A, 1 (directs expression of antigen MZ2-E)	6	1	0	1	0	0	hsa-miR-4251	-0.12	-0.12	N/A	ENST00000356661	5
RRAGC	ENST00000373001.3	Ras-related GTP binding C	1062	1	0	0	1	0	hsa-miR-4251	-0.12	-0.12	N/A	ENST00000373001	3
RNF207	ENST00000377948.2	ring finger protein 207	5	1	0	0	1	1	hsa-miR-4251	-0.12	-0.12	N/A	ENST00000377948	2
PRRG1	ENST00000378628.4	proline rich Gla (G-carboxyglutamic acid) 1	1122	1	0	0	1	0	hsa-miR-4251	-0.12	-0.12	N/A	ENST00000378628	4
BTN2A1	ENST00000429381.1	butyrophilin, subfamily 2, member A1	839	1	0	1	0	1	hsa-miR-4251	-0.12	-0.12	N/A	ENST00000429381	1
C1orf147	ENST00000367119.1	chromosome 1 open reading frame 147	5	2	1	1	0	0	hsa-miR-4251	-0.12	-0.12	N/A	ENST00000367119	1
GPR135	ENST00000395116.1	G protein-coupled receptor 135	40	2	0	1	1	0	hsa-miR-4251	-0.12	-0.13	N/A	ENST00000395116	1
TEX9	ENST00000558083.2	testis expressed 9	10	1	0	0	1	2	hsa-miR-4251	-0.12	-0.26	N/A	ENST00000558083	2
KRTAP4-9	ENST00000391415.1	keratin associated protein 4-9	10	2	0	1	1	1	hsa-miR-4251	-0.12	-0.17	N/A	ENST00000391415	1
MFSD2B	ENST00000338315.4	major facilitator superfamily domain containing 2B	8	1	0	0	1	0	hsa-miR-4251	-0.12	-0.12	N/A	ENST00000338315	4
KLF6	ENST00000542957.1	Kruppel-like factor 6	4644	1	0	1	0	1	hsa-miR-4251	-0.12	-0.15	N/A	ENST00000542957	1
IL17REL	ENST00000389983.2	interleukin 17 receptor E-like	5	3	1	0	2	3	hsa-miR-4251	-0.12	-0.12	N/A	ENST00000389983	2
TRAK2	ENST00000332624.3	trafficking protein, kinesin binding 2	353	1	0	1	0	0	hsa-miR-4251	-0.12	-0.13	N/A	ENST00000332624	3
IDS	ENST00000422081.2	Iduronate 2-sulfatase (Hunter syndrome), isoform CRA_e; Iduronate 2-sulfatase 14 kDa chain; cDNA FLJ42669 fis, clone BRAMY2022168, highly similar to IDURONATE 2-SULFATASE	810	2	0	2	0	1	hsa-miR-4251	-0.12	-0.13	N/A	ENST00000422081	2
CREBZF	ENST00000398294.2	CREB/ATF bZIP transcription factor	1115	1	0	1	0	0	hsa-miR-4251	-0.12	-0.13	N/A	ENST00000398294	2
RABGAP1L	ENST00000489615.1	RAB GTPase activating protein 1-like	364	2	0	2	0	1	hsa-miR-4251	-0.12	-0.12	N/A	ENST00000489615	1
KIAA0907	ENST00000368320.3	KIAA0907	48	1	0	0	1	0	hsa-miR-4251	-0.12	-0.12	N/A	ENST00000368320	3
POSTN	ENST00000541179.1	periostin, osteoblast specific factor	43	1	0	0	1	0	hsa-miR-4251	-0.12	-0.12	N/A	ENST00000541179	1
RAC2	ENST00000249071.6	ras-related C3 botulinum toxin substrate 2 (rho family, small GTP binding protein Rac2)	38	1	0	0	1	0	hsa-miR-4251	-0.12	-0.12	N/A	ENST00000249071	6
TNFRSF1A	ENST00000162749.2	tumor necrosis factor receptor superfamily, member 1A	1698	1	0	1	0	0	hsa-miR-4251	-0.12	-0.12	N/A	ENST00000162749	2
FAM53B	ENST00000337318.3	family with sequence similarity 53, member B	27	1	1	0	0	2	hsa-miR-4251	-0.12	-0.12	N/A	ENST00000337318	3
C14orf93	ENST00000299088.6	chromosome 14 open reading frame 93	212	1	0	0	1	0	hsa-miR-4251	-0.12	-0.18	N/A	ENST00000299088	6
CCDC50	ENST00000392455.3	coiled-coil domain containing 50	961	4	2	2	0	0	hsa-miR-4251	-0.12	-0.27	N/A	ENST00000392455	3
AMOT	ENST00000304758.1	angiomotin	515	1	0	0	1	0	hsa-miR-4251	-0.12	-0.12	N/A	ENST00000304758	1
TPP1	ENST00000299427.6	tripeptidyl peptidase I	713	1	0	1	0	0	hsa-miR-4251	-0.12	-0.13	N/A	ENST00000299427	6
LETM1	ENST00000302787.2	leucine zipper-EF-hand containing transmembrane protein 1	198	1	0	1	0	2	hsa-miR-4251	-0.12	-0.15	N/A	ENST00000302787	2
MIER3	ENST00000381226.3	mesoderm induction early response 1, family member 3	112	1	0	1	0	1	hsa-miR-4251	-0.12	-0.13	N/A	ENST00000381226	3
TM4SF20	ENST00000304568.3	transmembrane 4 L six family member 20	5	1	0	1	0	2	hsa-miR-4251	-0.12	-0.12	N/A	ENST00000304568	3
PITX1	ENST00000265340.7	paired-like homeodomain 1	1502	1	0	0	1	0	hsa-miR-4251	-0.12	-0.12	N/A	ENST00000265340	7
PTPN7	ENST00000367279.4	protein tyrosine phosphatase, non-receptor type 7	5	1	0	0	1	1	hsa-miR-4251	-0.12	-0.12	N/A	ENST00000367279	4
DIS3L	ENST00000319194.5	DIS3 mitotic control homolog (S. cerevisiae)-like	512	1	0	1	0	0	hsa-miR-4251	-0.12	-0.12	N/A	ENST00000319194	5
GPM6A	ENST00000280187.7	glycoprotein M6A	335	1	0	1	0	0	hsa-miR-4251	-0.12	-0.12	N/A	ENST00000280187	7
HS3ST3B1	ENST00000360954.2	heparan sulfate (glucosamine) 3-O-sulfotransferase 3B1	1489	1	0	0	1	1	hsa-miR-4251	-0.12	-0.12	N/A	ENST00000360954	2
NFE2L1	ENST00000585291.1	nuclear factor, erythroid 2-like 1	1605	1	1	0	0	2	hsa-miR-4251	-0.12	-0.12	N/A	ENST00000585291	1
EGR2	ENST00000242480.3	early growth response 2	5	1	0	0	1	0	hsa-miR-4251	-0.12	-0.12	N/A	ENST00000242480	3
STRADA	ENST00000375840.4	STE20-related kinase adaptor alpha	366	1	0	0	1	0	hsa-miR-4251	-0.12	-0.12	N/A	ENST00000375840	4
ZNF518B	ENST00000326756.3	zinc finger protein 518B	95	2	0	1	1	0	hsa-miR-4251	-0.12	-0.13	N/A	ENST00000326756	3
RALGAPA2	ENST00000202677.7	Ral GTPase activating protein, alpha subunit 2 (catalytic)	24	2	0	1	1	0	hsa-miR-4251	-0.12	-0.12	N/A	ENST00000202677	7
GOLPH3L	ENST00000271732.3	golgi phosphoprotein 3-like	274	1	0	0	1	1	hsa-miR-4251	-0.12	-0.19	N/A	ENST00000271732	3
HELLS	ENST00000394036.1	helicase, lymphoid-specific	329	2	0	1	1	1	hsa-miR-4251	-0.12	-0.2	N/A	ENST00000394036	1
NRIP1	ENST00000400199.1	nuclear receptor interacting protein 1	342	1	0	0	1	1	hsa-miR-4251	-0.12	-0.12	N/A	ENST00000400199	1
MR1	ENST00000367580.5	major histocompatibility complex, class I-related	107	2	1	1	0	2	hsa-miR-4251	-0.12	-0.19	N/A	ENST00000367580	5
DKK3	ENST00000396505.2	dickkopf WNT signaling pathway inhibitor 3	5725	3	0	2	1	1	hsa-miR-4251	-0.12	-0.16	N/A	ENST00000396505	2
SLC5A3	ENST00000608209.1	sodium/myo-inositol cotransporter	24	6	1	3	2	2	hsa-miR-4251	-0.12	-0.23	N/A	ENST00000608209	1
ZNF281	ENST00000294740.3	zinc finger protein 281	595	1	0	1	0	1	hsa-miR-4251	-0.12	-0.13	N/A	ENST00000294740	3
WNT2	ENST00000265441.3	wingless-type MMTV integration site family member 2	5	1	0	0	1	0	hsa-miR-4251	-0.12	-0.12	N/A	ENST00000265441	3
NUPL1	ENST00000381736.3	nucleoporin like 1	268	2	0	2	0	0	hsa-miR-4251	-0.12	-0.12	N/A	ENST00000381736	3
CYP11B2	ENST00000323110.2	cytochrome P450, family 11, subfamily B, polypeptide 2	5	1	0	0	1	1	hsa-miR-4251	-0.12	-0.12	N/A	ENST00000323110	2
EVA1A	ENST00000393913.3	eva-1 homolog A (C. elegans)	45	1	0	0	1	0	hsa-miR-4251	-0.12	-0.12	N/A	ENST00000393913	3
AC132186.1	ENST00000544589.1	CDNA FLJ27243 fis, clone SYN08134; Uncharacterized protein	5	1	0	0	1	0	hsa-miR-4251	-0.12	-0.12	N/A	ENST00000544589	1
PHC1	ENST00000433083.2	polyhomeotic homolog 1 (Drosophila)	5	1	0	0	1	0	hsa-miR-4251	-0.12	-0.12	N/A	ENST00000433083	2
GRIK4	ENST00000527524.2	glutamate receptor, ionotropic, kainate 4	5	1	0	1	0	0	hsa-miR-4251	-0.12	-0.12	N/A	ENST00000527524	2
HTR7	ENST00000371719.2	5-hydroxytryptamine (serotonin) receptor 7, adenylate cyclase-coupled	12	1	0	1	0	2	hsa-miR-4251	-0.12	-0.12	N/A	ENST00000371719	2
NCF4	ENST00000397147.4	neutrophil cytosolic factor 4, 40kDa	5	1	0	0	1	0	hsa-miR-4251	-0.12	-0.12	N/A	ENST00000397147	4
ZSCAN22	ENST00000329665.4	zinc finger and SCAN domain containing 22	45	1	0	0	1	2	hsa-miR-4251	-0.12	-0.14	N/A	ENST00000329665	4
TTC39B	ENST00000512701.2	tetratricopeptide repeat domain 39B	161	2	0	1	1	2	hsa-miR-4251	-0.12	-0.25	N/A	ENST00000512701	2
ZNF529	ENST00000334116.7	zinc finger protein 529	120	2	0	0	2	0	hsa-miR-4251	-0.12	-0.19	N/A	ENST00000334116	7
LRP6	ENST00000261349.4	low density lipoprotein receptor-related protein 6	157	3	1	1	1	3	hsa-miR-4251	-0.12	-0.12	N/A	ENST00000261349	4
SMDT1	ENST00000331479.3	single-pass membrane protein with aspartate-rich tail 1	567	2	1	1	0	1	hsa-miR-4251	-0.12	-0.6	N/A	ENST00000331479	3
VPS13B	ENST00000395996.1	vacuolar protein sorting 13 homolog B (yeast)	262	2	0	1	1	1	hsa-miR-4251	-0.12	-0.12	N/A	ENST00000395996	1
SLAMF6	ENST00000368059.3	SLAM family member 6	5	1	0	0	1	0	hsa-miR-4251	-0.12	-0.12	N/A	ENST00000368059	3
HIST2H2BF	ENST00000427880.2	histone cluster 2, H2bf	5	1	0	1	0	0	hsa-miR-4251	-0.12	-0.12	N/A	ENST00000427880	2
CHRM5	ENST00000383263.5	cholinergic receptor, muscarinic 5	5	1	0	0	1	0	hsa-miR-4251	-0.12	-0.12	N/A	ENST00000383263	5
RIC3	ENST00000396677.2	RIC3 acetylcholine receptor chaperone	5	2	1	0	1	0	hsa-miR-4251	-0.12	-0.12	N/A	ENST00000396677	2
VPS33B	ENST00000333371.3	vacuolar protein sorting 33 homolog B (yeast)	7	1	0	0	1	0	hsa-miR-4251	-0.12	-0.12	N/A	ENST00000333371	3
C7orf57	ENST00000435376.1	chromosome 7 open reading frame 57	5	1	0	0	1	0	hsa-miR-4251	-0.12	-0.12	N/A	ENST00000435376	1
GPR64	ENST00000379873.2	G protein-coupled receptor 64	175	1	0	0	1	0	hsa-miR-4251	-0.12	-0.12	N/A	ENST00000379873	2
ERCC8	ENST00000426742.2	excision repair cross-complementing rodent repair deficiency, complementation group 8	219	1	0	0	1	1	hsa-miR-4251	-0.12	-0.12	N/A	ENST00000426742	2
CERKL	ENST00000410087.3	ceramide kinase-like	8	1	0	0	1	0	hsa-miR-4251	-0.12	-0.13	N/A	ENST00000410087	3
HIATL2	ENST00000602917.1	hippocampus abundant transcript-like 2	111	1	0	1	0	0	hsa-miR-4251	-0.12	-0.12	N/A	ENST00000602917	1
PPP2R5E	ENST00000337537.3	protein phosphatase 2, regulatory subunit B', epsilon isoform	23	1	1	0	0	1	hsa-miR-4251	-0.12	-0.12	N/A	ENST00000337537	3
FBXO48	ENST00000377957.3	F-box protein 48	13	1	0	1	0	4	hsa-miR-4251	-0.12	-0.2	N/A	ENST00000377957	3
ZNF182	ENST00000376943.3	zinc finger protein 182	20	1	0	1	0	1	hsa-miR-4251	-0.12	-0.12	N/A	ENST00000376943	3
ZNF676	ENST00000397121.2	zinc finger protein 676	5	1	0	1	0	0	hsa-miR-4251	-0.12	-0.12	N/A	ENST00000397121	2
ARFIP1	ENST00000451320.2	ADP-ribosylation factor interacting protein 1	275	1	1	0	0	0	hsa-miR-4251	-0.12	-0.12	N/A	ENST00000451320	2
KCNIP2	ENST00000348850.5	Kv channel interacting protein 2	5	2	1	0	1	0	hsa-miR-4251	-0.12	-0.12	N/A	ENST00000348850	5
THSD7B	ENST00000409968.1	thrombospondin, type I, domain containing 7B	5	2	0	1	1	0	hsa-miR-4251	-0.12	-0.12	N/A	ENST00000409968	1
MEDAG	ENST00000380482.4	mesenteric estrogen-dependent adipogenesis	5	1	0	1	0	0	hsa-miR-4251	-0.12	-0.12	N/A	ENST00000380482	4
FXYD6	ENST00000540359.1	FXYD domain containing ion transport regulator 6	42	1	0	1	0	0	hsa-miR-4251	-0.12	-0.12	N/A	ENST00000540359	1
CTC-349C3.1	ENST00000432382.3	Homo sapiens uncharacterized LOC100996485 (LOC100996485), mRNA.	5	1	0	0	1	0	hsa-miR-4251	-0.12	-0.12	N/A	ENST00000432382	3
RNF150	ENST00000515673.2	ring finger protein 150	518	1	0	0	1	0	hsa-miR-4251	-0.12	-0.13	N/A	ENST00000515673	2
DCLRE1B	ENST00000369563.3	DNA cross-link repair 1B	687	1	1	0	0	0	hsa-miR-4251	-0.12	-0.13	N/A	ENST00000369563	3
FLI1	ENST00000527786.2	Fli-1 proto-oncogene, ETS transcription factor	116	2	0	1	1	2	hsa-miR-4251	-0.12	-0.17	N/A	ENST00000527786	2
SETD6	ENST00000394266.4	SET domain containing 6	121	1	0	1	0	2	hsa-miR-4251	-0.12	-0.19	N/A	ENST00000394266	4
TPMT	ENST00000309983.4	thiopurine S-methyltransferase	155	1	0	1	0	1	hsa-miR-4251	-0.12	-0.15	N/A	ENST00000309983	4
CLCN3	ENST00000513761.1	chloride channel, voltage-sensitive 3	1142	1	0	0	1	1	hsa-miR-4251	-0.12	-0.13	N/A	ENST00000513761	1
TNR	ENST00000367674.2	tenascin R	5	4	2	1	1	3	hsa-miR-4251	-0.12	-0.12	N/A	ENST00000367674	2
RPS6KA1	ENST00000374168.2	ribosomal protein S6 kinase, 90kDa, polypeptide 1	1449	1	0	0	1	0	hsa-miR-4251	-0.12	-0.12	N/A	ENST00000374168	2
KRT85	ENST00000257901.3	keratin 85	5	1	0	0	1	1	hsa-miR-4251	-0.12	-0.12	N/A	ENST00000257901	3
HCK	ENST00000520553.1	hemopoietic cell kinase	5	1	0	1	0	0	hsa-miR-4251	-0.12	-0.12	N/A	ENST00000520553	1
DCAF4L1	ENST00000333141.5	DDB1 and CUL4 associated factor 4-like 1	5	2	1	1	0	0	hsa-miR-4251	-0.12	-0.12	N/A	ENST00000333141	5
HLA-DRB1	ENST00000360004.5	major histocompatibility complex, class II, DR beta 1	28	1	0	1	0	0	hsa-miR-4251	-0.12	-0.12	N/A	ENST00000360004	5
SDK1	ENST00000404826.2	sidekick cell adhesion molecule 1	60	1	0	0	1	0	hsa-miR-4251	-0.12	-0.12	N/A	ENST00000404826	2
DBT	ENST00000370132.4	dihydrolipoamide branched chain transacylase E2	117	2	0	0	2	2	hsa-miR-4251	-0.12	-0.25	N/A	ENST00000370132	4
LBR	ENST00000272163.4	lamin B receptor	1217	1	0	1	0	0	hsa-miR-4251	-0.12	-0.12	N/A	ENST00000272163	4
CCDC25	ENST00000356537.4	coiled-coil domain containing 25	654	3	1	1	1	0	hsa-miR-4251	-0.12	-0.28	N/A	ENST00000356537	4
RASSF5	ENST00000367117.3	Ras association (RalGDS/AF-6) domain family member 5	27	1	0	1	0	0	hsa-miR-4251	-0.12	-0.12	N/A	ENST00000367117	3
AC011294.3	ENST00000451905.1	Uncharacterized protein	5	1	0	0	1	0	hsa-miR-4251	-0.12	-0.12	N/A	ENST00000451905	1
SIGLEC10	ENST00000441969.3	sialic acid binding Ig-like lectin 10	5	1	1	0	0	0	hsa-miR-4251	-0.12	-0.12	N/A	ENST00000441969	3
DLX6	ENST00000518156.2	distal-less homeobox 6	76	1	0	0	1	0	hsa-miR-4251	-0.12	-0.12	N/A	ENST00000518156	2
IYD	ENST00000344419.3	iodotyrosine deiodinase	5	1	0	1	0	2	hsa-miR-4251	-0.12	-0.12	N/A	ENST00000344419	3
POLR3F	ENST00000377603.4	polymerase (RNA) III (DNA directed) polypeptide F, 39 kDa	47	2	0	2	0	0	hsa-miR-4251	-0.12	-0.12	N/A	ENST00000377603	4
B4GALT1	ENST00000379731.4	UDP-Gal:betaGlcNAc beta 1,4- galactosyltransferase, polypeptide 1	2265	1	0	0	1	0	hsa-miR-4251	-0.11	-0.12	N/A	ENST00000379731	4
STX2	ENST00000392373.2	syntaxin 2	216	1	0	0	1	2	hsa-miR-4251	-0.11	-0.12	N/A	ENST00000392373	2
CLIP4	ENST00000320081.5	CAP-GLY domain containing linker protein family, member 4	490	1	0	0	1	0	hsa-miR-4251	-0.11	-0.12	N/A	ENST00000320081	5
ZNF282	ENST00000479907.1	zinc finger protein 282	3014	1	0	0	1	0	hsa-miR-4251	-0.11	-0.12	N/A	ENST00000479907	1
ZNF559	ENST00000393883.2	zinc finger protein 559	294	2	0	1	1	0	hsa-miR-4251	-0.11	-0.25	N/A	ENST00000393883	2
SGOL1	ENST00000442720.1	shugoshin-like 1 (S. pombe)	766	4	0	2	2	2	hsa-miR-4251	-0.11	-0.44	N/A	ENST00000442720	1
TBX18	ENST00000369663.5	T-box 18	54	1	1	0	0	2	hsa-miR-4251	-0.11	-0.14	N/A	ENST00000369663	5
FAXDC2	ENST00000326080.5	fatty acid hydroxylase domain containing 2	43	2	0	2	0	1	hsa-miR-4251	-0.11	-0.11	N/A	ENST00000326080	5
GPR110	ENST00000371253.2	G protein-coupled receptor 110	5	2	2	0	0	1	hsa-miR-4251	-0.11	-0.11	N/A	ENST00000371253	2
RP11-625H11.1	ENST00000558940.1	Uncharacterized protein	5	1	0	0	1	0	hsa-miR-4251	-0.11	-0.11	N/A	ENST00000558940	1
HOXC4	ENST00000430889.2	Homeobox protein Hox-C4	508	1	0	0	1	0	hsa-miR-4251	-0.11	-0.11	N/A	ENST00000430889	2
PSMB11	ENST00000408907.2	proteasome (prosome, macropain) subunit, beta type, 11	5	1	0	0	1	1	hsa-miR-4251	-0.11	-0.11	N/A	ENST00000408907	2
KCNB1	ENST00000371741.4	potassium voltage-gated channel, Shab-related subfamily, member 1	5	6	0	3	3	3	hsa-miR-4251	-0.11	-0.11	N/A	ENST00000371741	4
ZCCHC16	ENST00000340433.2	zinc finger, CCHC domain containing 16	5	1	0	0	1	0	hsa-miR-4251	-0.11	-0.11	N/A	ENST00000340433	2
HDX	ENST00000297977.5	highly divergent homeobox	20	3	0	2	1	1	hsa-miR-4251	-0.11	-0.14	N/A	ENST00000297977	5
CD109	ENST00000437994.2	CD109 molecule	1272	1	0	0	1	1	hsa-miR-4251	-0.11	-0.13	N/A	ENST00000437994	2
NIPBL	ENST00000448238.2	Nipped-B homolog (Drosophila)	250	1	0	1	0	0	hsa-miR-4251	-0.11	-0.12	N/A	ENST00000448238	2
SAMD4A	ENST00000392067.3	sterile alpha motif domain containing 4A	449	1	0	0	1	0	hsa-miR-4251	-0.11	-0.13	N/A	ENST00000392067	3
ZNF514	ENST00000295208.2	zinc finger protein 514	32	3	0	1	2	2	hsa-miR-4251	-0.11	-0.18	N/A	ENST00000295208	2
SAP30BP	ENST00000584667.1	SAP30 binding protein	867	1	0	0	1	0	hsa-miR-4251	-0.11	-0.15	N/A	ENST00000584667	1
HS2ST1	ENST00000370550.5	heparan sulfate 2-O-sulfotransferase 1	787	2	0	1	1	1	hsa-miR-4251	-0.11	-0.18	N/A	ENST00000370550	5
TMEM221	ENST00000341130.5	transmembrane protein 221	5	1	0	0	1	0	hsa-miR-4251	-0.11	-0.11	N/A	ENST00000341130	5
TBC1D3F	ENST00000378174.5	TBC1 domain family, member 3F	5	1	0	1	0	0	hsa-miR-4251	-0.11	-0.11	N/A	ENST00000378174	5
DKFZP434H0512	ENST00000600140.1	Protein LOC100506667; Putative uncharacterized protein DKFZp434H0512	5	2	0	2	0	2	hsa-miR-4251	-0.11	-0.11	N/A	ENST00000600140	1
TRPC5	ENST00000262839.2	transient receptor potential cation channel, subfamily C, member 5	5	1	0	0	1	0	hsa-miR-4251	-0.11	-0.11	N/A	ENST00000262839	2
AC006455.1	ENST00000456890.1		5	1	0	0	1	0	hsa-miR-4251	-0.11	-0.11	N/A	ENST00000456890	1
FAM73A	ENST00000370791.3	family with sequence similarity 73, member A	837	1	0	0	1	0	hsa-miR-4251	-0.11	-0.11	N/A	ENST00000370791	3
KCND1	ENST00000376477.1	potassium voltage-gated channel, Shal-related subfamily, member 1	149	1	0	0	1	2	hsa-miR-4251	-0.11	-0.11	N/A	ENST00000376477	1
ZNF500	ENST00000219478.6	zinc finger protein 500	14	2	0	1	1	0	hsa-miR-4251	-0.11	-0.13	N/A	ENST00000219478	6
TBC1D3	ENST00000339023.4	TBC1 domain family, member 3	5	1	0	1	0	0	hsa-miR-4251	-0.11	-0.11	N/A	ENST00000339023	4
GNPDA2	ENST00000509756.1	glucosamine-6-phosphate deaminase 2	117	1	0	1	0	0	hsa-miR-4251	-0.11	-0.12	N/A	ENST00000509756	1
FBRS	ENST00000356166.6	fibrosin	1334	1	0	0	1	0	hsa-miR-4251	-0.11	-0.12	N/A	ENST00000356166	6
TUBB	ENST00000327892.8	tubulin, beta class I	133	1	0	1	0	1	hsa-miR-4251	-0.11	-0.13	N/A	ENST00000327892	8
AL117190.3	ENST00000599197.1	Esophagus cancer-related gene-2 interaction susceptibility protein; Uncharacterized protein	30	2	0	1	1	0	hsa-miR-4251	-0.11	-0.14	N/A	ENST00000599197	1
FOXA1	ENST00000250448.2	forkhead box A1	249	1	0	1	0	0	hsa-miR-4251	-0.11	-0.11	N/A	ENST00000250448	2
PGLYRP4	ENST00000359650.5	peptidoglycan recognition protein 4	5	1	0	1	0	0	hsa-miR-4251	-0.11	-0.11	N/A	ENST00000359650	5
UMODL1	ENST00000400424.2	uromodulin-like 1	5	2	2	0	0	0	hsa-miR-4251	-0.11	-0.11	N/A	ENST00000400424	2
CDCA7L	ENST00000356195.5	cell division cycle associated 7-like	292	1	0	1	0	1	hsa-miR-4251	-0.11	-0.11	N/A	ENST00000356195	5
ZDHHC15	ENST00000373367.3	zinc finger, DHHC-type containing 15	5	2	0	0	2	1	hsa-miR-4251	-0.11	-0.11	N/A	ENST00000373367	3
DCX	ENST00000356915.2	doublecortin	5	2	0	2	0	2	hsa-miR-4251	-0.11	-0.11	N/A	ENST00000356915	2
FAM27B	ENST00000377484.3	family with sequence similarity 27, member B	5	1	0	1	0	0	hsa-miR-4251	-0.11	-0.11	N/A	ENST00000377484	3
RPP25	ENST00000322177.5	ribonuclease P/MRP 25kDa subunit	546	1	0	0	1	0	hsa-miR-4251	-0.11	-0.12	N/A	ENST00000322177	5
MYO9A	ENST00000564571.1	myosin IXA	137	4	1	2	1	0	hsa-miR-4251	-0.11	-0.13	N/A	ENST00000564571	1
SHANK2	ENST00000449833.2	SH3 and multiple ankyrin repeat domains 2	26	5	1	2	2	1	hsa-miR-4251	-0.11	-0.16	N/A	ENST00000449833	2
ARHGAP12	ENST00000311380.4	Rho GTPase activating protein 12	190	1	0	0	1	0	hsa-miR-4251	-0.11	-0.11	N/A	ENST00000311380	4
FAM27A	ENST00000377531.3	family with sequence similarity 27, member A	5	1	0	1	0	0	hsa-miR-4251	-0.11	-0.11	N/A	ENST00000377531	3
CHRNA10	ENST00000250699.2	cholinergic receptor, nicotinic, alpha 10 (neuronal)	5	1	0	1	0	1	hsa-miR-4251	-0.11	-0.11	N/A	ENST00000250699	2
KIAA0226L	ENST00000378781.3	KIAA0226-like	21	2	1	1	0	0	hsa-miR-4251	-0.11	-0.26	N/A	ENST00000378781	3
INO80D	ENST00000403263.1	INO80 complex subunit D	5	2	0	2	0	3	hsa-miR-4251	-0.11	-0.11	N/A	ENST00000403263	1
CMTR1	ENST00000373451.4	cap methyltransferase 1	109	1	0	0	1	0	hsa-miR-4251	-0.11	-0.11	N/A	ENST00000373451	4
RHBDL2	ENST00000372990.1	rhomboid, veinlet-like 2 (Drosophila)	5	1	0	0	1	0	hsa-miR-4251	-0.11	-0.11	N/A	ENST00000372990	1
FAM27C	ENST00000377542.3	family with sequence similarity 27, member C	5	1	0	1	0	0	hsa-miR-4251	-0.11	-0.11	N/A	ENST00000377542	3
ISY1	ENST00000393292.3	ISY1 splicing factor homolog (S. cerevisiae)	897	1	0	1	0	3	hsa-miR-4251	-0.11	-0.13	N/A	ENST00000393292	3
TSPYL4	ENST00000420283.1	TSPY-like 4	5	1	0	1	0	0	hsa-miR-4251	-0.11	-0.11	N/A	ENST00000420283	1
ST6GALNAC3	ENST00000328299.3	ST6 (alpha-N-acetyl-neuraminyl-2,3-beta-galactosyl-1,3)-N-acetylgalactosaminide alpha-2,6-sialyltransferase 3	41	1	0	0	1	1	hsa-miR-4251	-0.11	-0.11	N/A	ENST00000328299	3
TMEM82	ENST00000375782.1	transmembrane protein 82	10	1	0	0	1	0	hsa-miR-4251	-0.11	-0.11	N/A	ENST00000375782	1
RIT1	ENST00000368323.3	Ras-like without CAAX 1	192	1	0	1	0	1	hsa-miR-4251	-0.11	-0.15	N/A	ENST00000368323	3
ANKRD29	ENST00000592179.1	ankyrin repeat domain 29	60	1	0	1	0	0	hsa-miR-4251	-0.11	-0.11	N/A	ENST00000592179	1
PRKACG	ENST00000377276.2	protein kinase, cAMP-dependent, catalytic, gamma	5	1	0	1	0	0	hsa-miR-4251	-0.11	-0.11	N/A	ENST00000377276	2
ANAPC7	ENST00000455511.3	anaphase promoting complex subunit 7	819	1	0	0	1	0	hsa-miR-4251	-0.11	-0.11	N/A	ENST00000455511	3
NKX2-4	ENST00000351817.4	NK2 homeobox 4	132	1	0	0	1	0	hsa-miR-4251	-0.11	-0.11	N/A	ENST00000351817	4
TGFB1I1	ENST00000361773.3	transforming growth factor beta 1 induced transcript 1	164	1	0	0	1	0	hsa-miR-4251	-0.11	-0.11	N/A	ENST00000361773	3
ZDHHC3	ENST00000296127.3	zinc finger, DHHC-type containing 3	426	5	1	2	2	1	hsa-miR-4251	-0.11	-0.41	N/A	ENST00000296127	3
PTAR1	ENST00000377200.5	protein prenyltransferase alpha subunit repeat containing 1	161	2	1	1	0	3	hsa-miR-4251	-0.11	-0.21	N/A	ENST00000377200	5
CAMK1D	ENST00000378847.3	calcium/calmodulin-dependent protein kinase ID	258	4	1	2	1	2	hsa-miR-4251	-0.11	-0.15	N/A	ENST00000378847	3
ZNF544	ENST00000599227.1	zinc finger protein 544	173	1	0	0	1	0	hsa-miR-4251	-0.11	-0.12	N/A	ENST00000599227	1
PCSK2	ENST00000377899.1	proprotein convertase subtilisin/kexin type 2	9	1	0	1	0	0	hsa-miR-4251	-0.11	-0.11	N/A	ENST00000377899	1
GIMAP5	ENST00000358647.3	GTPase, IMAP family member 5	5	1	0	1	0	1	hsa-miR-4251	-0.11	-0.11	N/A	ENST00000358647	3
PSME4	ENST00000404125.1	proteasome (prosome, macropain) activator subunit 4	146	3	0	1	2	0	hsa-miR-4251	-0.11	-0.11	N/A	ENST00000404125	1
SEPT5	ENST00000438754.2	septin 5	342	1	0	1	0	0	hsa-miR-4251	-0.11	-0.11	N/A	ENST00000438754	2
CARD10	ENST00000403299.1	caspase recruitment domain family, member 10	65	1	0	0	1	0	hsa-miR-4251	-0.11	-0.11	N/A	ENST00000403299	1
TMEM222	ENST00000374076.4	transmembrane protein 222	312	1	0	0	1	0	hsa-miR-4251	-0.11	-0.11	N/A	ENST00000374076	4
GAD1	ENST00000358196.3	glutamate decarboxylase 1 (brain, 67kDa)	16	1	0	0	1	0	hsa-miR-4251	-0.11	-0.13	N/A	ENST00000358196	3
TMTC1	ENST00000256062.5	transmembrane and tetratricopeptide repeat containing 1	379	3	2	1	0	0	hsa-miR-4251	-0.11	-0.12	N/A	ENST00000256062	5
MBTPS2	ENST00000379484.5	membrane-bound transcription factor peptidase, site 2	1711	1	0	1	0	2	hsa-miR-4251	-0.11	-0.11	N/A	ENST00000379484	5
GK5	ENST00000392993.2	glycerol kinase 5 (putative)	73	3	0	2	1	2	hsa-miR-4251	-0.11	-0.14	N/A	ENST00000392993	2
TP53INP1	ENST00000448464.2	tumor protein p53 inducible nuclear protein 1	39	1	0	1	0	0	hsa-miR-4251	-0.11	-0.13	N/A	ENST00000448464	2
NT5C2	ENST00000343289.5	5'-nucleotidase, cytosolic II	468	1	0	0	1	0	hsa-miR-4251	-0.11	-0.11	N/A	ENST00000343289	5
NOL12	ENST00000359114.4	nucleolar protein 12	536	1	0	1	0	0	hsa-miR-4251	-0.11	-0.15	N/A	ENST00000359114	4
MLK4	ENST00000366624.3	Mitogen-activated protein kinase kinase kinase MLK4	405	1	0	0	1	0	hsa-miR-4251	-0.11	-0.12	N/A	ENST00000366624	3
USP35	ENST00000529308.1	ubiquitin specific peptidase 35	21	1	0	0	1	0	hsa-miR-4251	-0.11	-0.11	N/A	ENST00000529308	1
NBPF3	ENST00000318220.6	neuroblastoma breakpoint family, member 3	5	1	1	0	0	0	hsa-miR-4251	-0.11	-0.11	N/A	ENST00000318220	6
TBCK	ENST00000273980.5	TBC1 domain containing kinase	20	1	0	0	1	0	hsa-miR-4251	-0.11	-0.11	N/A	ENST00000273980	5
AC079612.1	ENST00000358775.1	Uncharacterized protein; cDNA FLJ45964 fis, clone PLACE7014396	5	3	1	0	2	2	hsa-miR-4251	-0.11	-0.11	N/A	ENST00000358775	1
CTNNA1	ENST00000518825.1	catenin (cadherin-associated protein), alpha 1, 102kDa	2009	1	0	0	1	0	hsa-miR-4251	-0.11	-0.11	N/A	ENST00000518825	1
ROBO2	ENST00000461745.1	roundabout, axon guidance receptor, homolog 2 (Drosophila)	22	1	1	0	0	0	hsa-miR-4251	-0.11	-0.11	N/A	ENST00000461745	1
HIST1H4L	ENST00000355981.2	histone cluster 1, H4l	5	1	0	1	0	0	hsa-miR-4251	-0.11	-0.11	N/A	ENST00000355981	2
P2RX7	ENST00000328963.5	purinergic receptor P2X, ligand-gated ion channel, 7	5	2	0	1	1	0	hsa-miR-4251	-0.11	-0.13	N/A	ENST00000328963	5
PANK1	ENST00000322191.6	pantothenate kinase 1	435	1	1	0	0	2	hsa-miR-4251	-0.11	-0.39	N/A	ENST00000322191	6
ARMC6	ENST00000392335.2	armadillo repeat containing 6	1295	1	0	0	1	0	hsa-miR-4251	-0.11	-0.11	N/A	ENST00000392335	2
CDH8	ENST00000584337.1	cadherin 8, type 2	11	1	0	1	0	1	hsa-miR-4251	-0.11	-0.18	N/A	ENST00000584337	1
SZT2	ENST00000562955.1	seizure threshold 2 homolog (mouse)	123	2	0	1	1	2	hsa-miR-4251	-0.11	-0.16	N/A	ENST00000562955	1
RERE	ENST00000337907.3	arginine-glutamic acid dipeptide (RE) repeats	199	3	0	2	1	0	hsa-miR-4251	-0.11	-0.16	N/A	ENST00000337907	3
SAP130	ENST00000357702.5	Sin3A-associated protein, 130kDa	855	1	0	0	1	0	hsa-miR-4251	-0.11	-0.12	N/A	ENST00000357702	5
KLRC3	ENST00000381903.2	killer cell lectin-like receptor subfamily C, member 3	25	1	0	1	0	0	hsa-miR-4251	-0.11	-0.14	N/A	ENST00000381903	2
CTBP1	ENST00000382952.3	C-terminal binding protein 1	573	1	0	1	0	0	hsa-miR-4251	-0.11	-0.11	N/A	ENST00000382952	3
PRR3	ENST00000376560.3	proline rich 3	1145	1	0	1	0	0	hsa-miR-4251	-0.11	-0.11	N/A	ENST00000376560	3
SOCS6	ENST00000397942.3	suppressor of cytokine signaling 6	140	1	0	0	1	0	hsa-miR-4251	-0.11	-0.14	N/A	ENST00000397942	3
RICTOR	ENST00000357387.3	RPTOR independent companion of MTOR, complex 2	441	2	0	0	2	0	hsa-miR-4251	-0.11	-0.12	N/A	ENST00000357387	3
PAK3	ENST00000372007.5	p21 protein (Cdc42/Rac)-activated kinase 3	8	1	0	1	0	2	hsa-miR-4251	-0.11	-0.13	N/A	ENST00000372007	5
CD247	ENST00000362089.5	CD247 molecule	9	1	0	1	0	0	hsa-miR-4251	-0.11	-0.11	N/A	ENST00000362089	5
AL033381.1	ENST00000314040.1	Uncharacterized protein; cDNA FLJ34594 fis, clone KIDNE2009109	5	1	1	0	0	0	hsa-miR-4251	-0.11	-0.11	N/A	ENST00000314040	1
TRIM21	ENST00000254436.7	tripartite motif containing 21	5	1	0	1	0	0	hsa-miR-4251	-0.11	-0.11	N/A	ENST00000254436	7
KIAA1161	ENST00000297625.7	KIAA1161	18	2	0	1	1	1	hsa-miR-4251	-0.11	-0.11	N/A	ENST00000297625	7
STIL	ENST00000360380.3	SCL/TAL1 interrupting locus	344	1	0	0	1	0	hsa-miR-4251	-0.11	-0.11	N/A	ENST00000360380	3
PWP1	ENST00000412830.3	PWP1 homolog (S. cerevisiae)	163	2	0	2	0	0	hsa-miR-4251	-0.11	-0.14	N/A	ENST00000412830	3
ZG16	ENST00000400752.4	zymogen granule protein 16	23	3	1	1	1	1	hsa-miR-4251	-0.11	-0.3	N/A	ENST00000400752	4
TCL1A	ENST00000402399.1	T-cell leukemia/lymphoma 1A	5	1	0	1	0	0	hsa-miR-4251	-0.11	-0.11	N/A	ENST00000402399	1
ZNF747	ENST00000395094.3	zinc finger protein 747	101	4	0	2	2	2	hsa-miR-4251	-0.11	-0.2	N/A	ENST00000395094	3
PTBP3	ENST00000374257.1	polypyrimidine tract binding protein 3	214	2	1	1	0	4	hsa-miR-4251	-0.11	-0.24	N/A	ENST00000374257	1
SMUG1	ENST00000505128.1	single-strand-selective monofunctional uracil-DNA glycosylase 1	242	2	0	0	2	2	hsa-miR-4251	-0.11	-0.26	N/A	ENST00000505128	1
KLHDC10	ENST00000335420.5	kelch domain containing 10	347	2	0	1	1	0	hsa-miR-4251	-0.11	-0.12	N/A	ENST00000335420	5
ATP11A	ENST00000487903.1	ATPase, class VI, type 11A	731	3	0	0	3	1	hsa-miR-4251	-0.11	-0.13	N/A	ENST00000487903	1
CNTN4	ENST00000427331.1	contactin 4	191	1	1	0	0	0	hsa-miR-4251	-0.11	-0.12	N/A	ENST00000427331	1
NECAB3	ENST00000246190.6	N-terminal EF-hand calcium binding protein 3	154	1	0	1	0	1	hsa-miR-4251	-0.11	-0.12	N/A	ENST00000246190	6
DDX31	ENST00000372159.3	DEAD (Asp-Glu-Ala-Asp) box polypeptide 31	174	3	1	2	0	1	hsa-miR-4251	-0.11	-0.23	N/A	ENST00000372159	3
PEA15	ENST00000360472.4	phosphoprotein enriched in astrocytes 15	5239	1	0	0	1	0	hsa-miR-4251	-0.11	-0.12	N/A	ENST00000360472	4
POTEI	ENST00000451531.2	POTE ankyrin domain family, member I	5	1	1	0	0	2	hsa-miR-4251	-0.11	-0.11	N/A	ENST00000451531	2
TIRAP	ENST00000392679.1	toll-interleukin 1 receptor (TIR) domain containing adaptor protein	82	1	0	1	0	2	hsa-miR-4251	-0.11	-0.11	N/A	ENST00000392679	1
SLC7A14	ENST00000231706.5	solute carrier family 7, member 14	5	2	1	0	1	1	hsa-miR-4251	-0.11	-0.11	N/A	ENST00000231706	5
TNFAIP2	ENST00000560869.1	tumor necrosis factor, alpha-induced protein 2	442	1	0	1	0	2	hsa-miR-4251	-0.11	-0.11	N/A	ENST00000560869	1
C1orf116	ENST00000359470.5	chromosome 1 open reading frame 116	17	1	0	1	0	3	hsa-miR-4251	-0.11	-0.11	N/A	ENST00000359470	5
GJA5	ENST00000271348.2	gap junction protein, alpha 5, 40kDa	5	1	0	0	1	0	hsa-miR-4251	-0.11	-0.11	N/A	ENST00000271348	2
KRTAP5-8	ENST00000398534.3	keratin associated protein 5-8	5	1	0	1	0	1	hsa-miR-4251	-0.11	-0.11	N/A	ENST00000398534	3
RFX1	ENST00000254325.4	regulatory factor X, 1 (influences HLA class II expression)	44	1	0	1	0	0	hsa-miR-4251	-0.11	-0.11	N/A	ENST00000254325	4
ALDH1L1	ENST00000393431.2	aldehyde dehydrogenase 1 family, member L1	690	1	0	0	1	0	hsa-miR-4251	-0.11	-0.11	N/A	ENST00000393431	2
TMEM38B	ENST00000374692.3	transmembrane protein 38B	755	1	0	1	0	0	hsa-miR-4251	-0.11	-0.11	N/A	ENST00000374692	3
HAUS5	ENST00000379045.2	HAUS augmin-like complex, subunit 5	133	1	0	1	0	3	hsa-miR-4251	-0.11	-0.16	N/A	ENST00000379045	2
TAX1BP1	ENST00000396319.2	Tax1 (human T-cell leukemia virus type I) binding protein 1	1251	1	0	1	0	0	hsa-miR-4251	-0.11	-0.21	N/A	ENST00000396319	2
GFPT1	ENST00000357308.4	glutamine--fructose-6-phosphate transaminase 1	1313	1	1	0	0	1	hsa-miR-4251	-0.11	-0.11	N/A	ENST00000357308	4
LUZP1	ENST00000418342.1	leucine zipper protein 1	434	2	0	2	0	0	hsa-miR-4251	-0.11	-0.11	N/A	ENST00000418342	1
TRUB2	ENST00000372890.4	TruB pseudouridine (psi) synthase family member 2	91	1	0	0	1	3	hsa-miR-4251	-0.11	-0.13	N/A	ENST00000372890	4
AP000867.1	ENST00000343767.3		5	1	0	1	0	0	hsa-miR-4251	-0.1	-0.1	N/A	ENST00000343767	3
MAP3K8	ENST00000375321.1	mitogen-activated protein kinase kinase kinase 8	22	1	0	1	0	0	hsa-miR-4251	-0.1	-0.1	N/A	ENST00000375321	1
ZBTB49	ENST00000337872.4	zinc finger and BTB domain containing 49	103	1	0	1	0	1	hsa-miR-4251	-0.1	-0.1	N/A	ENST00000337872	4
ZNF385D	ENST00000281523.2	zinc finger protein 385D	5	1	0	0	1	0	hsa-miR-4251	-0.1	-0.1	N/A	ENST00000281523	2
KCTD2	ENST00000322444.6	potassium channel tetramerization domain containing 2	3328	1	0	0	1	0	hsa-miR-4251	-0.1	-0.1	N/A	ENST00000322444	6
ESRP2	ENST00000565858.1	epithelial splicing regulatory protein 2	320	1	0	0	1	0	hsa-miR-4251	-0.1	-0.1	N/A	ENST00000565858	1
XKR7	ENST00000562532.2	XK, Kell blood group complex subunit-related family, member 7	5	1	0	0	1	3	hsa-miR-4251	-0.1	-0.1	N/A	ENST00000562532	2
ZNF558	ENST00000601372.1	zinc finger protein 558	24	1	0	0	1	1	hsa-miR-4251	-0.1	-0.1	N/A	ENST00000601372	1
ARL8B	ENST00000419534.2	ADP-ribosylation factor-like 8B	664	1	0	1	0	2	hsa-miR-4251	-0.1	-0.15	N/A	ENST00000419534	2
L2HGDH	ENST00000267436.4	L-2-hydroxyglutarate dehydrogenase	893	1	0	1	0	3	hsa-miR-4251	-0.1	-0.12	N/A	ENST00000267436	4
GATC	ENST00000551765.1	glutamyl-tRNA(Gln) amidotransferase, subunit C	781	1	1	0	0	3	hsa-miR-4251	-0.1	-0.19	N/A	ENST00000551765	1
HCCS	ENST00000321143.4	holocytochrome c synthase	1615	1	0	1	0	1	hsa-miR-4251	-0.1	-0.17	N/A	ENST00000321143	4
TGFBR1	ENST00000374994.4	transforming growth factor, beta receptor 1	249	1	1	0	0	0	hsa-miR-4251	-0.1	-0.11	N/A	ENST00000374994	4
SLC24A2	ENST00000341998.2	solute carrier family 24 (sodium/potassium/calcium exchanger), member 2	5	4	1	1	2	1	hsa-miR-4251	-0.1	-0.1	N/A	ENST00000341998	2
TMEM129	ENST00000303277.2	transmembrane protein 129	57	1	0	0	1	0	hsa-miR-4251	-0.1	-0.1	N/A	ENST00000303277	2
DYNAP	ENST00000321600.1	dynactin associated protein	5	1	0	1	0	1	hsa-miR-4251	-0.1	-0.1	N/A	ENST00000321600	1
UBQLN2	ENST00000338222.5	ubiquilin 2	70	2	0	2	0	0	hsa-miR-4251	-0.1	-0.1	N/A	ENST00000338222	5
DIAPH1	ENST00000389054.3	diaphanous-related formin 1	399	2	0	1	1	1	hsa-miR-4251	-0.1	-0.1	N/A	ENST00000389054	3
TMTC2	ENST00000321196.3	transmembrane and tetratricopeptide repeat containing 2	173	2	1	1	0	0	hsa-miR-4251	-0.1	-0.1	N/A	ENST00000321196	3
SEMA3C	ENST00000265361.3	sema domain, immunoglobulin domain (Ig), short basic domain, secreted, (semaphorin) 3C	45	1	0	0	1	0	hsa-miR-4251	-0.1	-0.1	N/A	ENST00000265361	3
ENAM	ENST00000396073.3	enamelin	5	1	0	0	1	1	hsa-miR-4251	-0.1	-0.1	N/A	ENST00000396073	3
C8orf37	ENST00000286688.5	chromosome 8 open reading frame 37	70	1	0	0	1	0	hsa-miR-4251	-0.1	-0.1	N/A	ENST00000286688	5
UNC119B	ENST00000344651.4	unc-119 homolog B (C. elegans)	5	1	0	0	1	1	hsa-miR-4251	-0.1	-0.1	N/A	ENST00000344651	4
GTF2IRD1	ENST00000476977.1	GTF2I repeat domain containing 1	5	1	0	0	1	0	hsa-miR-4251	-0.1	-0.1	N/A	ENST00000476977	1
CD300A	ENST00000360141.3	CD300a molecule	5	1	0	1	0	0	hsa-miR-4251	-0.1	-0.1	N/A	ENST00000360141	3
TIGD4	ENST00000304337.2	tigger transposable element derived 4	9	1	0	0	1	0	hsa-miR-4251	-0.1	-0.26	N/A	ENST00000304337	2
ZNF180	ENST00000391956.4	zinc finger protein 180	195	1	0	1	0	0	hsa-miR-4251	-0.1	-0.16	N/A	ENST00000391956	4
ZBTB38	ENST00000514251.1	zinc finger and BTB domain containing 38	1270	1	0	0	1	1	hsa-miR-4251	-0.1	-0.12	N/A	ENST00000514251	1
MAP2K6	ENST00000590474.1	mitogen-activated protein kinase kinase 6	235	3	1	1	1	2	hsa-miR-4251	-0.1	-0.17	N/A	ENST00000590474	1
PRR9	ENST00000368744.3	proline rich 9	5	1	0	1	0	0	hsa-miR-4251	-0.1	-0.1	N/A	ENST00000368744	3
PCDHB16	ENST00000361016.2	protocadherin beta 16	36	2	1	1	0	0	hsa-miR-4251	-0.1	-0.13	N/A	ENST00000361016	2
AL162407.1	ENST00000451472.1	CDNA FLJ20147 fis, clone COL07954; HCG1781466; Uncharacterized protein	253	1	0	0	1	0	hsa-miR-4251	-0.1	-0.1	N/A	ENST00000451472	1
GALNT12	ENST00000375011.3	UDP-N-acetyl-alpha-D-galactosamine:polypeptide N-acetylgalactosaminyltransferase 12 (GalNAc-T12)	73	1	0	0	1	0	hsa-miR-4251	-0.1	-0.13	N/A	ENST00000375011	3
C5orf42	ENST00000508244.1	chromosome 5 open reading frame 42	45	1	0	1	0	0	hsa-miR-4251	-0.1	-0.1	N/A	ENST00000508244	1
CMTM4	ENST00000394106.2	CKLF-like MARVEL transmembrane domain containing 4	22	7	0	4	3	1	hsa-miR-4251	-0.1	-0.24	N/A	ENST00000394106	2
COMMD2	ENST00000473414.1	COMM domain containing 2	833	1	0	0	1	0	hsa-miR-4251	-0.1	-0.15	N/A	ENST00000473414	1
PIGN	ENST00000357637.5	phosphatidylinositol glycan anchor biosynthesis, class N	211	2	0	2	0	0	hsa-miR-4251	-0.1	-0.16	N/A	ENST00000357637	5
ABCC2	ENST00000370449.4	ATP-binding cassette, sub-family C (CFTR/MRP), member 2	39	1	0	1	0	0	hsa-miR-4251	-0.1	-0.13	N/A	ENST00000370449	4
RNF24	ENST00000336095.6	ring finger protein 24	448	4	1	3	0	1	hsa-miR-4251	-0.1	-0.32	N/A	ENST00000336095	6
FAM26E	ENST00000368599.3	family with sequence similarity 26, member E	32	4	0	3	1	1	hsa-miR-4251	-0.1	-0.28	N/A	ENST00000368599	3
TMEM47	ENST00000275954.3	transmembrane protein 47	129	1	0	1	0	2	hsa-miR-4251	-0.1	-0.14	N/A	ENST00000275954	3
C10orf54	ENST00000394957.3	chromosome 10 open reading frame 54	78	2	0	1	1	0	hsa-miR-4251	-0.1	-0.12	N/A	ENST00000394957	3
MEIS1	ENST00000488550.1	Meis homeobox 1	533	1	0	0	1	0	hsa-miR-4251	-0.1	-0.1	N/A	ENST00000488550	1
SIGLEC11	ENST00000447370.2	sialic acid binding Ig-like lectin 11	5	1	0	0	1	1	hsa-miR-4251	-0.1	-0.1	N/A	ENST00000447370	2
GJA9	ENST00000454994.2	gap junction protein, alpha 9, 59kDa	85	1	0	1	0	1	hsa-miR-4251	-0.1	-0.1	N/A	ENST00000454994	2
NPAT	ENST00000278612.8	nuclear protein, ataxia-telangiectasia locus	163	1	0	1	0	1	hsa-miR-4251	-0.1	-0.15	N/A	ENST00000278612	8
ARRDC2	ENST00000379656.3	arrestin domain containing 2	144	3	0	1	2	1	hsa-miR-4251	-0.1	-0.14	N/A	ENST00000379656	3
IL15RA	ENST00000379971.1	interleukin 15 receptor, alpha	36	1	0	0	1	0	hsa-miR-4251	-0.1	-0.12	N/A	ENST00000379971	1
CYGB	ENST00000293230.5	cytoglobin	10	1	1	0	0	0	hsa-miR-4251	-0.1	-0.1	N/A	ENST00000293230	5
PDK3	ENST00000441463.2	pyruvate dehydrogenase kinase, isozyme 3	659	1	0	1	0	5	hsa-miR-4251	-0.1	-0.18	N/A	ENST00000441463	2
RFX5	ENST00000290524.4	regulatory factor X, 5 (influences HLA class II expression)	360	1	0	0	1	1	hsa-miR-4251	-0.1	-0.18	N/A	ENST00000290524	4
SLC36A4	ENST00000326402.4	solute carrier family 36 (proton/amino acid symporter), member 4	252	1	1	0	0	3	hsa-miR-4251	-0.1	-0.15	N/A	ENST00000326402	4
TXNL4A	ENST00000588162.1	thioredoxin-like 4A	4755	1	0	1	0	2	hsa-miR-4251	-0.1	-0.21	N/A	ENST00000588162	1
TTC30B	ENST00000408939.3	tetratricopeptide repeat domain 30B	63	1	0	1	0	2	hsa-miR-4251	-0.1	-0.11	N/A	ENST00000408939	3
PNMAL1	ENST00000313683.10	paraneoplastic Ma antigen family-like 1	313	2*	0	1	0	1	hsa-miR-4251	-0.1	-0.1	N/A	ENST00000313683	10
PPFIA4	ENST00000447715.2	protein tyrosine phosphatase, receptor type, f polypeptide (PTPRF), interacting protein (liprin), alpha 4	21	2	0	1	1	0	hsa-miR-4251	-0.1	-0.1	N/A	ENST00000447715	2
ALOXE3	ENST00000380149.1	arachidonate lipoxygenase 3	5	2	0	2	0	0	hsa-miR-4251	-0.1	-0.1	N/A	ENST00000380149	1
SLC46A2	ENST00000374228.4	solute carrier family 46, member 2	5	1	0	1	0	0	hsa-miR-4251	-0.1	-0.1	N/A	ENST00000374228	4
RASAL2	ENST00000448150.3	RAS protein activator like 2	950	5	1	3	1	2	hsa-miR-4251	-0.1	-0.12	N/A	ENST00000448150	3
NPFFR2	ENST00000344413.5	neuropeptide FF receptor 2	8	1	0	0	1	0	hsa-miR-4251	-0.1	-0.1	N/A	ENST00000344413	5
ST3GAL3	ENST00000372377.4	ST3 beta-galactoside alpha-2,3-sialyltransferase 3	135	1	0	0	1	0	hsa-miR-4251	-0.1	-0.1	N/A	ENST00000372377	4
SMEK2	ENST00000272313.5	SMEK homolog 2, suppressor of mek1 (Dictyostelium)	342	1	0	1	0	1	hsa-miR-4251	-0.1	-0.1	N/A	ENST00000272313	5
MAGEA8	ENST00000535454.1	melanoma antigen family A, 8	5	1	0	1	0	1	hsa-miR-4251	-0.1	-0.1	N/A	ENST00000535454	1
GHDC	ENST00000414034.3	GH3 domain containing	17	1	0	0	1	0	hsa-miR-4251	-0.1	-0.1	N/A	ENST00000414034	3
PYGO1	ENST00000302000.6	pygopus homolog 1 (Drosophila)	104	4	2	2	0	1	hsa-miR-4251	-0.1	-0.28	N/A	ENST00000302000	6
SERINC5	ENST00000512721.1	serine incorporator 5	175	2	0	1	1	1	hsa-miR-4251	-0.1	-0.11	N/A	ENST00000512721	1
LIN54	ENST00000395282.2	lin-54 homolog (C. elegans)	228	1	0	0	1	2	hsa-miR-4251	-0.1	-0.11	N/A	ENST00000395282	2
BIVM	ENST00000448849.2	basic, immunoglobulin-like variable motif containing	440	1	0	1	0	0	hsa-miR-4251	-0.1	-0.1	N/A	ENST00000448849	2
MTCP1	ENST00000369476.3	mature T-cell proliferation 1	18	2	0	1	1	0	hsa-miR-4251	-0.1	-0.3	N/A	ENST00000369476	3
LIMK1	ENST00000418310.1	LIM domain kinase 1	464	2	0	1	1	0	hsa-miR-4251	-0.1	-0.11	N/A	ENST00000418310	1
RAPGEF5	ENST00000401957.2	Rap guanine nucleotide exchange factor (GEF) 5	32	3	0	1	2	0	hsa-miR-4251	-0.1	-0.1	N/A	ENST00000401957	2
MADD	ENST00000406482.1	MAP-kinase activating death domain	282	2	0	0	2	0	hsa-miR-4251	-0.1	-0.1	N/A	ENST00000406482	1
UNC5C	ENST00000453304.1	unc-5 homolog C (C. elegans)	60	1	0	0	1	1	hsa-miR-4251	-0.1	-0.1	N/A	ENST00000453304	1
POM121	ENST00000395270.1	POM121 transmembrane nucleoporin	5	1	1	0	0	1	hsa-miR-4251	-0.1	-0.1	N/A	ENST00000395270	1
NFASC	ENST00000401399.1	neurofascin	10	5*	2	2	0	2	hsa-miR-4251	-0.1	-0.1	N/A	ENST00000401399	1
VAC14	ENST00000261776.5	Vac14 homolog (S. cerevisiae)	58	1	0	0	1	0	hsa-miR-4251	-0.1	-0.1	N/A	ENST00000261776	5
MYSM1	ENST00000472487.1	Myb-like, SWIRM and MPN domains 1	38	3	0	3	0	1	hsa-miR-4251	-0.1	-0.23	N/A	ENST00000472487	1
LIN7A	ENST00000552864.1	lin-7 homolog A (C. elegans)	86	2	0	1	1	0	hsa-miR-4251	-0.1	-0.23	N/A	ENST00000552864	1
STXBP5	ENST00000367481.3	syntaxin binding protein 5 (tomosyn)	555	3	2	0	1	0	hsa-miR-4251	-0.1	-0.22	N/A	ENST00000367481	3
HLA-DPB1	ENST00000418931.2	major histocompatibility complex, class II, DP beta 1	47	1	0	0	1	1	hsa-miR-4251	-0.1	-0.15	N/A	ENST00000418931	2
SMC5	ENST00000361138.5	structural maintenance of chromosomes 5	108	1	0	1	0	1	hsa-miR-4251	-0.1	-0.11	N/A	ENST00000361138	5
ACER3	ENST00000532485.1	alkaline ceramidase 3	295	1	1	0	0	1	hsa-miR-4251	-0.1	-0.12	N/A	ENST00000532485	1
DKFZP434O1614	ENST00000554299.1		5	1	0	1	0	1	hsa-miR-4251	-0.1	-0.1	N/A	ENST00000554299	1
NXPH1	ENST00000405863.1	neurexophilin 1	5	1	0	1	0	0	hsa-miR-4251	-0.1	-0.1	N/A	ENST00000405863	1
GADL1	ENST00000282538.5	glutamate decarboxylase-like 1	5	2	0	2	0	0	hsa-miR-4251	-0.1	-0.1	N/A	ENST00000282538	5
GABRE	ENST00000370325.1	gamma-aminobutyric acid (GABA) A receptor, epsilon	6	2	0	2	0	0	hsa-miR-4251	-0.1	-0.1	N/A	ENST00000370325	1
DUSP5	ENST00000369583.3	dual specificity phosphatase 5	600	1	1	0	0	0	hsa-miR-4251	-0.1	-0.1	N/A	ENST00000369583	3
ZNF154	ENST00000512439.2	zinc finger protein 154	5	1	0	1	0	2	hsa-miR-4251	-0.1	-0.1	N/A	ENST00000512439	2
POLH	ENST00000372226.1	polymerase (DNA directed), eta	450	2	0	1	1	1	hsa-miR-4251	-0.1	-0.11	N/A	ENST00000372226	1
PHACTR2	ENST00000427704.2	phosphatase and actin regulator 2	274	3	1	2	0	1	hsa-miR-4251	-0.1	-0.11	N/A	ENST00000427704	2
KIAA1958	ENST00000337530.6	KIAA1958	117	3	0	2	1	0	hsa-miR-4251	-0.1	-0.11	N/A	ENST00000337530	6
WIPF3	ENST00000409290.1	WAS/WASL interacting protein family, member 3	168	1	0	0	1	1	hsa-miR-4251	-0.1	-0.12	N/A	ENST00000409290	1
LYPD1	ENST00000397463.2	LY6/PLAUR domain containing 1	347	1	0	1	0	0	hsa-miR-4251	-0.1	-0.1	N/A	ENST00000397463	2
ERO1LB	ENST00000354619.5	ERO1-like beta (S. cerevisiae)	478	1	0	0	1	1	hsa-miR-4251	-0.1	-0.12	N/A	ENST00000354619	5
EMC1	ENST00000477853.1	ER membrane protein complex subunit 1	5396	1	0	0	1	1	hsa-miR-4251	-0.1	-0.1	N/A	ENST00000477853	1
TRMT6	ENST00000203001.2	tRNA methyltransferase 6 homolog (S. cerevisiae)	684	1	0	1	0	0	hsa-miR-4251	-0.1	-0.1	N/A	ENST00000203001	2
WNT3	ENST00000225512.5	wingless-type MMTV integration site family, member 3	46	1	0	1	0	1	hsa-miR-4251	-0.1	-0.1	N/A	ENST00000225512	5
CSNK1G3	ENST00000360683.2	casein kinase 1, gamma 3	28	2	0	2	0	0	hsa-miR-4251	-0.1	-0.25	N/A	ENST00000360683	2
EXOSC10	ENST00000544779.1	exosome component 10	138	1	0	1	0	1	hsa-miR-4251	-0.1	-0.1	N/A	ENST00000544779	1
CHP1	ENST00000334660.5	calcineurin-like EF-hand protein 1	2051	1	0	0	1	0	hsa-miR-4251	-0.1	-0.1	N/A	ENST00000334660	5
SRPK3	ENST00000393786.3	SRSF protein kinase 3	5	1	0	0	1	0	hsa-miR-4251	-0.1	-0.1	N/A	ENST00000393786	3
PAIP2	ENST00000394795.2	poly(A) binding protein interacting protein 2	2034	1	1	0	0	0	hsa-miR-4251	-0.1	-0.4	N/A	ENST00000394795	2
FAM126B	ENST00000418596.3	family with sequence similarity 126, member B	132	1	1	0	0	2	hsa-miR-4251	-0.1	-0.24	N/A	ENST00000418596	3
MFSD9	ENST00000258436.5	major facilitator superfamily domain containing 9	395	1	0	0	1	2	hsa-miR-4251	-0.1	-0.13	N/A	ENST00000258436	5
BTBD7	ENST00000334746.5	BTB (POZ) domain containing 7	590	2	0	1	1	0	hsa-miR-4251	-0.1	-0.12	N/A	ENST00000334746	5
PACRGL	ENST00000502374.1	PARK2 co-regulated-like	314	1	0	0	1	1	hsa-miR-4251	-0.1	-0.13	N/A	ENST00000502374	1
TMEM64	ENST00000458549.2	transmembrane protein 64	200	1	1	0	0	0	hsa-miR-4251	-0.1	-0.19	N/A	ENST00000458549	2
ANKRD50	ENST00000504087.1	ankyrin repeat domain 50	152	2	0	2	0	1	hsa-miR-4251	-0.1	-0.17	N/A	ENST00000504087	1
GUCY2C	ENST00000261170.3	guanylate cyclase 2C (heat stable enterotoxin receptor)	5	1	0	1	0	0	hsa-miR-4251	-0.1	-0.1	N/A	ENST00000261170	3
SLC25A29	ENST00000392908.3	solute carrier family 25 (mitochondrial carnitine/acylcarnitine carrier), member 29	1101	2	1	1	0	0	hsa-miR-4251	-0.1	-0.1	N/A	ENST00000392908	3
DBF4B	ENST00000315005.3	DBF4 homolog B (S. cerevisiae)	34	1	1	0	0	0	hsa-miR-4251	-0.1	-0.1	N/A	ENST00000315005	3
FLJ00388	ENST00000594280.1		185	1	0	0	1	0	hsa-miR-4251	-0.1	-0.1	N/A	ENST00000594280	1
ESRP1	ENST00000358397.5	epithelial splicing regulatory protein 1	74	1	0	1	0	0	hsa-miR-4251	-0.1	-0.1	N/A	ENST00000358397	5
APTX	ENST00000436040.2	aprataxin	310	1	0	1	0	4	hsa-miR-4251	-0.1	-0.12	N/A	ENST00000436040	2
PHLDA3	ENST00000367311.3	pleckstrin homology-like domain, family A, member 3	82	2	1	0	1	3	hsa-miR-4251	-0.1	-0.2	N/A	ENST00000367311	3
TAPBP	ENST00000434618.2	TAP binding protein (tapasin)	1144	1	0	0	1	1	hsa-miR-4251	-0.1	-0.1	N/A	ENST00000434618	2
MPV17L2	ENST00000599612.2	MPV17 mitochondrial membrane protein-like 2	18	1	0	1	0	1	hsa-miR-4251	-0.1	-0.1	N/A	ENST00000599612	2
RPL12	ENST00000361436.5	ribosomal protein L12	30	1	0	1	0	0	hsa-miR-4251	-0.1	-0.18	N/A	ENST00000361436	5
PMVK	ENST00000368467.3	phosphomevalonate kinase	498	3	0	2	1	2	hsa-miR-4251	-0.1	-0.25	N/A	ENST00000368467	3
KRT80	ENST00000313234.5	keratin 80	617	2	0	1	1	1	hsa-miR-4251	-0.1	-0.11	N/A	ENST00000313234	5
DOLPP1	ENST00000540102.1	dolichyldiphosphatase 1	963	1	0	0	1	0	hsa-miR-4251	-0.1	-0.1	N/A	ENST00000540102	1
ADPGK	ENST00000311669.8	ADP-dependent glucokinase	1938	1	0	1	0	0	hsa-miR-4251	-0.1	-0.1	N/A	ENST00000311669	8
PVRL4	ENST00000368012.3	poliovirus receptor-related 4	6	1	1	0	0	0	hsa-miR-4251	-0.1	-0.1	N/A	ENST00000368012	3
C17orf102	ENST00000357754.1	chromosome 17 open reading frame 102	5	1	0	1	0	3	hsa-miR-4251	-0.1	-0.1	N/A	ENST00000357754	1
SAMD1	ENST00000533683.2	sterile alpha motif domain containing 1	12	1	0	1	0	0	hsa-miR-4251	-0.1	-0.1	N/A	ENST00000533683	2
UBN2	ENST00000473989.3	ubinuclein 2	238	4	1	3	0	2	hsa-miR-4251	-0.1	-0.12	N/A	ENST00000473989	3
MTF1	ENST00000373036.4	metal-regulatory transcription factor 1	98	5	0	5	0	0	hsa-miR-4251	-0.1	-0.1	N/A	ENST00000373036	4
GJA3	ENST00000241125.3	gap junction protein, alpha 3, 46kDa	244	1	0	0	1	1	hsa-miR-4251	-0.1	-0.11	N/A	ENST00000241125	3
LDLR	ENST00000558518.1	low density lipoprotein receptor	1462	1	0	1	0	0	hsa-miR-4251	-0.1	-0.1	N/A	ENST00000558518	1
PLEKHB2	ENST00000438882.2	pleckstrin homology domain containing, family B (evectins) member 2	1358	1	0	0	1	1	hsa-miR-4251	-0.1	-0.11	N/A	ENST00000438882	2
DNAJC6	ENST00000395325.3	DnaJ (Hsp40) homolog, subfamily C, member 6	96	2	0	0	2	0	hsa-miR-4251	-0.1	-0.18	N/A	ENST00000395325	3
RCAN2	ENST00000330430.6	regulator of calcineurin 2	32	1	0	0	1	0	hsa-miR-4251	-0.1	-0.13	N/A	ENST00000330430	6
RNF144A	ENST00000320892.6	ring finger protein 144A	124	1	0	0	1	3	hsa-miR-4251	-0.1	-0.1	N/A	ENST00000320892	6
FRMD4B	ENST00000398540.3	FERM domain containing 4B	12	2	0	0	2	1	hsa-miR-4251	-0.1	-0.21	N/A	ENST00000398540	3
DMGDH	ENST00000380311.4	dimethylglycine dehydrogenase	17	1	0	0	1	0	hsa-miR-4251	-0.1	-0.14	N/A	ENST00000380311	4
ZNF425	ENST00000378061.2	zinc finger protein 425	45	1	0	0	1	0	hsa-miR-4251	-0.1	-0.1	N/A	ENST00000378061	2
TNIP2	ENST00000510267.1	TNFAIP3 interacting protein 2	920	1	0	0	1	0	hsa-miR-4251	-0.1	-0.1	N/A	ENST00000510267	1
CYP8B1	ENST00000316161.4	cytochrome P450, family 8, subfamily B, polypeptide 1	5	1	0	0	1	0	hsa-miR-4251	-0.1	-0.1	N/A	ENST00000316161	4
KCNMB1	ENST00000274629.4	potassium large conductance calcium-activated channel, subfamily M, beta member 1	5	1	0	0	1	1	hsa-miR-4251	-0.1	-0.1	N/A	ENST00000274629	4
IQCG	ENST00000265239.6	IQ motif containing G	22	1	0	1	0	0	hsa-miR-4251	-0.1	-0.1	N/A	ENST00000265239	6
MYEF2	ENST00000324324.7	myelin expression factor 2	358	1	1	0	0	0	hsa-miR-4251	-0.09	-0.19	N/A	ENST00000324324	7
RAET1E	ENST00000532335.1	retinoic acid early transcript 1E	129	1	0	1	0	0	hsa-miR-4251	-0.09	-0.17	N/A	ENST00000532335	1
EIF2AK2	ENST00000233057.4	eukaryotic translation initiation factor 2-alpha kinase 2	292	2	0	1	1	2	hsa-miR-4251	-0.09	-0.17	N/A	ENST00000233057	4
TPD52L2	ENST00000346249.4	tumor protein D52-like 2	4185	2	0	2	0	0	hsa-miR-4251	-0.09	-0.11	N/A	ENST00000346249	4
ING1	ENST00000333219.7	inhibitor of growth family, member 1	142	1	0	0	1	0	hsa-miR-4251	-0.09	-0.12	N/A	ENST00000333219	7
NTSR1	ENST00000370501.3	neurotensin receptor 1 (high affinity)	37	2	1	0	1	2	hsa-miR-4251	-0.09	-0.09	N/A	ENST00000370501	3
PARP15	ENST00000483793.1	poly (ADP-ribose) polymerase family, member 15	5	1	0	1	0	1	hsa-miR-4251	-0.09	-0.09	N/A	ENST00000483793	1
MARCH8	ENST00000453424.2	membrane-associated ring finger (C3HC4) 8, E3 ubiquitin protein ligase	48	2	0	2	0	2	hsa-miR-4251	-0.09	-0.09	N/A	ENST00000453424	2
SLC12A1	ENST00000396577.3	solute carrier family 12 (sodium/potassium/chloride transporter), member 1	5	2	0	2	0	1	hsa-miR-4251	-0.09	-0.09	N/A	ENST00000396577	3
SGPP2	ENST00000321276.7	sphingosine-1-phosphate phosphatase 2	182	1	0	0	1	1	hsa-miR-4251	-0.09	-0.16	N/A	ENST00000321276	7
MINA	ENST00000333396.7	MYC induced nuclear antigen	209	2	0	0	2	0	hsa-miR-4251	-0.09	-0.12	N/A	ENST00000333396	7
BROX	ENST00000537020.1	BRO1 domain and CAAX motif containing	149	1	0	1	0	0	hsa-miR-4251	-0.09	-0.1	N/A	ENST00000537020	1
BCL7A	ENST00000538010.1	B-cell CLL/lymphoma 7A	96	2	1	1	0	0	hsa-miR-4251	-0.09	-0.09	N/A	ENST00000538010	1
CCDC180	ENST00000395220.1	coiled-coil domain containing 180	10	2	0	1	1	0	hsa-miR-4251	-0.09	-0.09	N/A	ENST00000395220	1
GAS7	ENST00000437099.2	growth arrest-specific 7	186	3	0	2	1	2	hsa-miR-4251	-0.09	-0.09	N/A	ENST00000437099	2
B3GNT5	ENST00000326505.3	UDP-GlcNAc:betaGal beta-1,3-N-acetylglucosaminyltransferase 5	57	1	0	1	0	0	hsa-miR-4251	-0.09	-0.09	N/A	ENST00000326505	3
TNFRSF10D	ENST00000312584.3	tumor necrosis factor receptor superfamily, member 10d, decoy with truncated death domain	161	1	0	0	1	0	hsa-miR-4251	-0.09	-0.09	N/A	ENST00000312584	3
KIAA1614	ENST00000367588.4	KIAA1614	5	3	0	2	1	1	hsa-miR-4251	-0.09	-0.09	N/A	ENST00000367588	4
SPIN2A	ENST00000374908.1	spindlin family, member 2A	5	1	0	0	1	0	hsa-miR-4251	-0.09	-0.09	N/A	ENST00000374908	1
TMPRSS11BNL	ENST00000432593.3	TMPRSS11B N-terminal like	5	1	0	0	1	0	hsa-miR-4251	-0.09	-0.09	N/A	ENST00000432593	3
FAT4	ENST00000394329.3	FAT atypical cadherin 4	75	1	0	1	0	1	hsa-miR-4251	-0.09	-0.09	N/A	ENST00000394329	3
KSR2	ENST00000425217.1	kinase suppressor of ras 2	22	3	1	2	0	4	hsa-miR-4251	-0.09	-0.09	N/A	ENST00000425217	1
HIPK2	ENST00000406875.3	homeodomain interacting protein kinase 2	48	3	0	1	2	4	hsa-miR-4251	-0.09	-0.1	N/A	ENST00000406875	3
FKBP15	ENST00000238256.3	FK506 binding protein 15, 133kDa	119	1	0	0	1	3	hsa-miR-4251	-0.09	-0.1	N/A	ENST00000238256	3
PPARA	ENST00000396000.2	peroxisome proliferator-activated receptor alpha	82	2	1	1	0	3	hsa-miR-4251	-0.09	-0.12	N/A	ENST00000396000	2
IRX2	ENST00000382611.6	iroquois homeobox 2	5	1	0	1	0	0	hsa-miR-4251	-0.09	-0.09	N/A	ENST00000382611	6
ADAMTS20	ENST00000389420.3	ADAM metallopeptidase with thrombospondin type 1 motif, 20	22	1	0	1	0	0	hsa-miR-4251	-0.09	-0.12	N/A	ENST00000389420	3
PPIE	ENST00000324379.5	peptidylprolyl isomerase E (cyclophilin E)	376	1	0	1	0	3	hsa-miR-4251	-0.09	-0.1	N/A	ENST00000324379	5
PP13439	ENST00000331659.2		289	1	0	1	0	0	hsa-miR-4251	-0.09	-0.09	N/A	ENST00000331659	2
GLYAT	ENST00000344743.3	glycine-N-acyltransferase	5	4	0	4	0	8	hsa-miR-4251	-0.09	-0.19	N/A	ENST00000344743	3
PFAS	ENST00000314666.6	phosphoribosylformylglycinamidine synthase	901	2	0	2	0	1	hsa-miR-4251	-0.09	-0.09	N/A	ENST00000314666	6
LAIR1	ENST00000391743.3	leukocyte-associated immunoglobulin-like receptor 1	5	2	0	1	1	0	hsa-miR-4251	-0.09	-0.12	N/A	ENST00000391743	3
CHM	ENST00000357749.2	choroideremia (Rab escort protein 1)	217	2	0	1	1	1	hsa-miR-4251	-0.09	-0.09	N/A	ENST00000357749	2
RYBP	ENST00000477973.2	RING1 and YY1 binding protein	342	3	1	1	1	1	hsa-miR-4251	-0.09	-0.23	N/A	ENST00000477973	2
SH3RF2	ENST00000511217.1	SH3 domain containing ring finger 2	53	1	0	0	1	0	hsa-miR-4251	-0.09	-0.09	N/A	ENST00000511217	1
HSD17B13	ENST00000302219.6	hydroxysteroid (17-beta) dehydrogenase 13	11	1	0	0	1	1	hsa-miR-4251	-0.09	-0.21	N/A	ENST00000302219	6
GLIS3	ENST00000324333.10	GLIS family zinc finger 3	47	2	0	1	1	0	hsa-miR-4251	-0.09	-0.09	N/A	ENST00000324333	10
TSPAN15	ENST00000373290.2	tetraspanin 15	15	1	0	1	0	1	hsa-miR-4251	-0.09	-0.09	N/A	ENST00000373290	2
SP1	ENST00000426431.2	Sp1 transcription factor	402	3	0	2	1	0	hsa-miR-4251	-0.09	-0.18	N/A	ENST00000426431	2
AL021546.6	ENST00000551806.1	Glutamyl-tRNA(Gln) amidotransferase subunit C, mitochondrial	781	1	1	0	0	3	hsa-miR-4251	-0.09	-0.16	N/A	ENST00000551806	1
GABRA2	ENST00000507460.1	gamma-aminobutyric acid (GABA) A receptor, alpha 2	10	2	1	1	0	1	hsa-miR-4251	-0.09	-0.18	N/A	ENST00000507460	1
RAB3D	ENST00000222120.3	RAB3D, member RAS oncogene family	111	1	0	1	0	4	hsa-miR-4251	-0.09	-0.09	N/A	ENST00000222120	3
LITAF	ENST00000413364.2	lipopolysaccharide-induced TNF factor	11008	1	0	0	1	0	hsa-miR-4251	-0.09	-0.09	N/A	ENST00000413364	2
ZNF816	ENST00000357666.4	zinc finger protein 816	16	1	0	0	1	1	hsa-miR-4251	-0.09	-0.14	N/A	ENST00000357666	4
HTT	ENST00000355072.5	huntingtin	731	2	1	1	0	0	hsa-miR-4251	-0.09	-0.12	N/A	ENST00000355072	5
FSHB	ENST00000417547.1	follicle stimulating hormone, beta polypeptide	5	1	0	1	0	0	hsa-miR-4251	-0.09	-0.09	N/A	ENST00000417547	1
VSTM5	ENST00000409977.1	V-set and transmembrane domain containing 5	5	1	0	0	1	1	hsa-miR-4251	-0.09	-0.09	N/A	ENST00000409977	1
CLDN9	ENST00000445369.2	claudin 9	5	1	0	1	0	0	hsa-miR-4251	-0.09	-0.09	N/A	ENST00000445369	2
FUT2	ENST00000425340.2	fucosyltransferase 2 (secretor status included)	10	1	0	0	1	1	hsa-miR-4251	-0.09	-0.09	N/A	ENST00000425340	2
C4orf26	ENST00000311623.4	chromosome 4 open reading frame 26	5	1	0	1	0	0	hsa-miR-4251	-0.09	-0.09	N/A	ENST00000311623	4
SNX10	ENST00000396376.1	sorting nexin 10	9	1	0	0	1	0	hsa-miR-4251	-0.09	-0.09	N/A	ENST00000396376	1
MEIS2	ENST00000397624.3	Meis homeobox 2	63	2	0	2	0	0	hsa-miR-4251	-0.09	-0.09	N/A	ENST00000397624	3
CARS2	ENST00000257347.4	cysteinyl-tRNA synthetase 2, mitochondrial (putative)	370	1	0	1	0	0	hsa-miR-4251	-0.09	-0.09	N/A	ENST00000257347	4
ACVR2B	ENST00000352511.4	activin A receptor, type IIB	21	4	1	2	1	1	hsa-miR-4251	-0.09	-0.16	N/A	ENST00000352511	4
IFRD2	ENST00000417626.2	interferon-related developmental regulator 2	2113	1	0	1	0	1	hsa-miR-4251	-0.09	-0.09	N/A	ENST00000417626	2
MED20	ENST00000409312.1	mediator complex subunit 20	32	2	0	1	1	1	hsa-miR-4251	-0.09	-0.33	N/A	ENST00000409312	1
TRPC3	ENST00000264811.5	transient receptor potential cation channel, subfamily C, member 3	37	1	0	0	1	0	hsa-miR-4251	-0.09	-0.14	N/A	ENST00000264811	5
PLXDC2	ENST00000377252.4	plexin domain containing 2	506	2	0	2	0	2	hsa-miR-4251	-0.09	-0.3	N/A	ENST00000377252	4
CRCP	ENST00000415001.2	CGRP receptor component	1776	1	0	1	0	2	hsa-miR-4251	-0.09	-0.09	N/A	ENST00000415001	2
RRP12	ENST00000370992.4	ribosomal RNA processing 12 homolog (S. cerevisiae)	177	1	0	0	1	0	hsa-miR-4251	-0.09	-0.09	N/A	ENST00000370992	4
JPH4	ENST00000356300.4	junctophilin 4	5	1	0	0	1	0	hsa-miR-4251	-0.09	-0.09	N/A	ENST00000356300	4
DOT1L	ENST00000398665.3	DOT1-like histone H3K79 methyltransferase	439	3	1	0	2	1	hsa-miR-4251	-0.09	-0.11	N/A	ENST00000398665	3
EBF3	ENST00000368648.3	early B-cell factor 3	101	1	0	1	0	0	hsa-miR-4251	-0.09	-0.09	N/A	ENST00000368648	3
NLGN1	ENST00000457714.1	neuroligin 1	36	1	1	0	0	1	hsa-miR-4251	-0.09	-0.09	N/A	ENST00000457714	1
LIN28B	ENST00000345080.4	lin-28 homolog B (C. elegans)	118	2	0	1	1	0	hsa-miR-4251	-0.09	-0.09	N/A	ENST00000345080	4
AKR1C2	ENST00000380753.4	aldo-keto reductase family 1, member C2	5	1	0	0	1	0	hsa-miR-4251	-0.09	-0.09	N/A	ENST00000380753	4
RPS6KA6	ENST00000262752.2	ribosomal protein S6 kinase, 90kDa, polypeptide 6	156	1	0	0	1	0	hsa-miR-4251	-0.09	-0.09	N/A	ENST00000262752	2
NSG1	ENST00000421177.2	Neuron-specific protein family member 1	25	1	0	0	1	0	hsa-miR-4251	-0.09	-0.14	N/A	ENST00000421177	2
IGF2BP3	ENST00000258729.3	insulin-like growth factor 2 mRNA binding protein 3	30	2	0	2	0	0	hsa-miR-4251	-0.09	-0.12	N/A	ENST00000258729	3
ESYT2	ENST00000251527.5	extended synaptotagmin-like protein 2	529	2	0	2	0	0	hsa-miR-4251	-0.09	-0.11	N/A	ENST00000251527	5
NCEH1	ENST00000475381.1	neutral cholesterol ester hydrolase 1	1779	1	0	0	1	0	hsa-miR-4251	-0.09	-0.09	N/A	ENST00000475381	1
RAB39B	ENST00000369454.3	RAB39B, member RAS oncogene family	10	1	0	1	0	1	hsa-miR-4251	-0.09	-0.1	N/A	ENST00000369454	3
GOLGA7	ENST00000405786.2	golgin A7	34	3	0	2	1	0	hsa-miR-4251	-0.09	-0.41	N/A	ENST00000405786	2
DDX58	ENST00000379882.1	DEAD (Asp-Glu-Ala-Asp) box polypeptide 58	36	1	1	0	0	0	hsa-miR-4251	-0.09	-0.09	N/A	ENST00000379882	1
MYB	ENST00000367814.4	v-myb avian myeloblastosis viral oncogene homolog	39	1	0	0	1	0	hsa-miR-4251	-0.09	-0.09	N/A	ENST00000367814	4
MEX3C	ENST00000592416.1	mex-3 RNA binding family member C	5	2	0	1	1	1	hsa-miR-4251	-0.09	-0.09	N/A	ENST00000592416	1
VAMP2	ENST00000404970.3	vesicle-associated membrane protein 2 (synaptobrevin 2)	1840	1	0	0	1	1	hsa-miR-4251	-0.09	-0.09	N/A	ENST00000404970	3
MUC1	ENST00000457295.2	mucin 1, cell surface associated	388	1	0	1	0	0	hsa-miR-4251	-0.09	-0.09	N/A	ENST00000457295	2
ESRRG	ENST00000361525.3	estrogen-related receptor gamma	5	2	0	1	1	1	hsa-miR-4251	-0.09	-0.09	N/A	ENST00000361525	3
CYB5RL	ENST00000419823.2	cytochrome b5 reductase-like	7	1	0	1	0	0	hsa-miR-4251	-0.09	-0.09	N/A	ENST00000419823	2
ZNF75A	ENST00000574298.1	zinc finger protein 75a	145	1	0	1	0	1	hsa-miR-4251	-0.09	-0.12	N/A	ENST00000574298	1
SRR	ENST00000344595.5	serine racemase	95	1	0	1	0	0	hsa-miR-4251	-0.09	-0.09	N/A	ENST00000344595	5
PDE12	ENST00000311180.8	phosphodiesterase 12	326	3	0	2	1	2	hsa-miR-4251	-0.09	-0.14	N/A	ENST00000311180	8
PPP1R1A	ENST00000257905.8	protein phosphatase 1, regulatory (inhibitor) subunit 1A	17	1	0	0	1	0	hsa-miR-4251	-0.09	-0.11	N/A	ENST00000257905	8
TMEM35	ENST00000372930.4	transmembrane protein 35	372	1	0	1	0	0	hsa-miR-4251	-0.09	-0.09	N/A	ENST00000372930	4
KDM2A	ENST00000398645.2	lysine (K)-specific demethylase 2A	729	2	0	1	1	3	hsa-miR-4251	-0.09	-0.09	N/A	ENST00000398645	2
TFAP2E	ENST00000373235.3	transcription factor AP-2 epsilon (activating enhancer binding protein 2 epsilon)	7	1	0	0	1	0	hsa-miR-4251	-0.09	-0.09	N/A	ENST00000373235	3
SHE	ENST00000304760.2	Src homology 2 domain containing E	9	1	0	0	1	2	hsa-miR-4251	-0.09	-0.09	N/A	ENST00000304760	2
AWAT2	ENST00000276101.3	acyl-CoA wax alcohol acyltransferase 2	5	1	0	0	1	0	hsa-miR-4251	-0.09	-0.09	N/A	ENST00000276101	3
ETV6	ENST00000396373.4	ets variant 6	44	3	0	1	2	4	hsa-miR-4251	-0.09	-0.12	N/A	ENST00000396373	4
HELZ	ENST00000358691.5	helicase with zinc finger	571	4	0	2	2	1	hsa-miR-4251	-0.09	-0.12	N/A	ENST00000358691	5
ARPP19	ENST00000566423.1	cAMP-regulated phosphoprotein, 19kDa	1316	3	0	2	1	1	hsa-miR-4251	-0.09	-0.29	N/A	ENST00000566423	1
NFATC4	ENST00000413692.2	nuclear factor of activated T-cells, cytoplasmic, calcineurin-dependent 4	73	2	0	1	1	2	hsa-miR-4251	-0.09	-0.11	N/A	ENST00000413692	2
MCTP2	ENST00000357742.4	multiple C2 domains, transmembrane 2	59	4	2	1	1	2	hsa-miR-4251	-0.09	-0.18	N/A	ENST00000357742	4
ARID2	ENST00000457135.1	AT rich interactive domain 2 (ARID, RFX-like)	891	1	0	0	1	1	hsa-miR-4251	-0.09	-0.09	N/A	ENST00000457135	1
AMIGO1	ENST00000369864.4	adhesion molecule with Ig-like domain 1	167	3	0	1	2	0	hsa-miR-4251	-0.09	-0.09	N/A	ENST00000369864	4
ABCC12	ENST00000416054.1	ATP-binding cassette, sub-family C (CFTR/MRP), member 12	5	2	0	2	0	1	hsa-miR-4251	-0.09	-0.09	N/A	ENST00000416054	1
RPL3L	ENST00000268661.7	ribosomal protein L3-like	5	1	0	0	1	0	hsa-miR-4251	-0.09	-0.09	N/A	ENST00000268661	7
AKNA	ENST00000307564.4	AT-hook transcription factor	10	1	0	0	1	0	hsa-miR-4251	-0.09	-0.09	N/A	ENST00000307564	4
TLR5	ENST00000540964.1	toll-like receptor 5	5	1	1	0	0	0	hsa-miR-4251	-0.09	-0.09	N/A	ENST00000540964	1
FAM71F1	ENST00000315184.5	family with sequence similarity 71, member F1	5	1	0	0	1	0	hsa-miR-4251	-0.09	-0.09	N/A	ENST00000315184	5
ZNF543	ENST00000321545.4	zinc finger protein 543	51	1	0	1	0	2	hsa-miR-4251	-0.09	-0.1	N/A	ENST00000321545	4
MDFI	ENST00000373050.4	MyoD family inhibitor	14	2	0	0	2	0	hsa-miR-4251	-0.09	-0.38	N/A	ENST00000373050	4
EIF4EBP2	ENST00000373218.4	eukaryotic translation initiation factor 4E binding protein 2	690	1	0	0	1	4	hsa-miR-4251	-0.09	-0.13	N/A	ENST00000373218	4
GABPB2	ENST00000368918.3	GA binding protein transcription factor, beta subunit 2	35	1	0	0	1	0	hsa-miR-4251	-0.09	-0.14	N/A	ENST00000368918	3
SYTL4	ENST00000372989.1	synaptotagmin-like 4	84	2	0	1	1	1	hsa-miR-4251	-0.09	-0.11	N/A	ENST00000372989	1
METTL13	ENST00000362019.3	methyltransferase like 13	851	1	0	1	0	0	hsa-miR-4251	-0.09	-0.1	N/A	ENST00000362019	3
SFRP1	ENST00000220772.3	secreted frizzled-related protein 1	148	3	0	1	2	0	hsa-miR-4251	-0.09	-0.13	N/A	ENST00000220772	3
PRSS53	ENST00000280606.6	protease, serine, 53	9	1	0	1	0	1	hsa-miR-4251	-0.09	-0.09	N/A	ENST00000280606	6
LARP4	ENST00000398473.2	La ribonucleoprotein domain family, member 4	35	1	0	1	0	0	hsa-miR-4251	-0.09	-0.09	N/A	ENST00000398473	2
LRRTM3	ENST00000361320.4	leucine rich repeat transmembrane neuronal 3	5	1	1	0	0	0	hsa-miR-4251	-0.09	-0.09	N/A	ENST00000361320	4
GRM7	ENST00000486284.1	glutamate receptor, metabotropic 7	5	1	0	0	1	0	hsa-miR-4251	-0.09	-0.09	N/A	ENST00000486284	1
FAM129B	ENST00000373314.3	family with sequence similarity 129, member B	516	1	0	0	1	1	hsa-miR-4251	-0.09	-0.09	N/A	ENST00000373314	3
ST6GALNAC4	ENST00000335791.5	ST6 (alpha-N-acetyl-neuraminyl-2,3-beta-galactosyl-1,3)-N-acetylgalactosaminide alpha-2,6-sialyltransferase 4	178	1	0	1	0	1	hsa-miR-4251	-0.09	-0.09	N/A	ENST00000335791	5
GNE	ENST00000396594.3	glucosamine (UDP-N-acetyl)-2-epimerase/N-acetylmannosamine kinase	22	1	0	0	1	0	hsa-miR-4251	-0.09	-0.09	N/A	ENST00000396594	3
PIK3CB	ENST00000477593.1	phosphatidylinositol-4,5-bisphosphate 3-kinase, catalytic subunit beta	437	1	0	1	0	0	hsa-miR-4251	-0.09	-0.1	N/A	ENST00000477593	1
ZSCAN25	ENST00000394152.2	zinc finger and SCAN domain containing 25	230	2	0	1	1	0	hsa-miR-4251	-0.09	-0.14	N/A	ENST00000394152	2
HIST1H4B	ENST00000377364.3	histone cluster 1, H4b	8	1	0	0	1	0	hsa-miR-4251	-0.09	-0.24	N/A	ENST00000377364	3
MDM4	ENST00000391947.2	Mdm4 p53 binding protein homolog (mouse)	443	1	0	0	1	1	hsa-miR-4251	-0.09	-0.09	N/A	ENST00000391947	2
USP49	ENST00000394253.3	ubiquitin specific peptidase 49	44	2	1	0	1	2	hsa-miR-4251	-0.09	-0.09	N/A	ENST00000394253	3
CDYL2	ENST00000570137.2	chromodomain protein, Y-like 2	239	3	1	2	0	2	hsa-miR-4251	-0.09	-0.11	N/A	ENST00000570137	2
LEFTY1	ENST00000272134.5	left-right determination factor 1	15	1	0	1	0	0	hsa-miR-4251	-0.09	-0.09	N/A	ENST00000272134	5
PRKCQ	ENST00000263125.5	protein kinase C, theta	7	1	0	1	0	0	hsa-miR-4251	-0.09	-0.09	N/A	ENST00000263125	5
ZFP36L2	ENST00000282388.3	ZFP36 ring finger protein-like 2	317	1	0	0	1	1	hsa-miR-4251	-0.09	-0.09	N/A	ENST00000282388	3
NWD1	ENST00000524140.2	NACHT and WD repeat domain containing 1	5	3	1	2	0	1	hsa-miR-4251	-0.09	-0.09	N/A	ENST00000524140	2
PEX11A	ENST00000300056.3	peroxisomal biogenesis factor 11 alpha	82	1	0	0	1	0	hsa-miR-4251	-0.09	-0.09	N/A	ENST00000300056	3
NDE1	ENST00000396353.2	nudE neurodevelopment protein 1	25	1	0	0	1	2	hsa-miR-4251	-0.09	-0.09	N/A	ENST00000396353	2
OTUD3	ENST00000375120.3	OTU domain containing 3	438	1	0	0	1	0	hsa-miR-4251	-0.08	-0.09	N/A	ENST00000375120	3
PPP1R15B	ENST00000367188.4	protein phosphatase 1, regulatory subunit 15B	2154	1	0	0	1	1	hsa-miR-4251	-0.08	-0.09	N/A	ENST00000367188	4
COA1	ENST00000395879.1	cytochrome c oxidase assembly factor 1 homolog (S. cerevisiae)	244	1	0	0	1	2	hsa-miR-4251	-0.08	-0.25	N/A	ENST00000395879	1
ZNF585B	ENST00000532828.2	zinc finger protein 585B	46	1	0	1	0	2	hsa-miR-4251	-0.08	-0.13	N/A	ENST00000532828	2
SUDS3	ENST00000397564.2	suppressor of defective silencing 3 homolog (S. cerevisiae)	224	1	1	0	0	0	hsa-miR-4251	-0.08	-0.09	N/A	ENST00000397564	2
NOVA2	ENST00000263257.5	neuro-oncological ventral antigen 2	7	2	0	1	1	3	hsa-miR-4251	-0.08	-0.12	N/A	ENST00000263257	5
FAM120C	ENST00000477084.1	family with sequence similarity 120C	11	2	0	2	0	0	hsa-miR-4251	-0.08	-0.21	N/A	ENST00000477084	1
GALNT13	ENST00000409237.1	UDP-N-acetyl-alpha-D-galactosamine:polypeptide N-acetylgalactosaminyltransferase 13 (GalNAc-T13)	49	1	0	1	0	2	hsa-miR-4251	-0.08	-0.12	N/A	ENST00000409237	1
FAM162B	ENST00000368557.4	family with sequence similarity 162, member B	12	1	0	1	0	0	hsa-miR-4251	-0.08	-0.22	N/A	ENST00000368557	4
KIAA0930	ENST00000336156.5	KIAA0930	1107	3	1	1	1	1	hsa-miR-4251	-0.08	-0.12	N/A	ENST00000336156	5
SH3TC2	ENST00000502274.1	SH3 domain and tetratricopeptide repeats 2	31	4	0	3	1	7	hsa-miR-4251	-0.08	-0.34	N/A	ENST00000502274	1
AHI1	ENST00000417892.2	Abelson helper integration site 1	72	1	0	1	0	1	hsa-miR-4251	-0.08	-0.1	N/A	ENST00000417892	2
AMMECR1L	ENST00000272647.5	AMMECR1-like	21	1	1	0	0	3	hsa-miR-4251	-0.08	-0.08	N/A	ENST00000272647	5
GLT8D1	ENST00000478968.2	glycosyltransferase 8 domain containing 1	229	1	0	1	0	0	hsa-miR-4251	-0.08	-0.08	N/A	ENST00000478968	2
CADM3	ENST00000368125.4	cell adhesion molecule 3	5	1	0	0	1	1	hsa-miR-4251	-0.08	-0.08	N/A	ENST00000368125	4
GRM5	ENST00000418177.2	glutamate receptor, metabotropic 5	5	1	0	1	0	0	hsa-miR-4251	-0.08	-0.08	N/A	ENST00000418177	2
ZNF705B	ENST00000443676.1	zinc finger protein 705B	5	1	0	1	0	0	hsa-miR-4251	-0.08	-0.08	N/A	ENST00000443676	1
PHLPP2	ENST00000568954.1	PH domain and leucine rich repeat protein phosphatase 2	172	3	1	1	1	1	hsa-miR-4251	-0.08	-0.08	N/A	ENST00000568954	1
ZNF705D	ENST00000400085.3	zinc finger protein 705D	5	1	0	1	0	0	hsa-miR-4251	-0.08	-0.08	N/A	ENST00000400085	3
CGREF1	ENST00000402394.1	cell growth regulator with EF-hand domain 1	56	1	0	0	1	1	hsa-miR-4251	-0.08	-0.16	N/A	ENST00000402394	1
FNDC9	ENST00000312349.4	fibronectin type III domain containing 9	5	1	0	0	1	1	hsa-miR-4251	-0.08	-0.08	N/A	ENST00000312349	4
CPSF4L	ENST00000344935.4	cleavage and polyadenylation specific factor 4-like	7	2	0	1	1	0	hsa-miR-4251	-0.08	-0.4	N/A	ENST00000344935	4
THSD4	ENST00000355327.3	thrombospondin, type I, domain containing 4	69	6	0	3	3	1	hsa-miR-4251	-0.08	-0.15	N/A	ENST00000355327	3
ARHGAP18	ENST00000368149.2	Rho GTPase activating protein 18	176	1	1	0	0	1	hsa-miR-4251	-0.08	-0.13	N/A	ENST00000368149	2
WDR36	ENST00000506538.2	WD repeat domain 36	282	2	1	0	1	0	hsa-miR-4251	-0.08	-0.14	N/A	ENST00000506538	2
RAD23B	ENST00000358015.3	RAD23 homolog B (S. cerevisiae)	1012	1	0	1	0	1	hsa-miR-4251	-0.08	-0.15	N/A	ENST00000358015	3
GPLD1	ENST00000230036.1	glycosylphosphatidylinositol specific phospholipase D1	51	2	0	2	0	4	hsa-miR-4251	-0.08	-0.12	N/A	ENST00000230036	1
SLC48A1	ENST00000442218.2	solute carrier family 48 (heme transporter), member 1	470	1	1	0	0	2	hsa-miR-4251	-0.08	-0.08	N/A	ENST00000442218	2
BIN2	ENST00000452142.2	bridging integrator 2	5	1	0	1	0	0	hsa-miR-4251	-0.08	-0.08	N/A	ENST00000452142	2
MEOX2	ENST00000262041.5	mesenchyme homeobox 2	5	1	0	1	0	0	hsa-miR-4251	-0.08	-0.08	N/A	ENST00000262041	5
HES7	ENST00000541682.2	hairy and enhancer of split 7 (Drosophila)	416	1	0	0	1	0	hsa-miR-4251	-0.08	-0.09	N/A	ENST00000541682	2
HAAO	ENST00000294973.6	3-hydroxyanthranilate 3,4-dioxygenase	7	1	0	1	0	0	hsa-miR-4251	-0.08	-0.08	N/A	ENST00000294973	6
ETF1	ENST00000499810.2	eukaryotic translation termination factor 1	31	1	0	1	0	0	hsa-miR-4251	-0.08	-0.09	N/A	ENST00000499810	2
CAB39L	ENST00000355854.4	calcium binding protein 39-like	12	2	1	1	0	2	hsa-miR-4251	-0.08	-0.21	N/A	ENST00000355854	4
HLA-DRB5	ENST00000374975.3	major histocompatibility complex, class II, DR beta 5	5	1	0	1	0	0	hsa-miR-4251	-0.08	-0.08	N/A	ENST00000374975	3
PLXNA2	ENST00000367033.3	plexin A2	8	3	0	2	1	2	hsa-miR-4251	-0.08	-0.08	N/A	ENST00000367033	3
ZFP3	ENST00000318833.3	ZFP3 zinc finger protein	29	1	1	0	0	1	hsa-miR-4251	-0.08	-0.08	N/A	ENST00000318833	3
ZNF660	ENST00000322734.2	zinc finger protein 660	5	1	0	0	1	3	hsa-miR-4251	-0.08	-0.08	N/A	ENST00000322734	2
UNC13D	ENST00000207549.4	unc-13 homolog D (C. elegans)	20	1	0	0	1	0	hsa-miR-4251	-0.08	-0.08	N/A	ENST00000207549	4
ZNF169	ENST00000481550.2	zinc finger protein 169	12	1	0	0	1	0	hsa-miR-4251	-0.08	-0.15	N/A	ENST00000481550	2
NRIP3	ENST00000309166.3	nuclear receptor interacting protein 3	58	1	1	0	0	0	hsa-miR-4251	-0.08	-0.09	N/A	ENST00000309166	3
KDSR	ENST00000406396.3	3-ketodihydrosphingosine reductase	322	1	0	1	0	0	hsa-miR-4251	-0.08	-0.12	N/A	ENST00000406396	3
FAM204A	ENST00000369183.4	family with sequence similarity 204, member A	296	1	0	1	0	2	hsa-miR-4251	-0.08	-0.26	N/A	ENST00000369183	4
NDUFA5	ENST00000471770.1	NADH dehydrogenase (ubiquinone) 1 alpha subcomplex, 5	28	1	1	0	0	0	hsa-miR-4251	-0.08	-0.17	N/A	ENST00000471770	1
ZFHX3	ENST00000268489.5	zinc finger homeobox 3	57	4	1	2	1	0	hsa-miR-4251	-0.08	-0.09	N/A	ENST00000268489	5
DIEXF	ENST00000491415.2	digestive organ expansion factor homolog (zebrafish)	493	3	1	2	0	1	hsa-miR-4251	-0.08	-0.12	N/A	ENST00000491415	2
OLR1	ENST00000543993.1	oxidized low density lipoprotein (lectin-like) receptor 1	15	1	1	0	0	1	hsa-miR-4251	-0.08	-0.12	N/A	ENST00000543993	1
POU2F1	ENST00000367866.2	POU class 2 homeobox 1	83	2	1	1	0	1	hsa-miR-4251	-0.08	-0.09	N/A	ENST00000367866	2
ZMYM1	ENST00000373330.1	zinc finger, MYM-type 1	215	1	0	1	0	3	hsa-miR-4251	-0.08	-0.1	N/A	ENST00000373330	1
LYSMD3	ENST00000509384.1	LysM, putative peptidoglycan-binding, domain containing 3	92	1	0	1	0	0	hsa-miR-4251	-0.08	-0.08	N/A	ENST00000509384	1
SCRG1	ENST00000296506.3	stimulator of chondrogenesis 1	5	1	0	1	0	0	hsa-miR-4251	-0.08	-0.08	N/A	ENST00000296506	3
MAD2L2	ENST00000235310.3	MAD2 mitotic arrest deficient-like 2 (yeast)	1408	1	0	1	0	0	hsa-miR-4251	-0.08	-0.08	N/A	ENST00000235310	3
LPAR5	ENST00000329858.4	lysophosphatidic acid receptor 5	5	1	0	0	1	0	hsa-miR-4251	-0.08	-0.08	N/A	ENST00000329858	4
SLAMF7	ENST00000359331.4	SLAM family member 7	5	1	0	0	1	0	hsa-miR-4251	-0.08	-0.08	N/A	ENST00000359331	4
CNTLN	ENST00000380641.4	centlein, centrosomal protein	42	1	1	0	0	0	hsa-miR-4251	-0.08	-0.14	N/A	ENST00000380641	4
LRP12	ENST00000424843.2	low density lipoprotein receptor-related protein 12	378	1	0	0	1	0	hsa-miR-4251	-0.08	-0.08	N/A	ENST00000424843	2
AJUBA	ENST00000262713.2	ajuba LIM protein	871	3	0	2	1	0	hsa-miR-4251	-0.08	-0.08	N/A	ENST00000262713	2
PATZ1	ENST00000405309.3	POZ (BTB) and AT hook containing zinc finger 1	165	1	0	0	1	0	hsa-miR-4251	-0.08	-0.08	N/A	ENST00000405309	3
RP11-644F5.10	ENST00000550412.1	Uncharacterized protein	265	1	0	1	0	3	hsa-miR-4251	-0.08	-0.09	N/A	ENST00000550412	1
SLC7A5	ENST00000565644.1	solute carrier family 7 (amino acid transporter light chain, L system), member 5	155	2	0	1	1	1	hsa-miR-4251	-0.08	-0.09	N/A	ENST00000565644	1
ZC3HAV1	ENST00000242351.5	zinc finger CCCH-type, antiviral 1	45	3	0	1	2	1	hsa-miR-4251	-0.08	-0.08	N/A	ENST00000242351	5
PURB	ENST00000395699.2	purine-rich element binding protein B	497	1	0	1	0	4	hsa-miR-4251	-0.08	-0.13	N/A	ENST00000395699	2
ZFX	ENST00000539115.1	zinc finger protein, X-linked	583	2	0	2	0	1	hsa-miR-4251	-0.08	-0.1	N/A	ENST00000539115	1
TMEM167B	ENST00000338272.8	transmembrane protein 167B	42	1	0	0	1	0	hsa-miR-4251	-0.08	-0.15	N/A	ENST00000338272	8
DNAJA2	ENST00000317089.5	DnaJ (Hsp40) homolog, subfamily A, member 2	1487	1	0	1	0	1	hsa-miR-4251	-0.08	-0.08	N/A	ENST00000317089	5
PPP1R12B	ENST00000608999.1	protein phosphatase 1, regulatory subunit 12B	18	3	0	2	1	7	hsa-miR-4251	-0.08	-0.11	N/A	ENST00000608999	1
ULK2	ENST00000395544.4	unc-51 like autophagy activating kinase 2	489	1	0	1	0	1	hsa-miR-4251	-0.08	-0.1	N/A	ENST00000395544	4
AGPAT4	ENST00000366911.5	1-acylglycerol-3-phosphate O-acyltransferase 4	142	2	0	1	1	2	hsa-miR-4251	-0.08	-0.15	N/A	ENST00000366911	5
KLHL3	ENST00000541417.1	kelch-like family member 3	40	2	0	1	1	0	hsa-miR-4251	-0.08	-0.09	N/A	ENST00000541417	1
GYG2	ENST00000381163.3	glycogenin 2	67	1	0	1	0	0	hsa-miR-4251	-0.08	-0.08	N/A	ENST00000381163	3
SLAMF1	ENST00000302035.6	signaling lymphocytic activation molecule family member 1	5	1	1	0	0	1	hsa-miR-4251	-0.08	-0.08	N/A	ENST00000302035	6
TBC1D26	ENST00000437605.2	TBC1 domain family, member 26	5	1	0	0	1	0	hsa-miR-4251	-0.08	-0.08	N/A	ENST00000437605	2
SUSD2	ENST00000358321.3	sushi domain containing 2	16	1	0	0	1	0	hsa-miR-4251	-0.08	-0.08	N/A	ENST00000358321	3
GNAI2	ENST00000313601.6	guanine nucleotide binding protein (G protein), alpha inhibiting activity polypeptide 2	27	1	0	1	0	0	hsa-miR-4251	-0.08	-0.08	N/A	ENST00000313601	6
WFIKKN2	ENST00000311378.4	WAP, follistatin/kazal, immunoglobulin, kunitz and netrin domain containing 2	10	1	0	0	1	1	hsa-miR-4251	-0.08	-0.08	N/A	ENST00000311378	4
DAB2	ENST00000339788.6	Dab, mitogen-responsive phosphoprotein, homolog 2 (Drosophila)	2866	1	0	1	0	0	hsa-miR-4251	-0.08	-0.1	N/A	ENST00000339788	6
C15orf53	ENST00000318792.1	chromosome 15 open reading frame 53	5	1	0	1	0	1	hsa-miR-4251	-0.08	-0.08	N/A	ENST00000318792	1
CHD2	ENST00000394196.4	chromodomain helicase DNA binding protein 2	1237	1	0	1	0	1	hsa-miR-4251	-0.08	-0.08	N/A	ENST00000394196	4
CTXN1	ENST00000318978.4	cortexin 1	405	1	0	0	1	0	hsa-miR-4251	-0.08	-0.08	N/A	ENST00000318978	4
OLIG3	ENST00000367734.2	oligodendrocyte transcription factor 3	5	1	0	0	1	0	hsa-miR-4251	-0.08	-0.08	N/A	ENST00000367734	2
GPR63	ENST00000229955.3	G protein-coupled receptor 63	5	2	0	0	2	1	hsa-miR-4251	-0.08	-0.08	N/A	ENST00000229955	3
GRIN3A	ENST00000361820.3	glutamate receptor, ionotropic, N-methyl-D-aspartate 3A	5	4	0	4	0	1	hsa-miR-4251	-0.08	-0.08	N/A	ENST00000361820	3
PXDNL	ENST00000543296.1	peroxidasin homolog (Drosophila)-like	5	1	0	1	0	0	hsa-miR-4251	-0.08	-0.08	N/A	ENST00000543296	1
RBL1	ENST00000373664.3	retinoblastoma-like 1 (p107)	88	2	1	1	0	1	hsa-miR-4251	-0.08	-0.16	N/A	ENST00000373664	3
GOSR2	ENST00000576910.2	golgi SNAP receptor complex member 2	1099	1	0	0	1	1	hsa-miR-4251	-0.08	-0.15	N/A	ENST00000576910	2
RPL22L1	ENST00000295830.8	ribosomal protein L22-like 1	150	1	0	0	1	0	hsa-miR-4251	-0.08	-0.19	N/A	ENST00000295830	8
FMNL3	ENST00000335154.5	formin-like 3	132	5	1	2	2	5	hsa-miR-4251	-0.08	-0.32	N/A	ENST00000335154	5
SLITRK1	ENST00000377084.2	SLIT and NTRK-like family, member 1	5	1	1	0	0	0	hsa-miR-4251	-0.08	-0.08	N/A	ENST00000377084	2
PGAM4	ENST00000458128.1	phosphoglycerate mutase family member 4	5	1	0	1	0	0	hsa-miR-4251	-0.08	-0.08	N/A	ENST00000458128	1
GPR155	ENST00000392552.2	G protein-coupled receptor 155	11	1	0	0	1	1	hsa-miR-4251	-0.08	-0.08	N/A	ENST00000392552	2
PEX12	ENST00000225873.4	peroxisomal biogenesis factor 12	23	1	0	1	0	0	hsa-miR-4251	-0.08	-0.08	N/A	ENST00000225873	4
OSTN	ENST00000445281.1	osteocrin	14	1	0	1	0	0	hsa-miR-4251	-0.08	-0.08	N/A	ENST00000445281	1
C19orf26	ENST00000590083.1	chromosome 19 open reading frame 26	24	1	0	0	1	1	hsa-miR-4251	-0.08	-0.08	N/A	ENST00000590083	1
SAA1	ENST00000405158.2	serum amyloid A1	48	1	0	0	1	2	hsa-miR-4251	-0.08	-0.28	N/A	ENST00000405158	2
B3GAT2	ENST00000230053.6	beta-1,3-glucuronyltransferase 2 (glucuronosyltransferase S)	39	1	0	0	1	1	hsa-miR-4251	-0.08	-0.08	N/A	ENST00000230053	6
NAB1	ENST00000337386.5	NGFI-A binding protein 1 (EGR1 binding protein 1)	279	1	0	0	1	1	hsa-miR-4251	-0.08	-0.1	N/A	ENST00000337386	5
SMAD3	ENST00000327367.4	SMAD family member 3	1140	2	0	1	1	3	hsa-miR-4251	-0.08	-0.1	N/A	ENST00000327367	4
ZNF852	ENST00000436261.1	zinc finger protein 852	26	1	0	0	1	3	hsa-miR-4251	-0.08	-0.1	N/A	ENST00000436261	1
MPLKIP	ENST00000306984.6	M-phase specific PLK1 interacting protein	32	1	1	0	0	3	hsa-miR-4251	-0.08	-0.17	N/A	ENST00000306984	6
ZNF248	ENST00000395867.3	zinc finger protein 248	43	1	1	0	0	0	hsa-miR-4251	-0.08	-0.11	N/A	ENST00000395867	3
SNX1	ENST00000353874.4	sorting nexin 1	1296	1	1	0	0	2	hsa-miR-4251	-0.08	-0.11	N/A	ENST00000353874	4
TRIB1	ENST00000311922.3	tribbles pseudokinase 1	313	1	1	0	0	1	hsa-miR-4251	-0.08	-0.08	N/A	ENST00000311922	3
CCDC110	ENST00000393540.3	coiled-coil domain containing 110	10	1	0	1	0	0	hsa-miR-4251	-0.08	-0.08	N/A	ENST00000393540	3
FOXH1	ENST00000377317.4	forkhead box H1	8	1	0	1	0	0	hsa-miR-4251	-0.08	-0.08	N/A	ENST00000377317	4
ZNF101	ENST00000592502.1	zinc finger protein 101	409	2	0	0	2	1	hsa-miR-4251	-0.08	-0.08	N/A	ENST00000592502	1
SLC6A14	ENST00000371900.4	solute carrier family 6 (amino acid transporter), member 14	5	1	0	1	0	1	hsa-miR-4251	-0.08	-0.08	N/A	ENST00000371900	4
SFRP5	ENST00000266066.3	secreted frizzled-related protein 5	28	1	0	0	1	2	hsa-miR-4251	-0.08	-0.08	N/A	ENST00000266066	3
ZNF99	ENST00000596209.1	zinc finger protein 99	0	3	1	2	0	1	hsa-miR-4251	-0.08	-0.08	N/A	ENST00000596209	1
SLC30A8	ENST00000427715.2	solute carrier family 30 (zinc transporter), member 8	5	2	1	1	0	0	hsa-miR-4251	-0.08	-0.08	N/A	ENST00000427715	2
TRPS1	ENST00000395715.3	trichorhinophalangeal syndrome I	94	2	1	0	1	1	hsa-miR-4251	-0.08	-0.13	N/A	ENST00000395715	3
ABHD12	ENST00000339157.5	abhydrolase domain containing 12	3572	1	0	1	0	0	hsa-miR-4251	-0.08	-0.08	N/A	ENST00000339157	5
ZNF578	ENST00000421239.2	zinc finger protein 578	0	2	0	1	1	4	hsa-miR-4251	-0.08	-0.08	N/A	ENST00000421239	2
BSDC1	ENST00000341071.7	BSD domain containing 1	714	2	1	0	1	2	hsa-miR-4251	-0.08	-0.08	N/A	ENST00000341071	7
THBS4	ENST00000350881.2	thrombospondin 4	642	2	1	0	1	1	hsa-miR-4251	-0.08	-0.2	N/A	ENST00000350881	2
CDKL1	ENST00000395834.1	cyclin-dependent kinase-like 1 (CDC2-related kinase)	90	2	0	1	1	0	hsa-miR-4251	-0.08	-0.08	N/A	ENST00000395834	1
AMOTL1	ENST00000317837.9	angiomotin like 1	712	2	0	1	1	2	hsa-miR-4251	-0.08	-0.09	N/A	ENST00000317837	9
FBXL20	ENST00000394294.3	F-box and leucine-rich repeat protein 20	455	4	0	3	1	2	hsa-miR-4251	-0.08	-0.29	N/A	ENST00000394294	3
PIANP	ENST00000534837.1	PILR alpha associated neural protein	8	2	0	1	1	4	hsa-miR-4251	-0.08	-0.16	N/A	ENST00000534837	1
UBE2W	ENST00000517608.1	ubiquitin-conjugating enzyme E2W (putative)	102	1	0	1	0	1	hsa-miR-4251	-0.08	-0.11	N/A	ENST00000517608	1
COX17	ENST00000261070.2	COX17 cytochrome c oxidase copper chaperone	40	1	0	1	0	0	hsa-miR-4251	-0.08	-0.16	N/A	ENST00000261070	2
KPRP	ENST00000368773.1	keratinocyte proline-rich protein	5	1	0	0	1	1	hsa-miR-4251	-0.08	-0.08	N/A	ENST00000368773	1
ANP32A	ENST00000465139.2	acidic (leucine-rich) nuclear phosphoprotein 32 family, member A	717	1	0	1	0	1	hsa-miR-4251	-0.08	-0.08	N/A	ENST00000465139	2
AZGP1	ENST00000411734.1	alpha-2-glycoprotein 1, zinc-binding	11	1	0	0	1	0	hsa-miR-4251	-0.08	-0.08	N/A	ENST00000411734	1
PLIN1	ENST00000300055.5	perilipin 1	10	1	0	0	1	0	hsa-miR-4251	-0.08	-0.08	N/A	ENST00000300055	5
ANKDD1A	ENST00000496660.1	ankyrin repeat and death domain containing 1A	11	1	0	1	0	0	hsa-miR-4251	-0.08	-0.08	N/A	ENST00000496660	1
RP11-192H23.4	ENST00000534850.1	Uncharacterized protein	22	1	0	1	0	2	hsa-miR-4251	-0.08	-0.08	N/A	ENST00000534850	1
TGFBR3	ENST00000212355.4	transforming growth factor, beta receptor III	245	1	0	1	0	0	hsa-miR-4251	-0.08	-0.08	N/A	ENST00000212355	4
KIF3B	ENST00000375712.3	kinesin family member 3B	182	2	0	0	2	0	hsa-miR-4251	-0.08	-0.08	N/A	ENST00000375712	3
MARK2	ENST00000402010.2	MAP/microtubule affinity-regulating kinase 2	845	1	0	1	0	3	hsa-miR-4251	-0.08	-0.08	N/A	ENST00000402010	2
ARRDC5	ENST00000381781.2	arrestin domain containing 5	5	1	0	0	1	0	hsa-miR-4251	-0.08	-0.08	N/A	ENST00000381781	2
ZNF362	ENST00000539719.1	zinc finger protein 362	27	2	0	1	1	0	hsa-miR-4251	-0.08	-0.09	N/A	ENST00000539719	1
ZNF546	ENST00000347077.4	zinc finger protein 546	44	2	0	2	0	0	hsa-miR-4251	-0.08	-0.1	N/A	ENST00000347077	4
YAF2	ENST00000327791.4	YY1 associated factor 2	413	1	0	1	0	0	hsa-miR-4251	-0.08	-0.16	N/A	ENST00000327791	4
KIAA1009	ENST00000257766.4	KIAA1009	7	3	0	2	1	2	hsa-miR-4251	-0.08	-0.26	N/A	ENST00000257766	4
PGR	ENST00000325455.5	progesterone receptor	8	3	0	1	2	0	hsa-miR-4251	-0.08	-0.12	N/A	ENST00000325455	5
STRN	ENST00000263918.4	striatin, calmodulin binding protein	476	4	0	3	1	5	hsa-miR-4251	-0.08	-0.22	N/A	ENST00000263918	4
ELK4	ENST00000357992.4	ELK4, ETS-domain protein (SRF accessory protein 1)	39	1	0	0	1	4	hsa-miR-4251	-0.08	-0.14	N/A	ENST00000357992	4
TMEM110	ENST00000355083.5	transmembrane protein 110	306	4	0	2	2	0	hsa-miR-4251	-0.08	-0.15	N/A	ENST00000355083	5
NSL1	ENST00000422588.2	NSL1, MIS12 kinetochore complex component	180	6	1	3	2	2	hsa-miR-4251	-0.08	-0.5	N/A	ENST00000422588	2
KIAA1191	ENST00000298569.4	KIAA1191	23	1	0	1	0	0	hsa-miR-4251	-0.08	-0.1	N/A	ENST00000298569	4
C2orf43	ENST00000440866.2	chromosome 2 open reading frame 43	398	1	1	0	0	0	hsa-miR-4251	-0.08	-0.08	N/A	ENST00000440866	2
NALCN	ENST00000251127.6	sodium leak channel, non-selective	5	1	0	0	1	0	hsa-miR-4251	-0.08	-0.08	N/A	ENST00000251127	6
EPHB1	ENST00000398015.3	EPH receptor B1	27	3	0	3	0	0	hsa-miR-4251	-0.08	-0.08	N/A	ENST00000398015	3
DEPDC1	ENST00000456315.2	DEP domain containing 1	1068	1	0	1	0	0	hsa-miR-4251	-0.08	-0.08	N/A	ENST00000456315	2
GNL3L	ENST00000336470.4	guanine nucleotide binding protein-like 3 (nucleolar)-like	151	2	0	1	1	2	hsa-miR-4251	-0.08	-0.09	N/A	ENST00000336470	4
ASXL2	ENST00000435504.4	additional sex combs like 2 (Drosophila)	139	3	1	0	2	3	hsa-miR-4251	-0.08	-0.1	N/A	ENST00000435504	4
C16orf54	ENST00000329410.3	chromosome 16 open reading frame 54	5	1	0	0	1	2	hsa-miR-4251	-0.08	-0.08	N/A	ENST00000329410	3
STK39	ENST00000355999.4	serine threonine kinase 39	266	1	0	0	1	0	hsa-miR-4251	-0.08	-0.1	N/A	ENST00000355999	4
STAG1	ENST00000383202.2	stromal antigen 1	94	1	0	1	0	0	hsa-miR-4251	-0.08	-0.1	N/A	ENST00000383202	2
MRRF	ENST00000344641.3	mitochondrial ribosome recycling factor	85	3	0	1	2	5	hsa-miR-4251	-0.08	-0.2	N/A	ENST00000344641	3
TRIM14	ENST00000341469.2	tripartite motif containing 14	44	3	0	3	0	1	hsa-miR-4251	-0.08	-0.08	N/A	ENST00000341469	2
PSMD10	ENST00000372296.1	proteasome (prosome, macropain) 26S subunit, non-ATPase, 10	44	1	0	1	0	0	hsa-miR-4251	-0.08	-0.24	N/A	ENST00000372296	1
EBF2	ENST00000535548.1	early B-cell factor 2	11	1	0	1	0	1	hsa-miR-4251	-0.08	-0.14	N/A	ENST00000535548	1
SLC6A6	ENST00000454876.2	solute carrier family 6 (neurotransmitter transporter), member 6	280	1	1	0	0	3	hsa-miR-4251	-0.08	-0.08	N/A	ENST00000454876	2
C13orf35	ENST00000356049.1	chromosome 13 open reading frame 35	5	1	0	1	0	1	hsa-miR-4251	-0.07	-0.07	N/A	ENST00000356049	1
RSPO2	ENST00000517939.1	R-spondin 2	5	1	0	1	0	0	hsa-miR-4251	-0.07	-0.07	N/A	ENST00000517939	1
NPLOC4	ENST00000572760.1	nuclear protein localization 4 homolog (S. cerevisiae)	1360	1	0	1	0	1	hsa-miR-4251	-0.07	-0.08	N/A	ENST00000572760	1
FAM110C	ENST00000327669.4	family with sequence similarity 110, member C	29	1	0	0	1	0	hsa-miR-4251	-0.07	-0.07	N/A	ENST00000327669	4
TENM3	ENST00000511685.1	teneurin transmembrane protein 3	30	3	1	1	1	0	hsa-miR-4251	-0.07	-0.07	N/A	ENST00000511685	1
KCTD21	ENST00000340067.3	potassium channel tetramerization domain containing 21	90	2	1	1	0	0	hsa-miR-4251	-0.07	-0.07	N/A	ENST00000340067	3
CARD14	ENST00000573882.1	caspase recruitment domain family, member 14	5	1	0	1	0	0	hsa-miR-4251	-0.07	-0.07	N/A	ENST00000573882	1
OSM	ENST00000215781.2	oncostatin M	5	1	0	0	1	0	hsa-miR-4251	-0.07	-0.07	N/A	ENST00000215781	2
AK4	ENST00000545314.1	adenylate kinase 4	116	1	0	0	1	0	hsa-miR-4251	-0.07	-0.07	N/A	ENST00000545314	1
XYLT1	ENST00000261381.6	xylosyltransferase I	159	3	1	0	2	2	hsa-miR-4251	-0.07	-0.07	N/A	ENST00000261381	6
ABCF2	ENST00000287844.2	ATP-binding cassette, sub-family F (GCN20), member 2	48	2	1	1	0	0	hsa-miR-4251	-0.07	-0.14	N/A	ENST00000287844	2
NUP37	ENST00000552283.1	nucleoporin 37kDa	458	2	0	2	0	1	hsa-miR-4251	-0.07	-0.17	N/A	ENST00000552283	1
LMBR1	ENST00000353442.5	limb development membrane protein 1	1435	3	0	1	2	1	hsa-miR-4251	-0.07	-0.12	N/A	ENST00000353442	5
C11orf70	ENST00000434758.2	chromosome 11 open reading frame 70	7	1	0	0	1	1	hsa-miR-4251	-0.07	-0.11	N/A	ENST00000434758	2
AIF1L	ENST00000372300.1	allograft inflammatory factor 1-like	487	1	0	0	1	0	hsa-miR-4251	-0.07	-0.11	N/A	ENST00000372300	1
LFNG	ENST00000402045.1	LFNG O-fucosylpeptide 3-beta-N-acetylglucosaminyltransferase	346	1	0	1	0	0	hsa-miR-4251	-0.07	-0.08	N/A	ENST00000402045	1
BRWD3	ENST00000373275.4	bromodomain and WD repeat domain containing 3	506	2	0	1	1	1	hsa-miR-4251	-0.07	-0.1	N/A	ENST00000373275	4
FBXO28	ENST00000424254.2	F-box protein 28	461	2	0	2	0	0	hsa-miR-4251	-0.07	-0.11	N/A	ENST00000424254	2
HSDL1	ENST00000219439.4	hydroxysteroid dehydrogenase like 1	699	1	0	1	0	0	hsa-miR-4251	-0.07	-0.08	N/A	ENST00000219439	4
NCOA4	ENST00000452682.1	nuclear receptor coactivator 4	1665	1	0	1	0	0	hsa-miR-4251	-0.07	-0.07	N/A	ENST00000452682	1
FAM131C	ENST00000375662.4	family with sequence similarity 131, member C	5	1	0	0	1	0	hsa-miR-4251	-0.07	-0.07	N/A	ENST00000375662	4
BPIFB4	ENST00000375483.3	BPI fold containing family B, member 4	5	1	0	0	1	0	hsa-miR-4251	-0.07	-0.07	N/A	ENST00000375483	3
ARID3B	ENST00000346246.5	AT rich interactive domain 3B (BRIGHT-like)	11	2	0	1	1	1	hsa-miR-4251	-0.07	-0.07	N/A	ENST00000346246	5
PRIM2	ENST00000607273.1	primase, DNA, polypeptide 2 (58kDa)	32	1	0	0	1	0	hsa-miR-4251	-0.07	-0.07	N/A	ENST00000607273	1
MAPK12	ENST00000395780.1	mitogen-activated protein kinase 12	206	1	0	0	1	0	hsa-miR-4251	-0.07	-0.07	N/A	ENST00000395780	1
LASP1	ENST00000318008.6	LIM and SH3 protein 1	552	1	0	0	1	0	hsa-miR-4251	-0.07	-0.08	N/A	ENST00000318008	6
CTD-2545M3.6	ENST00000599632.1		10	2	0	0	2	0	hsa-miR-4251	-0.07	-0.17	N/A	ENST00000599632	1
AP5B1	ENST00000532090.2	adaptor-related protein complex 5, beta 1 subunit	22	2	0	1	1	3	hsa-miR-4251	-0.07	-0.17	N/A	ENST00000532090	2
GPR173	ENST00000332582.4	G protein-coupled receptor 173	99	1	0	0	1	3	hsa-miR-4251	-0.07	-0.08	N/A	ENST00000332582	4
POLDIP2	ENST00000540200.1	polymerase (DNA-directed), delta interacting protein 2	4344	2	1	0	1	4	hsa-miR-4251	-0.07	-0.29	N/A	ENST00000540200	1
KLK13	ENST00000595793.1	kallikrein-related peptidase 13	9	1	0	0	1	1	hsa-miR-4251	-0.07	-0.18	N/A	ENST00000595793	1
CREG2	ENST00000324768.5	cellular repressor of E1A-stimulated genes 2	38	1	0	0	1	1	hsa-miR-4251	-0.07	-0.1	N/A	ENST00000324768	5
PRDM4	ENST00000228437.5	PR domain containing 4	44	1	1	0	0	1	hsa-miR-4251	-0.07	-0.1	N/A	ENST00000228437	5
ZFYVE20	ENST00000253699.3	zinc finger, FYVE domain containing 20	57	2	1	1	0	1	hsa-miR-4251	-0.07	-0.11	N/A	ENST00000253699	3
GIT2	ENST00000355312.3	G protein-coupled receptor kinase interacting ArfGAP 2	924	1	0	1	0	0	hsa-miR-4251	-0.07	-0.08	N/A	ENST00000355312	3
DAP	ENST00000230895.6	death-associated protein	8552	2	0	2	0	0	hsa-miR-4251	-0.07	-0.15	N/A	ENST00000230895	6
ITSN1	ENST00000379960.5	intersectin 1 (SH3 domain protein)	194	1	0	0	1	0	hsa-miR-4251	-0.07	-0.08	N/A	ENST00000379960	5
BNIPL	ENST00000368931.3	BCL2/adenovirus E1B 19kD interacting protein like	13	1	0	1	0	0	hsa-miR-4251	-0.07	-0.07	N/A	ENST00000368931	3
WNT7A	ENST00000285018.4	wingless-type MMTV integration site family, member 7A	5	2	0	0	2	1	hsa-miR-4251	-0.07	-0.07	N/A	ENST00000285018	4
RAB4A	ENST00000366690.4	RAB4A, member RAS oncogene family	850	1	1	0	0	1	hsa-miR-4251	-0.07	-0.32	N/A	ENST00000366690	4
CXCL9	ENST00000264888.5	chemokine (C-X-C motif) ligand 9	5	1	0	0	1	0	hsa-miR-4251	-0.07	-0.07	N/A	ENST00000264888	5
TBX4	ENST00000393853.4	T-box 4	21	1	0	0	1	0	hsa-miR-4251	-0.07	-0.07	N/A	ENST00000393853	4
HAGHL	ENST00000549114.1	hydroxyacylglutathione hydrolase-like	102	1	0	0	1	0	hsa-miR-4251	-0.07	-0.07	N/A	ENST00000549114	1
PCDH7	ENST00000543491.1	protocadherin 7	95	1	0	1	0	1	hsa-miR-4251	-0.07	-0.07	N/A	ENST00000543491	1
LIMA1	ENST00000552491.1	LIM domain and actin binding 1	780	1	0	1	0	0	hsa-miR-4251	-0.07	-0.07	N/A	ENST00000552491	1
POU6F2	ENST00000518318.2	POU class 6 homeobox 2	5	2	0	1	1	0	hsa-miR-4251	-0.07	-0.07	N/A	ENST00000518318	2
RBM43	ENST00000331426.5	RNA binding motif protein 43	24	1	0	0	1	0	hsa-miR-4251	-0.07	-0.09	N/A	ENST00000331426	5
FAM107A	ENST00000464064.1	family with sequence similarity 107, member A	12	2	0	0	2	0	hsa-miR-4251	-0.07	-0.08	N/A	ENST00000464064	1
HECW1	ENST00000395891.2	HECT, C2 and WW domain containing E3 ubiquitin protein ligase 1	11	3	0	1	2	0	hsa-miR-4251	-0.07	-0.17	N/A	ENST00000395891	2
VGLL4	ENST00000273038.3	vestigial like 4 (Drosophila)	37	1	0	1	0	0	hsa-miR-4251	-0.07	-0.11	N/A	ENST00000273038	3
ZNF879	ENST00000444149.2	zinc finger protein 879	11	1	0	0	1	0	hsa-miR-4251	-0.07	-0.16	N/A	ENST00000444149	2
[truncated: 2,678 more rows]

## Sheet: TargetScan for hsa-mir-194-5p
Target gene	Representative transcript	Gene name	3P-seq tags + 5	Conserved sites total	Conserved 8mer sites	Conserved 7mer-m8 sites	Conserved 7mer-A1 sites	Poorly conserved sites total	Poorly conserved 8mer sites	Poorly conserved 7mer-m8 sites	Poorly conserved 7mer-A1 sites	6mer sites	Representative miRNA	Cumulative weighted context++ score	Total context++ score	Aggregate PCT	Previous TargetScan publication(s)	Representative transcript
BNIP2	ENST00000267859.3	BCL2/adenovirus E1B 19kDa interacting protein 2	1255	1	1	0	0	2	1	0	1	3	hsa-miR-194-5p	-0.87	-1.15	0.49	2009, 2011	ENST00000267859	3
ATP6V1H	ENST00000355221.3	ATPase, H+ transporting, lysosomal 50/57kDa, V1 subunit H	550	1	1	0	0	0	0	0	0	0	hsa-miR-194-5p	-0.65	-0.65	0.21	2009, 2011	ENST00000355221	3
TMED5	ENST00000479918.1	transmembrane emp24 protein transport domain containing 5	612	1	1	0	0	5	0	2	3	1	hsa-miR-194-5p	-0.61	-1	0.33	2009, 2011	ENST00000479918	1
BTF3L4	ENST00000489308.2	basic transcription factor 3-like 4	1245	1	0	1	0	2	0	0	2	1	hsa-miR-194-5p	-0.6	-0.61	0.25		ENST00000489308	2
PAIP2	ENST00000394795.2	poly(A) binding protein interacting protein 2	2034	1	0	0	1	2	0	1	1	0	hsa-miR-194-5p	-0.6	-0.74	0.55	2011	ENST00000394795	2
CFL2	ENST00000341223.3	cofilin 2 (muscle)	902	1	0	1	0	2	0	1	1	0	hsa-miR-194-5p	-0.59	-0.65	0.6		ENST00000341223	3
DCUN1D4	ENST00000334635.5	DCN1, defective in cullin neddylation 1, domain containing 4	1118	1	0	1	0	4	0	1	3	0	hsa-miR-194-5p	-0.49	-0.51	0.24	2009, 2011	ENST00000334635	5
SUMO2	ENST00000420826.2	small ubiquitin-like modifier 2	75	1	1	0	0	0	0	0	0	0	hsa-miR-194-5p	-0.47	-0.47	0.57	2005, 2007, 2009, 2011	ENST00000420826	2
RAB38	ENST00000243662.6	RAB38, member RAS oncogene family	11	1	1	0	0	0	0	0	0	0	hsa-miR-194-5p	-0.47	-0.47	< 0.1	2011	ENST00000243662	6
KHDRBS2	ENST00000281156.4	KH domain containing, RNA binding, signal transduction associated 2	5	1	1	0	0	0	0	0	0	0	hsa-miR-194-5p	-0.47	-0.47	0.41	2009, 2011	ENST00000281156	4
NUDC	ENST00000321265.5	nudC nuclear distribution protein	27	1	1	0	0	0	0	0	0	0	hsa-miR-194-5p	-0.46	-0.48	0.55	2005, 2007, 2009, 2011	ENST00000321265	5
MID1IP1	ENST00000336949.6	MID1 interacting protein 1	356	1	1	0	0	0	0	0	0	0	hsa-miR-194-5p	-0.45	-0.45	0.33	2005, 2007, 2009, 2011	ENST00000336949	6
ATP6V1F	ENST00000492758.1	ATPase, H+ transporting, lysosomal 14kDa, V1 subunit F	496	1	1	0	0	0	0	0	0	0	hsa-miR-194-5p	-0.44	-0.44	< 0.1	2009, 2011	ENST00000492758	1
TEFM	ENST00000580840.1	transcription elongation factor, mitochondrial	525	1	1	0	0	0	0	0	0	1	hsa-miR-194-5p	-0.44	-0.46	< 0.1		ENST00000580840	1
PCBD1	ENST00000299299.3	pterin-4 alpha-carbinolamine dehydratase/dimerization cofactor of hepatocyte nuclear factor 1 alpha	286	1	1	0	0	0	0	0	0	0	hsa-miR-194-5p	-0.43	-0.43	0.11		ENST00000299299	3
LCMT2	ENST00000567039.1	leucine carboxyl methyltransferase 2	274	1	0	0	1	1	0	1	0	0	hsa-miR-194-5p	-0.43	-0.43	ORF		ENST00000567039	1
RHEB	ENST00000262187.5	Ras homolog enriched in brain	14	1	0	0	1	1	0	1	0	1	hsa-miR-194-5p	-0.42	-0.59	0.55	2009, 2011	ENST00000262187	5
FAM63B	ENST00000559228.1	family with sequence similarity 63, member B	41	1	0	0	1	2	1	0	1	2	hsa-miR-194-5p	-0.42	-0.45	0.55	2007, 2009, 2011	ENST00000559228	1
CHD6	ENST00000373233.3	chromodomain helicase DNA binding protein 6	85	1	1	0	0	0	0	0	0	2	hsa-miR-194-5p	-0.41	-0.41	0.43	2005, 2007, 2009, 2011	ENST00000373233	3
ELOVL3	ENST00000370005.3	ELOVL fatty acid elongase 3	15	1	1	0	0	1	0	1	0	0	hsa-miR-194-5p	-0.41	-0.52	0.2		ENST00000370005	3
PRKAR1A	ENST00000589228.1	protein kinase, cAMP-dependent, regulatory, type I, alpha	1257	2	0	1	1	1	0	0	1	2	hsa-miR-194-5p	-0.41	-0.47	0.74	2011	ENST00000589228	1
TSPAN7	ENST00000378482.2	tetraspanin 7	2536	1	1	0	0	1	0	0	1	0	hsa-miR-194-5p	-0.41	-0.41	< 0.1	2007, 2009, 2011	ENST00000378482	2
GYG1	ENST00000345003.4	glycogenin 1	932	1	1	0	0	0	0	0	0	0	hsa-miR-194-5p	-0.4	-0.4	< 0.1	2007, 2009, 2011	ENST00000345003	4
SLC10A7	ENST00000264986.3	solute carrier family 10, member 7	77	1	1	0	0	3	0	0	3	1	hsa-miR-194-5p	-0.4	-0.67	0.14	2007, 2009, 2011	ENST00000264986	3
FLJ20373	ENST00000414004.2		75	1	0	0	1	1	0	0	1	1	hsa-miR-194-5p	-0.4	-0.4	0.55		ENST00000414004	2
MITF	ENST00000328528.6	microphthalmia-associated transcription factor	593	1	0	1	0	2	1	0	1	2	hsa-miR-194-5p	-0.39	-0.41	0.62	2011	ENST00000328528	6
CTC-435M10.3	ENST00000540732.1	2-oxoisovalerate dehydrogenase subunit alpha, mitochondrial; Uncharacterized protein	3943	1	1	0	0	1	0	0	1	0	hsa-miR-194-5p	-0.37	-0.37	0.28		ENST00000540732	1
SRI	ENST00000265729.2	sorcin	278	1	0	0	1	1	1	0	0	1	hsa-miR-194-5p	-0.37	-0.6	0.55		ENST00000265729	2
SS18	ENST00000415083.2	synovial sarcoma translocation, chromosome 18	205	1	1	0	0	0	0	0	0	0	hsa-miR-194-5p	-0.35	-0.35	0.34	2009, 2011	ENST00000415083	2
TMEM87A	ENST00000389834.4	transmembrane protein 87A	52	1	1	0	0	0	0	0	0	0	hsa-miR-194-5p	-0.35	-0.4	< 0.1	2011	ENST00000389834	4
RAP2B	ENST00000323534.2	RAP2B, member of RAS oncogene family	594	2	0	0	2	1	0	0	1	1	hsa-miR-194-5p	-0.35	-0.5	0.79	2009, 2011	ENST00000323534	2
RSBN1L	ENST00000334955.8	round spermatid basic protein 1-like	640	1	1	0	0	1	0	0	1	0	hsa-miR-194-5p	-0.35	-0.39	0.57	2005, 2007, 2009, 2011	ENST00000334955	8
ERGIC2	ENST00000360150.4	ERGIC and golgi 2	451	1	1	0	0	0	0	0	0	1	hsa-miR-194-5p	-0.35	-0.35	0.55	2007, 2009, 2011	ENST00000360150	4
SATB1	ENST00000338745.6	SATB homeobox 1	312	3	0	0	3	0	0	0	0	3	hsa-miR-194-5p	-0.34	-0.39	0.91	2005, 2007, 2009, 2011	ENST00000338745	6
CA5B	ENST00000454127.2	carbonic anhydrase VB, mitochondrial	245	1	1	0	0	4	0	0	4	1	hsa-miR-194-5p	-0.34	-0.51	< 0.1	2009, 2011	ENST00000454127	2
TRAF6	ENST00000526995.1	TNF receptor-associated factor 6, E3 ubiquitin protein ligase	91	1	1	0	0	2	0	1	1	4	hsa-miR-194-5p	-0.33	-0.44	0.19	2011	ENST00000526995	1
NAA50	ENST00000240922.3	N(alpha)-acetyltransferase 50, NatE catalytic subunit	260	1	1	0	0	2	0	1	1	1	hsa-miR-194-5p	-0.33	-0.57	0.57	2007, 2009, 2011	ENST00000240922	3
RAB3B	ENST00000371655.3	RAB3B, member RAS oncogene family	611	1	0	1	0	2	2	0	0	0	hsa-miR-194-5p	-0.33	-0.33	0.46	2009, 2011	ENST00000371655	3
ITPKB	ENST00000272117.3	inositol-trisphosphate 3-kinase B	5	1	1	0	0	1	0	1	0	0	hsa-miR-194-5p	-0.33	-0.33	0.38	2005, 2007, 2009, 2011	ENST00000272117	3
LIN52	ENST00000555028.1	lin-52 homolog (C. elegans)	116	1	1	0	0	0	0	0	0	0	hsa-miR-194-5p	-0.33	-0.33	< 0.1	2011	ENST00000555028	1
SEPHS1	ENST00000545675.1	selenophosphate synthetase 1	281	1	1	0	0	0	0	0	0	0	hsa-miR-194-5p	-0.32	-0.35	0.57	2005, 2007, 2009, 2011	ENST00000545675	1
RAB6B	ENST00000285208.4	RAB6B, member RAS oncogene family	669	1	0	1	0	1	0	0	1	0	hsa-miR-194-5p	-0.31	-0.39	0.64	2005, 2007, 2009, 2011	ENST00000285208	4
RAB13	ENST00000368575.3	RAB13, member RAS oncogene family	26	1	0	1	0	0	0	0	0	0	hsa-miR-194-5p	-0.31	-0.31	0.11	2009, 2011	ENST00000368575	3
TJAP1	ENST00000372444.2	tight junction associated protein 1 (peripheral)	15	1	0	1	0	0	0	0	0	0	hsa-miR-194-5p	-0.31	-0.31	0.59	2007, 2009, 2011	ENST00000372444	2
SLC40A1	ENST00000261024.2	solute carrier family 40 (iron-regulated transporter), member 1	25	1	0	1	0	0	0	0	0	0	hsa-miR-194-5p	-0.31	-0.31	0.22	2009, 2011	ENST00000261024	2
SLTM	ENST00000380516.2	SAFB-like, transcription modulator	497	1	1	0	0	0	0	0	0	0	hsa-miR-194-5p	-0.31	-0.31	0.39	2007, 2009, 2011	ENST00000380516	2
UBE2W	ENST00000517608.1	ubiquitin-conjugating enzyme E2W (putative)	102	1	0	0	1	1	0	0	1	0	hsa-miR-194-5p	-0.3	-0.3	0.55	2011	ENST00000517608	1
NCL	ENST00000322723.4	nucleolin	10100	1	0	1	0	0	0	0	0	1	hsa-miR-194-5p	-0.3	-0.34	0.54	2007	ENST00000322723	4
GOT2	ENST00000245206.5	glutamic-oxaloacetic transaminase 2, mitochondrial	72	1	1	0	0	0	0	0	0	0	hsa-miR-194-5p	-0.3	-0.42	0.46	2009, 2011	ENST00000245206	5
SETD8	ENST00000402868.3	SET domain containing (lysine methyltransferase) 8	52	1	1	0	0	0	0	0	0	0	hsa-miR-194-5p	-0.3	-0.3	0.49	2007, 2009, 2011	ENST00000402868	3
SLC30A8	ENST00000427715.2	solute carrier family 30 (zinc transporter), member 8	5	1	0	1	0	2	0	1	1	0	hsa-miR-194-5p	-0.3	-0.3	0.16	2007, 2009, 2011	ENST00000427715	2
ARF4	ENST00000303436.6	ADP-ribosylation factor 4	390	1	0	0	1	0	0	0	0	0	hsa-miR-194-5p	-0.29	-0.29	0.44	2005, 2007	ENST00000303436	6
ARID2	ENST00000457135.1	AT rich interactive domain 2 (ARID, RFX-like)	891	1	0	1	0	0	0	0	0	0	hsa-miR-194-5p	-0.29	-0.29	0.4	2005, 2007, 2009, 2011	ENST00000457135	1
FBXW7	ENST00000281708.4	F-box and WD repeat domain containing 7, E3 ubiquitin protein ligase	12	1	1	0	0	0	0	0	0	0	hsa-miR-194-5p	-0.28	-0.28	0.48	2007, 2009, 2011	ENST00000281708	4
FBXL4	ENST00000369244.2	F-box and leucine-rich repeat protein 4	321	1	1	0	0	2	0	0	2	2	hsa-miR-194-5p	-0.28	-0.56	0.11		ENST00000369244	2
LHX6	ENST00000373755.2	LIM homeobox 6	196	1	0	0	1	1	0	0	1	0	hsa-miR-194-5p	-0.28	-0.28	0.55	2005, 2007, 2009, 2011	ENST00000373755	2
DCUN1D5	ENST00000260247.5	DCN1, defective in cullin neddylation 1, domain containing 5	1486	1	0	0	1	1	0	0	1	2	hsa-miR-194-5p	-0.28	-0.29	0.55	2007, 2009, 2011	ENST00000260247	5
ITGB6	ENST00000283249.2	integrin, beta 6	5	1	0	0	1	1	0	1	0	0	hsa-miR-194-5p	-0.28	-0.28	< 0.1		ENST00000283249	2
DR1	ENST00000370272.4	down-regulator of transcription 1, TBP-binding (negative cofactor 2)	2994	1	0	0	1	2	0	1	1	0	hsa-miR-194-5p	-0.27	-0.46	0.55	2005, 2007	ENST00000370272	4
FOXA1	ENST00000250448.2	forkhead box A1	249	1	0	1	0	0	0	0	0	0	hsa-miR-194-5p	-0.27	-0.27	0.36	2005, 2007, 2011	ENST00000250448	2
C21orf91	ENST00000400558.3	chromosome 21 open reading frame 91	998	1	1	0	0	0	0	0	0	2	hsa-miR-194-5p	-0.27	-0.3	0.31	2009, 2011	ENST00000400558	3
AC140061.12	ENST00000598429.1	Uncharacterized protein	11	1	1	0	0	0	0	0	0	1	hsa-miR-194-5p	-0.27	-0.27	< 0.1		ENST00000598429	1
SOX5	ENST00000546136.1	SRY (sex determining region Y)-box 5	43	1	0	1	0	0	0	0	0	1	hsa-miR-194-5p	-0.27	-0.27	0.44	2009, 2011	ENST00000546136	1
RP11-407N17.3	ENST00000603904.1	cTAGE family member 5 isoform 4	76	1	0	1	0	0	0	0	0	0	hsa-miR-194-5p	-0.27	-0.27	0.62	2011	ENST00000603904	1
SGCE	ENST00000265735.7	sarcoglycan, epsilon	57	1	0	0	1	0	0	0	0	0	hsa-miR-194-5p	-0.26	-0.26	0.55	2011	ENST00000265735	7
PRSS53	ENST00000280606.6	protease, serine, 53	9	1	0	0	1	0	0	0	0	0	hsa-miR-194-5p	-0.26	-0.26	0.54	2007, 2009, 2011	ENST00000280606	6
KCND2	ENST00000331113.4	potassium voltage-gated channel, Shal-related subfamily, member 2	5	1	1	0	0	0	0	0	0	0	hsa-miR-194-5p	-0.26	-0.26	0.33	2009, 2011	ENST00000331113	4
SLK	ENST00000335753.4	STE20-like kinase	260	1	1	0	0	0	0	0	0	1	hsa-miR-194-5p	-0.26	-0.26	0.31		ENST00000335753	4
HNF1B	ENST00000225893.4	HNF1 homeobox B	25	1	0	1	0	0	0	0	0	0	hsa-miR-194-5p	-0.26	-0.26	0.42	2011	ENST00000225893	4
KLF7	ENST00000423015.1	Kruppel-like factor 7 (ubiquitous)	737	1	0	0	1	1	0	0	1	2	hsa-miR-194-5p	-0.26	-0.26	0.55		ENST00000423015	1
C7orf60	ENST00000297145.4	chromosome 7 open reading frame 60	39	1	0	1	0	3	0	1	2	1	hsa-miR-194-5p	-0.25	-0.42	< 0.1	2005, 2007, 2009, 2011	ENST00000297145	4
EFNB2	ENST00000245323.4	ephrin-B2	25	1	0	0	1	2	0	2	0	0	hsa-miR-194-5p	-0.25	-0.25	0.55	2011	ENST00000245323	4
FNBP1	ENST00000355681.3	formin binding protein 1	165	1	1	0	0	0	0	0	0	0	hsa-miR-194-5p	-0.25	-0.26	< 0.1		ENST00000355681	3
UBE2D3	ENST00000453744.2	ubiquitin-conjugating enzyme E2D 3	2312	1	1	0	0	0	0	0	0	1	hsa-miR-194-5p	-0.25	-0.37	< 0.1		ENST00000453744	2
DACH1	ENST00000305425.4	dachshund homolog 1 (Drosophila)	18	1	1	0	0	0	0	0	0	0	hsa-miR-194-5p	-0.25	-0.25	0.22	2011	ENST00000305425	4
TRAPPC8	ENST00000283351.4	trafficking protein particle complex 8	502	1	1	0	0	0	0	0	0	0	hsa-miR-194-5p	-0.25	-0.25	0.54	2009, 2011	ENST00000283351	4
KITLG	ENST00000228280.5	KIT ligand	100	1	0	1	0	0	0	0	0	0	hsa-miR-194-5p	-0.25	-0.25	0.46	2009, 2011	ENST00000228280	5
ACVR1	ENST00000263640.3	activin A receptor, type I	1523	1	0	1	0	0	0	0	0	0	hsa-miR-194-5p	-0.25	-0.25	0.39	2009, 2011	ENST00000263640	3
PPAT	ENST00000264220.2	phosphoribosyl pyrophosphate amidotransferase	61	1	0	1	0	0	0	0	0	1	hsa-miR-194-5p	-0.25	-0.26	0.18		ENST00000264220	2
FAM76A	ENST00000373954.6	family with sequence similarity 76, member A	173	1	1	0	0	0	0	0	0	1	hsa-miR-194-5p	-0.24	-0.32	< 0.1		ENST00000373954	6
LIMK2	ENST00000331728.4	LIM domain kinase 2	233	1	0	1	0	1	0	1	0	0	hsa-miR-194-5p	-0.24	-0.24	0.15	2005, 2007	ENST00000331728	4
IL6ST	ENST00000381287.4	interleukin 6 signal transducer (gp130, oncostatin M receptor)	213	1	1	0	0	3	0	0	3	0	hsa-miR-194-5p	-0.24	-0.25	< 0.1	2011	ENST00000381287	4
HBEGF	ENST00000230990.6	heparin-binding EGF-like growth factor	28	2	1	1	0	0	0	0	0	0	hsa-miR-194-5p	-0.24	-0.65	0.69	2005, 2007, 2009, 2011	ENST00000230990	6
SCAMP1	ENST00000538629.1	secretory carrier membrane protein 1	816	1	0	1	0	1	0	0	1	2	hsa-miR-194-5p	-0.24	-0.29	< 0.1		ENST00000538629	1
SNAP91	ENST00000521485.1	synaptosomal-associated protein, 91kDa	68	1	1	0	0	0	0	0	0	1	hsa-miR-194-5p	-0.24	-0.24	0.13	2011	ENST00000521485	1
TCF7L2	ENST00000369386.1	transcription factor 7-like 2 (T-cell specific, HMG-box)	650	1	0	0	1	0	0	0	0	2	hsa-miR-194-5p	-0.24	-0.24	0.55	2011	ENST00000369386	1
DCBLD2	ENST00000326840.6	discoidin, CUB and LCCL domain containing 2	798	1	0	1	0	1	1	0	0	0	hsa-miR-194-5p	-0.24	-0.26	0.39	2011	ENST00000326840	6
NUDT4	ENST00000337179.5	nudix (nucleoside diphosphate linked moiety X)-type motif 4	41	1	1	0	0	0	0	0	0	0	hsa-miR-194-5p	-0.23	-0.23	0.55	2009, 2011	ENST00000337179	5
ACBD3	ENST00000366812.5	acyl-CoA binding domain containing 3	828	1	1	0	0	0	0	0	0	3	hsa-miR-194-5p	-0.23	-0.24	< 0.1	2009, 2011	ENST00000366812	5
FMR1	ENST00000370471.3	fragile X mental retardation 1	1155	1	1	0	0	1	0	1	0	0	hsa-miR-194-5p	-0.23	-0.35	< 0.1	2005, 2007, 2011	ENST00000370471	3
NKX6-1	ENST00000515820.2	NK6 homeobox 1	9	1	0	0	1	1	0	1	0	0	hsa-miR-194-5p	-0.23	-0.4	< 0.1		ENST00000515820	2
DEPDC1B	ENST00000265036.5	DEP domain containing 1B	449	1	0	1	0	0	0	0	0	0	hsa-miR-194-5p	-0.23	-0.26	0.29	2005, 2007, 2009, 2011	ENST00000265036	5
CSNK1D	ENST00000392334.2	casein kinase 1, delta	1799	1	0	1	0	0	0	0	0	1	hsa-miR-194-5p	-0.23	-0.23	0.22	2005, 2007, 2011	ENST00000392334	2
ARHGAP21	ENST00000396432.2	Rho GTPase activating protein 21	10	1	1	0	0	0	0	0	0	0	hsa-miR-194-5p	-0.23	-0.23	0.29	2005, 2007, 2009, 2011	ENST00000396432	2
DYRK1A	ENST00000339659.4	dual-specificity tyrosine-(Y)-phosphorylation regulated kinase 1A	448	2	1	0	1	0	0	0	0	0	hsa-miR-194-5p	-0.23	-0.23	0.55	2011	ENST00000339659	4
FKBP6	ENST00000413573.2	FK506 binding protein 6, 36kDa	5	1	0	0	1	0	0	0	0	0	hsa-miR-194-5p	-0.23	-0.23	< 0.1	2005, 2007, 2011	ENST00000413573	2
PPTC7	ENST00000354300.3	PTC7 protein phosphatase homolog (S. cerevisiae)	817	1	0	0	1	3	0	1	2	2	hsa-miR-194-5p	-0.22	-0.28	< 0.1		ENST00000354300	3
C16orf52	ENST00000542527.2	chromosome 16 open reading frame 52	102	1	1	0	0	0	0	0	0	0	hsa-miR-194-5p	-0.22	-0.3	< 0.1	2011	ENST00000542527	2
TEAD1	ENST00000361905.4	TEA domain family member 1 (SV40 transcriptional enhancer factor)	740	1	0	1	0	2	0	1	1	0	hsa-miR-194-5p	-0.22	-0.23	0.58	2009, 2011	ENST00000361905	4
DUSP9	ENST00000370167.4	dual specificity phosphatase 9	3766	1	0	1	0	0	0	0	0	0	hsa-miR-194-5p	-0.22	-0.22	0.44	2005, 2007, 2009, 2011	ENST00000370167	4
TRAPPC6B	ENST00000330149.5	trafficking protein particle complex 6B	69	1	1	0	0	1	0	0	1	1	hsa-miR-194-5p	-0.22	-0.34	0.12		ENST00000330149	5
TMEM65	ENST00000297632.6	transmembrane protein 65	769	1	1	0	0	2	0	1	1	2	hsa-miR-194-5p	-0.22	-0.44	0.15		ENST00000297632	6
REV3L	ENST00000368802.3	REV3-like, polymerase (DNA directed), zeta, catalytic subunit	9	1	0	0	1	0	0	0	0	1	hsa-miR-194-5p	-0.22	-0.22	0.54	2005, 2007, 2009, 2011	ENST00000368802	3
SALL1	ENST00000566102.1	sal-like 1 (Drosophila)	95	1	1	0	0	0	0	0	0	0	hsa-miR-194-5p	-0.22	-0.59	0.46	2007, 2009, 2011	ENST00000566102	1
BTBD7	ENST00000334746.5	BTB (POZ) domain containing 7	590	2	0	2	0	1	1	0	0	0	hsa-miR-194-5p	-0.22	-0.26	0.75	2005, 2007, 2009, 2011	ENST00000334746	5
MAPK1	ENST00000215832.6	mitogen-activated protein kinase 1	630	3	1	1	1	0	0	0	0	1	hsa-miR-194-5p	-0.22	-0.34	0.86	2009, 2011	ENST00000215832	6
LCOR	ENST00000371103.3	ligand dependent nuclear receptor corepressor	94	1	1	0	0	2	0	1	1	1	hsa-miR-194-5p	-0.21	-0.22	0.4	2011	ENST00000371103	3
PFN2	ENST00000239940.7	profilin 2	2184	1	0	0	1	0	0	0	0	0	hsa-miR-194-5p	-0.21	-0.22	0.55	2007, 2009, 2011	ENST00000239940	7
CASK	ENST00000421587.2	calcium/calmodulin-dependent serine protein kinase (MAGUK family)	892	1	0	1	0	1	0	1	0	1	hsa-miR-194-5p	-0.21	-0.24	0.37	2011	ENST00000421587	2
ENOX1	ENST00000261488.6	ecto-NOX disulfide-thiol exchanger 1	41	1	1	0	0	0	0	0	0	0	hsa-miR-194-5p	-0.21	-0.41	0.38		ENST00000261488	6
NR2F2	ENST00000394166.3	nuclear receptor subfamily 2, group F, member 2	4428	1	0	0	1	0	0	0	0	0	hsa-miR-194-5p	-0.21	-0.21	0.55	2005, 2007, 2009, 2011	ENST00000394166	3
SET	ENST00000372692.4	SET nuclear oncogene	763	1	0	0	1	0	0	0	0	1	hsa-miR-194-5p	-0.21	-0.27	0.55	2005, 2007, 2009, 2011	ENST00000372692	4
GNA13	ENST00000439174.2	guanine nucleotide binding protein (G protein), alpha 13	190	1	0	1	0	2	0	0	2	0	hsa-miR-194-5p	-0.21	-0.27	< 0.1		ENST00000439174	2
GMEB2	ENST00000370069.1	glucocorticoid modulatory element binding protein 2	240	1	1	0	0	0	0	0	0	0	hsa-miR-194-5p	-0.21	-0.21	< 0.1	2009, 2011	ENST00000370069	1
ZNF202	ENST00000336139.4	zinc finger protein 202	704	1	1	0	0	0	0	0	0	0	hsa-miR-194-5p	-0.21	-0.21	< 0.1	2011	ENST00000336139	4
SH3BGRL2	ENST00000369838.4	SH3 domain binding glutamic acid-rich protein like 2	32	1	1	0	0	0	0	0	0	2	hsa-miR-194-5p	-0.21	-0.3	< 0.1	2009, 2011	ENST00000369838	4
AL626787.1	ENST00000595430.1		5	1	0	0	1	0	0	0	0	1	hsa-miR-194-5p	-0.2	-0.2	0.55		ENST00000595430	1
PPFIBP1	ENST00000318304.8	PTPRF interacting protein, binding protein 1 (liprin beta 1)	341	1	1	0	0	2	0	1	1	1	hsa-miR-194-5p	-0.2	-0.3	< 0.1	2009, 2011	ENST00000318304	8
OPCML	ENST00000331898.7	opioid binding protein/cell adhesion molecule-like	5	1	0	0	1	1	0	0	1	1	hsa-miR-194-5p	-0.2	-0.2	0.55	2005, 2007, 2009, 2011	ENST00000331898	7
NUCKS1	ENST00000367142.4	nuclear casein kinase and cyclin-dependent kinase substrate 1	1692	1	0	0	1	1	0	1	0	0	hsa-miR-194-5p	-0.2	-0.29	0.55		ENST00000367142	4
DAB1	ENST00000371236.2	Dab, reelin signal transducer, homolog 1 (Drosophila)	490	1	1	0	0	0	0	0	0	0	hsa-miR-194-5p	-0.2	-0.31	< 0.1		ENST00000371236	2
GMFB	ENST00000554908.1	glia maturation factor, beta	15	1	0	1	0	0	0	0	0	2	hsa-miR-194-5p	-0.2	-0.31	0.26	2005, 2007, 2011	ENST00000554908	1
PDHB	ENST00000474765.1	pyruvate dehydrogenase (lipoamide) beta	1549	1	0	1	0	0	0	0	0	0	hsa-miR-194-5p	-0.2	-0.29	0.64	2009	ENST00000474765	1
SOCS2	ENST00000548537.1	suppressor of cytokine signaling 2	89	1	0	1	0	0	0	0	0	0	hsa-miR-194-5p	-0.2	-0.28	0.37	2005, 2007, 2009, 2011	ENST00000548537	1
SNX1	ENST00000353874.4	sorting nexin 1	1296	1	0	1	0	1	0	0	1	1	hsa-miR-194-5p	-0.2	-0.2	0.69	2005, 2007, 2009, 2011	ENST00000353874	4
ENAH	ENST00000366844.3	enabled homolog (Drosophila)	415	1	0	0	1	2	1	0	1	0	hsa-miR-194-5p	-0.2	-0.21	0.55	2009, 2011	ENST00000366844	3
CDC37L1	ENST00000381854.3	cell division cycle 37-like 1	280	1	0	0	1	0	0	0	0	1	hsa-miR-194-5p	-0.2	-0.22	0.49		ENST00000381854	3
ZBTB10	ENST00000430430.1	zinc finger and BTB domain containing 10	113	1	0	1	0	1	0	0	1	3	hsa-miR-194-5p	-0.2	-0.21	0.51		ENST00000430430	1
GRHL3	ENST00000361548.4	grainyhead-like 3 (Drosophila)	15	1	0	1	0	0	0	0	0	0	hsa-miR-194-5p	-0.2	-0.2	0.16	2007, 2011	ENST00000361548	4
PHKA1	ENST00000373542.4	phosphorylase kinase, alpha 1 (muscle)	277	1	0	1	0	0	0	0	0	0	hsa-miR-194-5p	-0.2	-0.2	0.16	2011	ENST00000373542	4
ZFAND5	ENST00000237937.3	zinc finger, AN1-type domain 5	2522	1	0	0	1	2	1	0	1	1	hsa-miR-194-5p	-0.19	-0.55	0.55	2007, 2009, 2011	ENST00000237937	3
ITSN1	ENST00000379960.5	intersectin 1 (SH3 domain protein)	194	1	1	0	0	0	0	0	0	1	hsa-miR-194-5p	-0.19	-0.2	0.12	2005, 2007, 2011	ENST00000379960	5
ADAM22	ENST00000398204.4	ADAM metallopeptidase domain 22	115	1	1	0	0	2	0	2	0	1	hsa-miR-194-5p	-0.19	-0.4	< 0.1	2011	ENST00000398204	4
DUSP1	ENST00000239223.3	dual specificity phosphatase 1	37211	1	0	0	1	0	0	0	0	0	hsa-miR-194-5p	-0.19	-0.19	0.55		ENST00000239223	3
COLCA1	ENST00000532918.1	colorectal cancer associated 1	5	1	0	1	0	0	0	0	0	0	hsa-miR-194-5p	-0.19	-0.19	0.52	2005, 2007, 2009	ENST00000532918	1
C12orf23	ENST00000548125.1	chromosome 12 open reading frame 23	602	1	0	0	1	0	0	0	0	0	hsa-miR-194-5p	-0.19	-0.19	< 0.1	2007, 2009, 2011	ENST00000548125	1
ELMSAN1	ENST00000394071.2	ELM2 and Myb/SANT-like domain containing 1	15	1	1	0	0	0	0	0	0	0	hsa-miR-194-5p	-0.19	-0.19	0.56	2007, 2009, 2011	ENST00000394071	2
PPP2R2C	ENST00000335585.5	protein phosphatase 2, regulatory subunit B, gamma	115	1	0	0	1	0	0	0	0	0	hsa-miR-194-5p	-0.19	-0.19	0.5	2005, 2007, 2009, 2011	ENST00000335585	5
HNRNPA0	ENST00000314940.4	heterogeneous nuclear ribonucleoprotein A0	22668	1	0	0	1	1	0	0	1	1	hsa-miR-194-5p	-0.19	-0.21	0.55	2005, 2007	ENST00000314940	4
TRIM23	ENST00000231524.9	tripartite motif containing 23	247	1	1	0	0	0	0	0	0	1	hsa-miR-194-5p	-0.19	-0.19	0.32	2005, 2007, 2009, 2011	ENST00000231524	9
KDM5B	ENST00000367265.3	lysine (K)-specific demethylase 5B	187	1	0	1	0	1	0	0	1	1	hsa-miR-194-5p	-0.19	-0.25	0.64	2009, 2011	ENST00000367265	3
CDH2	ENST00000269141.3	cadherin 2, type 1, N-cadherin (neuronal)	1230	1	0	0	1	0	0	0	0	1	hsa-miR-194-5p	-0.19	-0.25	0.55	2005, 2007	ENST00000269141	3
SIX5	ENST00000560168.1	SIX homeobox 5	47	1	1	0	0	0	0	0	0	0	hsa-miR-194-5p	-0.19	-0.21	< 0.1	2009, 2011	ENST00000560168	1
BCLAF1	ENST00000531224.1	BCL2-associated transcription factor 1	1732	1	0	0	1	0	0	0	0	4	hsa-miR-194-5p	-0.18	-0.22	0.55	2005, 2007, 2011	ENST00000531224	1
DUSP10	ENST00000366899.3	dual specificity phosphatase 10	70	1	0	0	1	0	0	0	0	0	hsa-miR-194-5p	-0.18	-0.18	0.55	2005, 2007	ENST00000366899	3
FLRT2	ENST00000330753.4	fibronectin leucine rich transmembrane protein 2	73	1	0	0	1	1	0	0	1	1	hsa-miR-194-5p	-0.18	-0.2	0.55	2009, 2011	ENST00000330753	4
SRM	ENST00000376957.2	spermidine synthase	46	1	0	0	1	0	0	0	0	0	hsa-miR-194-5p	-0.18	-0.19	0.48		ENST00000376957	2
MAGT1	ENST00000358075.6	magnesium transporter 1	937	1	1	0	0	0	0	0	0	1	hsa-miR-194-5p	-0.18	-0.2	< 0.1		ENST00000358075	6
PMEPA1	ENST00000341744.3	prostate transmembrane protein, androgen induced 1	736	1	0	1	0	0	0	0	0	0	hsa-miR-194-5p	-0.18	-0.22	0.19	2009, 2011	ENST00000341744	3
PHF21A	ENST00000257821.4	PHD finger protein 21A	301	1	0	0	1	0	0	0	0	1	hsa-miR-194-5p	-0.18	-0.18	0.55	2005, 2007, 2009, 2011	ENST00000257821	4
CRK	ENST00000398970.5	v-crk avian sarcoma virus CT10 oncogene homolog	1841	1	0	1	0	1	0	0	1	0	hsa-miR-194-5p	-0.18	-0.18	< 0.1	2009, 2011	ENST00000398970	5
MEIS2	ENST00000397624.3	Meis homeobox 2	63	1	0	1	0	0	0	0	0	0	hsa-miR-194-5p	-0.18	-0.18	0.43	2005, 2007, 2009, 2011	ENST00000397624	3
RYBP	ENST00000477973.2	RING1 and YY1 binding protein	342	1	0	1	0	1	0	0	1	3	hsa-miR-194-5p	-0.18	-0.2	0.63	2009, 2011	ENST00000477973	2
SNX22	ENST00000325881.4	sorting nexin 22	5	1	0	0	1	0	0	0	0	0	hsa-miR-194-5p	-0.18	-0.18	0.55	2009, 2011	ENST00000325881	4
KPNA1	ENST00000344337.6	karyopherin alpha 1 (importin alpha 5)	1030	1	0	1	0	0	0	0	0	0	hsa-miR-194-5p	-0.18	-0.22	0.34	2009, 2011	ENST00000344337	6
HIAT1	ENST00000370152.3	hippocampus abundant transcript 1	1473	1	0	0	1	0	0	0	0	2	hsa-miR-194-5p	-0.17	-0.17	0.42	2005, 2007	ENST00000370152	3
TTC7B	ENST00000328459.6	tetratricopeptide repeat domain 7B	20	1	1	0	0	0	0	0	0	0	hsa-miR-194-5p	-0.17	-0.28	0.33	2007, 2009, 2011	ENST00000328459	6
TLN2	ENST00000561311.1	talin 2	371	1	0	1	0	0	0	0	0	0	hsa-miR-194-5p	-0.17	-0.17	0.56	2005, 2007, 2009, 2011	ENST00000561311	1
SPPL3	ENST00000353487.2	signal peptide peptidase like 3	799	1	0	1	0	0	0	0	0	0	hsa-miR-194-5p	-0.17	-0.17	0.46	2011	ENST00000353487	2
KCNJ13	ENST00000409779.1	potassium inwardly-rectifying channel, subfamily J, member 13	5	1	0	0	1	0	0	0	0	1	hsa-miR-194-5p	-0.17	-0.18	< 0.1		ENST00000409779	1
UBR5	ENST00000520539.1	ubiquitin protein ligase E3 component n-recognin 5	733	1	0	0	1	0	0	0	0	0	hsa-miR-194-5p	-0.17	-0.2	0.51	2007, 2011	ENST00000520539	1
TGIF1	ENST00000330513.5	TGFB-induced factor homeobox 1	354	1	0	1	0	2	0	1	1	1	hsa-miR-194-5p	-0.17	-0.2	< 0.1	2007	ENST00000330513	5
CBX5	ENST00000209875.4	chromobox homolog 5	360	2	0	1	1	1	0	0	1	0	hsa-miR-194-5p	-0.17	-0.33	0.47	2011	ENST00000209875	4
KCMF1	ENST00000409785.4	potassium channel modulatory factor 1	1285	1	0	0	1	0	0	0	0	0	hsa-miR-194-5p	-0.17	-0.17	0.55	2005, 2007, 2009, 2011	ENST00000409785	4
ARHGAP24	ENST00000395184.1	Rho GTPase activating protein 24	9	1	0	0	1	1	0	1	0	0	hsa-miR-194-5p	-0.17	-0.22	0.55	2005, 2007, 2009, 2011	ENST00000395184	1
SDC4	ENST00000372733.3	syndecan 4	1252	1	0	1	0	0	0	0	0	0	hsa-miR-194-5p	-0.17	-0.31	0.52	2005, 2007, 2009, 2011	ENST00000372733	3
TNPO1	ENST00000337273.5	transportin 1	2041	1	0	0	1	1	0	0	1	6	hsa-miR-194-5p	-0.17	-0.31	0.55	2007, 2009, 2011	ENST00000337273	5
PDGFA	ENST00000354513.5	platelet-derived growth factor alpha polypeptide	25	1	0	0	1	0	0	0	0	0	hsa-miR-194-5p	-0.17	-0.17	0.55	2009, 2011	ENST00000354513	5
DHX15	ENST00000336812.4	DEAH (Asp-Glu-Ala-His) box helicase 15	1050	1	0	0	1	0	0	0	0	0	hsa-miR-194-5p	-0.17	-0.17	0.55	2005, 2007, 2009, 2011	ENST00000336812	4
MEF2C	ENST00000340208.5	myocyte enhancer factor 2C	70	1	0	0	1	0	0	0	0	0	hsa-miR-194-5p	-0.17	-0.17	0.55	2005, 2007, 2009, 2011	ENST00000340208	5
EVX2	ENST00000308618.4	even-skipped homeobox 2	9	1	0	1	0	0	0	0	0	0	hsa-miR-194-5p	-0.17	-0.17	0.31		ENST00000308618	4
TRIP12	ENST00000283943.5	thyroid hormone receptor interactor 12	145	1	1	0	0	1	0	1	0	2	hsa-miR-194-5p	-0.17	-0.17	0.46	2005, 2007, 2009, 2011	ENST00000283943	5
MIA3	ENST00000344922.5	melanoma inhibitory activity family, member 3	647	1	0	1	0	0	0	0	0	0	hsa-miR-194-5p	-0.16	-0.2	0.47	2009, 2011	ENST00000344922	5
RPRD1B	ENST00000373433.4	regulation of nuclear pre-mRNA domain containing 1B	1140	1	0	1	0	0	0	0	0	0	hsa-miR-194-5p	-0.16	-0.17	0.18	2009, 2011	ENST00000373433	4
KDM2B	ENST00000536437.1	lysine (K)-specific demethylase 2B	647	1	0	0	1	0	0	0	0	0	hsa-miR-194-5p	-0.16	-0.17	0.55	2005, 2007	ENST00000536437	1
TFRC	ENST00000540528.1	transferrin receptor	296	1	0	0	1	0	0	0	0	3	hsa-miR-194-5p	-0.16	-0.18	< 0.1	2005, 2007, 2009, 2011	ENST00000540528	1
FAM160B1	ENST00000369248.4	family with sequence similarity 160, member B1	91	1	0	0	1	1	0	1	0	2	hsa-miR-194-5p	-0.16	-0.27	0.54	2005, 2007, 2009, 2011	ENST00000369248	4
SALL4	ENST00000217086.4	sal-like 4 (Drosophila)	155	1	0	0	1	1	0	1	0	1	hsa-miR-194-5p	-0.16	-0.17	0.55		ENST00000217086	4
UBE2V2	ENST00000523111.2	ubiquitin-conjugating enzyme E2 variant 2	1770	1	0	0	1	0	0	0	0	0	hsa-miR-194-5p	-0.16	-0.16	0.55	2005, 2007	ENST00000523111	2
SLC12A6	ENST00000397707.2	solute carrier family 12 (potassium/chloride transporter), member 6	17	1	1	0	0	1	0	1	0	1	hsa-miR-194-5p	-0.16	-0.31	0.51	2011	ENST00000397707	2
MBNL2	ENST00000345429.6	muscleblind-like splicing regulator 2	34	1	1	0	0	0	0	0	0	1	hsa-miR-194-5p	-0.16	-0.19	< 0.1	2007	ENST00000345429	6
ID4	ENST00000378700.3	inhibitor of DNA binding 4, dominant negative helix-loop-helix protein	3400	1	0	0	1	0	0	0	0	2	hsa-miR-194-5p	-0.16	-0.18	0.55	2005, 2007, 2009, 2011	ENST00000378700	3
EDIL3	ENST00000296591.5	EGF-like repeats and discoidin I-like domains 3	2825	1	0	1	0	0	0	0	0	1	hsa-miR-194-5p	-0.16	-0.16	0.49		ENST00000296591	5
EXOC5	ENST00000413566.2	exocyst complex component 5	242	1	0	1	0	0	0	0	0	2	hsa-miR-194-5p	-0.16	-0.16	0.46	2007, 2009, 2011	ENST00000413566	2
CHCHD1	ENST00000372837.3	coiled-coil-helix-coiled-coil-helix domain containing 1	97	1	0	0	1	0	0	0	0	0	hsa-miR-194-5p	-0.16	-0.16	ORF		ENST00000372837	3
FAM167A	ENST00000284486.4	family with sequence similarity 167, member A	85	1	0	1	0	0	0	0	0	0	hsa-miR-194-5p	-0.15	-0.15	< 0.1	2011	ENST00000284486	4
CNTNAP2	ENST00000361727.3	contactin associated protein-like 2	29	1	1	0	0	3	1	1	1	1	hsa-miR-194-5p	-0.15	-0.16	0.19	2009, 2011	ENST00000361727	3
ACVR2B	ENST00000352511.4	activin A receptor, type IIB	21	2	1	1	0	0	0	0	0	1	hsa-miR-194-5p	-0.15	-0.26	0.8	2007, 2009, 2011	ENST00000352511	4
PAK2	ENST00000327134.3	p21 protein (Cdc42/Rac)-activated kinase 2	145	1	0	0	1	2	0	0	2	0	hsa-miR-194-5p	-0.15	-0.15	0.14	2011	ENST00000327134	3
MATR3	ENST00000510056.1	matrin 3	216	1	1	0	0	0	0	0	0	0	hsa-miR-194-5p	-0.15	-0.19	< 0.1		ENST00000510056	1
HIF1A	ENST00000323441.6	hypoxia inducible factor 1, alpha subunit (basic helix-loop-helix transcription factor)	1955	1	0	0	1	1	0	0	1	0	hsa-miR-194-5p	-0.15	-0.17	0.55		ENST00000323441	6
ARHGAP12	ENST00000311380.4	Rho GTPase activating protein 12	190	1	0	0	1	1	0	0	1	0	hsa-miR-194-5p	-0.15	-0.15	0.42	2009, 2011	ENST00000311380	4
NRIP1	ENST00000400199.1	nuclear receptor interacting protein 1	342	1	0	0	1	0	0	0	0	0	hsa-miR-194-5p	-0.15	-0.16	0.55	2005, 2007, 2009, 2011	ENST00000400199	1
NETO1	ENST00000327305.6	neuropilin (NRP) and tolloid (TLL)-like 1	5	1	0	0	1	0	0	0	0	1	hsa-miR-194-5p	-0.15	-0.16	0.37	2011	ENST00000327305	6
SP3	ENST00000310015.6	Sp3 transcription factor	285	1	0	0	1	2	1	1	0	0	hsa-miR-194-5p	-0.15	-0.25	0.55	2005, 2007, 2011	ENST00000310015	6
HOMEZ	ENST00000357460.5	homeobox and leucine zipper encoding	100	1	0	1	0	1	0	0	1	0	hsa-miR-194-5p	-0.15	-0.17	< 0.1		ENST00000357460	5
SLC30A1	ENST00000367001.4	solute carrier family 30 (zinc transporter), member 1	831	1	0	0	1	1	0	0	1	1	hsa-miR-194-5p	-0.15	-0.16	0.2	2011	ENST00000367001	4
RAD51L3-RFFL	ENST00000593039.1	Uncharacterized protein	670	1	0	0	1	0	0	0	0	1	hsa-miR-194-5p	-0.15	-0.18	0.55		ENST00000593039	1
SYTL3	ENST00000367081.3	synaptotagmin-like 3	16	1	0	0	1	0	0	0	0	2	hsa-miR-194-5p	-0.15	-0.23	0.55		ENST00000367081	3
CLLU1	ENST00000378485.1	chronic lymphocytic leukemia up-regulated 1	5	1	0	1	0	0	0	0	0	0	hsa-miR-194-5p	-0.15	-0.15	0.14	2007, 2009, 2011	ENST00000378485	1
GJB1	ENST00000374022.3	gap junction protein, beta 1, 32kDa	96	1	0	0	1	0	0	0	0	0	hsa-miR-194-5p	-0.14	-0.14	0.54	2011	ENST00000374022	3
PAFAH1B1	ENST00000397195.5	platelet-activating factor acetylhydrolase 1b, regulatory subunit 1 (45kDa)	1570	1	0	0	1	0	0	0	0	0	hsa-miR-194-5p	-0.14	-0.14	0.55	2005, 2007, 2009, 2011	ENST00000397195	5
COL4A3BP	ENST00000380494.5	collagen, type IV, alpha 3 (Goodpasture antigen) binding protein	134	1	0	0	1	1	0	0	1	0	hsa-miR-194-5p	-0.14	-0.17	0.43		ENST00000380494	5
PAX5	ENST00000358127.4	paired box 5	5	1	0	1	0	0	0	0	0	1	hsa-miR-194-5p	-0.14	-0.14	0.68		ENST00000358127	4
ELF2	ENST00000394235.2	E74-like factor 2 (ets domain transcription factor)	26	1	0	0	1	0	0	0	0	0	hsa-miR-194-5p	-0.14	-0.14	0.55	2005, 2007	ENST00000394235	2
APPBP2	ENST00000083182.3	amyloid beta precursor protein (cytoplasmic tail) binding protein 2	907	1	0	1	0	0	0	0	0	0	hsa-miR-194-5p	-0.14	-0.14	0.42	2011	ENST00000083182	3
SYVN1	ENST00000294256.8	synovial apoptosis inhibitor 1, synoviolin	95	1	0	0	1	0	0	0	0	0	hsa-miR-194-5p	-0.14	-0.15	0.55	2005, 2007, 2009, 2011	ENST00000294256	8
PAX2	ENST00000370296.2	paired box 2	8	1	0	0	1	0	0	0	0	0	hsa-miR-194-5p	-0.14	-0.14	0.54		ENST00000370296	2
QKI	ENST00000392127.2	QKI, KH domain containing, RNA binding	323	2	1	0	1	2	1	1	0	1	hsa-miR-194-5p	-0.14	-0.54	0.7	2011	ENST00000392127	2
PTPRD	ENST00000381196.4	protein tyrosine phosphatase, receptor type, D	101	1	0	0	1	1	0	1	0	1	hsa-miR-194-5p	-0.14	-0.28	0.55	2007, 2009, 2011	ENST00000381196	4
FXR1	ENST00000357559.4	fragile X mental retardation, autosomal homolog 1	434	1	0	0	1	1	0	0	1	1	hsa-miR-194-5p	-0.14	-0.17	0.55	2009, 2011	ENST00000357559	4
GNG2	ENST00000556752.1	guanine nucleotide binding protein (G protein), gamma 2	199	1	0	0	1	1	0	0	1	0	hsa-miR-194-5p	-0.14	-0.21	< 0.1	2009, 2011	ENST00000556752	1
PSME3	ENST00000541124.1	proteasome (prosome, macropain) activator subunit 3 (PA28 gamma; Ki)	3605	1	0	0	1	0	0	0	0	0	hsa-miR-194-5p	-0.14	-0.14	0.34	2009, 2011	ENST00000541124	1
KIAA0087	ENST00000242109.3	KIAA0087	5	1	0	0	1	0	0	0	0	0	hsa-miR-194-5p	-0.14	-0.14	0.55		ENST00000242109	3
LPHN2	ENST00000370715.1	latrophilin 2	407	1	0	0	1	0	0	0	0	0	hsa-miR-194-5p	-0.14	-0.14	0.55	2005, 2007, 2009, 2011	ENST00000370715	1
WAPAL	ENST00000298767.5	wings apart-like homolog (Drosophila)	185	1	1	0	0	0	0	0	0	0	hsa-miR-194-5p	-0.14	-0.16	0.33	2007, 2009, 2011	ENST00000298767	5
LUC7L3	ENST00000505658.1	LUC7-like 3 (S. cerevisiae)	2970	2	1	0	1	0	0	0	0	1	hsa-miR-194-5p	-0.14	-0.43	0.43	2005, 2007, 2009, 2011	ENST00000505658	1
NR6A1	ENST00000487099.2	nuclear receptor subfamily 6, group A, member 1	1082	1	0	0	1	2	0	2	0	1	hsa-miR-194-5p	-0.14	-0.14	0.55		ENST00000487099	2
CAMK2G	ENST00000351293.3	calcium/calmodulin-dependent protein kinase II gamma	14	1	0	0	1	0	0	0	0	0	hsa-miR-194-5p	-0.13	-0.14	0.55	2005, 2007, 2009, 2011	ENST00000351293	3
LIF	ENST00000403987.3	leukemia inhibitory factor	55	1	0	0	1	0	0	0	0	0	hsa-miR-194-5p	-0.13	-0.15	0.55	2007, 2009	ENST00000403987	3
ANKFY1	ENST00000341657.4	ankyrin repeat and FYVE domain containing 1	969	2	1	1	0	0	0	0	0	1	hsa-miR-194-5p	-0.13	-0.14	0.37	2009, 2011	ENST00000341657	4
PITPNM2	ENST00000280562.5	phosphatidylinositol transfer protein, membrane-associated 2	66	1	1	0	0	0	0	0	0	0	hsa-miR-194-5p	-0.13	-0.17	0.14	2007, 2009, 2011	ENST00000280562	5
TMED8	ENST00000216468.7	transmembrane emp24 protein transport domain containing 8	53	1	0	1	0	1	0	0	1	3	hsa-miR-194-5p	-0.13	-0.15	0.23		ENST00000216468	7
ZNF532	ENST00000336078.4	zinc finger protein 532	5	1	0	0	1	1	0	0	1	0	hsa-miR-194-5p	-0.13	-0.13	< 0.1	2005, 2007, 2011	ENST00000336078	4
ASAP1	ENST00000357668.1	ArfGAP with SH3 domain, ankyrin repeat and PH domain 1	185	1	1	0	0	0	0	0	0	2	hsa-miR-194-5p	-0.13	-0.13	0.39	2005, 2007, 2009, 2011	ENST00000357668	1
EIF4G2	ENST00000526148.1	eukaryotic translation initiation factor 4 gamma, 2	61971	1	0	0	1	0	0	0	0	0	hsa-miR-194-5p	-0.13	-0.13	0.54	2005, 2007	ENST00000526148	1
DNMT3A	ENST00000380746.4	DNA (cytosine-5-)-methyltransferase 3 alpha	221	2	1	1	0	0	0	0	0	0	hsa-miR-194-5p	-0.13	-0.25	0.79	2005, 2007, 2009, 2011	ENST00000380746	4
CHD4	ENST00000544484.1	chromodomain helicase DNA binding protein 4	145	1	1	0	0	0	0	0	0	0	hsa-miR-194-5p	-0.13	-0.13	0.43	2005, 2007, 2009, 2011	ENST00000544484	1
PDE4D	ENST00000340635.6	phosphodiesterase 4D, cAMP-specific	747	1	0	1	0	0	0	0	0	0	hsa-miR-194-5p	-0.13	-0.13	0.42	2009, 2011	ENST00000340635	6
RSBN1	ENST00000261441.5	round spermatid basic protein 1	54	1	1	0	0	0	0	0	0	0	hsa-miR-194-5p	-0.13	-0.13	< 0.1	2005, 2007	ENST00000261441	5
SETD5	ENST00000402198.1	SET domain containing 5	48	1	1	0	0	1	0	1	0	0	hsa-miR-194-5p	-0.13	-0.22	0.47	2007, 2009, 2011	ENST00000402198	1
RFFL	ENST00000315249.7	ring finger and FYVE-like domain containing E3 ubiquitin protein ligase	670	1	0	0	1	0	0	0	0	1	hsa-miR-194-5p	-0.13	-0.16	0.55	2007, 2009, 2011	ENST00000315249	7
SNX29	ENST00000566228.1	sorting nexin 29	266	1	0	0	1	0	0	0	0	0	hsa-miR-194-5p	-0.13	-0.16	0.55	2009	ENST00000566228	1
VAPA	ENST00000400000.2	VAMP (vesicle-associated membrane protein)-associated protein A, 33kDa	2926	1	0	1	0	0	0	0	0	1	hsa-miR-194-5p	-0.13	-0.34	0.69	2005, 2007, 2009, 2011	ENST00000400000	2
BHLHE41	ENST00000242728.4	basic helix-loop-helix family, member e41	50	1	0	0	1	0	0	0	0	0	hsa-miR-194-5p	-0.13	-0.14	0.55	2009, 2011	ENST00000242728	4
ACHE	ENST00000302913.4	acetylcholinesterase	14	1	1	0	0	0	0	0	0	0	hsa-miR-194-5p	-0.13	-0.4	0.17	2011	ENST00000302913	4
TSC22D2	ENST00000361875.3	TSC22 domain family, member 2	1062	1	0	0	1	0	0	0	0	1	hsa-miR-194-5p	-0.13	-0.13	0.55		ENST00000361875	3
SAMD4A	ENST00000392067.3	sterile alpha motif domain containing 4A	449	1	0	0	1	2	1	0	1	4	hsa-miR-194-5p	-0.13	-0.15	0.55	2011	ENST00000392067	3
GDF6	ENST00000287020.5	growth differentiation factor 6	14	1	0	0	1	0	0	0	0	1	hsa-miR-194-5p	-0.13	-0.13	0.55	2009, 2011	ENST00000287020	5
MAP3K3	ENST00000361357.3	mitogen-activated protein kinase kinase kinase 3	144	1	1	0	0	0	0	0	0	0	hsa-miR-194-5p	-0.13	-0.15	0.37	2009, 2011	ENST00000361357	3
CLCN5	ENST00000376088.3	chloride channel, voltage-sensitive 5	154	1	1	0	0	1	0	0	1	2	hsa-miR-194-5p	-0.13	-0.2	0.46	2009, 2011	ENST00000376088	3
FAM133B	ENST00000438306.1	family with sequence similarity 133, member B	32	1	1	0	0	0	0	0	0	0	hsa-miR-194-5p	-0.13	-0.26	< 0.1	2009, 2011	ENST00000438306	1
MAP7D3	ENST00000316077.9	MAP7 domain containing 3	142	1	1	0	0	0	0	0	0	0	hsa-miR-194-5p	-0.12	-0.28	0.24	2011	ENST00000316077	9
MGAT4A	ENST00000264968.3	mannosyl (alpha-1,3-)-glycoprotein beta-1,4-N-acetylglucosaminyltransferase, isozyme A	223	1	0	0	1	3	0	0	3	1	hsa-miR-194-5p	-0.12	-0.29	0.55	2005, 2007, 2009, 2011	ENST00000264968	3
KLHDC7A	ENST00000400664.1	kelch domain containing 7A	5	1	0	0	1	0	0	0	0	0	hsa-miR-194-5p	-0.12	-0.12	< 0.1	2009	ENST00000400664	1
NRP1	ENST00000374875.1	neuropilin 1	586	1	0	0	1	1	0	0	1	0	hsa-miR-194-5p	-0.12	-0.12	0.55	2005, 2007, 2009, 2011	ENST00000374875	1
PLD5	ENST00000536534.2	phospholipase D family, member 5	5	1	1	0	0	0	0	0	0	2	hsa-miR-194-5p	-0.12	-0.12	< 0.1		ENST00000536534	2
VPS13B	ENST00000395996.1	vacuolar protein sorting 13 homolog B (yeast)	262	1	1	0	0	4	0	1	3	2	hsa-miR-194-5p	-0.12	-0.12	< 0.1		ENST00000395996	1
TMEM200C	ENST00000581347.2	transmembrane protein 200C	54	1	1	0	0	2	0	0	2	2	hsa-miR-194-5p	-0.12	-0.25	< 0.1		ENST00000581347	2
HMG20A	ENST00000336216.4	high mobility group 20A	391	1	0	0	1	0	0	0	0	0	hsa-miR-194-5p	-0.12	-0.12	0.35	2005, 2007, 2011	ENST00000336216	4
NACC2	ENST00000371753.1	NACC family member 2, BEN and BTB (POZ) domain containing	172	1	0	1	0	1	0	1	0	0	hsa-miR-194-5p	-0.12	-0.17	0.11	2011	ENST00000371753	1
AKT2	ENST00000392038.2	v-akt murine thymoma viral oncogene homolog 2	525	1	1	0	0	0	0	0	0	0	hsa-miR-194-5p	-0.12	-0.12	0.53	2009, 2011	ENST00000392038	2
FERMT2	ENST00000395631.2	fermitin family member 2	5888	1	1	0	0	0	0	0	0	0	hsa-miR-194-5p	-0.12	-0.13	< 0.1		ENST00000395631	2
MCM10	ENST00000378694.1	minichromosome maintenance complex component 10	838	1	0	1	0	0	0	0	0	0	hsa-miR-194-5p	-0.12	-0.12	ORF		ENST00000378694	1
SLC44A1	ENST00000374720.3	solute carrier family 44 (choline transporter), member 1	407	1	0	0	1	0	0	0	0	0	hsa-miR-194-5p	-0.12	-0.12	0.55		ENST00000374720	3
WDR37	ENST00000358220.1	WD repeat domain 37	107	1	1	0	0	2	0	0	2	1	hsa-miR-194-5p	-0.12	-0.2	< 0.1		ENST00000358220	1
SOBP	ENST00000317357.5	sine oculis binding protein homolog (Drosophila)	22	1	0	0	1	0	0	0	0	0	hsa-miR-194-5p	-0.12	-0.13	0.54	2007	ENST00000317357	5
RFX3	ENST00000382004.3	regulatory factor X, 3 (influences HLA class II expression)	37	1	0	0	1	1	0	1	0	0	hsa-miR-194-5p	-0.12	-0.2	0.37		ENST00000382004	3
OTP	ENST00000306422.3	orthopedia homeobox	9	1	0	0	1	0	0	0	0	0	hsa-miR-194-5p	-0.12	-0.12	0.55	2005, 2007, 2009, 2011	ENST00000306422	3
ELL	ENST00000262809.4	elongation factor RNA polymerase II	250	1	0	0	1	0	0	0	0	0	hsa-miR-194-5p	-0.11	-0.15	0.55	2009, 2011	ENST00000262809	4
KDM5A	ENST00000399788.2	lysine (K)-specific demethylase 5A	118	1	0	1	0	2	0	1	1	1	hsa-miR-194-5p	-0.11	-0.2	0.68	2007, 2009, 2011	ENST00000399788	2
[truncated: 151 more rows]
