# Supplementary material for: Bovine milk consumption affects the transcriptome of porcine adipose stem cells: Do exosomes play any role?
Source: PLoS One. 2024 Dec 20;19(12):e0302702. doi: 10.1371/journal.pone.0302702 (PMC11661651; doi:10.1371/journal.pone.0302702)
Supplement: S8 File — (XLSX) [file pone.0302702.s008.xlsx]

## Sheet: Chart DAVID for targets with CW
Category	Term	Count	%	PValue	Genes	List Total	Pop Hits	Pop Total	Fold Enrichment	Bonferroni	Benjamini	FDR
UP_KEYWORDS	Synapse	11	8.08824	0.000125684	ENST00000508576, ENST00000395156, ENST00000457153, ENST00000233535, ENST00000280772, ENST00000329152, ENST00000404970, ENST00000370314, ENST00000609686, ENST00000264318, ENST00000264025	136	357	20581	4.66286	0.0253152	0.0253152	0.157928
GOTERM_CC_DIRECT	GO:0070033~synaptobrevin 2-SNAP-25-syntaxin-1a-complexin II complex	3	2.20588	0.000141633	ENST00000359546, ENST00000395156, ENST00000404970	127	3	18224	143.496	0.0271046	0.0271046	0.176493
GOTERM_MF_DIRECT	GO:0005515~protein binding	81	59.5588	0.00023395	ENST00000391947, ENST00000427179, ENST00000225823, ENST00000454893, ENST00000309166, ENST00000379214, ENST00000609686, ENST00000366756, ENST00000303052, ENST00000514518, ENST00000433529, ENST00000343674, ENST00000334077, ENST00000233535, ENST00000359558, ENST00000267859, ENST00000341223, ENST00000379096, ENST00000482108, ENST00000402255, ENST00000476465, ENST00000267202, ENST00000370900, ENST0000…	118	8785	16881	1.31904	0.0554913	0.0554913	0.302339
UP_KEYWORDS	Membrane	70	51.4706	0.00032611	ENST00000225823, ENST00000379214, ENST00000609686, ENST00000366756, ENST00000278947, ENST00000264318, ENST00000303052, ENST00000514518, ENST00000408967, ENST00000267102, ENST00000343674, ENST00000233535, ENST00000359558, ENST00000267859, ENST00000566188, ENST00000367635, ENST00000340160, ENST00000476465, ENST00000453424, ENST00000267202, ENST00000371065, ENST00000370900, ENST00000298743, ENST0000…	136	7494	20581	1.41355	0.0643721	0.0327214	0.409298
UP_KEYWORDS	Phosphoprotein	74	54.4118	0.000665663	ENST00000391947, ENST00000225823, ENST00000379214, ENST00000609686, ENST00000366756, ENST00000370952, ENST00000278947, ENST00000303052, ENST00000514518, ENST00000369155, ENST00000343674, ENST00000576027, ENST00000479907, ENST00000267859, ENST00000341223, ENST00000379096, ENST00000482108, ENST00000367635, ENST00000426855, ENST00000476465, ENST00000453424, ENST00000370314, ENST00000265165, ENST0000…	136	8246	20581	1.35805	0.127018	0.0442703	0.833827
GOTERM_MF_DIRECT	GO:0048306~calcium-dependent protein binding	5	3.67647	0.000696786	ENST00000359546, ENST00000395156, ENST00000457153, ENST00000404970, ENST00000267202	118	58	16881	12.3327	0.156398	0.0815222	0.897989
GOTERM_BP_DIRECT	GO:0017157~regulation of exocytosis	4	2.94118	0.000781614	ENST00000359546, ENST00000395156, ENST00000457153, ENST00000404970	119	26	16792	21.7091	0.524603	0.524603	1.21999
UP_KEYWORDS	Transmembrane helix	55	40.4412	0.000971415	ENST00000225823, ENST00000379214, ENST00000609686, ENST00000366756, ENST00000278947, ENST00000264318, ENST00000303052, ENST00000514518, ENST00000408967, ENST00000267102, ENST00000233535, ENST00000359558, ENST00000267859, ENST00000340160, ENST00000453424, ENST00000371065, ENST00000370900, ENST00000370314, ENST00000497933, ENST00000356986, ENST00000247225, ENST00000479918, ENST00000528014, ENST0000…	136	5634	20581	1.47732	0.179847	0.0483579	1.21467
UP_KEYWORDS	Transmembrane	55	40.4412	0.00104769	ENST00000225823, ENST00000379214, ENST00000609686, ENST00000366756, ENST00000278947, ENST00000264318, ENST00000303052, ENST00000514518, ENST00000408967, ENST00000267102, ENST00000233535, ENST00000359558, ENST00000267859, ENST00000340160, ENST00000453424, ENST00000371065, ENST00000370900, ENST00000370314, ENST00000497933, ENST00000356986, ENST00000247225, ENST00000479918, ENST00000528014, ENST0000…	136	5651	20581	1.47287	0.192523	0.0418666	1.30947
KEGG_PATHWAY	hsa04721:Synaptic vesicle cycle	5	3.67647	0.00151103	ENST00000355221, ENST00000359546, ENST00000395156, ENST00000457153, ENST00000404970	56	63	6910	9.79308	0.18342	0.18342	1.75491
GOTERM_BP_DIRECT	GO:0034220~ion transmembrane transport	7	5.14706	0.00367799	ENST00000355221, ENST00000225823, ENST00000370314, ENST00000609686, ENST00000528014, ENST00000380991, ENST00000264318	119	210	16792	4.70364	0.96993	0.826592	5.62042
UP_SEQ_FEATURE	transmembrane region	49	36.0294	0.00396438	ENST00000225823, ENST00000379214, ENST00000366756, ENST00000609686, ENST00000278947, ENST00000264318, ENST00000514518, ENST00000267102, ENST00000233535, ENST00000359558, ENST00000340160, ENST00000453424, ENST00000371065, ENST00000370900, ENST00000370314, ENST00000497933, ENST00000356986, ENST00000479918, ENST00000247225, ENST00000339020, ENST00000528014, ENST00000545297, ENST00000277541, ENST0000…	135	5056	20063	1.44029	0.829944	0.829944	5.47278
UP_KEYWORDS	Cell junction	12	8.82353	0.00494719	ENST00000508576, ENST00000395156, ENST00000457153, ENST00000233535, ENST00000280772, ENST00000329152, ENST00000404970, ENST00000370314, ENST00000366756, ENST00000609686, ENST00000264318, ENST00000264025	136	675	20581	2.69033	0.636411	0.155172	6.04585
GOTERM_CC_DIRECT	GO:0043005~neuron projection	7	5.14706	0.00612492	ENST00000395156, ENST00000457153, ENST00000233535, ENST00000280772, ENST00000404970, ENST00000532401, ENST00000609686	127	237	18224	4.23828	0.696353	0.448958	7.37596
GOTERM_CC_DIRECT	GO:0030672~synaptic vesicle membrane	4	2.94118	0.00651607	ENST00000395156, ENST00000457153, ENST00000233535, ENST00000404970	127	55	18224	10.4361	0.718677	0.344758	7.82955
UP_KEYWORDS	Postsynaptic cell membrane	6	4.41176	0.00657507	ENST00000508576, ENST00000280772, ENST00000329152, ENST00000370314, ENST00000609686, ENST00000264318	136	179	20581	5.07254	0.739654	0.174899	7.96046
GOTERM_CC_DIRECT	GO:0016021~integral component of membrane	50	36.7647	0.00661935	ENST00000379214, ENST00000366756, ENST00000264318, ENST00000303052, ENST00000514518, ENST00000408967, ENST00000267102, ENST00000233535, ENST00000359558, ENST00000267859, ENST00000340160, ENST00000453424, ENST00000371065, ENST00000370900, ENST00000298743, ENST00000216468, ENST00000497933, ENST00000356986, ENST00000355653, ENST00000479918, ENST00000247225, ENST00000339020, ENST00000545297, ENST0000…	127	5163	18224	1.38966	0.724295	0.275379	7.94898
GOTERM_MF_DIRECT	GO:0017075~syntaxin-1 binding	3	2.20588	0.0067773	ENST00000359546, ENST00000457153, ENST00000404970	118	18	16881	23.8432	0.809726	0.424834	8.42442
UP_KEYWORDS	Wnt signaling pathway	6	4.41176	0.00688363	ENST00000217260, ENST00000265165, ENST00000379214, ENST00000303052, ENST00000517423, ENST00000330258	136	181	20581	5.01649	0.755641	0.161499	8.31929
GOTERM_BP_DIRECT	GO:0007268~chemical synaptic transmission	7	5.14706	0.00698541	ENST00000371950, ENST00000508576, ENST00000394906, ENST00000457153, ENST00000225823, ENST00000609686, ENST00000278947	119	240	16792	4.11569	0.998727	0.891624	10.4207
UP_KEYWORDS	Ion channel	8	5.88235	0.00957931	ENST00000225823, ENST00000368358, ENST00000370314, ENST00000609686, ENST00000609713, ENST00000278947, ENST00000264318, ENST00000497933	136	359	20581	3.37228	0.859648	0.196018	11.3999
UP_KEYWORDS	Ion transport	11	8.08824	0.00981839	ENST00000355221, ENST00000233535, ENST00000225823, ENST00000368358, ENST00000370314, ENST00000609686, ENST00000528014, ENST00000609713, ENST00000278947, ENST00000264318, ENST00000497933	136	642	20581	2.5929	0.866392	0.182321	11.6684
GOTERM_CC_DIRECT	GO:0033116~endoplasmic reticulum-Golgi intermediate compartment membrane	4	2.94118	0.00989394	ENST00000393784, ENST00000395748, ENST00000479918, ENST00000545297	127	64	18224	8.9685	0.854704	0.320091	11.6625
GOTERM_BP_DIRECT	GO:0006810~transport	8	5.88235	0.0114804	ENST00000233535, ENST00000370314, ENST00000479918, ENST00000216468, ENST00000609686, ENST00000528014, ENST00000264318, ENST00000361906	119	348	16792	3.24389	0.999983	0.935768	16.5788
GOTERM_BP_DIRECT	GO:0045930~negative regulation of mitotic cell cycle	3	2.20588	0.0142545	ENST00000343674, ENST00000265922, ENST00000298743	119	26	16792	16.2818	0.999999	0.934827	20.1791
GOTERM_CC_DIRECT	GO:0030054~cell junction	9	6.61765	0.0144793	ENST00000508576, ENST00000395156, ENST00000457153, ENST00000233535, ENST00000329152, ENST00000404970, ENST00000370314, ENST00000609686, ENST00000264318	127	459	18224	2.81365	0.940959	0.375989	16.6313
UP_KEYWORDS	Sodium channel	3	2.20588	0.0154439	ENST00000225823, ENST00000368358, ENST00000278947	136	29	20581	15.6549	0.958212	0.250725	17.7754
GOTERM_CC_DIRECT	GO:0045211~postsynaptic membrane	6	4.41176	0.0156842	ENST00000508576, ENST00000280772, ENST00000329152, ENST00000370314, ENST00000609686, ENST00000264318	127	211	18224	4.08046	0.953433	0.354753	17.8937
UP_KEYWORDS	Ligand-gated ion channel	4	2.94118	0.015709	ENST00000368358, ENST00000370314, ENST00000609686, ENST00000264318	136	80	20581	7.56654	0.960445	0.235989	18.0534
GOTERM_BP_DIRECT	GO:0010629~negative regulation of gene expression	5	3.67647	0.0159155	ENST00000391770, ENST00000374672, ENST00000394906, ENST00000316981, ENST00000294740	119	137	16792	5.14997	1	0.921362	22.2647
GOTERM_BP_DIRECT	GO:0014047~glutamate secretion	3	2.20588	0.0164287	ENST00000395156, ENST00000457153, ENST00000404970	119	28	16792	15.1188	1	0.894653	22.8986
GOTERM_CC_DIRECT	GO:0005768~endosome	6	4.41176	0.020114	ENST00000371065, ENST00000394906, ENST00000233535, ENST00000476465, ENST00000453424, ENST00000267202	127	225	18224	3.82656	0.980588	0.389048	22.3848
GOTERM_BP_DIRECT	GO:0045608~negative regulation of auditory receptor cell differentiation	2	1.47059	0.0209349	ENST00000366756, ENST00000277541	119	3	16792	94.0728	1	0.919142	28.261
GOTERM_CC_DIRECT	GO:0008021~synaptic vesicle	4	2.94118	0.0259566	ENST00000395156, ENST00000457153, ENST00000233535, ENST00000404970	127	92	18224	6.23896	0.993916	0.432717	27.963
UP_SEQ_FEATURE	compositionally biased region:Poly-Glu	9	6.61765	0.0262784	ENST00000344147, ENST00000280772, ENST00000216468, ENST00000532401, ENST00000482533, ENST00000497933, ENST00000277541, ENST00000264025, ENST00000330258	135	531	20063	2.5189	0.999993	0.997364	31.43
GOTERM_CC_DIRECT	GO:0070044~synaptobrevin 2-SNAP-25-syntaxin-1a complex	2	1.47059	0.0273726	ENST00000395156, ENST00000404970	127	4	18224	71.748	0.995412	0.416337	29.2583
GOTERM_CC_DIRECT	GO:0070032~synaptobrevin 2-SNAP-25-syntaxin-1a-complexin I complex	2	1.47059	0.0273726	ENST00000395156, ENST00000404970	127	4	18224	71.748	0.995412	0.416337	29.2583
GOTERM_CC_DIRECT	GO:0060203~clathrin-sculpted glutamate transport vesicle membrane	2	1.47059	0.0273726	ENST00000457153, ENST00000404970	127	4	18224	71.748	0.995412	0.416337	29.2583
GOTERM_BP_DIRECT	GO:0007386~compartment pattern specification	2	1.47059	0.0278162	ENST00000366756, ENST00000277541	119	4	16792	70.5546	1	0.949253	35.7804
GOTERM_BP_DIRECT	GO:0007409~axonogenesis	4	2.94118	0.031771	ENST00000252891, ENST00000280772, ENST00000497933, ENST00000277541	119	98	16792	5.75956	1	0.9536	39.7612
GOTERM_CC_DIRECT	GO:0070083~clathrin-sculpted monoamine transport vesicle membrane	2	1.47059	0.0340988	ENST00000457153, ENST00000404970	127	5	18224	57.3984	0.998806	0.457664	35.1232
GOTERM_MF_DIRECT	GO:0003700~transcription factor activity, sequence-specific DNA binding	13	9.55882	0.0343805	ENST00000374672, ENST00000373874, ENST00000427179, ENST00000453269, ENST00000265165, ENST00000316981, ENST00000294740, ENST00000532401, ENST00000366983, ENST00000482533, ENST00000277541, ENST00000418930, ENST00000316099	118	961	16881	1.93525	0.999804	0.88165	36.4127
GOTERM_CC_DIRECT	GO:0005887~integral component of plasma membrane	17	12.5	0.034755	ENST00000225823, ENST00000404970, ENST00000368358, ENST00000370314, ENST00000379214, ENST00000609686, ENST00000366756, ENST00000264318, ENST00000389567, ENST00000371950, ENST00000233535, ENST00000359558, ENST00000377184, ENST00000340160, ENST00000264025, ENST00000397752, ENST00000374045	127	1415	18224	1.72398	0.998954	0.43553	35.6708
GOTERM_CC_DIRECT	GO:0043231~intracellular membrane-bounded organelle	9	6.61765	0.0399771	ENST00000344147, ENST00000338370, ENST00000404970, ENST00000267859, ENST00000528014, ENST00000286692, ENST00000555647, ENST00000264025, ENST00000330258	127	558	18224	2.31445	0.999635	0.456015	39.879
KEGG_PATHWAY	hsa05033:Nicotine addiction	3	2.20588	0.0400117	ENST00000370314, ENST00000609686, ENST00000264318	56	40	6910	9.25446	0.995796	0.935164	38.0039
INTERPRO	IPR001390:Gamma-aminobutyric-acid A receptor, alpha subunit	2	1.47059	0.0400551	ENST00000370314, ENST00000264318	127	6	18559	48.7113	0.999995	0.999995	42.041
UP_SEQ_FEATURE	domain:Leucine-zipper	4	2.94118	0.0401061	ENST00000532401, ENST00000366983, ENST00000418930, ENST00000536142	135	113	20063	5.2607	1	0.997724	44.0084
GOTERM_MF_DIRECT	GO:0000149~SNARE binding	3	2.20588	0.0404411	ENST00000395156, ENST00000457153, ENST00000404970	118	46	16881	9.32996	0.999958	0.866618	41.3884
GOTERM_MF_DIRECT	GO:0008503~benzodiazepine receptor activity	2	1.47059	0.0408772	ENST00000370314, ENST00000264318	118	6	16881	47.6864	0.999962	0.816817	41.7322
GOTERM_BP_DIRECT	GO:0032527~protein exit from endoplasmic reticulum	2	1.47059	0.0414352	ENST00000545297, ENST00000260643	119	6	16792	47.0364	1	0.974231	48.5383
UP_KEYWORDS	Sodium transport	4	2.94118	0.0418235	ENST00000225823, ENST00000368358, ENST00000528014, ENST00000278947	136	117	20581	5.17371	0.999836	0.48851	41.5634
BIOCARTA	h_botulinPathway:Blockade of Neurotransmitter Relase by Botulinum Toxin	2	1.47059	0.0423923	ENST00000395156, ENST00000404970	15	5	1625	43.3333	0.521161	0.521161	26.9217
GOTERM_BP_DIRECT	GO:0016055~Wnt signaling pathway	5	3.67647	0.0429537	ENST00000217260, ENST00000265165, ENST00000303052, ENST00000517423, ENST00000330258	119	187	16792	3.77297	1	0.969173	49.8033
GOTERM_MF_DIRECT	GO:0046982~protein heterodimerization activity	8	5.88235	0.0430443	ENST00000369155, ENST00000394906, ENST00000395156, ENST00000453269, ENST00000379096, ENST00000366983, ENST00000277541, ENST00000264025	118	465	16881	2.46124	0.999978	0.784254	43.4132
GOTERM_MF_DIRECT	GO:0044325~ion channel binding	4	2.94118	0.0438699	ENST00000508576, ENST00000395156, ENST00000280772, ENST00000380991	118	113	16881	5.06405	0.999982	0.745453	44.0417
UP_SEQ_FEATURE	compositionally biased region:Poly-Gly	6	4.41176	0.046406	ENST00000298743, ENST00000329152, ENST00000521452, ENST00000265165, ENST00000277541, ENST00000264025	135	292	20063	3.05373	1	0.994999	48.996
GOTERM_CC_DIRECT	GO:0005912~adherens junction	3	2.20588	0.0468347	ENST00000366756, ENST00000277541, ENST00000264025	127	50	18224	8.60976	0.999909	0.485564	45.0209
GOTERM_BP_DIRECT	GO:0014807~regulation of somitogenesis	2	1.47059	0.0481736	ENST00000366756, ENST00000277541	119	7	16792	40.3169	1	0.972997	53.9332
UP_KEYWORDS	Sodium	4	2.94118	0.048265	ENST00000225823, ENST00000368358, ENST00000528014, ENST00000278947	136	124	20581	4.88164	0.999959	0.513651	46.3156
GOTERM_CC_DIRECT	GO:0030018~Z disc	4	2.94118	0.0485563	ENST00000508576, ENST00000280772, ENST00000341223, ENST00000380991	127	118	18224	4.86427	0.999936	0.474683	46.2466
GOTERM_BP_DIRECT	GO:0042542~response to hydrogen peroxide	3	2.20588	0.0499393	ENST00000395748, ENST00000532401, ENST00000380991	119	51	16792	8.30054	1	0.969191	55.2566
GOTERM_BP_DIRECT	GO:0007269~neurotransmitter secretion	3	2.20588	0.0499393	ENST00000395156, ENST00000457153, ENST00000404970	119	51	16792	8.30054	1	0.969191	55.2566
BIOCARTA	h_notchPathway:Proteolysis and Signaling Pathway of Notch	2	1.47059	0.050668	ENST00000366756, ENST00000277541	15	6	1625	36.1111	0.58685	0.357232	31.3729
GOTERM_CC_DIRECT	GO:0031201~SNARE complex	3	2.20588	0.0519894	ENST00000395156, ENST00000457153, ENST00000404970	127	53	18224	8.12242	0.999968	0.476568	48.6161
GOTERM_CC_DIRECT	GO:0000139~Golgi membrane	9	6.61765	0.0527679	ENST00000371065, ENST00000393784, ENST00000395748, ENST00000360689, ENST00000545297, ENST00000492406, ENST00000277541, ENST00000260643, ENST00000261381	127	591	18224	2.18522	0.999973	0.461326	49.1399
UP_KEYWORDS	Synaptosome	3	2.20588	0.0539332	ENST00000395156, ENST00000233535, ENST00000404970	136	57	20581	7.96478	0.999988	0.529525	50.2004
GOTERM_CC_DIRECT	GO:0061202~clathrin-sculpted gamma-aminobutyric acid transport vesicle membrane	2	1.47059	0.0540017	ENST00000457153, ENST00000404970	127	8	18224	35.874	0.999979	0.450267	49.9599
UP_SEQ_FEATURE	compositionally biased region:Poly-Ser	8	5.88235	0.0548221	ENST00000356986, ENST00000373954, ENST00000280772, ENST00000329152, ENST00000532401, ENST00000418930, ENST00000277541, ENST00000343958	135	509	20063	2.33579	1	0.993457	55.0163
GOTERM_BP_DIRECT	GO:0010470~regulation of gastrulation	2	1.47059	0.054865	ENST00000373874, ENST00000316099	119	8	16792	35.2773	1	0.972055	58.7628
GOTERM_BP_DIRECT	GO:0034115~negative regulation of heterotypic cell-cell adhesion	2	1.47059	0.054865	ENST00000391770, ENST00000374672	119	8	16792	35.2773	1	0.972055	58.7628
GOTERM_BP_DIRECT	GO:0009629~response to gravity	2	1.47059	0.054865	ENST00000395156, ENST00000532401	119	8	16792	35.2773	1	0.972055	58.7628
KEGG_PATHWAY	hsa04330:Notch signaling pathway	3	2.20588	0.0555898	ENST00000252891, ENST00000366756, ENST00000277541	56	48	6910	7.71205	0.999531	0.922284	48.8114
UP_KEYWORDS	Transport	20	14.7059	0.0584128	ENST00000395156, ENST00000225823, ENST00000368358, ENST00000370314, ENST00000609686, ENST00000278947, ENST00000264318, ENST00000497933, ENST00000389567, ENST00000355221, ENST00000359546, ENST00000233535, ENST00000405546, ENST00000393784, ENST00000479918, ENST00000528014, ENST00000609713, ENST00000492406, ENST00000260643, ENST00000267202	136	1978	20581	1.53014	0.999995	0.535782	53.0855
UP_KEYWORDS	Cell membrane	29	21.3235	0.0593615	ENST00000246792, ENST00000225823, ENST00000404970, ENST00000379214, ENST00000609686, ENST00000366756, ENST00000264318, ENST00000343674, ENST00000267102, ENST00000508576, ENST00000394906, ENST00000331238, ENST00000359558, ENST00000367635, ENST00000395156, ENST00000298743, ENST00000280772, ENST00000368358, ENST00000370314, ENST00000497933, ENST00000389567, ENST00000330258, ENST00000414069, ENST0000…	136	3175	20581	1.38223	0.999996	0.520186	53.6765
INTERPRO	IPR000837:Fos transforming protein	2	1.47059	0.0594816	ENST00000532401, ENST00000366983	127	9	18559	32.4742	1	0.999889	55.8783
GOTERM_BP_DIRECT	GO:0008285~negative regulation of cell proliferation	7	5.14706	0.0606733	ENST00000374672, ENST00000391947, ENST00000453269, ENST00000532401, ENST00000366756, ENST00000277541, ENST00000316099	119	396	16792	2.49436	1	0.975774	62.5664
GOTERM_MF_DIRECT	GO:0044212~transcription regulatory region DNA binding	5	3.67647	0.060864	ENST00000374672, ENST00000265165, ENST00000294740, ENST00000366983, ENST00000316099	118	213	16881	3.3582	1	0.817762	55.6318
GOTERM_MF_DIRECT	GO:0008270~zinc ion binding	14	10.2941	0.0611688	ENST00000491895, ENST00000391947, ENST00000345745, ENST00000609686, ENST00000316099, ENST00000374672, ENST00000344147, ENST00000479907, ENST00000355653, ENST00000259006, ENST00000482108, ENST00000402255, ENST00000394069, ENST00000453424	118	1169	16881	1.71329	1	0.785644	55.8178
GOTERM_BP_DIRECT	GO:0060041~retina development in camera-type eye	3	2.20588	0.062744	ENST00000373874, ENST00000366756, ENST00000264025	119	58	16792	7.29875	1	0.973349	63.8411
GOTERM_MF_DIRECT	GO:0004872~receptor activity	5	3.67647	0.0642675	ENST00000356986, ENST00000370900, ENST00000331238, ENST00000359558, ENST00000277541	118	217	16881	3.2963	1	0.770864	57.6683
GOTERM_MF_DIRECT	GO:0019855~calcium channel inhibitor activity	2	1.47059	0.0672039	ENST00000395156, ENST00000380991	118	10	16881	28.6119	1	0.756968	59.3556
GOTERM_CC_DIRECT	GO:0042734~presynaptic membrane	3	2.20588	0.0685675	ENST00000457153, ENST00000532401, ENST00000264025	127	62	18224	6.94336	0.999999	0.515806	58.7643
GOTERM_MF_DIRECT	GO:0043565~sequence-specific DNA binding	8	5.88235	0.0687009	ENST00000222753, ENST00000265165, ENST00000294740, ENST00000366983, ENST00000417098, ENST00000277541, ENST00000536142, ENST00000316099	118	518	16881	2.20941	1	0.737077	60.1917
INTERPRO	IPR009030:Insulin-like growth factor binding protein, N-terminal	4	2.94118	0.0689249	ENST00000217260, ENST00000366756, ENST00000517423, ENST00000277541	127	139	18559	4.20529	1	0.99915	61.4364
GOTERM_MF_DIRECT	GO:0001047~core promoter binding	3	2.20588	0.0727445	ENST00000374672, ENST00000294740, ENST00000277541	118	64	16881	6.70591	1	0.731878	62.3714
GOTERM_BP_DIRECT	GO:0090051~negative regulation of cell migration involved in sprouting angiogenesis	2	1.47059	0.0746607	ENST00000374672, ENST00000277541	119	11	16792	25.6562	1	0.983421	70.4215
BIOCARTA	h_FlumazenilPathway:Cardiac Protection Against ROS	2	1.47059	0.0750981	ENST00000370314, ENST00000264318	15	9	1625	24.0741	0.734768	0.357497	43.1782
GOTERM_BP_DIRECT	GO:0008360~regulation of cell shape	4	2.94118	0.0759215	ENST00000569798, ENST00000394630, ENST00000303052, ENST00000343958	119	140	16792	4.03169	1	0.980785	71.0479
GOTERM_CC_DIRECT	GO:0005794~Golgi apparatus	11	8.08824	0.0759741	ENST00000371065, ENST00000457153, ENST00000280772, ENST00000479918, ENST00000345745, ENST00000360689, ENST00000342166, ENST00000609713, ENST00000286692, ENST00000476465, ENST00000343958	127	863	18224	1.82903	1	0.535339	62.6722
GOTERM_CC_DIRECT	GO:0005793~endoplasmic reticulum-Golgi intermediate compartment	3	2.20588	0.0804523	ENST00000393784, ENST00000479918, ENST00000545297	127	68	18224	6.33071	1	0.539218	64.8667
GOTERM_MF_DIRECT	GO:0001077~transcriptional activator activity, RNA polymerase II core promoter proximal region sequence-specific binding	5	3.67647	0.0817612	ENST00000374672, ENST00000316981, ENST00000265165, ENST00000532401, ENST00000316099	118	236	16881	3.03092	1	0.750304	66.8413
GOTERM_BP_DIRECT	GO:0009749~response to glucose	3	2.20588	0.0826944	ENST00000404970, ENST00000380991, ENST00000316099	119	68	16792	6.22541	1	0.983498	74.2056
GOTERM_BP_DIRECT	GO:0045944~positive regulation of transcription from RNA polymerase II promoter	12	8.82353	0.0840726	ENST00000374672, ENST00000316981, ENST00000382061, ENST00000265165, ENST00000532401, ENST00000366983, ENST00000366756, ENST00000417098, ENST00000418930, ENST00000277541, ENST00000316099, ENST00000397752	119	981	16792	1.72611	1	0.981257	74.8073
GOTERM_CC_DIRECT	GO:0070971~endoplasmic reticulum exit site	2	1.47059	0.086273	ENST00000479918, ENST00000260643	127	13	18224	22.0763	1	0.548693	67.5417
GOTERM_BP_DIRECT	GO:0070986~left/right axis specification	2	1.47059	0.0876288	ENST00000366756, ENST00000277541	119	13	16792	21.7091	1	0.981019	76.2998
BIOCARTA	h_gabaPathway:Gamma-aminobutyric Acid Receptor Life Cycle	2	1.47059	0.0910591	ENST00000370314, ENST00000264318	15	11	1625	19.697	0.80271	0.333536	49.907
GOTERM_BP_DIRECT	GO:0035725~sodium ion transmembrane transport	3	2.20588	0.0933044	ENST00000225823, ENST00000368358, ENST00000278947	119	73	16792	5.79901	1	0.982577	78.5114
UP_KEYWORDS	Lysosome	5	3.67647	0.0950865	ENST00000233535, ENST00000280772, ENST00000286692, ENST00000566188, ENST00000453424	136	263	20581	2.87701	1	0.677735	71.5324
INTERPRO	IPR002110:Ankyrin repeat	5	3.67647	0.0959006	ENST00000343674, ENST00000280772, ENST00000277541, ENST00000335659, ENST00000267116	127	255	18559	2.86537	1	0.999439	73.9497
GOTERM_MF_DIRECT	GO:0005102~receptor binding	6	4.41176	0.0989665	ENST00000371065, ENST00000380991, ENST00000375650, ENST00000374045, ENST00000264025, ENST00000316099	118	353	16881	2.4316	1	0.79592	74.0409
