# Supplementary material for: Bovine milk consumption affects the transcriptome of porcine adipose stem cells: Do exosomes play any role?
Source: PLoS One. 2024 Dec 20;19(12):e0302702. doi: 10.1371/journal.pone.0302702 (PMC11661651; doi:10.1371/journal.pone.0302702)
Supplement: S9 File — (XLSX) [file pone.0302702.s009.xlsx]

## Sheet: Targetscan all DEG
Mienturnet Enrichment results TargetScan
Seed	miRNA family	p-value	FDR	Odd ratio	Number of interactions	Target Gene 1	Target Gene 2	Target Gene 3	Target Gene 4	Target Gene 5	Target Gene 6	Target Gene 7	Target Gene 8	Target Gene 9	Target Gene 10	Target Gene 11	Target Gene 12	Target Gene 13	Target Gene 14	Target Gene 15	Target Gene 16	Target Gene 17	Target Gene 18	Target Gene 19	Target Gene 20	Target Gene 21	Target Gene 22	Target Gene 23	Target Gene 24	Target Gene 25	Target Gene 26	Target Gene 27	Target Gene 28	Target Gene 29	Target Gene 30	Target Gene 31	Target Gene 32	Target Gene 33	Target Gene 34	Target Gene 35	Target Gene 36	Target Gene 37	Target Gene 38	Target Gene 39	Target Gene 40	Target Gene 41	Target Gene 42	Target Gene 43	Target Gene 44
ACAUUAC	hsa-miR-323a-3p	4.87e-09	1.02e-06	0.355	39	GHR	NFYB	STRN	NPR3	TMEM65	PPFIBP1	GLIS3	DCUN1D3	KMT2E	APP	MKLN1	CACNA1G	RAB3GAP2	ZNF148	RNF2	ARHGEF11	FMR1	FUBP1	ZZZ3	ZNF280C	STAG2	PTPRF	CBFA2T2	HNRNPK	UBAP2	BAZ2A	RPS6KA3	DNMT3A	ZMYM2	CDH11	TRPS1	GNE	ANKRD28	CPEB3	MAP4K4	PCBP2	IKZF2	ZBTB20	TRERF1
ACAGUAC	hsa-miR-101-3p.1	9.83e-09	1.03e-06	0.46	59	DCUN1D3	CDH11	DNMT3A	TMEM65	CPEB3	STAU2	STAG2	APP	CERS6	MBNL1	IKZF4	AGO3	IKZF2	CBFA2T2	EMP2	RNF38	BAZ2A	ELN	PLCG1	PRKAA1	AGPAT3	PRR3	PHF20L1	GNB1	DYRK2	MSI2	CAMK2G	PRRC2C	KLF12	ZMYM2	ZNF148	SMARCA4	RANBP6	TMEM161B	ANKRD28	TRERF1	DDHD1	DMD	CREB1	ZBTB20	RGMA	ZC3H11A	DGCR2	TNIK
AAAGCAC	hsa-miR-6835-3p	5.19e-07	2.33e-05	0.496	54	RNF38	DCUN1D5	NUAK1	CNTN3	STRN	TTBK2	SCRN3	MSI2	TMEM65	REST	FBXO34	DDHD1	PSD3	AMER1	SLC23A2	PLD1	DYRK2	APP	TCF4	STYX	PGAP1	THSD4	ERC1	RAB3GAP2	ZNF148	DNAJC5	ATP2B4	PRRC2C	TIAL1	SHOC2	RAP1A	ARHGEF6	FUBP1	POLR1C	AGO3	EPHB2	CBFA2T2	RCC2	PRR3	DMD	DNMT3A	GTDC1	CDH11	CELF1
AACAAAC	hsa-miR-495-3p/hsa-miR-5688	5.57e-07	2.33e-05	0.484	51	BCAP29	NFYB	STRN	CCAR1	CEP128	TMEM65	CLOCK	GLIS3	TRAF7	KLHDC10	CEP63	FGD6	DYRK2	MBNL2	CAMK2G	TCF4	THSD4	RICTOR	EMP2	ZNF148	MVB12B	DEDD	OTUD7B	RAP1A	FUBP1	ZNF280C	STAG2	NKAP	POLR1C	PTPRF	EPHB2	CBFA2T2	DMD	RPS6KA3	DNMT3A	PDCD10	HNRNPH1	CELF1	U2SURP	CLASP1	TNIK	NAALADL2	ZBTB20	LUC7L3
GAAACAU	hsa-miR-494-3p	5.11e-07	2.33e-05	0.434	41	BCAP29	GHR	PTPN12	RBM39	RANBP6	NPR3	BACH1	CLOCK	FBXO34	GLIS3	HMGB3	PSD3	PPP4R1L	SLC25A40	ARHGAP5	TMEM170A	B3GALT2	SHOC2	ALG14	ZZZ3	NKAP	PRRC2B	POLR1C	AGO3	PRRG1	RPS6KA3	GTDC1	CELF1	TRPS1	CLASP1	GULP1	ASXL2	TNIK	NAALADL2	ZBTB20	ZNF623	LUC7L3	STAU2	KNTC1	TRERF1	RBM23
CCACAGG	hsa-miR-140-3p.1	9.22e-07	3.21e-05	0.449	42	GTDC1	CYLD	ARHGAP12	ARRB1	ZBTB20	TMEM184B	TNIK	CELF1	CAMK2G	HNRNPK	CLOCK	LHFPL2	PANK2	FCGRT	HBP1	GHR	NPR3	ADD3	CERS6	LRRFIP1	HMGB3	SLC23A2	MEF2C	ARHGAP5	TCF4	HNRNPA2B1	DNAJC5	PIP4K2A	NCOA7	UNC45A	TRPS1	SMG1	ATXN7L3	PIK3CB	SMUG1	PIK3R1	LIPA	SRRM1	ATP2B4	ANGEL2	POMGNT1	DEPDC5
AAGUGCU	hsa-miR-302a-3p/hsa-miR-302b-3p/hsa-miR-302c-3p.1/hsa-miR-302d-3p/hsa-miR-302e/hsa-miR-372-3p/hsa-miR-373-3p/hsa-miR-520a-3p/hsa-miR-520b/hsa-miR-520c-3p/hsa-miR-520d-3p/hsa-miR-520e	1.16e-06	3.33e-05	0.516	56	ASXL2	GTDC1	IKZF2	KMT2A	DYRK2	GLIS3	RPS6KA3	DDHD1	NCOA7	APP	PRRG1	ZBTB20	RGMA	REST	ORMDL3	CLOCK	GNPTG	LRP8	TNIK	UBE3A	HIVEP2	CPEB3	OTUD7B	RBBP6	MEF2C	FYCO1	PSD3	ZMYND11	ZNF148	PRKACB	HBP1	BCL6	PIP4K2A	NHLRC3	MBNL1	CELF1	AGO3	HMBOX1	VDR	ZBTB6	MBNL2	CERS6	MLLT10	RNF38
ACAGUAU	hsa-miR-144-3p	1.27e-06	3.33e-05	0.522	57	ZBTB20	CAMKK2	KMT2E	CDH11	NCOA7	ZZZ3	CPEB3	BICC1	SUCLA2	STRN	ZNF148	EPS8	APP	MBNL1	IKZF4	KLF12	DYRK2	MSI2	CBFA2T2	AGO3	DDHD1	EMP2	DNMT3A	ARRDC3	TMEM65	KIF3A	CREB1	ANKRD28	TNIK	PIK3CB	PRKAA1	RAP1A	TCF4	RNF38	ELN	STAU1	DMD	RGMA	DGCR2	SLC23A2	AGPAT3	SOS1	FMR1	MBTD1
AAUACUG	hsa-miR-200b-3p/hsa-miR-200c-3p/hsa-miR-429	2.04e-06	4.74e-05	0.547	62	EPS8	ZBTB20	STRN	DNAJC5	RPS6KA3	SLC23A2	CERS6	CLASP1	ORMDL3	MAP4K4	HMGB3	TLN2	CDH11	KMT2E	PLCG1	FARP1	PISD	ST3GAL2	PRKACB	KLF12	TIMP2	ANKRD28	FUBP1	ZNF280C	DYRK2	HMBOX1	PIK3CB	DNMT3A	NUP153	ERC1	NCOA7	ABCC9	ZNF711	ADD3	TMEM170A	KANK1	TCF4	PIP4K2A	ARRDC3	ATP11B	STYX	RNF38	DCUN1D3	RNF2
UAGUGUU	hsa-miR-142-3p.2	3.33e-06	6.97e-05	0.45	38	RICTOR	KMT2A	STAU2	TTBK2	TMEM65	PRRC2B	HNRNPK	CREB1	SOS1	FYCO1	CLOCK	CELF1	DYRK2	ZMIZ2	MSI2	TCF4	PLEC	BCLAF1	ARHGEF2	ANKRD28	FMR1	MAP4K4	RBPJ	DDHD1	SMAD4	HMBOX1	SLC23A2	KLHDC10	GNPTG	RNF38	ERC1	RPS6KA3	APP	SLC39A10	MBTD1	CDC14A	ARHGAP5	TRPS1
GUAGUGU	hsa-miR-142-3p.1	4.57e-06	8.68e-05	0.388	28	ZZZ3	ZBTB20	RICTOR	CLOCK	EPN1	GHR	BACH1	BCLAF1	SMG1	DCUN1D4	ARHGEF2	SMUG1	MSI2	ERC1	ARRDC3	DHX30	PICALM	ARHGAP12	TTBK2	PRRG1	KMT2A	MEF2C	THSD4	RNF38	STAM2	STAU1	CDC14A	POMGNT1
AGUGCAA	hsa-miR-130a-3p/hsa-miR-130b-3p/hsa-miR-301a-3p/hsa-miR-301b-3p/hsa-miR-3666/hsa-miR-4295/hsa-miR-454-3p	7.26e-06	0.000126	0.541	54	ZBTB20	AGO3	DCUN1D3	PIK3CB	TRERF1	RNF38	LRP8	GNPTG	UBE3B	ARHGEF4	CPEB3	HBP1	MBNL1	ARHGAP12	FMR1	DGKE	HIVEP2	AGPAT3	CHD5	MEMO1	MAP4	MDFIC	ASXL2	CYLD	CLOCK	PRKAA1	ERC1	TIMP2	PRKACB	FUBP1	ARRDC3	FYCO1	MLLT10	ANKRD28	TCF4	MAP4K4	TRPS1	ZNF711	BAZ2A	DYRK2	DEPDC1	KMT2A	RNF2	CREB1
UAUUGCU	hsa-miR-137	1.07e-05	0.000171	0.583	64	KLF12	MSI2	AGO3	CTTNBP2	ASXL2	TCF4	LHFPL2	PRKAA1	TNIK	NCK1	TCF3	AGPAT3	SLC1A5	RBPJ	OTUD7B	CADPS2	STYX	WWP2	EPS8	ANKRD28	CACNA1H	NFYB	B3GALT2	DNMT3A	STRN	ZBTB20	HERC3	ZNF148	FAM172A	KMT2A	BACH1	JAG1	BAZ2A	CPEB3	DCUN1D3	ARHGAP5	TRIP12	MBNL2	ZMYND11	CNTN3	KIAA1958	IKZF4	PCMTD1	ZNF76
GUAAACA	hsa-miR-30a-5p/hsa-miR-30b-5p/hsa-miR-30c-5p/hsa-miR-30d-5p/hsa-miR-30e-5p	1.33e-05	0.000185	0.613	73	DCUN1D3	PIP4K2A	ALG9	TNIK	SHOC2	FBXO34	NAALADL2	ARHGEF6	DNMT3A	CPEB3	TIA1	NAV1	CLOCK	SMAD1	TRPS1	AMER1	MAP4K4	CELF1	EPHB2	KLF12	MSI2	ZNF148	KHNYN	GIGYF2	PLCG1	NUAK1	CHD5	BACH1	HMGB3	PSD3	STYX	PDE5A	MBNL1	ZNF711	PRRG1	DMD	KIF3A	PDCD10	BCL6	TIMP2	KMT2A	SOS1	AGO3	FGD6
UGUGCUU	hsa-miR-218-5p	1.24e-05	0.000185	0.558	56	CREB1	ZMIZ2	SHOC2	RPS6KA3	OTUD7B	EPS8	PLCG1	MSI2	KLHDC10	RNF38	MBNL1	FUBP1	LRRFIP1	KLF12	MEF2C	PIK3R1	DNMT3A	MBNL2	ZBTB20	TNIK	AGO3	STAM2	TCF4	CACNA1G	GNPTG	RICTOR	ZNF280C	ARRB1	CELF1	GNB1	MVB12B	FYCO1	UBE3A	MEMO1	AGPAT3	STYX	ARHGAP5	HIVEP2	CAB39L	PSD3	SMUG1	JAG1	DCUN1D4	KMT2A
CAGUAAC	hsa-miR-802	1.9e-05	0.000246	0.411	27	ERC1	MEF2C	GTDC1	DDHD1	MBNL1	AGO3	POLR1C	CDH11	DCUN1D3	NAV1	DOCK2	CPEB3	ZMYND11	BCAP29	ATXN7L3	KMT2A	CEP63	PRKAA1	TRERF1	IKZF2	ARRDC3	RANBP6	ZMYM2	DST	HIBCH	MBNL2	LUC7L3
UCCAGUU	hsa-miR-145-5p/hsa-miR-5195-3p	2e-05	0.000246	0.536	48	ZBTB20	NUAK1	ANKRD28	ADD3	MDFIC	TMEM65	GLIS3	FGD6	MBTD1	PSD3	RBM23	IKZF2	FBXO34	AREL1	LHFPL2	BICC1	DNMT3A	KLHDC10	MSI2	TCF4	AGPAT3	EPN1	MAP4K4	KIF3A	ZBTB6	SMAD1	PTPN12	ARHGAP28	CPEB3	RPS6KA3	OTUD7B	BAZ2A	GNB1	KIFAP3	ARHGAP12	KIAA1958	ATXN7L3	DLG4	PCBP2	TLN2	PPP4R1L	CA12	SMAD4	HOMER2
UACAGUA	hsa-miR-101-3p.2	2.97e-05	0.000345	0.576	56	DMD	DYRK2	APP	ZBTB20	MBNL1	IKZF4	KLF12	TCF4	ANKRD28	CBFA2T2	AGO3	DDHD1	HNRNPK	EMP2	DNMT3A	TMEM65	MSI2	ZNF148	CREB1	RGMA	DGCR2	TNIK	STRN	PIK3CB	RAP1A	ZMYM2	SLC23A2	FUBP1	RNF38	ELN	PRKAA1	FMR1	ARRDC3	KMT2E	PHF20L1	PRRC2C	TMEM161B	EPS8	ZC3H11A	GTDC1	SMARCA4	CNTN3	IKZF2	CTTNBP2
UGUACAU	hsa-miR-493-5p	3.48e-05	0.000383	0.525	43	CPNE3	UBE3A	STRN	STAT5B	MEMO1	ZMIZ2	ARHGAP12	DCUN1D3	PSD3	MEF2C	ARHGAP5	MBNL2	TCF4	TMEM170A	ZNF148	HIVEP2	SHOC2	FUBP1	ZZZ3	MLLT10	GNB1	DMD	BAZ2A	RPS6KA3	DNMT3A	NCOA7	RGS10	CDH11	TRPS1	ANKRD28	CLASP1	CREB1	TIA1	ASXL2	TNIK	SMG1	METTL21A	ZBTB20	PIK3R1	ANGEL2	CAMKK2	RBM23	AKAP6
UCACAUU	hsa-miR-130a-5p/hsa-miR-23a-3p/hsa-miR-23b-3p/hsa-miR-23c	3.93e-05	0.000411	0.605	63	STRN	MDFIC	LHFPL2	CELF1	MAP4K4	TMEM170A	NUAK1	ZC3H13	CALCRL	STAT5B	ZNF280C	CEP63	RAP1A	DEPDC1	MBTD1	AGO3	ATXN7L3	ZMYM2	FMR1	STAU2	B3GALT2	ENTPD5	NKAP	VDR	HIVEP2	DGKE	TNIK	KIAA1958	CBFA2T2	TIA1	DYRK2	AMER1	PSD3	NPR3	TANGO2	PRRC2B	HNRNPA2B1	PIK3CB	EPN1	PICALM	CCAR1	GNG2	DCUN1D5	SDCBP
ACUGUUU	hsa-miR-452-5p/hsa-miR-4676-3p/hsa-miR-892c-3p	4.3e-05	0.000428	0.404	24	UBE3A	RANBP6	ADD3	CERS6	HMGB3	SLC23A2	MEF2C	ST3GAL2	DYRK2	CAMK2G	ZNF148	FUBP1	ZZZ3	KLF12	RPS6KA3	NCOA7	HMBOX1	PISD	ANKRD28	TNIK	ZBTB20	TRIQK	EPS8	TIMP2
ACUGCAU	hsa-miR-217/hsa-miR-6807-3p	5.24e-05	0.000476	0.451	29	ZBTB20	SLC23A2	PICALM	SUPT3H	DNAJC5	KLF12	STAU2	CADPS2	ZNF280C	STRN	RBM39	ABCC9	CERS6	REST	ARHGAP12	HNRNPA2B1	TIAL1	NCOA7	SLC39A10	TNIK	HOMER2	LUC7L3	ZNF711	TRERF1	SOS1	CLOCK	OTUD7B	DST	SENP6
GCAGCAU	hsa-miR-103a-3p/hsa-miR-107	5.06e-05	0.000476	0.539	44	DYRK2	RNF38	ZBTB20	CPEB3	FUBP1	BAZ2A	CLOCK	HNRNPA2B1	RPS6KA3	PIK3R1	ARHGAP5	SDCBP	TTBK2	AGO3	MBNL1	TMEM184B	ZNF711	POGLUT1	STYX	PDCD10	DCUN1D4	HTT	WWP1	NUAK1	DLG4	ZMYM2	CAMK2G	KIAA1958	MAP4	TNIK	MSI2	ABCF1	STRN	NAV1	DCUN1D5	DCUN1D3	RBBP6	REST	ST3GAL2	DGCR2	AGPAT3	MBNL2	ALG9	POMGNT1
UGAAACA	hsa-miR-653-5p	7.94e-05	0.000691	0.502	35	BCAP29	GHR	CNTN3	STRN	BACH1	NAV1	TMEM65	REST	CLOCK	GLIS3	PSD3	SLC25A40	ARHGAP5	TCF4	TMEM170A	B3GALT2	HIVEP2	OTUD7B	SHOC2	ALG14	NKAP	PRRC2B	RPS6KA3	GTDC1	CDH11	CELF1	TRPS1	CLASP1	TIA1	ASXL2	TNIK	IKZF2	ZBTB20	KMT2A	TRERF1
CAGUGCA	hsa-miR-148a-3p/hsa-miR-148b-3p/hsa-miR-152-3p	8.73e-05	0.00073	0.542	42	ZBTB20	MDFIC	TTBK2	KMT2A	HMGB3	BICC1	ARRDC3	FMR1	RCC2	CLOCK	CERS6	AGO3	RGMA	LRP8	BAZ2A	ATP2B4	PRKAA1	RICTOR	MLLT10	SOS1	UBE3B	CDC14A	DMPK	RNF38	MSI2	FUBP1	TRPS1	DYRK2	TCF4	DEDD	DNMT1	DCUN1D3	DCUN1D4	PICALM	PDE5A	CEP63	AMER1	PRRG1	TRIP12	ENTPD5	LIPA	TMEM170A
UCCUAUG	hsa-miR-202-5p	0.000121	0.000971	0.392	20	PSD3	TRPV2	APP	STYX	THSD4	RNF2	RAP1A	ALG14	FMR1	AGO3	BICC1	CBFA2T2	KLF12	ZMYND11	CPEB3	CREB1	TANGO2	PIK3CB	KMT2A	DST
AUUGCAC	hsa-miR-25-3p/hsa-miR-32-5p/hsa-miR-363-3p/hsa-miR-367-3p/hsa-miR-92a-3p/hsa-miR-92b-3p	0.000158	0.00123	0.591	50	CPEB3	AGO3	LHFPL2	ZBTB20	DYRK2	ASXL2	PIK3CB	WWP2	B3GALT2	TMEM184B	PRRC2B	REST	IKZF4	ARRDC3	FMR1	KLHDC10	RBPJ	RNF38	PCMTD1	IKZF2	STYX	RAP1A	EPS8	NFYB	KMT2E	CTTNBP2	STRN	CACNA1H	HERC3	TTBK2	TCF4	CREB1	BACH1	FARP1	FUBP1	NSMF	STAG2	ZNF148	ENTPD5	DNMT3A	TRIP12	MLLT10	CNNM4	BAZ2A
CUUUGGU	hsa-miR-9-5p	0.00019	0.00137	0.635	62	ZBTB20	TRERF1	REST	PSD3	CLOCK	CPEB3	MAP2K7	PPIP5K1	DYRK2	CNTN3	CHST15	OTUD7B	MEF2C	PHF20L1	TTBK2	SOS1	BCLAF1	IKZF4	ARHGEF2	ENTPD5	ST3GAL2	BCL6	FYCO1	CBFA2T2	PIK3CB	BICC1	CNNM4	CERS6	CDH11	COL4A2	CAMKK2	KLHDC10	RNF38	FMR1	ALG9	ASXL2	AMER1	MBNL1	SNAP23	DEDD	UBE3A	TRIP12	NCOA7	CHD3
UGCAUUG	hsa-miR-33a-5p/hsa-miR-33b-5p	0.000185	0.00137	0.499	31	CPEB3	ST3GAL2	CTTNBP2	GHR	NFYB	TTBK2	TMEM65	KMT2E	STYX	ASXL2	NAALADL2	RGMA	STRN	NCOA7	PRKAA1	ADD3	ERC1	FBXO34	CAMK2G	TCF4	MAP4K4	STAU2	LUC7L3	HNRNPA2B1	DCUN1D5	BACH1	NAP1L4	TRPS1	SMG1	DST	ADGB
AGUGCUU	hsa-miR-302c-3p.2/hsa-miR-520f-3p	0.000212	0.00148	0.539	37	KMT2A	DDHD1	DCUN1D5	PICALM	ZZZ3	ZBTB20	GLIS3	RPS6KA3	RGMA	RAP1A	APP	CLOCK	ATP2B4	ORMDL3	RICTOR	TRERF1	KMT2E	MEF2C	RBPJ	PIP4K2A	AGO3	FYCO1	ZMYND11	ZMYM2	RNF38	MBNL2	IKZF2	NHLRC3	LRP8	MBNL1	ALG9	TRPS1	ZNF148	HNRNPA2B1	DST	POMGNT1	VPS13B
ACAUUCA	hsa-miR-181a-5p/hsa-miR-181b-5p/hsa-miR-181c-5p/hsa-miR-181d-5p/hsa-miR-4262	0.00024	0.00157	0.638	61	KMT2A	STRN	TNIK	FBXO34	PDE5A	CREB1	CLASP1	BCLAF1	RPS6KA3	SHOC2	ZZZ3	DYRK2	CAMK2G	KMT2E	CCAR1	BAZ2A	KIF3A	RANBP3	ASXL2	MBNL1	CBFA2T2	NAALADL2	PICALM	MSI2	GNG2	GLIS3	KANK1	ARRDC3	SOS1	NKAP	PIK3CB	HMBS	RGMA	HNRNPK	CYLD	GRID1	DGCR2	PSD3	TIAL1	MAP4K4	STAU1	FMR1	ZMYND11	DNAJC5
AGCAGCA	hsa-miR-15a-5p/hsa-miR-15b-5p/hsa-miR-16-5p/hsa-miR-195-5p/hsa-miR-424-5p/hsa-miR-497-5p/hsa-miR-6838-5p	0.000234	0.00157	0.651	66	ZBTB20	RPS6KA3	SHOC2	RICTOR	AGO3	GHR	PIK3R1	CPEB3	HECTD4	TNIK	ATXN7L3	NAV1	STYX	CLOCK	ZMYM2	RBM23	ARHGAP5	KANK1	PRRC2C	MBNL2	PLAGL1	DYRK2	TCF3	RANBP3	CYLD	HIGD1A	APP	ENTPD5	KMT2A	BAZ2A	KHNYN	CLASP1	WWP1	ZC3H11A	DEDD	STRN	MAP4	AREL1	RBBP6	DCUN1D4	HNRNPA2B1	HMBOX1	RBPJ	DNAJC5
GAAAUGU	hsa-miR-203a-3p.1	0.000312	0.00198	0.592	46	ZBTB20	ZNF148	DCUN1D5	CLOCK	ARHGAP12	DDHD1	PLD1	MBNL2	TCF4	RPS6KA3	GTDC1	DYRK2	NPR3	ZMYND11	GHR	RBM39	NUAK1	STRN	MBNL1	TMEM170A	TIAL1	RAP1A	EPHB2	DNMT3A	TRPS1	SOS1	CREB1	ZMYM2	SLC23A2	RALB	MSI2	CERS6	DST	EVI2B	DCUN1D4	STAG2	SUPT3H	SLC29A1	SLC39A10	MAP4K4	RANBP3	AMPD3	DHX30	PCBP2
CCUUCAU	hsa-miR-205-5p	0.000372	0.00219	0.526	32	ZBTB20	CALCRL	MSI2	RPS6KA3	BICC1	KLF12	GLIS3	GTDC1	CDH11	KMT2A	ZNF148	PICALM	IKZF4	CREB1	HERC3	SMAD4	HNRNPK	TRPS1	PSD3	TIAL1	SMAD1	BCL6	EMP2	STRN	LHFPL2	KNTC1	NKAP	CEP128	KHNYN	VPS13B	LUC7L3	DGCR2
UAUAAUA	hsa-miR-374a-5p/hsa-miR-374b-5p	0.00037	0.00219	0.56	38	CA12	GNPTG	ARL2BP	NFYB	RNF38	NUAK1	STRN	TTBK2	SCRN3	MSI2	GLIS3	ZNF81	EIF4G1	ARHGAP5	MBNL2	VCAM1	TCF4	STYX	ERC1	MBNL1	SHOC2	ZZZ3	BICC1	HECTD4	PRRG1	DMD	DNMT3A	GTDC1	CREB1	MLX	METTL21A	PTGES3L	ZBTB20	NCK1	TMEM161B	LHFPL2	TRERF1	AKAP6
UUGGCAC	hsa-miR-1271-5p/hsa-miR-96-5p	0.000377	0.00219	0.627	54	ZBTB20	PHF20L1	NUAK1	CELF1	DCUN1D3	GRID1	DDHD1	FARP1	RALB	TNIK	GNE	DEPDC1	MBNL1	EPB41L3	FYCO1	B3GALT2	TTBK2	STAM2	ST3GAL2	AGO3	CAMKK2	DGCR2	PLCG1	DYRK2	RCC2	CREB1	PRR3	ARRDC3	AREL1	FMR1	PLAGL1	ATP2B4	RAB3GAP2	SNAP23	MAP2K3	KLHDC10	MBNL2	TCF4	CLOCK	SOS1	ADD3	RICTOR	SMAD1	PCMTD1
AUACAAG	hsa-miR-300/hsa-miR-381-3p	0.000393	0.00222	0.577	41	HBP1	UBE3A	NFYB	TCF3	NPR3	TTBK2	AGPAT3	CLOCK	DDHD1	DCUN1D3	PSD3	ZC3H11A	CADPS2	KMT2E	APP	VCAM1	STYX	ZMYM6	MBNL1	EMP2	RNF2	TIAL1	RAP1A	AGO3	KLF12	GPR34	KIF3A	RPS6KA3	ZMYND11	MAP4	GTDC1	HMBOX1	CREB1	ASXL2	ZBTB20	RBPJ	CNNM4	TRERF1	SENP6	EPS8	TLN2
AUAAUAC	hsa-miR-369-3p	0.000408	0.00224	0.535	33	ARL2BP	NFYB	PLCG1	PTPN12	RNF38	NUAK1	STRN	TTBK2	MSI2	AGPAT3	TMEM65	DST	ZNF81	ARHGAP5	MBNL2	APP	TCF4	STYX	MBNL1	RAB3GAP2	PRRC2C	SHOC2	ZZZ3	DMD	MDFIC	CREB1	SMG1	NCK1	RBPJ	KMT2A	TLN2	TIMP2	MBTD1
GCUGGUG	hsa-miR-138-5p	0.000447	0.00238	0.555	36	TNIK	ASXL2	DGKE	PPIP5K1	NSMF	ZBTB20	CREB1	GRID1	CBFA2T2	KLF12	KANK1	TRPS1	CLOCK	TCF4	ARRB1	RNF38	ZMYND11	DCUN1D4	GNG2	MAP2K7	MBTD1	ARRDC3	DNMT3A	TCF3	SMG1	SLC23A2	AMER1	ST3GAL2	CAMTA2	KIAA1958	ZNF148	PCMTD1	DEPDC5	RBPJ	KNTC1	RGMA
GUAACAG	hsa-miR-194-5p	0.000455	0.00238	0.497	27	DNMT3A	ZBTB20	TLN2	DCUN1D5	STAT5B	MEF2C	CAMK2G	CLASP1	BCLAF1	DMD	TRPS1	TRIP12	PTPN12	LUC7L3	ARHGAP12	GTDC1	DCUN1D4	TMEM65	GLIS3	PPFIBP1	KMT2A	MSI2	GNG2	ARHGAP5	MBNL2	FMR1	VPS13B
UUUUUGC	hsa-miR-129-5p	0.000501	0.00255	0.564	37	U2SURP	FUBP1	AGO3	DNMT3A	CELF1	KIAA1958	CPEB3	ZBTB20	THSD4	ERC1	GHR	PLCG1	GNA12	PSD3	TCF4	STYX	MBNL1	ATP2B4	OTUD7B	HNRNPK	TMEM65	VPS13B	RNF38	ARRDC3	CLOCK	GLIS3	TIAL1	FMR1	ZNF280C	NKAP	PTPRF	DMD	BAZ2A	GTDC1	DHX30	PCBP2	ANGEL2
AAAGUGC	hsa-miR-106a-5p/hsa-miR-106b-5p/hsa-miR-17-5p/hsa-miR-20a-5p/hsa-miR-20b-5p/hsa-miR-519d-3p/hsa-miR-526b-3p/hsa-miR-93-5p	0.000544	0.00271	0.655	60	ZBTB20	CLOCK	FYCO1	PRRG1	DDHD1	RGMA	ERC1	ORMDL3	AGO3	LIMA1	GLIS3	BICC1	ARHGAP12	CREB1	U2SURP	KLF12	NHLRC3	HBP1	ZNF148	IKZF4	LRP8	REST	RNF2	STYX	NIN	ZBTB6	CHD5	DCUN1D3	HMGB3	APP	SHOC2	GTDC1	PRKACB	TIMP2	ARHGEF11	ASXL2	KMT2A	CPEB3	RPS6KA3	TCF4	PIP4K2A	RNF38	PCMTD1	HMBOX1
AACACUG	hsa-miR-141-3p/hsa-miR-200a-3p	0.00059	0.00274	0.597	43	KLF12	DCUN1D3	ZBTB20	TNIK	PRKACB	MBNL1	KMT2A	EPN1	TTBK2	KIF3A	MAP2K7	IKZF2	GNPTG	STAT5B	CDC14A	STRN	CLOCK	CERS6	RANBP6	TCF4	UBE3A	TRMU	KLHDC10	NFYB	SLC23A2	DYRK2	TIAL1	RNF38	LUC7L3	MBTD1	CELF1	NAP1L4	MAP4K4	YPEL5	ADD3	BCAP29	PCM1	JAG1	TLN2	MEMO1	KIAA1958	MVB12B	VPS13B
UAAUACA	hsa-miR-374c-5p/hsa-miR-655-3p	0.00059	0.00274	0.588	41	NFYB	ABCC9	TCF3	STRN	TTBK2	ADD3	MSI2	AGPAT3	MEMO1	TMEM65	CERS6	RBBP6	DDHD1	ZC3H11A	FGD6	APP	TCF4	STYX	RAB3GAP2	B3GALT2	PRRC2C	MLLT10	DMD	RPS6KA3	ZMYND11	MAP4	GTDC1	MDFIC	TRPS1	ANKRD28	BCL6	CPEB3	ASXL2	IKZF2	RBPJ	WWP1	PIK3R1	EPB41L2	SENP6	TIMP2	MBTD1
UAAUGCU	hsa-miR-155-5p	0.000568	0.00274	0.526	30	BACH1	EMP2	SMUG1	DCUN1D3	AGO3	TCF4	HIVEP2	PICALM	CREB1	TRPS1	MBTD1	MSI2	RICTOR	KIF3A	FUBP1	HBP1	SOS1	ZMYM2	CBFA2T2	RPS6KA3	ZMYND11	PIK3R1	HERC4	SMARCA4	SMAD1	ENTPD5	TIA1	TNIK	VPS13B	METTL21A
UACAGUU	hsa-miR-582-5p	0.000619	0.00281	0.548	33	PLCG1	IKZF4	TTBK2	HMGB3	GRID1	ZC3H11A	KMT2E	SLC23A2	DYRK2	APP	TCF4	PGAP1	RICTOR	EMP2	ZNF148	DNAJC5	PRKACB	HNRNPK	KLF12	GPR34	DMD	RPS6KA3	ZMYM2	GTDC1	PISD	CREB1	TNIK	ZBTB20	NCK1	ANGEL2	TRERF1	EPS8	RGMA
CACAGUG	hsa-miR-128-3p/hsa-miR-216a-3p/hsa-miR-3681-3p	0.00071	0.00316	0.644	54	ZBTB20	DCUN1D4	HMGB3	DDHD1	MAP2K7	MVB12B	RNF38	CPEB3	MSI2	SHOC2	SOS1	AGO3	LRRFIP1	FAM172A	EPHB2	POGLUT1	ZZZ3	NCOA7	ALG9	CDH11	CREB1	TCF4	TNIK	ZNF280C	TMEM170A	SMG1	AGPAT3	ARHGEF11	FUBP1	MBTD1	BICC1	FGD6	KMT2A	TRERF1	CA12	JAG1	GHR	PGAP1	KIF3A	IKZF2	TIAL1	DGKE	MLLT10	ATP11B
GUCAGUU	hsa-miR-223-3p	0.00078	0.00333	0.491	24	TRPV2	GTDC1	AGO3	CPEB3	ZZZ3	SLC23A2	TMEM170A	POLR1C	DOCK2	ERC1	STYX	MBNL1	TIAL1	DCUN1D3	PRKACB	MEF2C	MSI2	USP16	MAP4	RBPJ	U2SURP	PSD3	KLF12	PHF20L1
UGAAAUG	hsa-miR-203a-3p.2	0.000781	0.00333	0.633	50	ZNF148	MEF2C	ZBTB20	CLOCK	TCF4	MBNL1	TRPS1	RBM39	MBNL2	PSD3	DNMT3A	DCUN1D5	PLD1	AMPD3	STRN	DDHD1	TNIK	ENTPD5	DYRK2	NUAK1	RAP1A	MSI2	PCBP2	TIAL1	CEP128	ZMYM2	GTDC1	DGCR2	EVI2B	DHX30	HNRNPA2B1	ZMYND11	DCUN1D4	DCUN1D3	GNG2	DGKE	NAP1L4	CA12	RNF38	MEMO1	SMAD1	GNE	PANK2	HBP1
GAGGUAG	hsa-let-7a-5p/hsa-let-7b-5p/hsa-let-7c-5p/hsa-let-7d-5p/hsa-let-7e-5p/hsa-let-7f-5p/hsa-let-7g-5p/hsa-let-7i-5p/hsa-miR-4458/hsa-miR-4500/hsa-miR-98-5p	0.000873	0.00365	0.646	53	TNIK	AGO3	BACH1	DYRK2	KIAA1958	CPEB3	STRN	MEF2C	DCUN1D3	DMD	ARHGAP28	FGD6	RAB3GAP2	GHR	TMEM65	COL4A2	RPS6KA3	BCAP29	MAP4K4	ATP2B4	FARP1	RICTOR	NHLRC3	BACE2	ATP8B4	STYX	RALB	LUC7L3	MSI2	RNF38	CLOCK	NKAP	SMUG1	MLLT10	MVB12B	ANKRD28	AKAP6	SNAP23	KMT2E	DST	IKZF2	POGLUT1	ATXN7L3	CELF1
AUGCACC	hsa-miR-501-3p/hsa-miR-502-3p	0.000972	0.00391	0.397	15	GNPTG	RNF38	DCUN1D5	STRN	TMEM65	PSD3	OTUD7B	RAP1A	PTPRF	CBFA2T2	RCC2	KLF12	CIT	ZBTB20	TRERF1
UUGGCAA	hsa-miR-182-5p	0.000968	0.00391	0.662	57	ZBTB20	CELF1	NUAK1	AGO3	DCUN1D3	TTBK2	DYRK2	CREB1	ARRDC3	FYCO1	FMR1	MBNL2	STAM2	GRID1	ST3GAL2	CAMKK2	DGCR2	PLCG1	DDHD1	FARP1	RCC2	PRR3	RALB	DEPDC1	ADD3	PRKACB	SMAD1	KLHDC10	CYLD	BACE2	GNE	SNAP23	SOS1	RICTOR	CLOCK	RAB3GAP2	PCMTD1	SHOC2	AREL1	PIK3R1	NHLRC3	PHF20L1	ZBTB6	TRIQK
AGGUAGU	hsa-miR-196a-5p/hsa-miR-196b-5p	0.00103	0.00405	0.482	22	ZMYND11	BACH1	MSI2	TRERF1	ARHGAP28	RCC2	RICTOR	MBNL2	CHRD	GNPTG	DYRK2	PANK2	KMT2E	COL14A1	RBPJ	SDCBP	GTDC1	BACE2	CPEB3	ATP8B4	UCKL1	SENP6
GUGACAG	hsa-miR-542-3p	0.00111	0.00431	0.476	21	VASP	STRN	NAV1	FYCO1	TMEM65	GLIS3	HMGB3	PSD3	KMT2E	STYX	ZNF148	AGO3	KLF12	YPEL5	U2SURP	SLC39A10	ASXL2	BCLAF1	ANGEL2	CNNM4	TLN2
GUGCAAA	hsa-miR-19a-3p/hsa-miR-19b-3p	0.00116	0.00439	0.667	57	ZMYND11	ZBTB20	CLOCK	AGO3	GNPTG	PIK3CB	RNF38	HBP1	MBNL2	PRKACB	RAP1A	PDE5A	OTUD7B	ASXL2	RICTOR	PRKAA1	CDH11	KIF3A	NAALADL2	ARRDC3	MSI2	TIA1	CHD5	MEMO1	MDFIC	CYLD	TLN2	TRERF1	MBNL1	CPEB3	DDHD1	GULP1	ZNF711	DGKE	ARHGAP12	STAM2	ADD3	REST	DCUN1D3	MEF2C	FMR1	MLLT10	KLF12	DNMT3A
UGGUCCC	hsa-miR-133a-3p.1	0.00121	0.00452	0.552	30	BAZ2A	RBM23	EMP2	CYLD	ANKRD28	ZNF280C	CREB1	BICC1	ARRB1	CTTNBP2	ABCC9	RBPJ	ARHGAP12	NUP153	ZC3H11A	BACH1	ARHGEF2	CELF1	AREL1	TMEM184B	CPNE3	HMBOX1	KLHDC10	CAMK2G	STX5	CHD3	CNNM4	DCLRE1A	CAMKK2	TRIQK
CCAGGAG	hsa-miR-665	0.00125	0.0046	0.532	27	FCGRT	KHNYN	ELN	NAV1	ORMDL3	DDHD1	HMGB3	SLC23A2	AREL1	TMEM170A	DEDD	OTUD7B	ZNF280C	CBFA2T2	PRR3	HECTD4	WRAP73	RPS6KA3	DNMT3A	SLC29A1	PGAP2	MORC2	PTGES3L	ATXN7L3	ALG9	GNG2	SAP30BP
AGUGGUU	hsa-miR-140-5p	0.00144	0.00518	0.513	24	NPR3	ZBTB20	EPB41L2	LHFPL2	BACH1	CELF1	RPS6KA3	DCUN1D3	RBM39	JAG1	STRN	CREB1	BICC1	CEP63	FYCO1	AMER1	NAALADL2	ENTPD5	HMBOX1	PRRG1	REST	CTTNBP2	CDH11	POMGNT1
CAGUAGU	hsa-miR-199a-3p/hsa-miR-199b-3p/hsa-miR-3129-5p	0.0022	0.00767	0.538	25	GNA12	ZBTB20	PIK3CB	PTPRF	TMEM170A	DNMT3A	SLC23A2	MVB12B	IKZF4	TNIK	CD151	CELF1	DDHD1	FUBP1	ARHGEF2	EMC1	SLC39A10	KLF12	BAZ2A	MBNL1	ADD3	KMT2A	MEF2C	AREL1	TIA1
GAGGCUG	hsa-miR-485-5p/hsa-miR-6884-5p	0.00219	0.00767	0.53	24	ARL2BP	MSI2	LRP8	LRRFIP1	GLIS3	AMER1	PPP4R1L	KLHDC10	SLC23A2	ZNF81	PLEC	STX5	BAZ2A	CHD3	NIN	UNC45A	CELF1	POMGNT1	CREB1	AMPD3	SMG1	ATXN7L3	ZBTB20	KNTC1
AUCCUUG	hsa-miR-362-5p	0.00252	0.00863	0.406	13	NPR3	NAV1	DST	THSD4	TMEM184B	GTDC1	TRPS1	CREB1	SMG1	ZBTB20	PIK3CB	LUC7L3	CYLD
CGUGUCU	hsa-miR-187-3p	0.0026	0.00878	0.149	4	ARRDC3	DYRK2	BCL6	GTDC1
UUGUUCG	hsa-miR-375	0.00268	0.00889	0.479	18	ZBTB20	ERC1	ANGEL2	RBPJ	GTDC1	TCF4	PDE5A	TMEM65	MBNL1	UBE3A	KLF12	IKZF4	TRPS1	HIVEP2	CEPT1	EPB41L2	OTUD7B	DST
CUACAGU	hsa-miR-139-5p	0.00291	0.00949	0.533	23	ZBTB20	DMD	FMR1	EMP2	DNAJC5	ARRDC3	TCF4	KIF3A	OTUD7B	GNB1	AGO3	SLC23A2	MBNL1	PTPRF	BAZ2A	U2SURP	MLLT10	SMARCA4	TCF3	NDRG2	CBFA2T2	TIA1	TNIK
ACUGGCC	hsa-miR-193a-3p/hsa-miR-193b-3p	0.00335	0.0108	0.477	17	SLC23A2	BAZ2A	TCF4	FARP1	KMT2E	CCAR1	LUC7L3	DYRK2	PTPRF	KMT2A	MSI2	CLOCK	KIAA0825	ZC3H11A	KHNYN	DST	FUBP1
UCCCUUU	hsa-miR-204-5p/hsa-miR-211-5p	0.00341	0.0108	0.624	36	ZBTB20	CHD5	GLIS3	DCUN1D3	RPS6KA3	NCOA7	CREB1	TNIK	PIK3CB	FARP1	KLF12	ARRB1	BCAP29	NUAK1	TRIP12	ZNF335	THSD4	RICTOR	MBNL1	TIAL1	BAZ2A	GTDC1	ADD3	NAV1	LRP8	ARHGAP5	TCF4	HNRNPA2B1	ZNF148	AGO3	BICC1	EPHB2	PRRG1	CDH11	TRPS1	EPS8
UCAUACA	hsa-miR-485-3p/hsa-miR-539-3p	0.0043	0.0134	0.55	23	NFYB	JAG1	RNF38	DCUN1D5	MEMO1	DDHD1	GRID1	DYRK2	STYX	TMEM184B	ALG14	FMR1	SUPT3H	PTPRF	GIGYF2	GNB1	CALCRL	HNRNPH1	HMBOX1	PISD	SMAD4	CPEB3	SMG1
ACAUAGA	hsa-miR-376c-3p	0.00449	0.0138	0.479	16	PLD1	CACNA1G	PDE5A	EMP2	ATP2B4	HIVEP2	AGO3	HNRNPK	ZMYM2	CDH11	HERC3	GULP1	CPEB3	CREB1	PCBP2	TRERF1
GAAUUGU	hsa-miR-219a-2-3p	0.00468	0.0139	0.437	13	ARRDC3	CERS6	DST	ZFYVE1	MEF2C	RNF2	TIAL1	SHOC2	ZBTB6	HNRNPK	VPS13B	NAALADL2	ZBTB20
GAUAUGU	hsa-miR-190a-5p/hsa-miR-190b	0.00463	0.0139	0.452	14	DMD	TCF3	TCF4	CREB1	CLOCK	HNRNPA2B1	CEP128	MEF2C	ZNF280C	EPHB2	RPS6KA3	TRPS1	TMEM161B	PLD1
UCAUGAU	hsa-miR-433-3p	0.00471	0.0139	0.517	19	ZNF862	NFYB	ABCC9	STRN	CCAR1	RALB	NAV1	GLIS3	STYX	DNAJC5	RAP1A	CELF1	VPS13B	CREB1	TIA1	ZBTB20	PIK3CB	STAU2	KMT2A
AAAGAAU	hsa-miR-186-5p	0.00499	0.0143	0.66	41	JAG1	STRN	NPR3	TTBK2	BACH1	ZC3H18	TRAF7	PSD3	ZC3H11A	SLC23A2	ZNF81	ARHGAP5	CAB39L	EMP2	ATP2B4	SHOC2	SLC22A15	ALG14	ZZZ3	STAG2	NKAP	AGO3	KLF12	SUCLA2	DMD	KIF3A	RPS6KA3	PDCD10	GTDC1	MDFIC	CELF1	MORC2	ANKRD28	CPEB3	TNIK	METTL21A	ZBTB20	SLC9B2	LHFPL2	CYLD	SENP6
GGAAUGU	hsa-miR-1-3p/hsa-miR-206/hsa-miR-613	0.00498	0.0143	0.652	39	KMT2E	CLOCK	DNMT3A	ZNF148	FUBP1	HNRNPK	ZZZ3	SLC39A10	RNF38	PICALM	PDCD10	ASXL2	DNAJC5	SLC23A2	PRKACB	PLCG1	ZBTB6	RAP1A	GTDC1	HIGD1A	TRPS1	ZMYND11	STAG2	AGO3	NAALADL2	SDCBP	GNE	EPB41L2	SMG1	DMPK	RICTOR	DLG4	VASP	DGKE	MBTD1	HIVEP2	ZNF280C	SLC6A20	CA12
UGCCCUG	hsa-miR-874-3p	0.00522	0.0147	0.511	18	PTPN12	KHNYN	STRN	DCUN1D3	PSD3	AMER1	DYRK2	FMR1	AGO3	ZBTB6	MCAM	CDH11	SMG1	HOMER2	ATXN7L3	SMUG1	GNG2	FARP1
AUGGCUU	hsa-miR-135a-5p/hsa-miR-135b-5p	0.00595	0.0166	0.65	37	GHR	ARHGEF4	CTTNBP2	LRRFIP1	DEPDC1	PLCG1	MEF2C	ARHGEF6	ARHGEF2	OTUD7B	ATP2B4	BACH1	TNIK	PTPRF	CLASP1	AREL1	HMBOX1	SDCBP	AGO3	ZNF862	NAALADL2	MBNL1	MAP4	RAB3GAP2	DCUN1D4	RBM23	NUP153	PRRC2C	PSD3	SHOC2	DCUN1D3	PLAGL1	REST	ZNF84	GULP1	DST	VPS13B
GUAUUAC	hsa-miR-496.2	0.00603	0.0166	0.433	12	PTPN12	BACH1	GRID1	HIVEP2	ZNF280C	RPS6KA3	U2SURP	SMG1	DHX30	NAALADL2	IKZF2	EPB41L2
AGCCCUU	hsa-miR-129-1-3p/hsa-miR-129-2-3p	0.00624	0.0169	0.584	25	ZBTB20	DCUN1D3	MEMO1	GTDC1	CAMKK2	HOMER2	CREB1	CLASP1	FUBP1	TMEM65	KMT2A	MVB12B	KLF12	DEDD	MSI2	TRPS1	RAB3GAP2	EPHB2	NEK1	BICC1	NKAP	ZNF148	RICTOR	LHFPL2	SMUG1
ACCACAG	hsa-miR-140-3p.2	0.00775	0.0205	0.587	24	STAG2	TNIK	CELF1	LHFPL2	SOS1	RPS6KA3	OTUD7B	ZBTB20	TRPS1	DCUN1D3	CREB1	ATXN7L3	HBP1	SMUG1	JAG1	NUP153	MSI2	MEMO1	NKAP	HMBOX1	DGKE	MVB12B	TTC1	POMGNT1
CCAGUGU	hsa-miR-199a-5p/hsa-miR-199b-5p	0.00775	0.0205	0.62	29	ZBTB20	SHOC2	KIAA1958	ARHGAP12	SRRM1	PPFIBP1	CLOCK	BICC1	RBM23	RGS10	ZNF148	JAG1	RNF38	NAALADL2	STRN	SMARCA4	ADD3	RGMA	KLF12	RANBP3	BCAP29	AGO3	EPB41L3	CA12	PPP4R1L	DST	DEPDC5	METTL21A	ANGEL2
AGGAGCU	hsa-miR-28-5p/hsa-miR-3139/hsa-miR-708-5p	0.00868	0.0227	0.487	14	DCUN1D5	STRN	AMER1	ZC3H11A	PTPRF	HNRNPK	DNMT3A	SLC29A1	CPEB3	CREB1	SMUG1	ALG9	RBM23	TLN2
GUCUUGC	hsa-miR-431-5p	0.00884	0.0228	0.436	11	MSI2	DST	DYRK2	ZNF280C	PTPRF	KLF12	STX5	U2SURP	SMAD4	ASXL2	ALG9
GCUACAU	hsa-miR-221-3p/hsa-miR-222-3p	0.00934	0.0238	0.596	24	TCF3	LHFPL2	PIK3R1	TTBK2	TRPS1	CPEB3	TLE3	FMR1	HMBOX1	PCMTD1	TCF4	ZMYM2	DCUN1D4	TIMP2	ATP11B	IKZF4	STYX	NFYB	CREB1	RAB3GAP2	PDCD10	ARHGAP28	KMT2A	LUC7L3
CGCCCUU	hsa-miR-1249-3p	0.00965	0.0241	0.151	3	EPHB2	HNRNPK	PISD
CUCACAC	hsa-miR-342-3p	0.00971	0.0241	0.533	17	CA12	STRN	TTBK2	LRP8	DYRK2	ZZZ3	ZNF280C	NKAP	RCC2	NCOA7	CELF1	MORC2	TIA1	METTL21A	KMT2A	CAMKK2	DGCR2
UAAGGCA	hsa-miR-124-3p.2/hsa-miR-506-3p	0.00979	0.0241	0.723	52	ZBTB20	CDH11	PTPN12	JAG1	TCF3	AGO3	CYLD	DMD	TIAL1	DYRK2	ARHGEF4	CNTN3	TMEM184B	DCUN1D5	NAV1	SDCBP	CREB1	DCUN1D3	GRID1	ALG9	EPB41L3	PDCD10	AKAP6	KANK1	AMPD3	HBP1	KIAA1958	SOS1	TRPS1	LIMA1	ENTPD5	FARP1	TIA1	RICTOR	STAG2	BICC1	ASXL2	VDR	STRN	ZNF148	CAMTA2	CLOCK	TCTA	FAM172A
CAGUCCA	hsa-miR-455-3p.1	0.0103	0.0249	0.568	20	OTUD7B	TRERF1	PIK3R1	ZBTB20	SMG1	DYRK2	NUP153	DNMT3A	PCBP2	RCC2	RBPJ	KMT2A	DLG4	EARS2	TLN2	RICTOR	ATXN7L3	ANGEL2	UCKL1	HAGH
UCACAGU	hsa-miR-27a-3p/hsa-miR-27b-3p	0.0103	0.0249	0.733	55	ZBTB20	NCOA7	CDH11	CREB1	PRR3	MAP2K7	ALG9	DCUN1D4	AGPAT3	CPEB3	SOS1	FAM172A	ZZZ3	DGKE	HMGB3	CELF1	STRN	POGLUT1	KLF12	TNIK	ZNF280C	BICC1	TMEM170A	PISD	ST3GAL2	BCLAF1	KIF3A	RNF38	MSI2	EPHB2	MBTD1	FGD6	MEF2C	NUP153	FUBP1	EPS8	HIVEP2	CERS6	IKZF2	TRERF1	ADD3	NAV1	SAP30BP	CA12
GGAAGAC	hsa-miR-7-5p	0.0108	0.0257	0.618	26	STRN	KLF12	MAP4	TCF4	ZNF148	SMG1	MIS12	DNMT3A	U2SURP	ALG9	DNAJC5	PLEC	ZBTB20	ANKRD28	HBP1	MEMO1	TMEM65	ARRB1	PIK3CB	WWP1	PICALM	KMT2A	RCC2	STX5	CHD3	VPS13B
CAAAGCA	hsa-miR-330-3p	0.011	0.0259	0.697	42	CA12	SNAP23	DCUN1D5	STRN	NPR3	ADD3	TRIP12	BACH1	TMEM65	LRP8	GLIS3	PSD3	GRID1	AMER1	MBNL2	PDE5A	RAB3GAP2	ZNF148	ATP2B4	HIVEP2	TIAL1	RAP1A	ALG14	FUBP1	ZZZ3	STAU1	GIGYF2	CBFA2T2	HNRNPK	PRR3	DNMT3A	CELF1	TRPS1	U2SURP	CREB1	RANBP3	NAALADL2	ZBTB20	BCLAF1	ANGEL2	EPS8	DGCR2
UGACAUC	hsa-miR-489-3p	0.0132	0.0308	0.551	17	CPEB3	ZBTB20	CCAR1	DGKE	GLIS3	YPEL5	TLN2	JAG1	RANBP6	CLOCK	SMARCA4	SHOC2	DNMT3A	KMT2A	ANGEL2	TIMP2	DST
AGCUUAU	hsa-miR-21-5p/hsa-miR-590-5p	0.0136	0.031	0.574	19	PIK3R1	MEF2C	STRN	JAG1	STAG2	TMEM170A	MAP2K3	CPEB3	MBNL1	HNRNPK	RBPJ	RPS6KA3	WWP1	PCBP2	DCUN1D3	KLF12	PLD1	DST	MCAM
UCAAGUA	hsa-miR-1297/hsa-miR-26a-5p/hsa-miR-26b-5p/hsa-miR-4465	0.0136	0.031	0.706	42	DNMT3A	STYX	JAG1	TMEM184B	SMAD1	EP400	PSD3	TRERF1	PHF20L1	PDCD10	APP	CDH11	CHD5	DLG4	TRPS1	CPEB3	UBE3A	CELF1	FUBP1	NUP153	MEF2C	HECTD4	PIK3CB	RAP1A	REST	WWP2	ZBTB20	AGPAT3	DCUN1D3	TCF4	RBM23	CREB1	NAV1	TIAL1	DDHD1	HMBOX1	ZNF148	DMD	MEMO1	FAM172A	DEPDC1	DST
AAGGCAC	hsa-miR-124-3p.1	0.014	0.0315	0.771	67	ZBTB20	STRN	PTPN12	GRID1	KIAA1958	NAV1	TMEM184B	CLOCK	PLEC	SOS1	ALG9	EPS8	NKAP	AGO3	KANK1	DYRK2	KIF3A	JAG1	DCUN1D5	ZBTB6	RCC2	SLC29A1	GSN	POGLUT1	STYX	CD151	HIVEP2	BCL6	MEMO1	FMR1	AKAP6	TCF3	DMD	ARHGEF4	CNTN3	DCUN1D3	FUBP1	ATP2B4	CREB1	TCF4	ENTPD5	AMPD3	SVIL	PDE5A
UCACACA	hsa-miR-377-3p	0.015	0.0334	0.648	28	CA12	JAG1	RNF38	NUP153	TTBK2	TRIP12	MSI2	ORMDL3	LRP8	KMT2E	ZNF148	MVB12B	FUBP1	ZZZ3	HNRNPK	BAZ2A	RPS6KA3	CELF1	VPS13B	ANKRD28	ARRB1	IKZF2	PANK2	LHFPL2	STAU2	KMT2A	AKAP6	RGMA
GGUUACC	hsa-miR-409-5p	0.0154	0.0336	0.429	9	NAV1	LRP8	PPP4R1L	SLC23A2	STAG2	AGO3	KLF12	HMBS	TRPS1
UUCCUCA	hsa-miR-670-3p	0.0154	0.0336	0.63	25	JAG1	MEMO1	LRP8	AMER1	KIAA1958	ZNF81	PLD1	MBNL1	RAP1A	PRKACB	HNRNPK	PRR3	NCOA7	VPS13B	PGAP2	BCL6	CREB1	SMG1	ATXN7L3	ZBTB20	RBPJ	ALG9	CYLD	SENP6	MBTD1
CAAGAGC	hsa-miR-335-5p	0.0181	0.0391	0.547	15	NFYB	CLOCK	DCUN1D3	PSD3	KLHDC10	ARHGEF2	OTUD7B	FMR1	RCC2	KLF12	CDH11	UBE3B	MLX	SMG1	CAMKK2
GUGGGGA	hsa-miR-491-5p	0.0205	0.0437	0.493	11	VASP	DDHD1	DMPK	OTUD7B	SHOC2	PRR3	CHD3	VPS13B	ZBTB20	DGCR2	SAP30BP
AAGGUGC	hsa-miR-18a-5p/hsa-miR-18b-5p/hsa-miR-4735-3p	0.0211	0.0445	0.569	16	ZBTB20	ASXL2	HMBOX1	STAM2	PSD3	MBNL1	ADD3	CAMKK2	PRKACB	NAV1	GTDC1	SMG1	FUBP1	ZNF280C	YPEL5	VPS13B
AUGUGGG	hsa-miR-299-3p	0.0219	0.0457	0.429	8	TCF4	CAMTA2	OTUD7B	SUPT3H	ZBTB20	LUC7L3	CNNM4	GNG2
AUCAUUC	hsa-miR-382-3p	0.0228	0.0467	0.549	14	CA12	NFYB	NUAK1	STRN	RBBP6	AMER1	SLC23A2	APP	RAP1A	RPS6KA3	SYT12	TRPS1	ZBTB20	CNNM4
CCCCUGG	hsa-miR-331-3p	0.0228	0.0467	0.535	13	PLCG1	KHNYN	ELN	STRN	RAP1A	AGO3	RCC2	U2SURP	MAP2K7	ARRB1	ATXN7L3	TRERF1	TLN2
AUGCCUU	hsa-miR-532-5p	0.0242	0.0491	0.539	13	NUAK1	BACH1	DDHD1	HMGB3	CAMK2G	ZNF148	NKAP	KLF12	RPS6KA3	DNMT3A	GTDC1	CPEB3	ASXL2
GAGUAUU	hsa-miR-496.1	0.0262	0.0527	0.47	9	ARL2BP	KHNYN	STAT5B	TRAF7	MBNL1	ARHGEF6	PRKACB	KLF12	CALCRL
ACACACC	hsa-miR-329-3p/hsa-miR-362-3p	0.0275	0.0548	0.599	17	KHNYN	CHD5	DCUN1D3	SLC23A2	EIF4G1	CHST15	PDE5A	DNAJC5	PRKACB	ZZZ3	KLF12	DNMT3A	MCAM	ZBTB20	BCLAF1	TRERF1	TLN2
AACAGUC	hsa-miR-132-3p/hsa-miR-212-3p	0.0294	0.0569	0.641	21	ZBTB20	DNMT3A	DYRK2	TLN2	DCUN1D3	GTDC1	GHR	ARHGEF11	SLC23A2	DCUN1D4	SOS1	CBFA2T2	ASXL2	SEC16A	MDFIC	PDE5A	GNA12	KIAA1958	PHF20L1	CLOCK	ANGEL2
GGUUUAC	hsa-miR-299-5p	0.0291	0.0569	0.568	14	GNPTG	ELN	STAM2	CLOCK	DST	BACE2	CEP63	RAP1A	PTPRF	GTDC1	TNIK	IKZF2	RBPJ	LHFPL2
UGCAUAG	hsa-miR-153-3p	0.0292	0.0569	0.718	35	TRPS1	DMD	PIK3R1	MEF2C	OTUD7B	JAG1	MBTD1	APP	CAMKK2	REST	STYX	UBE3B	AGO3	HNRNPK	ZBTB20	ATP2B4	KMT2A	NAV1	STRN	TNIK	STAU2	HERC3	FMR1	MSI2	RICTOR	WWP1	TCF4	AKAP6	ZMYND11	CHST15	IKZF2	ZNF148	CAMK2G	TIA1	PRKACB
AGGACAC	hsa-miR-1197	0.0303	0.0581	0.557	13	CHD5	ADD3	TRAF7	BACE2	DYRK2	TIAL1	CBFA2T2	GTDC1	SLC29A1	CELF1	CREB1	TNIK	CAMKK2
AUAAAGU	hsa-miR-142-5p/hsa-miR-5590-3p	0.0306	0.0582	0.729	37	DMD	DDHD1	ZBTB20	TNIK	TMEM184B	SLC23A2	RGMA	RPS6KA3	RAP1A	CPEB3	BAZ2A	ASXL2	REST	TCF4	HERC3	ARHGEF6	CLOCK	RBBP6	ARRDC3	HIVEP2	CIT	ATP2B4	RAB3GAP2	LRP8	FMR1	WWP1	U2SURP	ZNF148	DNMT1	CNNM4	STYX	PCBP2	STAU1	SUPT20H	CEP128	MBTD1	PLD1
GGCAAGA	hsa-miR-31-5p	0.0312	0.0587	0.645	21	FUBP1	AGO3	KANK1	ZBTB20	ST3GAL2	RBM23	CLOCK	AMER1	APP	TLN2	STAU2	TTBK2	TIA1	NUP153	CAMK2G	ARRB1	STAM2	ARRDC3	ARHGEF2	DMD	GTDC1
AUGGCAC	hsa-miR-183-5p.1	0.0332	0.062	0.657	22	RPS6KA3	LHFPL2	CELF1	DGCR2	MBNL1	TCF4	MSI2	PSD3	ZMYM2	MEF2C	ATP2B4	STYX	TMEM170A	RNF2	YPEL5	KANK1	GNB1	CERS6	SMAD4	PRKACB	VPS13B	ANGEL2
AAUCUCA	hsa-miR-216a-5p	0.0368	0.068	0.621	17	LRP8	HTT	BAZ2A	RPS6KA3	IKZF4	NPR3	MEMO1	FBXO34	ERC1	SHOC2	POLR1C	CDC26	KLF12	ATXN7L3	DEPDC1	TMEM161B	DST
AUAUAAC	hsa-miR-410-3p	0.0379	0.0695	0.686	25	STRN	TTBK2	PPFIBP1	GLIS3	ARHGAP5	TCF4	SHOC2	RAP1A	ALG14	ZZZ3	PRRC2B	AGO3	RCC2	KLF12	BAZ2A	RPS6KA3	DNMT3A	MCAM	CDH11	CPEB3	DEPDC1	ZBTB20	STAU2	TRERF1	EPS8
UAGACUG	hsa-miR-151a-3p	0.0402	0.0731	0.454	7	GHR	AGO3	KLF12	RPS6KA3	TNIK	PANK2	CYLD
AAUGCCC	hsa-miR-365a-3p/hsa-miR-365b-3p	0.0409	0.0736	0.629	17	AGO3	DCUN1D5	KMT2E	RICTOR	DYRK2	ARRDC3	EPN1	EPS8	MSI2	ZMYND11	SOS1	ZNF148	ATXN7L3	IKZF4	ANKRD28	ADD3	SMUG1
GAGAUGA	hsa-miR-143-3p/hsa-miR-4770/hsa-miR-6088	0.0452	0.0807	0.672	21	MSI2	NPR3	GIGYF2	DNMT3A	KLF12	ZNF148	TRPS1	SVIL	AMER1	PSD3	DOCK2	ADD3	CAMKK2	ZBTB20	NCOA7	EPS8	GHR	RICTOR	PNPO	SLC39A10	DST
AAGUUGU	hsa-miR-382-5p	0.0468	0.0822	0.562	11	BACH1	DYRK2	PDE5A	MBNL1	OTUD7B	ZNF280C	NKAP	CPEB3	METTL21A	NAALADL2	SENP6
AGCACCA	hsa-miR-29a-3p/hsa-miR-29b-3p/hsa-miR-29c-3p	0.0472	0.0822	0.78	46	NAV1	DNMT3A	ELN	AGO3	TMEM65	MAP4K4	CPEB3	ZBTB20	ARRDC3	HBP1	PIK3CB	ERC1	STRN	CAMKK2	CAMK2G	PGAP2	MBTD1	AMER1	COL4A2	PIK3R1	GNG2	PRR3	RAP1A	ATP2B4	STAG2	SVIL	DCUN1D5	RCC2	U2SURP	KLF12	RPS6KA3	DEDD	KLHDC10	GLIS3	EMP2	REST	DCUN1D4	PGAP1	PRRC2C	SETDB1	GTDC1	ARRB1	TCF4	ZMYM2
UGACCUA	hsa-miR-192-5p/hsa-miR-215-5p	0.0468	0.0822	0.562	11	SLC9B2	RICTOR	ZNF280C	TRERF1	ASXL2	AMER1	DNMT3A	ZBTB20	HIGD1A	PRKACB	DST
UGCAGUC	hsa-miR-455-3p.2	0.0476	0.0822	0.621	15	NUAK1	LRP8	GRID1	EIF4G1	SHOC2	FUBP1	AGO3	GTDC1	CPEB3	ZBTB20	PRRC2C	SMAD4	DST	VPS13B	UCKL1
UUGGUCC	hsa-miR-133a-3p.2/hsa-miR-133b	0.0496	0.0849	0.721	28	CYLD	BICC1	CELF1	EMP2	ANKRD28	ZNF280C	BAZ2A	ARRB1	ZBTB20	NUP153	ZC3H11A	PSD3	FARP1	RBPJ	ARHGAP12	RBM23	HIVEP2	KLHDC10	TNIK	CPNE3	DCUN1D4	OTUD7B	STX5	CNNM4	CHD3	DCLRE1A	CEP128	VPS13B
AGGUUAU	hsa-miR-154-5p	0.0518	0.088	0.533	9	NFYB	HDHD2	CAMK2G	STYX	TMEM184B	HECTD4	MAP4	CPEB3	TNIK
GAAGGUC	hsa-miR-493-3p	0.0534	0.09	0.536	9	STRN	FMR1	FUBP1	HECTD4	MAP2K7	TANGO2	EARS2	EPS8	GNG2
GAUUGUC	hsa-miR-219a-5p/hsa-miR-4782-3p/hsa-miR-6766-3p	0.0542	0.0905	0.671	19	CLOCK	AGPAT3	REST	ZNF148	UBE3A	CLASP1	CPEB3	NAV1	SLC39A10	ZBTB20	ANGEL2	CAMK2G	WWP2	MBNL1	HBP1	CPNE3	SMAD4	AKAP6	VPS13B
GUGACUG	hsa-miR-134-5p/hsa-miR-3118	0.0546	0.0905	0.559	10	CEP128	STAT5B	PSD3	MBNL1	TMEM184B	CREB1	ASXL2	ZBTB20	TRIQK	MBTD1
UCAACAG	hsa-miR-421	0.0552	0.0908	0.672	19	GHR	STAM2	STRN	TTBK2	MSI2	TMEM65	MEF2C	ARHGAP5	FUBP1	AGO3	RPS6KA3	GTDC1	FAM172A	AKR1D1	PANK2	BCLAF1	PICALM	KNTC1	EPS8
AUCAUAC	hsa-miR-154-3p/hsa-miR-487a-3p	0.0601	0.0981	0.549	9	RNF38	DYRK2	STYX	TMEM184B	ALG14	FMR1	SUPT3H	KLF12	DNMT3A
AACAUUC	hsa-miR-543	0.0623	0.1	0.742	29	CCAR1	MSI2	CLOCK	FBXO34	ZC3H11A	KMT2E	KLHDC10	SLC23A2	DYRK2	CAMK2G	STYX	PDE5A	DNAJC5	RNF2	ARHGEF2	RAP1A	ZZZ3	CDH11	SOS1	TNIK	NAALADL2	ZBTB20	PIK3CB	EMC1	KMT2A	CYLD	EPS8	GNG2	AKAP6
ACCCUGU	hsa-miR-10a-5p/hsa-miR-10b-5p	0.0624	0.1	0.645	15	CREB1	AGO3	AGPAT3	HNRNPK	ZMYND11	BCL6	HTT	LRRFIP1	CNNM4	ZNF280C	ARRDC3	STRN	KLHDC10	CAMK2G	NAV1
AUGUGCC	hsa-miR-455-5p	0.0645	0.102	0.61	12	RANBP3	LUC7L3	GLIS3	SHOC2	MEMO1	CPEB3	KIF3A	PLCG1	ARRDC3	ADD3	CLOCK	PIK3CB
UCAUAGA	hsa-miR-376a-3p/hsa-miR-376b-3p	0.0645	0.102	0.61	12	VASP	CABIN1	DDHD1	DYRK2	PRKACB	KLF12	VPS13B	METTL21A	PIK3CB	KIAA0825	PIK3R1	SENP6
UAUAAAG	hsa-miR-340-5p	0.0661	0.104	0.807	49	NFYB	DCUN1D5	STRN	TTBK2	CEP128	STAT5B	MEMO1	LRP8	REST	RBBP6	DDHD1	PSD3	GRID1	EVI2B	PLD1	FGD6	DYRK2	TCF4	STYX	EMP2	ATP2B4	HIVEP2	OTUD7B	SHOC2	RAP1A	ARHGEF6	SUPT3H	AGO3	SVIL	PRRG1	DMD	BAZ2A	RPS6KA3	DNMT3A	CIT	MORC2	U2SURP	ANKRD28	HERC3	GULP1	CPEB3	CREB1	TNIK	ZBTB20
GCAUCCC	hsa-miR-324-5p	0.068	0.106	0.539	8	MEMO1	HMGB3	AMER1	APP	RAP1A	PTPRF	DLG4	DGCR2
GGAUUUC	hsa-miR-3167/hsa-miR-876-5p	0.0712	0.109	0.647	14	DST	HMGB3	KLHDC10	ERC1	MBNL1	ALG14	FUBP1	NKAP	MAP4	CEP19	TNIK	PIK3CB	CAMKK2	SENP6
GUACCGU	hsa-miR-126-3p.2	0.0711	0.109	0.322	3	PIK3R1	TLN2	PSD3
CAGGAAC	hsa-miR-873-5p.1	0.0742	0.113	0.672	16	NFYB	CERS6	DCUN1D3	PSD3	ENTPD5	APP	CDC14A	SUPT3H	CBFA2T2	HNRNPK	PRKAA1	SMG1	LHFPL2	ANGEL2	CNNM4	TLN2
UCAACAC	hsa-miR-505-3p.2	0.0797	0.121	0.679	16	GHR	NUAK1	STRN	TTBK2	TMEM65	REST	TCF4	MBNL1	TMEM170A	NKAP	RPS6KA3	GTDC1	CELF1	TNIK	BCLAF1	KNTC1
AAAGCUG	hsa-miR-320a/hsa-miR-320b/hsa-miR-320c/hsa-miR-320d/hsa-miR-4429	0.0869	0.131	0.775	31	BCAP29	CA12	PLCG1	MSI2	AGPAT3	LRRFIP1	GLIS3	DCUN1D3	TRAF7	KMT2E	KLHDC10	KIAA1958	RAB3GAP2	HIVEP2	OTUD7B	RAP1A	ZNF280C	STAG2	NKAP	POLR1C	AGO3	DMD	CLASP1	TNIK	SMG1	DHX30	KIAA0825	PIK3R1	ALG9	CYLD	RBM23
AUCCCUU	hsa-miR-188-5p/hsa-miR-6866-3p	0.0926	0.138	0.619	10	TRIP12	GLIS3	MEF2C	HNRNPA2B1	RICTOR	KLF12	TNIK	SMG1	ZBTB20	RBM23
GGCUCAG	hsa-miR-24-3p	0.0954	0.141	0.771	28	AGO3	RAP1A	PTPRF	DYRK2	TMEM161B	RNF2	STX5	GTDC1	ATXN7L3	FCGRT	NKAP	PNPO	DHX30	PCBP2	GNE	AREL1	DEDD	ZBTB20	KHNYN	ASXL2	STRN	DCUN1D5	ADD3	AGPAT3	LHFPL2	CDC14A	CHD5	POMGNT1
GUCUGCC	hsa-miR-346	0.101	0.149	0.612	9	ATP8B4	MEMO1	KIAA1958	MBNL1	PRRC2B	NCOA7	POMGNT1	BCL6	CREB1
CCCUGAG	hsa-miR-125a-5p/hsa-miR-125b-5p/hsa-miR-4319	0.109	0.159	0.801	33	TLE3	SMG1	VDR	RAP1A	TRPS1	ZFYVE1	MAP2K7	CREB1	AREL1	PTPRF	BAZ2A	SLC26A6	KHNYN	SLC23A2	TMEM161B	IKZF4	NIN	MORC2	HMGB3	FMR1	ASXL2	ZNF148	DYRK2	LIPA	CPEB3	ZNF76	PLCG1	REST	ATXN7L3	TMEM170A	PTPN18	ZC3H11A	MLX
GGAGUGU	hsa-miR-122-5p	0.11	0.159	0.641	10	PIP4K2A	CCAR1	OTUD7B	SLC1A5	DEDD	SUCLA2	STRN	MBNL1	CREB1	RGMA
UGGCACU	hsa-miR-183-5p.2	0.11	0.159	0.788	29	DCUN1D3	GRID1	RAP1A	ZZZ3	TNIK	LHFPL2	DDHD1	MBNL1	FARP1	CHD5	PIK3R1	PHF20L1	EPB41L3	ATP2B4	RALB	GNE	PLAGL1	TCF4	MAP2K3	ANKRD28	MEF2C	HBP1	B3GALT2	MAP4K4	CPNE3	RICTOR	IFT88	POMGNT1	ANGEL2
AGAUCAG	hsa-miR-383-5p.2	0.113	0.16	0.644	10	TNIK	OTUD7B	DNAJC5	MSI2	HIVEP2	SUPT3H	PRKAG1	TRPS1	ANKRD28	HIBCH
AUACCUC	hsa-miR-875-5p	0.112	0.16	0.549	6	CLOCK	GRID1	STYX	STAG2	ZBTB20	LUC7L3
AGCUGCC	hsa-miR-22-3p	0.115	0.162	0.765	23	ARRB1	CREB1	STYX	STAG2	RCC2	IKZF4	KHNYN	GTDC1	ALG9	DGKE	ANGEL2	EPB41L2	FBXO34	CELF1	DNMT3A	CAMTA2	CAMK2G	KMT2A	VASP	PDE5A	VPS13B	CDC14A	HNRNPH1
AAUGUUG	hsa-miR-409-3p	0.116	0.163	0.69	13	GHR	ZC3H13	TMEM65	DCUN1D3	STYX	ZZZ3	HNRNPK	KLF12	RPS6KA3	TRMU	CREB1	TNIK	ZBTB20
CCUGUAC	hsa-miR-486-5p	0.123	0.17	0.617	8	KLHDC10	ARHGAP5	PRRC2C	RAP1A	ZZZ3	CDH11	ATXN7L3	PIK3R1
CUCAAAC	hsa-miR-371a-5p	0.122	0.17	0.725	16	NUAK1	EPN1	NAV1	SRRM1	SLC23A2	CAMK2G	OTUD7B	PRRC2B	CALCRL	GTDC1	CELF1	DLG4	BCLAF1	CYLD	TRERF1	SENP6
CCCUGUC	hsa-miR-339-5p	0.133	0.182	0.65	9	UBE3A	ARRDC3	PLD1	HNRNPK	BCL6	BCLAF1	KMT2A	CNNM4	TLE3
AACCUGG	hsa-miR-490-3p	0.135	0.183	0.67	10	STAG2	CACNA1H	ZNF280C	CLOCK	HNRNPA2B1	PTPN12	PLAGL1	GTDC1	PRR3	PCBP2
UAGUAGA	hsa-miR-411-5p.2	0.135	0.183	0.608	7	ARRDC3	ARHGAP5	MBNL2	CELF1	SMAD4	TNIK	CAMKK2
CUCCCAA	hsa-miR-150-5p	0.137	0.185	0.722	14	CEP128	GLIS3	CAMK2G	CACNA1G	AGO3	EPHB2	PRR3	STX5	TRPS1	TANGO2	ZBTB20	PIK3CB	MBTD1	DST
UAAGACU	hsa-miR-499a-5p	0.145	0.194	0.747	16	AGO3	DYRK2	JAG1	DCUN1D5	MSI2	LRP8	PSD3	HNRNPA2B1	CAMTA2	ZNF280C	CELF1	AKR1D1	IKZF2	STAU2	EPB41L2	TRERF1
GAUCAGA	hsa-miR-383-5p.1	0.151	0.202	0.687	10	KLHDC10	APP	GTDC1	NUP153	PRR3	PRKAG1	TRPS1	STAU2	GLIS3	CALCRL
GUCACUC	hsa-miR-668-3p	0.163	0.216	0.663	8	PLD1	CAMK2G	KLF12	PHF20L1	TNIK	ZBTB20	SMUG1	TRIQK
CCAGCAU	hsa-miR-338-3p	0.165	0.217	0.777	18	MEF2C	ZZZ3	DNMT3A	DCUN1D3	ERC1	CAMK2G	PTPN12	STAG2	TCF4	HIVEP2	TIA1	HNRNPA2B1	CPEB3	ATXN7L3	ZBTB20	STYX	PLD1	METTL21A
ACCCUGG	hsa-miR-504-5p.1	0.171	0.224	0.707	10	IKZF4	STRN	LRRFIP1	HTT	ZNF280C	PTPRF	AGO3	DNMT3A	CREB1	SMG1
AUGUAAC	hsa-miR-379-3p/hsa-miR-411-3p	0.172	0.224	0.733	12	DCUN1D5	APP	THSD4	ZNF280C	GTDC1	TRPS1	SMAD4	CLASP1	ASXL2	STAU2	BCLAF1	GNG2
CACCUCC	hsa-miR-1306-5p	0.174	0.224	0.722	11	ABCF1	DNMT3A	NDRG2	DCUN1D3	TCF4	CAB39L	OTUD7B	NKAP	BAZ2A	SLC9B2	PLD1
GGCAGUG	hsa-miR-34a-5p/hsa-miR-34c-5p/hsa-miR-449a/hsa-miR-449b-5p	0.176	0.225	0.823	26	NAV1	ZBTB20	CERS6	ERC1	FGD6	TMEM184B	SEC16A	PLCG1	JAG1	GRID1	BAZ2A	TANGO2	PRKACB	ATXN7L3	SHOC2	MAP4K4	THSD4	AMER1	PGAP2	PSD3	UNC45A	CLOCK	ORMDL3	SMAD4	PPP4R1L	POMGNT1
GAGAACU	hsa-miR-146a-5p/hsa-miR-146b-5p/hsa-miR-7153-5p	0.182	0.232	0.73	11	ZNF148	TNIK	ZFYVE1	PIK3CB	STRN	DDHD1	GRID1	CDC14A	CELF1	SMAD4	STAU2
GGGUCUU	hsa-miR-193a-5p	0.184	0.233	0.703	9	NUAK1	TCF3	RBBP6	ZNF81	OTUD7B	MLLT10	SYT12	KMT2A	VPS13B
GGCUCUG	hsa-miR-760	0.189	0.237	0.806	20	DCUN1D5	IKZF4	RALB	PSD3	EPB41L3	CAMK2G	MBNL1	EMP2	TMEM184B	OTUD7B	ALG14	PTPRF	RPS6KA3	PPIP5K1	GTDC1	CLASP1	SMG1	ATXN7L3	NAALADL2	RBM23
AAGUCAC	hsa-miR-224-5p	0.193	0.242	0.786	16	RNF38	NUAK1	NUP153	CEP63	MBNL2	TMEM170A	ATP2B4	ZZZ3	PRR3	BAZ2A	RPS6KA3	VPS13B	HMBOX1	U2SURP	ZBTB20	STAU2
UCAUUCG	hsa-miR-1298-5p	0.209	0.259	0.689	7	CEP128	CERS6	OTUD7B	RAP1A	KLF12	PIK3CB	GNG2
UGCAUAU	hsa-miR-448	0.232	0.285	0.846	23	STRN	MSI2	NAV1	REST	PSD3	MEF2C	DYRK2	MBNL2	TCF4	RICTOR	OTUD7B	ALG14	ARHGEF6	AGO3	EPHB2	HNRNPK	DMD	GTDC1	KIF7	ZBTB20	WWP1	PIK3R1	MBTD1
GCCUGUC	hsa-miR-214-5p	0.236	0.288	0.734	8	KLF12	TNIK	JAG1	MBNL1	ZNF148	SLC29A1	SMAD4	ZBTB20
UUGUGAC	hsa-miR-758-3p	0.242	0.294	0.769	10	DCUN1D5	STRN	STAT5B	TMEM65	HMGB3	ERC1	GTDC1	ASXL2	ZBTB20	CNNM4
CUGGCUG	hsa-miR-3064-5p/hsa-miR-6504-5p	0.247	0.299	0.839	19	CELF1	PTPN18	BACE2	TMEM184B	MSI2	NAV1	CLOCK	CDH11	RCC2	RGMA	TRPV2	PLEC	CAMK2G	HNRNPA2B1	AREL1	RAP1A	PIK3CB	FUBP1	NAP1L4
UGAAAGG	hsa-miR-488-3p	0.266	0.318	0.831	15	NPR3	CERS6	ARHGEF11	RAP1A	ALG14	ARHGEF6	STAG2	SUPT3H	PRRC2B	AGO3	RPS6KA3	VPS13B	ANKRD28	CREB1	PIK3R1
AGCAGCG	hsa-miR-503-5p	0.27	0.321	0.802	11	AGO3	GHR	STYX	NAV1	PIK3R1	HECTD4	STRN	PLAGL1	ZC3H11A	EIF4G1	RICTOR
AAUCUCU	hsa-miR-216b-5p	0.272	0.321	0.821	13	ZNF148	NFYB	PTPN12	LRP8	DDHD1	GLIS3	DCUN1D4	TCF4	HTT	KLF12	BAZ2A	RPS6KA3	ZMYND11
AUGACAC	hsa-miR-425-5p	0.295	0.346	0.812	10	CREB1	ZNF148	BCLAF1	MEF2C	CAB39L	PDCD10	ALG9	GLIS3	GTDC1	RANBP3
CUCUGGG	hsa-miR-326/hsa-miR-330-5p	0.298	0.348	0.861	17	NAV1	ENTPD5	KIAA1958	SLC23A2	DYRK2	PLEC	TCF4	HNRNPA2B1	ERC1	EMP2	OTUD7B	ZNF280C	SUPT3H	RPS6KA3	ZBTB20	RBM23	TLE3
CUGGACU	hsa-miR-378a-3p/hsa-miR-378b/hsa-miR-378c/hsa-miR-378d/hsa-miR-378e/hsa-miR-378f/hsa-miR-378h/hsa-miR-378i/hsa-miR-422a	0.3	0.348	0.791	8	REST	ZNF335	PSD3	AP4B1	RCC2	SYT12	ZBTB20	CAMKK2
UUCCUAG	hsa-miR-384	0.304	0.351	0.828	11	CLOCK	THSD4	RAP1A	ALG14	PRKACB	AGO3	HNRNPK	CREB1	SMG1	PTGES3L	PICALM
UAUCAGA	hsa-miR-361-5p	0.34	0.39	0.846	10	GNPTG	DCUN1D5	DCUN1D3	SHOC2	CBFA2T2	DNMT3A	CALCRL	GTDC1	PIK3R1	ALG9
UGAGGAC	hsa-miR-1224-5p	0.41	0.466	0.872	7	DCUN1D4	ALG14	PTPRF	STX5	GTDC1	POMGNT1	CREB1
GGUAGAC	hsa-miR-3529-5p/hsa-miR-379-5p	0.47	0.531	0.88	4	STRN	ARRB1	HOMER2	NHLRC3
CUCCCAC	hsa-miR-532-3p	0.481	0.54	0.951	10	CEP128	APP	OTUD7B	PRR3	CHD3	PISD	TANGO2	ZBTB20	PIK3CB	SMUG1
CCUUGGC	hsa-miR-212-5p	0.488	0.545	0.965	13	ZBTB20	TTBK2	PPP4R1L	PIK3CB	RBPJ	CYLD	ZMIZ2	SMG1	AMER1	GNG2	VPS13B	PISD	SMUG1
ACUAGAU	hsa-miR-28-3p	0.494	0.549	0.908	4	MEMO1	CERS6	SLC23A2	CACNA1G
ACCCGUA	hsa-miR-100-5p/hsa-miR-99a-5p/hsa-miR-99b-5p	0.502	0.555	0.837	2	MBNL1	BAZ2A
UAGAGGA	hsa-miR-877-5p	0.512	0.564	0.929	4	ZNF280C	DNMT3A	MCAM	ZBTB20
UGGCCCU	hsa-miR-328-3p	0.556	0.605	0.998	6	FUBP1	PTPRF	PPIP5K1	GTDC1	CREB1	LHFPL2
UUAUUGA	hsa-miR-325-3p	0.584	0.633	1.02	66	CTTNBP2	UBE3A	CCDC77	NFYB	ELN	DOCK2	RANBP6	DCUN1D5	NUP153	CENPE	GNA12	BACH1	AGPAT3	STAT5B	ALDH16A1	NAV1	NDRG2	CERS6	CD151	ZNF335	AGBL5	ATP11B	TRAF7	EVI2B	CADPS2	ENTPD5	KLHDC10	LIPA	MEF2C	FGD6	DYRK2	PLEC	THSD4	MBNL1	TMEM170A	WWP2	TIAL1	OTUD7B	FMR1	FUBP1	NKAP	STAU1	AGO3	CBFA2T2
AGGGUUG	hsa-miR-296-3p	0.61	0.655	1.02	2	SHOC2	ZBTB20
CUUGUUA	hsa-miR-544a	0.614	0.655	1.06	7	SCRN3	TMEM65	PLD1	TIAL1	ALG14	AKR1D1	MBTD1
GCAGGAA	hsa-miR-873-5p.2	0.614	0.655	1.05	14	STAT5B	PSD3	MEF2C	ST3GAL2	HTT	TMEM184B	HNRNPK	CELF1	PISD	TNIK	PTGES3L	PIK3CB	SMUG1	DGCR2
GAGGGGC	hsa-miR-3184-5p/hsa-miR-423-5p	0.648	0.688	1.1	6	NAV1	DCUN1D3	OTUD7B	BAZ2A	FAM172A	ATXN7L3
CUGGCUC	hsa-miR-149-5p	0.659	0.692	1.09	13	PNPO	PLCG1	TCTA	ZNF335	TRPV2	TMEM184B	RNF2	RAP1A	FUBP1	AGO3	GTDC1	DLG4	LUC7L3
GGAGAGA	hsa-miR-185-5p/hsa-miR-4306/hsa-miR-4644	0.658	0.692	1.09	10	IKZF4	ZC3H11A	ZNF81	APP	SHOC2	ZNF280C	EPHB2	BAZ2A	ZBTB20	SMUG1
AGUAGAC	hsa-miR-411-5p.1	0.683	0.707	1.16	3	ATP2B4	CAMKK2	CYLD
CUCCAUU	hsa-miR-136-5p	0.682	0.707	1.12	9	PSD3	GRID1	ZBTB6	DNMT3A	ARHGEF4	POMGNT1	SMG1	NAALADL2	ZBTB20
GGGCCCC	hsa-miR-296-5p	0.683	0.707	1.15	5	EPN1	TRMU	ARRB1	ATXN7L3	CNNM4
AGGUCAC	hsa-miR-1193/hsa-miR-370-5p	0.689	0.709	1.13	8	IKZF4	LRRFIP1	KLHDC10	PRKACB	CBFA2T2	GNE	TANGO2	LUC7L3
CACUCCU	hsa-miR-483-3p.2	0.728	0.746	1.23	4	CAMK2G	HIVEP2	PHF20L1	NAALADL2
CUCUAGC	hsa-miR-1251-5p	0.839	0.851	1.62	2	AMER1	GTDC1
UAAGACG	hsa-miR-208a-3p/hsa-miR-208b-3p	0.941	0.951	2	3	AGO3	DYRK2	HNRNPA2B1
GUCAACA	hsa-miR-505-3p.1	0.989	0.989	2.72	3	FMR1	ZMYND11	DGCR2
[truncated: 29 more columns]

## Sheet: Targetscan downreg DEG
Mienturnet Enrichment results TargetScan
Seed	miRNA family	p-value	FDR	Odd ratio	Number of interactions	Target Gene 1	Target Gene 2	Target Gene 3	Target Gene 4	Target Gene 5	Target Gene 6	Target Gene 7	Target Gene 8	Target Gene 9	Target Gene 10	Target Gene 11	Target Gene 12	Target Gene 13	Target Gene 14	Target Gene 15	Target Gene 16	Target Gene 17	Target Gene 18	Target Gene 19	Target Gene 20	Target Gene 21	Target Gene 22	Target Gene 23	Target Gene 24	Target Gene 25	Target Gene 26	Target Gene 27	Target Gene 28	Target Gene 29	Target Gene 30	Target Gene 31	Target Gene 32	Target Gene 33	Target Gene 34	Target Gene 35	Target Gene 36	Target Gene 37	Target Gene 38	Target Gene 39	Target Gene 40	Target Gene 41	Target Gene 42	Target Gene 43
AAGUGCU	hsa-miR-302a-3p/hsa-miR-302b-3p/hsa-miR-302c-3p.1/hsa-miR-302d-3p/hsa-miR-302e/hsa-miR-372-3p/hsa-miR-373-3p/hsa-miR-520a-3p/hsa-miR-520b/hsa-miR-520c-3p/hsa-miR-520d-3p/hsa-miR-520e	1.99e-08	2.05e-06	0.376	38	GTDC1	IKZF2	RPS6KA3	NCOA7	APP	PRRG1	ZBTB20	RGMA	ORMDL3	CLOCK	GNPTG	TNIK	HIVEP2	RBBP6	MEF2C	FYCO1	PSD3	ZMYND11	ZNF148	HBP1	PIP4K2A	NHLRC3	CELF1	HMBOX1	VDR	ZBTB6	MBNL2	MLLT10	CEP128	ALG9	CA12	BICC1	KLF12	DGKE	FMR1	DCUN1D5	EPS8	CDC14A
ACAUUAC	hsa-miR-323a-3p	2.01e-08	2.05e-06	0.274	25	GHR	NFYB	STRN	NPR3	TMEM65	PPFIBP1	KMT2E	APP	MKLN1	CACNA1G	ZNF148	FMR1	FUBP1	ZZZ3	STAG2	PTPRF	CBFA2T2	BAZ2A	RPS6KA3	DNMT3A	GNE	PCBP2	IKZF2	ZBTB20	TRERF1
ACAGUAC	hsa-miR-101-3p.1	1.27e-07	8.66e-06	0.383	35	DNMT3A	TMEM65	STAU2	STAG2	APP	IKZF2	CBFA2T2	BAZ2A	PLCG1	PRKAA1	PHF20L1	GNB1	MSI2	CAMK2G	KLF12	ZNF148	TMEM161B	TRERF1	CREB1	ZBTB20	RGMA	ZC3H11A	TNIK	STRN	PIK3CB	SLC23A2	TCF4	FMR1	BICC1	ARRDC3	CNTN3	PSD3	SLC39A10	MBNL2	TIA1
UGUGCUU	hsa-miR-218-5p	4.57e-07	2.33e-05	0.418	37	CREB1	ZMIZ2	SHOC2	RPS6KA3	EPS8	PLCG1	MSI2	KLHDC10	FUBP1	KLF12	MEF2C	PIK3R1	DNMT3A	MBNL2	ZBTB20	TNIK	TCF4	CACNA1G	GNPTG	CELF1	GNB1	MVB12B	FYCO1	MEMO1	STYX	ARHGAP5	HIVEP2	PSD3	DCUN1D4	DCUN1D5	NHLRC3	ATP8B4	TRIP12	METTL21A	VPS13B	DST	POMGNT1
UGUACAU	hsa-miR-493-5p	2e-06	8.15e-05	0.385	29	STRN	MEMO1	ZMIZ2	ARHGAP12	PSD3	MEF2C	ARHGAP5	MBNL2	TCF4	ZNF148	HIVEP2	SHOC2	FUBP1	ZZZ3	MLLT10	GNB1	BAZ2A	RPS6KA3	DNMT3A	NCOA7	RGS10	CLASP1	CREB1	TIA1	TNIK	METTL21A	ZBTB20	PIK3R1	RBM23
ACAGUAU	hsa-miR-144-3p	3.16e-06	0.000106	0.433	34	ZBTB20	KMT2E	NCOA7	ZZZ3	BICC1	STRN	ZNF148	EPS8	APP	KLF12	MSI2	CBFA2T2	DNMT3A	ARRDC3	TMEM65	KIF3A	CREB1	TNIK	PIK3CB	PRKAA1	TCF4	RGMA	SLC23A2	SOS1	FMR1	MBTD1	CNTN3	PHF20L1	TMEM161B	ZC3H11A	FGD6	DST	MBNL2	PPP4R1L
AGCAGCA	hsa-miR-15a-5p/hsa-miR-15b-5p/hsa-miR-16-5p/hsa-miR-195-5p/hsa-miR-424-5p/hsa-miR-497-5p/hsa-miR-6838-5p	4.16e-06	0.000106	0.495	43	ZBTB20	RPS6KA3	SHOC2	GHR	PIK3R1	TNIK	ATXN7L3	NAV1	STYX	CLOCK	RBM23	ARHGAP5	KANK1	MBNL2	PLAGL1	TCF3	HIGD1A	APP	BAZ2A	CLASP1	WWP1	ZC3H11A	STRN	MAP4	RBBP6	DCUN1D4	HNRNPA2B1	HMBOX1	ABCF1	PCM1	DCUN1D5	MAP2K3	KLHDC10	RGMA	NUAK1	NPR3	FUBP1	SLC39A10	GNA12	TMEM161B	PLD1	CDC14A	VPS13B
UAGUGUU	hsa-miR-142-3p.2	3.81e-06	0.000106	0.353	24	STAU2	TTBK2	TMEM65	PRRC2B	CREB1	SOS1	FYCO1	CLOCK	CELF1	ZMIZ2	MSI2	TCF4	FMR1	SMAD4	HMBOX1	SLC23A2	KLHDC10	GNPTG	RPS6KA3	APP	SLC39A10	MBTD1	CDC14A	ARHGAP5
GAAACAU	hsa-miR-494-3p	7.4e-06	0.000168	0.367	24	GHR	PTPN12	NPR3	CLOCK	PSD3	PPP4R1L	ARHGAP5	SHOC2	ALG14	ZZZ3	NKAP	PRRC2B	POLR1C	PRRG1	RPS6KA3	GTDC1	CELF1	CLASP1	GULP1	TNIK	ZBTB20	STAU2	TRERF1	RBM23
AACAAAC	hsa-miR-495-3p/hsa-miR-5688	1.13e-05	0.00023	0.421	29	NFYB	STRN	CEP128	TMEM65	CLOCK	KLHDC10	CEP63	FGD6	MBNL2	CAMK2G	TCF4	THSD4	ZNF148	MVB12B	FUBP1	STAG2	NKAP	POLR1C	PTPRF	CBFA2T2	RPS6KA3	DNMT3A	CELF1	CLASP1	TNIK	ZBTB20	TRERF1	SENP6	MBTD1
UAUAAUA	hsa-miR-374a-5p/hsa-miR-374b-5p	1.73e-05	0.000319	0.405	26	CA12	GNPTG	NFYB	NUAK1	STRN	TTBK2	SCRN3	MSI2	ZNF81	EIF4G1	ARHGAP5	MBNL2	TCF4	STYX	SHOC2	ZZZ3	BICC1	PRRG1	DNMT3A	GTDC1	CREB1	METTL21A	ZBTB20	NCK1	TMEM161B	TRERF1
UGAAACA	hsa-miR-653-5p	1.88e-05	0.000319	0.378	23	GHR	CNTN3	STRN	NAV1	TMEM65	CLOCK	PSD3	ARHGAP5	TCF4	HIVEP2	SHOC2	ALG14	NKAP	PRRC2B	RPS6KA3	GTDC1	CELF1	CLASP1	TIA1	TNIK	IKZF2	ZBTB20	TRERF1
GUAAACA	hsa-miR-30a-5p/hsa-miR-30b-5p/hsa-miR-30c-5p/hsa-miR-30d-5p/hsa-miR-30e-5p	2.62e-05	0.00041	0.527	42	PIP4K2A	ALG9	TNIK	SHOC2	ARHGEF6	DNMT3A	TIA1	NAV1	CLOCK	CELF1	KLF12	MSI2	ZNF148	GIGYF2	PLCG1	NUAK1	PSD3	STYX	PRRG1	KIF3A	SOS1	FGD6	GTDC1	TRERF1	MBNL2	POGLUT1	WWP1	DGKE	STAG2	IKZF2	NFYB	FYCO1	ZBTB20	TRIP12	ZBTB6	CREB1	SAP30BP	YPEL5	ABCC9	FUBP1	MICAL1	HNRNPA2B1
UCCUAUG	hsa-miR-202-5p	3.48e-05	0.000508	0.277	14	PSD3	APP	STYX	THSD4	ALG14	FMR1	BICC1	CBFA2T2	KLF12	ZMYND11	CREB1	TANGO2	PIK3CB	DST
UACAGUA	hsa-miR-101-3p.2	4.41e-05	0.0006	0.483	33	APP	ZBTB20	KLF12	TCF4	CBFA2T2	DNMT3A	TMEM65	MSI2	ZNF148	CREB1	RGMA	TNIK	STRN	PIK3CB	SLC23A2	FUBP1	PRKAA1	FMR1	ARRDC3	KMT2E	PHF20L1	TMEM161B	EPS8	ZC3H11A	GTDC1	CNTN3	IKZF2	BICC1	TIA1	MBNL2	DST	MBTD1	CDC14A
AAAGCAC	hsa-miR-6835-3p	5.01e-05	0.000639	0.456	29	DCUN1D5	NUAK1	CNTN3	STRN	TTBK2	SCRN3	MSI2	TMEM65	PSD3	SLC23A2	PLD1	APP	TCF4	STYX	THSD4	ZNF148	SHOC2	ARHGEF6	FUBP1	POLR1C	CBFA2T2	RCC2	DNMT3A	GTDC1	CELF1	CREB1	ATXN7L3	ZBTB20	PIK3R1
CCACAGG	hsa-miR-140-3p.1	5.74e-05	0.000689	0.406	23	GTDC1	ARHGAP12	ZBTB20	TNIK	CELF1	CAMK2G	CLOCK	HBP1	GHR	NPR3	SLC23A2	MEF2C	ARHGAP5	TCF4	HNRNPA2B1	PIP4K2A	NCOA7	ATXN7L3	PIK3CB	PIK3R1	LIPA	POMGNT1	DEPDC5
UCCAGUU	hsa-miR-145-5p/hsa-miR-5195-3p	6.42e-05	0.000728	0.455	28	ZBTB20	NUAK1	MDFIC	TMEM65	FGD6	MBTD1	PSD3	RBM23	IKZF2	BICC1	DNMT3A	KLHDC10	MSI2	TCF4	KIF3A	ZBTB6	PTPN12	RPS6KA3	BAZ2A	GNB1	KIFAP3	ARHGAP12	ATXN7L3	PCBP2	PPP4R1L	CA12	SMAD4	DST
GCAGCAU	hsa-miR-103a-3p/hsa-miR-107	0.000105	0.00113	0.451	26	ZBTB20	FUBP1	BAZ2A	CLOCK	HNRNPA2B1	RPS6KA3	PIK3R1	ARHGAP5	TTBK2	POGLUT1	STYX	DCUN1D4	WWP1	NUAK1	CAMK2G	MAP4	TNIK	MSI2	ABCF1	STRN	NAV1	DCUN1D5	RBBP6	MBNL2	ALG9	POMGNT1
GUAACAG	hsa-miR-194-5p	0.000119	0.00121	0.369	18	DNMT3A	ZBTB20	DCUN1D5	MEF2C	CAMK2G	CLASP1	TRIP12	PTPN12	ARHGAP12	GTDC1	DCUN1D4	TMEM65	PPFIBP1	MSI2	ARHGAP5	MBNL2	FMR1	VPS13B
AGUGCUU	hsa-miR-302c-3p.2/hsa-miR-520f-3p	0.000132	0.00129	0.429	23	DCUN1D5	ZZZ3	ZBTB20	RPS6KA3	RGMA	APP	CLOCK	ORMDL3	TRERF1	KMT2E	MEF2C	PIP4K2A	FYCO1	ZMYND11	MBNL2	IKZF2	NHLRC3	ALG9	ZNF148	HNRNPA2B1	DST	POMGNT1	VPS13B
AUAAUAC	hsa-miR-369-3p	0.000172	0.00153	0.416	21	NFYB	PLCG1	PTPN12	NUAK1	STRN	TTBK2	MSI2	TMEM65	DST	ZNF81	ARHGAP5	MBNL2	APP	TCF4	STYX	SHOC2	ZZZ3	MDFIC	CREB1	NCK1	MBTD1
GAAAUGU	hsa-miR-203a-3p.1	0.000169	0.00153	0.481	28	ZBTB20	ZNF148	DCUN1D5	CLOCK	ARHGAP12	PLD1	MBNL2	TCF4	RPS6KA3	GTDC1	NPR3	ZMYND11	GHR	NUAK1	STRN	DNMT3A	SOS1	CREB1	SLC23A2	RALB	MSI2	DST	DCUN1D4	STAG2	SLC29A1	SLC39A10	DHX30	PCBP2
AUGCACC	hsa-miR-501-3p/hsa-miR-502-3p	0.000185	0.00153	0.268	11	GNPTG	DCUN1D5	STRN	TMEM65	PSD3	PTPRF	CBFA2T2	RCC2	KLF12	ZBTB20	TRERF1
CACAGUG	hsa-miR-128-3p/hsa-miR-216a-3p/hsa-miR-3681-3p	0.000188	0.00153	0.521	33	ZBTB20	DCUN1D4	MAP2K7	MVB12B	MSI2	SHOC2	SOS1	POGLUT1	ZZZ3	NCOA7	ALG9	CREB1	TCF4	TNIK	FUBP1	MBTD1	BICC1	FGD6	TRERF1	CA12	GHR	KIF3A	IKZF2	DGKE	MLLT10	PIK3R1	PCM1	SLC39A10	ARHGAP12	PLAGL1	PPP4R1L	DST	METTL21A
ACCACAG	hsa-miR-140-3p.2	0.000215	0.00168	0.387	18	STAG2	TNIK	CELF1	SOS1	RPS6KA3	ZBTB20	CREB1	ATXN7L3	HBP1	NUP153	MSI2	MEMO1	NKAP	HMBOX1	DGKE	MVB12B	TTC1	POMGNT1
UCACAGU	hsa-miR-27a-3p/hsa-miR-27b-3p	0.000307	0.00232	0.554	36	ZBTB20	NCOA7	CREB1	MAP2K7	ALG9	DCUN1D4	SOS1	ZZZ3	DGKE	CELF1	STRN	POGLUT1	KLF12	TNIK	BICC1	KIF3A	MSI2	MBTD1	FGD6	MEF2C	NUP153	FUBP1	EPS8	HIVEP2	IKZF2	TRERF1	NAV1	SAP30BP	CA12	HMBOX1	DCUN1D5	MVB12B	CEP128	MBNL2	ZNF148	METTL21A
CAGUAGU	hsa-miR-199a-3p/hsa-miR-199b-3p/hsa-miR-3129-5p	0.00037	0.0024	0.391	17	GNA12	ZBTB20	PIK3CB	PTPRF	DNMT3A	SLC23A2	MVB12B	TNIK	CD151	CELF1	FUBP1	EMC1	SLC39A10	KLF12	BAZ2A	MEF2C	TIA1
GCUGGUG	hsa-miR-138-5p	0.000354	0.0024	0.449	22	TNIK	DGKE	ZBTB20	CREB1	GRID1	CBFA2T2	KLF12	KANK1	CLOCK	TCF4	ZMYND11	DCUN1D4	MAP2K7	MBTD1	ARRDC3	DNMT3A	TCF3	SLC23A2	CAMTA2	ZNF148	DEPDC5	RGMA
GUAGUGU	hsa-miR-142-3p.1	0.000329	0.0024	0.358	15	ZZZ3	ZBTB20	CLOCK	GHR	DCUN1D4	MSI2	ARRDC3	DHX30	ARHGAP12	TTBK2	PRRG1	MEF2C	THSD4	CDC14A	POMGNT1
UAAUACA	hsa-miR-374c-5p/hsa-miR-655-3p	0.000346	0.0024	0.477	25	NFYB	ABCC9	TCF3	STRN	TTBK2	MSI2	MEMO1	TMEM65	RBBP6	ZC3H11A	FGD6	APP	TCF4	STYX	MLLT10	RPS6KA3	ZMYND11	MAP4	GTDC1	MDFIC	IKZF2	WWP1	PIK3R1	SENP6	MBTD1
UCAUGAU	hsa-miR-433-3p	0.000376	0.0024	0.347	14	ZNF862	NFYB	ABCC9	STRN	RALB	NAV1	STYX	CELF1	VPS13B	CREB1	TIA1	ZBTB20	PIK3CB	STAU2
UGAAAUG	hsa-miR-203a-3p.2	0.000392	0.00243	0.522	30	ZNF148	MEF2C	ZBTB20	CLOCK	TCF4	MBNL2	PSD3	DNMT3A	DCUN1D5	PLD1	STRN	TNIK	NUAK1	MSI2	PCBP2	CEP128	GTDC1	DHX30	HNRNPA2B1	ZMYND11	DCUN1D4	DGKE	NAP1L4	CA12	MEMO1	GNE	HBP1	NKAP	CREB1	DST
AAUACUG	hsa-miR-200b-3p/hsa-miR-200c-3p/hsa-miR-429	0.000588	0.00353	0.542	31	EPS8	ZBTB20	STRN	RPS6KA3	SLC23A2	CLASP1	ORMDL3	KMT2E	PLCG1	KLF12	FUBP1	HMBOX1	PIK3CB	DNMT3A	NUP153	NCOA7	ABCC9	KANK1	TCF4	PIP4K2A	ARRDC3	STYX	PPFIBP1	FMR1	NKAP	CLOCK	ZNF148	PTPN12	CREB1	CELF1	BICC1
AAGGCAC	hsa-miR-124-3p.1	0.00065	0.00368	0.608	42	ZBTB20	STRN	PTPN12	GRID1	NAV1	CLOCK	SOS1	ALG9	EPS8	NKAP	KANK1	KIF3A	DCUN1D5	ZBTB6	RCC2	SLC29A1	GSN	POGLUT1	STYX	CD151	HIVEP2	MEMO1	FMR1	TCF3	CNTN3	FUBP1	CREB1	TCF4	SVIL	HBP1	STAG2	DGKE	VDR	TIA1	TCTA	ZNF148	CAMTA2	RBM23	IKZF2	CDC14A	DST	PLD1
UUUUUGC	hsa-miR-129-5p	0.000635	0.00368	0.469	22	FUBP1	DNMT3A	CELF1	ZBTB20	THSD4	GHR	PLCG1	GNA12	PSD3	TCF4	STYX	TMEM65	VPS13B	ARRDC3	CLOCK	FMR1	NKAP	PTPRF	BAZ2A	GTDC1	DHX30	PCBP2
ACUGCAU	hsa-miR-217/hsa-miR-6807-3p	0.000784	0.00432	0.404	16	ZBTB20	SLC23A2	KLF12	STAU2	STRN	ABCC9	ARHGAP12	HNRNPA2B1	NCOA7	SLC39A10	TNIK	TRERF1	SOS1	CLOCK	DST	SENP6
AAAGAAU	hsa-miR-186-5p	0.000826	0.00435	0.515	26	STRN	NPR3	TTBK2	ZC3H18	PSD3	ZC3H11A	SLC23A2	ZNF81	ARHGAP5	SHOC2	SLC22A15	ALG14	ZZZ3	STAG2	NKAP	KLF12	KIF3A	RPS6KA3	GTDC1	MDFIC	CELF1	MORC2	TNIK	METTL21A	ZBTB20	SENP6
UAAUGCU	hsa-miR-155-5p	0.000832	0.00435	0.434	18	TCF4	HIVEP2	CREB1	MBTD1	MSI2	KIF3A	FUBP1	HBP1	SOS1	CBFA2T2	RPS6KA3	ZMYND11	PIK3R1	HERC4	TIA1	TNIK	VPS13B	METTL21A
UCACAUU	hsa-miR-130a-5p/hsa-miR-23a-3p/hsa-miR-23b-3p/hsa-miR-23c	0.00096	0.0049	0.571	33	STRN	MDFIC	CELF1	NUAK1	CALCRL	CEP63	MBTD1	ATXN7L3	FMR1	STAU2	NKAP	VDR	HIVEP2	DGKE	TNIK	CBFA2T2	TIA1	PSD3	NPR3	TANGO2	PRRC2B	HNRNPA2B1	PIK3CB	DCUN1D5	SLC39A10	RPS6KA3	DNMT3A	CHST15	CEP128	MEF2C	GHR	PRRG1	TRERF1
ACUGUUU	hsa-miR-452-5p/hsa-miR-4676-3p/hsa-miR-892c-3p	0.00108	0.00539	0.369	13	SLC23A2	MEF2C	CAMK2G	ZNF148	FUBP1	ZZZ3	KLF12	RPS6KA3	NCOA7	HMBOX1	TNIK	ZBTB20	EPS8
GAUAUGU	hsa-miR-190a-5p/hsa-miR-190b	0.00121	0.00587	0.313	10	TCF3	TCF4	CREB1	CLOCK	HNRNPA2B1	CEP128	MEF2C	RPS6KA3	TMEM161B	PLD1
AUACAAG	hsa-miR-300/hsa-miR-381-3p	0.00142	0.00672	0.508	23	HBP1	NFYB	TCF3	NPR3	TTBK2	CLOCK	PSD3	ZC3H11A	KMT2E	APP	STYX	KLF12	KIF3A	RPS6KA3	ZMYND11	MAP4	GTDC1	HMBOX1	CREB1	ZBTB20	TRERF1	SENP6	EPS8
UACAGUU	hsa-miR-582-5p	0.00157	0.00727	0.471	19	PLCG1	TTBK2	GRID1	ZC3H11A	KMT2E	SLC23A2	APP	TCF4	ZNF148	KLF12	RPS6KA3	GTDC1	CREB1	TNIK	ZBTB20	NCK1	TRERF1	EPS8	RGMA
UGCAUUG	hsa-miR-33a-5p/hsa-miR-33b-5p	0.00173	0.00785	0.45	17	GHR	NFYB	TTBK2	TMEM65	KMT2E	STYX	RGMA	STRN	NCOA7	PRKAA1	CAMK2G	TCF4	STAU2	HNRNPA2B1	DCUN1D5	NAP1L4	DST
GUGCAAA	hsa-miR-19a-3p/hsa-miR-19b-3p	0.00185	0.00818	0.587	32	ZMYND11	ZBTB20	CLOCK	GNPTG	PIK3CB	HBP1	MBNL2	PRKAA1	KIF3A	ARRDC3	MSI2	TIA1	MEMO1	MDFIC	TRERF1	GULP1	DGKE	ARHGAP12	MEF2C	FMR1	MLLT10	KLF12	DNMT3A	CELF1	WWP1	CBFA2T2	GHR	MAP2K3	ALG14	ARHGAP5	BICC1	NUAK1
CAGUGCA	hsa-miR-148a-3p/hsa-miR-148b-3p/hsa-miR-152-3p	0.00196	0.0085	0.512	22	ZBTB20	MDFIC	TTBK2	BICC1	ARRDC3	FMR1	RCC2	CLOCK	RGMA	BAZ2A	PRKAA1	MLLT10	SOS1	CDC14A	MSI2	FUBP1	TCF4	DCUN1D4	CEP63	PRRG1	TRIP12	LIPA
AUAUAAC	hsa-miR-410-3p	0.0021	0.00893	0.471	18	STRN	TTBK2	PPFIBP1	ARHGAP5	TCF4	SHOC2	ALG14	ZZZ3	PRRC2B	RCC2	KLF12	BAZ2A	RPS6KA3	DNMT3A	ZBTB20	STAU2	TRERF1	EPS8
AGUGCAA	hsa-miR-130a-3p/hsa-miR-130b-3p/hsa-miR-301a-3p/hsa-miR-301b-3p/hsa-miR-3666/hsa-miR-4295/hsa-miR-454-3p	0.00242	0.00989	0.556	26	ZBTB20	PIK3CB	TRERF1	GNPTG	HBP1	ARHGAP12	FMR1	DGKE	HIVEP2	MEMO1	MAP4	MDFIC	CLOCK	PRKAA1	FUBP1	ARRDC3	FYCO1	MLLT10	TCF4	BAZ2A	CREB1	ALG14	DCUN1D4	RPS6KA3	SLC39A10	VPS13B
UUGGCAC	hsa-miR-1271-5p/hsa-miR-96-5p	0.0024	0.00989	0.577	29	ZBTB20	PHF20L1	NUAK1	CELF1	GRID1	RALB	TNIK	GNE	FYCO1	TTBK2	PLCG1	RCC2	CREB1	ARRDC3	FMR1	PLAGL1	SNAP23	MAP2K3	KLHDC10	MBNL2	TCF4	CLOCK	SOS1	CACNA1G	NHLRC3	PIK3R1	ZBTB6	HBP1	PRRG1
GGAAGAC	hsa-miR-7-5p	0.00257	0.0103	0.467	17	STRN	KLF12	MAP4	TCF4	ZNF148	MIS12	DNMT3A	ALG9	ZBTB20	HBP1	MEMO1	TMEM65	PIK3CB	WWP1	RCC2	STX5	VPS13B
AUUGCAC	hsa-miR-25-3p/hsa-miR-32-5p/hsa-miR-363-3p/hsa-miR-367-3p/hsa-miR-92a-3p/hsa-miR-92b-3p	0.00284	0.0111	0.562	26	ZBTB20	PIK3CB	PRRC2B	ARRDC3	FMR1	KLHDC10	IKZF2	STYX	EPS8	NFYB	KMT2E	STRN	TTBK2	TCF4	CREB1	FUBP1	STAG2	ZNF148	DNMT3A	TRIP12	MLLT10	BAZ2A	PLD1	GIGYF2	VPS13B	STAU2
CUACAGU	hsa-miR-139-5p	0.00312	0.012	0.433	14	ZBTB20	FMR1	ARRDC3	TCF4	KIF3A	GNB1	SLC23A2	PTPRF	BAZ2A	MLLT10	TCF3	CBFA2T2	TIA1	TNIK
UUGGCAA	hsa-miR-182-5p	0.00318	0.012	0.602	31	ZBTB20	CELF1	NUAK1	TTBK2	CREB1	ARRDC3	FYCO1	FMR1	MBNL2	GRID1	PLCG1	RCC2	RALB	KLHDC10	GNE	SNAP23	SOS1	CLOCK	SHOC2	PIK3R1	NHLRC3	PHF20L1	ZBTB6	CEP128	CEP250	ALG9	MEF2C	PLD1	SLC23A2	DST	POMGNT1
CAGUAAC	hsa-miR-802	0.00351	0.013	0.422	13	MEF2C	GTDC1	POLR1C	NAV1	ZMYND11	ATXN7L3	CEP63	PRKAA1	TRERF1	IKZF2	ARRDC3	DST	MBNL2
UCACACA	hsa-miR-377-3p	0.00383	0.0139	0.498	18	CA12	NUP153	TTBK2	TRIP12	MSI2	ORMDL3	KMT2E	ZNF148	MVB12B	FUBP1	ZZZ3	BAZ2A	RPS6KA3	CELF1	VPS13B	IKZF2	STAU2	RGMA
AACACUG	hsa-miR-141-3p/hsa-miR-200a-3p	0.00405	0.0142	0.552	23	KLF12	ZBTB20	TNIK	TTBK2	KIF3A	MAP2K7	IKZF2	GNPTG	CDC14A	STRN	CLOCK	TCF4	KLHDC10	NFYB	SLC23A2	MBTD1	CELF1	NAP1L4	YPEL5	PCM1	MEMO1	MVB12B	VPS13B
CCAGCAU	hsa-miR-338-3p	0.00405	0.0142	0.461	15	MEF2C	ZZZ3	DNMT3A	CAMK2G	PTPN12	STAG2	TCF4	HIVEP2	TIA1	HNRNPA2B1	ATXN7L3	ZBTB20	STYX	PLD1	METTL21A
AUCCUUG	hsa-miR-362-5p	0.00474	0.0164	0.326	8	NPR3	NAV1	DST	THSD4	GTDC1	CREB1	ZBTB20	PIK3CB
AUCAUUC	hsa-miR-382-3p	0.00496	0.0168	0.38	10	CA12	NFYB	NUAK1	STRN	RBBP6	SLC23A2	APP	RPS6KA3	SYT12	ZBTB20
UAUUGCU	hsa-miR-137	0.00507	0.017	0.615	30	KLF12	MSI2	TCF4	PRKAA1	TNIK	NCK1	TCF3	STYX	EPS8	NFYB	DNMT3A	STRN	ZBTB20	ZNF148	BAZ2A	ARHGAP5	TRIP12	MBNL2	ZMYND11	CNTN3	HMBOX1	CACNA1G	CEP63	CBFA2T2	CEP128	ABCC9	ZC3H11A	ALG14	GTDC1	GULP1
CUCACAC	hsa-miR-342-3p	0.00541	0.0178	0.407	11	CA12	STRN	TTBK2	ZZZ3	NKAP	RCC2	NCOA7	CELF1	MORC2	TIA1	METTL21A
AGGAGCU	hsa-miR-28-5p/hsa-miR-3139/hsa-miR-708-5p	0.00682	0.0221	0.374	9	DCUN1D5	STRN	ZC3H11A	PTPRF	DNMT3A	SLC29A1	CREB1	ALG9	RBM23
ACUGGCC	hsa-miR-193a-3p/hsa-miR-193b-3p	0.00716	0.0228	0.401	10	SLC23A2	BAZ2A	TCF4	KMT2E	PTPRF	MSI2	CLOCK	ZC3H11A	DST	FUBP1
UCCCUUU	hsa-miR-204-5p/hsa-miR-211-5p	0.00768	0.0241	0.555	20	ZBTB20	RPS6KA3	NCOA7	CREB1	TNIK	PIK3CB	KLF12	NUAK1	TRIP12	THSD4	BAZ2A	GTDC1	NAV1	ARHGAP5	TCF4	HNRNPA2B1	ZNF148	BICC1	PRRG1	EPS8
CCAGUGU	hsa-miR-199a-5p/hsa-miR-199b-5p	0.00792	0.0245	0.523	17	ZBTB20	SHOC2	ARHGAP12	PPFIBP1	CLOCK	BICC1	RBM23	RGS10	ZNF148	STRN	RGMA	KLF12	CA12	PPP4R1L	DST	DEPDC5	METTL21A
GAAGGUC	hsa-miR-493-3p	0.0101	0.0298	0.341	7	STRN	FMR1	FUBP1	MAP2K7	TANGO2	EARS2	EPS8
GAGAUGA	hsa-miR-143-3p/hsa-miR-4770/hsa-miR-6088	0.0104	0.0298	0.498	14	MSI2	NPR3	GIGYF2	DNMT3A	KLF12	ZNF148	SVIL	PSD3	ZBTB20	NCOA7	EPS8	GHR	SLC39A10	DST
GAGGUAG	hsa-let-7a-5p/hsa-let-7b-5p/hsa-let-7c-5p/hsa-let-7d-5p/hsa-let-7e-5p/hsa-let-7f-5p/hsa-let-7g-5p/hsa-let-7i-5p/hsa-miR-4458/hsa-miR-4500/hsa-miR-98-5p	0.0102	0.0298	0.628	27	TNIK	STRN	MEF2C	FGD6	GHR	TMEM65	RPS6KA3	NHLRC3	ATP8B4	STYX	RALB	MSI2	CLOCK	NKAP	MLLT10	MVB12B	SNAP23	KMT2E	DST	IKZF2	POGLUT1	ATXN7L3	CELF1	MBTD1	TIA1	TPP1	RGMA
GUCUUGC	hsa-miR-431-5p	0.00984	0.0298	0.339	7	MSI2	DST	PTPRF	KLF12	STX5	SMAD4	ALG9
UCAUACA	hsa-miR-485-3p/hsa-miR-539-3p	0.0102	0.0298	0.482	13	NFYB	DCUN1D5	MEMO1	GRID1	STYX	ALG14	FMR1	PTPRF	GIGYF2	GNB1	CALCRL	HMBOX1	SMAD4
CUUUGGU	hsa-miR-9-5p	0.0108	0.0306	0.649	30	ZBTB20	TRERF1	PSD3	CLOCK	MAP2K7	CNTN3	CHST15	MEF2C	PHF20L1	TTBK2	SOS1	FYCO1	CBFA2T2	PIK3CB	BICC1	KLHDC10	FMR1	ALG9	SNAP23	TRIP12	NCOA7	MAP2K3	KLF12	NEK1	IKZF2	DCUN1D4	PLD1	VPS13B	SENP6	DST
GUGACAG	hsa-miR-542-3p	0.0109	0.0306	0.449	11	STRN	NAV1	FYCO1	TMEM65	PSD3	KMT2E	STYX	ZNF148	KLF12	YPEL5	SLC39A10
AGCCCUU	hsa-miR-129-1-3p/hsa-miR-129-2-3p	0.0136	0.0375	0.515	14	ZBTB20	MEMO1	GTDC1	CREB1	CLASP1	FUBP1	TMEM65	MVB12B	KLF12	MSI2	NEK1	BICC1	NKAP	ZNF148
GGAUUUC	hsa-miR-3167/hsa-miR-876-5p	0.0147	0.0399	0.448	10	DST	KLHDC10	ALG14	FUBP1	NKAP	MAP4	CEP19	TNIK	PIK3CB	SENP6
AAUCUCA	hsa-miR-216a-5p	0.016	0.0424	0.475	11	BAZ2A	RPS6KA3	NPR3	MEMO1	SHOC2	POLR1C	CDC26	KLF12	ATXN7L3	TMEM161B	DST
ACAUUCA	hsa-miR-181a-5p/hsa-miR-181b-5p/hsa-miR-181c-5p/hsa-miR-181d-5p/hsa-miR-4262	0.016	0.0424	0.664	29	STRN	TNIK	CREB1	CLASP1	RPS6KA3	SHOC2	ZZZ3	CAMK2G	KMT2E	BAZ2A	KIF3A	CBFA2T2	MSI2	KANK1	ARRDC3	SOS1	NKAP	PIK3CB	RGMA	GRID1	PSD3	FMR1	ZMYND11	CLOCK	EMC1	ZBTB20	MBNL2	CAMTA2	TRERF1
GGCAAGA	hsa-miR-31-5p	0.0171	0.0447	0.515	13	FUBP1	KANK1	ZBTB20	RBM23	CLOCK	APP	STAU2	TTBK2	TIA1	NUP153	CAMK2G	ARRDC3	GTDC1
UGCAGUC	hsa-miR-455-3p.2	0.0175	0.0451	0.46	10	NUAK1	GRID1	EIF4G1	SHOC2	FUBP1	GTDC1	ZBTB20	SMAD4	DST	VPS13B
GAGAACU	hsa-miR-146a-5p/hsa-miR-146b-5p/hsa-miR-7153-5p	0.0185	0.0472	0.441	9	ZNF148	TNIK	PIK3CB	STRN	GRID1	CDC14A	CELF1	SMAD4	STAU2
AGCUUAU	hsa-miR-21-5p/hsa-miR-590-5p	0.0197	0.0472	0.49	11	PIK3R1	MEF2C	STRN	STAG2	MAP2K3	RPS6KA3	WWP1	PCBP2	KLF12	PLD1	DST
AGUGGUU	hsa-miR-140-5p	0.0195	0.0472	0.508	12	NPR3	ZBTB20	CELF1	RPS6KA3	STRN	CREB1	BICC1	CEP63	FYCO1	HMBOX1	PRRG1	POMGNT1
CCUUCAU	hsa-miR-205-5p	0.0199	0.0472	0.555	15	ZBTB20	CALCRL	MSI2	RPS6KA3	BICC1	KLF12	GTDC1	ZNF148	CREB1	SMAD4	PSD3	STRN	NKAP	CEP128	VPS13B
UAGUAGA	hsa-miR-411-5p.2	0.0191	0.0472	0.351	6	ARRDC3	ARHGAP5	MBNL2	CELF1	SMAD4	TNIK
UAUAAAG	hsa-miR-340-5p	0.0195	0.0472	0.674	29	NFYB	DCUN1D5	STRN	TTBK2	CEP128	MEMO1	RBBP6	PSD3	GRID1	PLD1	FGD6	TCF4	STYX	HIVEP2	SHOC2	ARHGEF6	SVIL	PRRG1	BAZ2A	RPS6KA3	DNMT3A	MORC2	GULP1	CREB1	TNIK	ZBTB20	NCK1	PIK3CB	TRERF1
UCAACAC	hsa-miR-505-3p.2	0.0194	0.0472	0.489	11	GHR	NUAK1	STRN	TTBK2	TMEM65	TCF4	NKAP	RPS6KA3	GTDC1	CELF1	TNIK
UUGGUCC	hsa-miR-133a-3p.2/hsa-miR-133b	0.0223	0.0523	0.587	17	BICC1	CELF1	BAZ2A	ZBTB20	NUP153	ZC3H11A	PSD3	ARHGAP12	RBM23	HIVEP2	KLHDC10	TNIK	DCUN1D4	STX5	DCLRE1A	CEP128	VPS13B
GAAUUGU	hsa-miR-219a-2-3p	0.0228	0.0529	0.401	7	ARRDC3	DST	MEF2C	SHOC2	ZBTB6	VPS13B	ZBTB20
AUACCUC	hsa-miR-875-5p	0.0237	0.0535	0.326	5	CLOCK	GRID1	STYX	STAG2	ZBTB20
AUGCCUU	hsa-miR-532-5p	0.0233	0.0535	0.433	8	NUAK1	CAMK2G	ZNF148	NKAP	KLF12	RPS6KA3	DNMT3A	GTDC1
UGCAUAG	hsa-miR-153-3p	0.0239	0.0535	0.622	20	PIK3R1	MEF2C	MBTD1	APP	STYX	ZBTB20	NAV1	STRN	TNIK	STAU2	FMR1	MSI2	WWP1	TCF4	ZMYND11	CHST15	IKZF2	ZNF148	CAMK2G	TIA1
GAGGCUG	hsa-miR-485-5p/hsa-miR-6884-5p	0.0242	0.0537	0.524	12	MSI2	PPP4R1L	KLHDC10	SLC23A2	ZNF81	STX5	BAZ2A	CELF1	POMGNT1	CREB1	ATXN7L3	ZBTB20
UAUCAGA	hsa-miR-361-5p	0.0249	0.0545	0.465	9	GNPTG	DCUN1D5	SHOC2	CBFA2T2	DNMT3A	CALCRL	GTDC1	PIK3R1	ALG9
AUAAAGU	hsa-miR-142-5p/hsa-miR-5590-3p	0.0255	0.0554	0.635	21	ZBTB20	TNIK	SLC23A2	RGMA	RPS6KA3	BAZ2A	TCF4	ARHGEF6	CLOCK	RBBP6	ARRDC3	HIVEP2	FMR1	WWP1	ZNF148	STYX	PCBP2	SUPT20H	CEP128	MBTD1	PLD1
AUGGCUU	hsa-miR-135a-5p/hsa-miR-135b-5p	0.0292	0.0627	0.626	19	GHR	PLCG1	MEF2C	ARHGEF6	TNIK	PTPRF	CLASP1	HMBOX1	ZNF862	MAP4	DCUN1D4	RBM23	NUP153	PSD3	SHOC2	PLAGL1	GULP1	DST	VPS13B
AAAGUGC	hsa-miR-106a-5p/hsa-miR-106b-5p/hsa-miR-17-5p/hsa-miR-20a-5p/hsa-miR-20b-5p/hsa-miR-519d-3p/hsa-miR-526b-3p/hsa-miR-93-5p	0.0303	0.0645	0.694	28	ZBTB20	CLOCK	FYCO1	PRRG1	RGMA	ORMDL3	BICC1	ARHGAP12	CREB1	KLF12	NHLRC3	HBP1	ZNF148	STYX	ZBTB6	APP	SHOC2	GTDC1	RPS6KA3	TCF4	PIP4K2A	HMBOX1	SOS1	PIK3R1	CEP128	CAMTA2	MKLN1	PPP4R1L
CAAAGCA	hsa-miR-330-3p	0.0318	0.0667	0.658	22	CA12	SNAP23	DCUN1D5	STRN	NPR3	TRIP12	TMEM65	PSD3	GRID1	MBNL2	ZNF148	HIVEP2	ALG14	FUBP1	ZZZ3	GIGYF2	CBFA2T2	DNMT3A	CELF1	CREB1	ZBTB20	EPS8
GUCAGUU	hsa-miR-223-3p	0.0323	0.0667	0.53	11	GTDC1	ZZZ3	SLC23A2	POLR1C	STYX	MEF2C	MSI2	MAP4	PSD3	KLF12	PHF20L1
UGAGGAC	hsa-miR-1224-5p	0.0321	0.0667	0.431	7	DCUN1D4	ALG14	PTPRF	STX5	GTDC1	POMGNT1	CREB1
AAUGUUG	hsa-miR-409-3p	0.0344	0.0691	0.493	9	GHR	TMEM65	STYX	ZZZ3	KLF12	RPS6KA3	CREB1	TNIK	ZBTB20
AUCCCUU	hsa-miR-188-5p/hsa-miR-6866-3p	0.0342	0.0691	0.437	7	TRIP12	MEF2C	HNRNPA2B1	KLF12	TNIK	ZBTB20	RBM23
CGUGUCU	hsa-miR-187-3p	0.0346	0.0691	0.147	2	ARRDC3	GTDC1
AACAGUC	hsa-miR-132-3p/hsa-miR-212-3p	0.0352	0.0692	0.554	12	ZBTB20	DNMT3A	GTDC1	GHR	SLC23A2	DCUN1D4	SOS1	CBFA2T2	MDFIC	GNA12	PHF20L1	CLOCK
UGGUCCC	hsa-miR-133a-3p.1	0.0353	0.0692	0.585	14	BAZ2A	RBM23	CREB1	BICC1	ABCC9	ARHGAP12	NUP153	ZC3H11A	CELF1	HMBOX1	KLHDC10	CAMK2G	STX5	DCLRE1A
AGGUAGU	hsa-miR-196a-5p/hsa-miR-196b-5p	0.0383	0.0738	0.525	10	ZMYND11	MSI2	TRERF1	RCC2	MBNL2	GNPTG	KMT2E	GTDC1	ATP8B4	SENP6
GGGUCUU	hsa-miR-193a-5p	0.038	0.0738	0.447	7	NUAK1	TCF3	RBBP6	ZNF81	MLLT10	SYT12	VPS13B
GGUUACC	hsa-miR-409-5p	0.0427	0.0814	0.382	5	NAV1	PPP4R1L	SLC23A2	STAG2	KLF12
GGUUUAC	hsa-miR-299-5p	0.044	0.083	0.491	8	GNPTG	CLOCK	DST	CEP63	PTPRF	GTDC1	TNIK	IKZF2
GUAUUAC	hsa-miR-496.2	0.0443	0.083	0.428	6	PTPN12	GRID1	HIVEP2	RPS6KA3	DHX30	IKZF2
GGAAUGU	hsa-miR-1-3p/hsa-miR-206/hsa-miR-613	0.0469	0.0869	0.662	19	KMT2E	CLOCK	DNMT3A	ZNF148	FUBP1	ZZZ3	SLC39A10	SLC23A2	PLCG1	ZBTB6	GTDC1	HIGD1A	ZMYND11	STAG2	GNE	DGKE	MBTD1	HIVEP2	CA12
AAGUCAC	hsa-miR-224-5p	0.048	0.0881	0.565	11	NUAK1	NUP153	CEP63	MBNL2	ZZZ3	BAZ2A	RPS6KA3	VPS13B	HMBOX1	ZBTB20	STAU2
GUCACUC	hsa-miR-668-3p	0.0484	0.0881	0.437	6	PLD1	CAMK2G	KLF12	PHF20L1	TNIK	ZBTB20
AACCUGG	hsa-miR-490-3p	0.0489	0.0883	0.473	7	STAG2	CLOCK	HNRNPA2B1	PTPN12	PLAGL1	GTDC1	PCBP2
UAAGGCA	hsa-miR-124-3p.2/hsa-miR-506-3p	0.0494	0.0885	0.715	26	ZBTB20	PTPN12	TCF3	CNTN3	DCUN1D5	NAV1	CREB1	GRID1	ALG9	KANK1	HBP1	SOS1	TIA1	STAG2	BICC1	VDR	STRN	ZNF148	CAMTA2	CLOCK	TCTA	LIPA	TRIP12	PPP4R1L	NHLRC3	CDC14A
UCAACAG	hsa-miR-421	0.0526	0.0933	0.574	11	GHR	STRN	TTBK2	MSI2	TMEM65	MEF2C	ARHGAP5	FUBP1	RPS6KA3	GTDC1	EPS8
CCAGGAG	hsa-miR-665	0.0532	0.0935	0.592	12	NAV1	ORMDL3	SLC23A2	CBFA2T2	WRAP73	RPS6KA3	DNMT3A	SLC29A1	MORC2	ATXN7L3	ALG9	SAP30BP
AUGGCAC	hsa-miR-183-5p.1	0.0551	0.095	0.595	12	RPS6KA3	CELF1	TCF4	MSI2	PSD3	MEF2C	STYX	YPEL5	KANK1	GNB1	SMAD4	VPS13B
CAGUCCA	hsa-miR-455-3p.1	0.0557	0.095	0.561	10	TRERF1	PIK3R1	ZBTB20	NUP153	DNMT3A	PCBP2	RCC2	EARS2	ATXN7L3	HAGH
GAUCAGA	hsa-miR-383-5p.1	0.0546	0.095	0.485	7	KLHDC10	APP	GTDC1	NUP153	PRKAG1	STAU2	CALCRL
GUCUGCC	hsa-miR-346	0.0559	0.095	0.454	6	ATP8B4	MEMO1	PRRC2B	NCOA7	POMGNT1	CREB1
UGCAUAU	hsa-miR-448	0.059	0.0995	0.642	15	STRN	MSI2	NAV1	PSD3	MEF2C	MBNL2	TCF4	ALG14	ARHGEF6	GTDC1	KIF7	ZBTB20	WWP1	PIK3R1	MBTD1
UCAAGUA	hsa-miR-1297/hsa-miR-26a-5p/hsa-miR-26b-5p/hsa-miR-4465	0.0604	0.101	0.699	21	DNMT3A	STYX	EP400	PSD3	TRERF1	PHF20L1	APP	CELF1	FUBP1	NUP153	MEF2C	PIK3CB	ZBTB20	TCF4	RBM23	CREB1	NAV1	HMBOX1	ZNF148	MEMO1	DST
CUCAAAC	hsa-miR-371a-5p	0.0628	0.104	0.574	10	NUAK1	NAV1	SLC23A2	CAMK2G	PRRC2B	CALCRL	GTDC1	CELF1	TRERF1	SENP6
CUCCCAA	hsa-miR-150-5p	0.0638	0.105	0.555	9	CEP128	CAMK2G	CACNA1G	STX5	TANGO2	ZBTB20	PIK3CB	MBTD1	DST
GGCAGUG	hsa-miR-34a-5p/hsa-miR-34c-5p/hsa-miR-449a/hsa-miR-449b-5p	0.0648	0.106	0.661	16	NAV1	ZBTB20	FGD6	PLCG1	GRID1	BAZ2A	TANGO2	ATXN7L3	SHOC2	THSD4	PSD3	CLOCK	ORMDL3	SMAD4	PPP4R1L	POMGNT1
AGCAGCG	hsa-miR-503-5p	0.0721	0.114	0.546	8	GHR	STYX	NAV1	PIK3R1	STRN	PLAGL1	ZC3H11A	EIF4G1
AUGUGCC	hsa-miR-455-5p	0.0717	0.114	0.517	7	SHOC2	MEMO1	KIF3A	PLCG1	ARRDC3	CLOCK	PIK3CB
GCCUGUC	hsa-miR-214-5p	0.0717	0.114	0.484	6	KLF12	TNIK	ZNF148	SLC29A1	SMAD4	ZBTB20
UCAUAGA	hsa-miR-376a-3p/hsa-miR-376b-3p	0.0717	0.114	0.517	7	CABIN1	KLF12	VPS13B	METTL21A	PIK3CB	PIK3R1	SENP6
UAGACUG	hsa-miR-151a-3p	0.0728	0.114	0.393	4	GHR	KLF12	RPS6KA3	TNIK
AAGGUGC	hsa-miR-18a-5p/hsa-miR-18b-5p/hsa-miR-4735-3p	0.083	0.128	0.563	8	ZBTB20	HMBOX1	PSD3	NAV1	GTDC1	FUBP1	YPEL5	VPS13B
AAUCUCU	hsa-miR-216b-5p	0.0833	0.128	0.586	9	ZNF148	NFYB	PTPN12	DCUN1D4	TCF4	KLF12	BAZ2A	RPS6KA3	ZMYND11
GUACCGU	hsa-miR-126-3p.2	0.0821	0.128	0.239	2	PIK3R1	PSD3
AAUGCCC	hsa-miR-365a-3p/hsa-miR-365b-3p	0.0843	0.128	0.588	9	DCUN1D5	KMT2E	ARRDC3	EPS8	MSI2	ZMYND11	SOS1	ZNF148	ATXN7L3
ACAUAGA	hsa-miR-376c-3p	0.0863	0.13	0.541	7	PLD1	CACNA1G	HIVEP2	GULP1	CREB1	PCBP2	TRERF1
AGGUUAU	hsa-miR-154-5p	0.0897	0.135	0.474	5	NFYB	CAMK2G	STYX	MAP4	TNIK
AGCUGCC	hsa-miR-22-3p	0.0969	0.144	0.669	13	CREB1	STYX	STAG2	RCC2	GTDC1	ALG9	DGKE	CELF1	DNMT3A	CAMTA2	CAMK2G	VPS13B	CDC14A
AUCAUAC	hsa-miR-154-3p/hsa-miR-487a-3p	0.0985	0.145	0.488	5	STYX	ALG14	FMR1	KLF12	DNMT3A
CCUGUAC	hsa-miR-486-5p	0.0985	0.145	0.488	5	KLHDC10	ARHGAP5	ZZZ3	ATXN7L3	PIK3R1
GAUUGUC	hsa-miR-219a-5p/hsa-miR-4782-3p/hsa-miR-6766-3p	0.101	0.147	0.63	10	CLOCK	ZNF148	CLASP1	NAV1	SLC39A10	ZBTB20	CAMK2G	HBP1	SMAD4	VPS13B
AACAUUC	hsa-miR-543	0.113	0.161	0.709	15	MSI2	CLOCK	ZC3H11A	KMT2E	KLHDC10	SLC23A2	CAMK2G	STYX	ZZZ3	SOS1	TNIK	ZBTB20	PIK3CB	EMC1	EPS8
CAAGAGC	hsa-miR-335-5p	0.113	0.161	0.58	7	NFYB	CLOCK	PSD3	KLHDC10	FMR1	RCC2	KLF12
CCCCUGG	hsa-miR-331-3p	0.131	0.186	0.573	6	PLCG1	STRN	RCC2	MAP2K7	ATXN7L3	TRERF1
ACACACC	hsa-miR-329-3p/hsa-miR-362-3p	0.133	0.186	0.63	8	SLC23A2	EIF4G1	CHST15	ZZZ3	KLF12	DNMT3A	ZBTB20	TRERF1
UUGUUCG	hsa-miR-375	0.136	0.189	0.61	7	ZBTB20	GTDC1	TCF4	TMEM65	KLF12	HIVEP2	DST
UAAGACU	hsa-miR-499a-5p	0.139	0.191	0.657	9	DCUN1D5	MSI2	PSD3	HNRNPA2B1	CAMTA2	CELF1	IKZF2	STAU2	TRERF1
GUGACUG	hsa-miR-134-5p/hsa-miR-3118	0.144	0.197	0.553	5	CEP128	PSD3	CREB1	ZBTB20	MBTD1
AUGUAAC	hsa-miR-379-3p/hsa-miR-411-3p	0.147	0.199	0.622	7	DCUN1D5	APP	THSD4	GTDC1	SMAD4	CLASP1	STAU2
AGGACAC	hsa-miR-1197	0.15	0.202	0.597	6	CBFA2T2	GTDC1	SLC29A1	CELF1	CREB1	TNIK
UUCCUCA	hsa-miR-670-3p	0.158	0.212	0.708	11	MEMO1	ZNF81	PLD1	NCOA7	VPS13B	CREB1	ATXN7L3	ZBTB20	ALG9	SENP6	MBTD1
UGAAAGG	hsa-miR-488-3p	0.165	0.22	0.685	9	NPR3	ALG14	ARHGEF6	STAG2	PRRC2B	RPS6KA3	VPS13B	CREB1	PIK3R1
CUGGCUG	hsa-miR-3064-5p/hsa-miR-6504-5p	0.167	0.222	0.717	11	CELF1	MSI2	NAV1	CLOCK	RCC2	RGMA	CAMK2G	HNRNPA2B1	PIK3CB	FUBP1	NAP1L4
AGCACCA	hsa-miR-29a-3p/hsa-miR-29b-3p/hsa-miR-29c-3p	0.172	0.225	0.807	22	NAV1	DNMT3A	TMEM65	ZBTB20	ARRDC3	HBP1	PIK3CB	STRN	CAMK2G	MBTD1	PIK3R1	STAG2	SVIL	DCUN1D5	RCC2	KLF12	RPS6KA3	KLHDC10	DCUN1D4	GTDC1	TCF4	VPS13B
GCUACAU	hsa-miR-221-3p/hsa-miR-222-3p	0.172	0.225	0.707	10	TCF3	PIK3R1	TTBK2	FMR1	HMBOX1	TCF4	DCUN1D4	STYX	NFYB	CREB1
GGCUCUG	hsa-miR-760	0.175	0.228	0.725	11	DCUN1D5	RALB	PSD3	CAMK2G	ALG14	PTPRF	RPS6KA3	GTDC1	CLASP1	ATXN7L3	RBM23
GGCUCAG	hsa-miR-24-3p	0.183	0.234	0.763	14	PTPRF	TMEM161B	STX5	GTDC1	ATXN7L3	NKAP	DHX30	PCBP2	GNE	ZBTB20	STRN	DCUN1D5	CDC14A	POMGNT1
UGACAUC	hsa-miR-489-3p	0.183	0.234	0.662	7	ZBTB20	DGKE	YPEL5	CLOCK	SHOC2	DNMT3A	DST
UGACCUA	hsa-miR-192-5p/hsa-miR-215-5p	0.192	0.245	0.612	5	TRERF1	DNMT3A	ZBTB20	HIGD1A	DST
CACCUCC	hsa-miR-1306-5p	0.201	0.255	0.655	6	ABCF1	DNMT3A	TCF4	NKAP	BAZ2A	PLD1
ACCCUGU	hsa-miR-10a-5p/hsa-miR-10b-5p	0.204	0.256	0.684	7	CREB1	ZMYND11	ARRDC3	STRN	KLHDC10	CAMK2G	NAV1
CUGGACU	hsa-miR-378a-3p/hsa-miR-378b/hsa-miR-378c/hsa-miR-378d/hsa-miR-378e/hsa-miR-378f/hsa-miR-378h/hsa-miR-378i/hsa-miR-422a	0.205	0.256	0.626	5	PSD3	AP4B1	RCC2	SYT12	ZBTB20
AAAGCUG	hsa-miR-320a/hsa-miR-320b/hsa-miR-320c/hsa-miR-320d/hsa-miR-4429	0.21	0.262	0.793	15	CA12	PLCG1	MSI2	KMT2E	KLHDC10	HIVEP2	STAG2	NKAP	POLR1C	CLASP1	TNIK	DHX30	PIK3R1	ALG9	RBM23
AUGUGGG	hsa-miR-299-3p	0.241	0.298	0.566	3	TCF4	CAMTA2	ZBTB20
ACUAGAU	hsa-miR-28-3p	0.268	0.328	0.599	3	MEMO1	SLC23A2	CACNA1G
AGGGUUG	hsa-miR-296-3p	0.268	0.328	0.505	2	SHOC2	ZBTB20
GUGGGGA	hsa-miR-491-5p	0.281	0.341	0.67	4	SHOC2	VPS13B	ZBTB20	SAP30BP
CUUGUUA	hsa-miR-544a	0.305	0.366	0.733	5	SCRN3	TMEM65	PLD1	ALG14	MBTD1
UGCCCUG	hsa-miR-874-3p	0.304	0.366	0.758	6	PTPN12	STRN	PSD3	FMR1	ZBTB6	ATXN7L3
UUGUGAC	hsa-miR-758-3p	0.332	0.396	0.761	5	DCUN1D5	STRN	TMEM65	GTDC1	ZBTB20
UGGCACU	hsa-miR-183-5p.2	0.341	0.405	0.869	13	GRID1	ZZZ3	TNIK	PIK3R1	PHF20L1	RALB	GNE	PLAGL1	TCF4	MAP2K3	MEF2C	HBP1	POMGNT1
UGGCCCU	hsa-miR-328-3p	0.344	0.406	0.74	4	FUBP1	PTPRF	GTDC1	CREB1
GAGUAUU	hsa-miR-496.1	0.348	0.408	0.697	3	ARHGEF6	KLF12	CALCRL
GCAUCCC	hsa-miR-324-5p	0.36	0.42	0.711	3	MEMO1	APP	PTPRF
AUGACAC	hsa-miR-425-5p	0.374	0.434	0.803	5	CREB1	ZNF148	MEF2C	ALG9	GTDC1
CUCCAUU	hsa-miR-136-5p	0.381	0.439	0.831	6	PSD3	GRID1	ZBTB6	DNMT3A	POMGNT1	ZBTB20
GGAGUGU	hsa-miR-122-5p	0.392	0.449	0.793	4	PIP4K2A	STRN	CREB1	RGMA
AGAUCAG	hsa-miR-383-5p.2	0.395	0.45	0.797	4	TNIK	MSI2	HIVEP2	PRKAG1
UCAUUCG	hsa-miR-1298-5p	0.428	0.485	0.795	3	CEP128	KLF12	PIK3CB
CCCUGAG	hsa-miR-125a-5p/hsa-miR-125b-5p/hsa-miR-4319	0.435	0.49	0.933	14	VDR	MAP2K7	CREB1	PTPRF	BAZ2A	SLC23A2	TMEM161B	MORC2	FMR1	ZNF148	LIPA	PLCG1	ATXN7L3	ZC3H11A
CACUCCU	hsa-miR-483-3p.2	0.439	0.492	0.809	3	CAMK2G	HIVEP2	PHF20L1
CAGGAAC	hsa-miR-873-5p.1	0.441	0.492	0.887	6	NFYB	PSD3	APP	CDC14A	CBFA2T2	PRKAA1
GGAGAGA	hsa-miR-185-5p/hsa-miR-4306/hsa-miR-4644	0.456	0.506	0.901	6	ZC3H11A	ZNF81	APP	SHOC2	BAZ2A	ZBTB20
ACCCUGG	hsa-miR-504-5p.1	0.464	0.512	0.874	4	STRN	PTPRF	DNMT3A	CREB1
CUCCCAC	hsa-miR-532-3p	0.508	0.558	0.94	5	CEP128	APP	TANGO2	ZBTB20	PIK3CB
GGUAGAC	hsa-miR-3529-5p/hsa-miR-379-5p	0.522	0.569	0.87	2	STRN	NHLRC3
UAGAGGA	hsa-miR-877-5p	0.552	0.599	0.919	2	DNMT3A	ZBTB20
AAGUUGU	hsa-miR-382-5p	0.594	0.628	1.02	3	NKAP	METTL21A	SENP6
CCUUGGC	hsa-miR-212-5p	0.591	0.628	1.03	6	ZBTB20	TTBK2	PPP4R1L	PIK3CB	ZMIZ2	VPS13B
CUCUGGG	hsa-miR-326/hsa-miR-330-5p	0.591	0.628	1.03	7	NAV1	SLC23A2	TCF4	HNRNPA2B1	RPS6KA3	ZBTB20	RBM23
GAGGGGC	hsa-miR-3184-5p/hsa-miR-423-5p	0.636	0.669	1.09	3	NAV1	BAZ2A	ATXN7L3
AGGUCAC	hsa-miR-1193/hsa-miR-370-5p	0.659	0.689	1.12	4	KLHDC10	CBFA2T2	GNE	TANGO2
UUCCUAG	hsa-miR-384	0.664	0.691	1.13	4	CLOCK	THSD4	ALG14	CREB1
CCCUGUC	hsa-miR-339-5p	0.789	0.817	1.45	2	ARRDC3	PLD1
GCAGGAA	hsa-miR-873-5p.2	0.858	0.879	1.45	5	PSD3	MEF2C	CELF1	TNIK	PIK3CB
GUCAACA	hsa-miR-505-3p.1	0.915	0.934	2.02	2	FMR1	ZMYND11
CUGGCUC	hsa-miR-149-5p	0.922	0.936	1.74	4	PLCG1	TCTA	FUBP1	GTDC1
UUAUUGA	hsa-miR-325-3p	0.974	0.974	1.38	24	CCDC77	NFYB	DCUN1D5	NUP153	GNA12	NAV1	CD151	AGBL5	KLHDC10	LIPA	MEF2C	FGD6	THSD4	FMR1	FUBP1	NKAP	CBFA2T2	KIF3A	NCOA7	PRKAA1	TNIK	ZBTB20	PIK3R1	EPS8

## Sheet: miRTarBase all DEG
Mienturnet Enrichment results miRTarBase
microRNA	p-value	FDR	Odd ratio	Number of interactions	Target Gene 1	Target Gene 2	Target Gene 3	Target Gene 4	Target Gene 5	Target Gene 6	Target Gene 7	Target Gene 8	Target Gene 9	Target Gene 10	Target Gene 11	Target Gene 12	Target Gene 13	Target Gene 14	Target Gene 15	Target Gene 16	Target Gene 17	Target Gene 18	Target Gene 19	Target Gene 20	Target Gene 21	Target Gene 22	Target Gene 23	Target Gene 24	Target Gene 25	Target Gene 26	Target Gene 27	Target Gene 28	Target Gene 29	Target Gene 30	Target Gene 31	Target Gene 32	Target Gene 33	Target Gene 34	Target Gene 35	Target Gene 36	Target Gene 37	Target Gene 38	Target Gene 39	Target Gene 40	Target Gene 41	Target Gene 42	Target Gene 43	Target Gene 44	Target Gene 45
hsa-miR-16-5p	1.7e-08	3.95e-05	0.527	78	ASXL2	CEP63	HDHD2	TIA1	SHOC2	PISD	NPR3	CA12	SMAD1	ABCF1	SLC1A5	NIN	CD55	HNRNPA2B1	SLC39A10	ZC3H11A	RPS6KA3	KMT2A	PIP4P1	DCUN1D5	CLASP1	EIF4G1	SLC29A1	STAU1	EARS2	TTC1	SUCLA2	RABGGTB	DMD	PRRC2C	APP	HIGD1A	CAMKK2	GNB1	NHLRC3	MAP4	CAMK2G	PRR3	POLR1C	PLEC	ATXN7L3	OTUD7B	SENP6	CHD3	CABIN1
hsa-miR-190a-3p	5.68e-07	0.000385	0.429	40	MLLT10	BACH1	KLHDC10	ATP2B4	LIMA1	REST	RBM23	PIK3R1	IKZF4	STAU1	VCAM1	CA12	PCMTD1	CD55	AMER1	CREB1	DDX55	STRN	PCBP2	GRID1	ABCF1	ZMYM2	ZBTB20	PIP4P1	PDCD10	MBTD1	LRP8	GULP1	MSI2	TMEM161B	MBNL2	FUBP1	ERC1	APP	PRRC2C	IKZF2	ARHGEF11	STYX	MCAM	ANGEL2
hsa-miR-218-5p	3.93e-07	0.000385	0.459	47	MBNL2	STAM2	RICTOR	RNF38	ZNF711	ZC3H18	MLX	PRRC2C	DST	EARS2	OTUD7B	SHOC2	MBNL1	ZC3H13	UBAP2	TRPS1	STAU1	ST3GAL2	SLC39A10	SLC1A5	SEC16A	SAP130	RPS6KA3	RBPJ	RANBP3	PSD3	PRKAG1	PIP4K2A	PGAP2	PCBP2	NAV1	MORC2	KMT2A	MAP2K3	MAP2K7	LRRFIP1	KLF12	GNB1	GNA12	GLIS3	FYCO1	FUBP1	FAM172A	EPHB2	EIF4G1
hsa-miR-5011-5p	6.64e-07	0.000385	0.431	40	MLLT10	ATP2B4	BACH1	KLHDC10	STAU1	LIMA1	MBNL2	SOS1	RBM23	PIK3R1	IKZF4	VCAM1	CA12	PCMTD1	CD55	AMER1	CREB1	DDX55	STRN	PCBP2	GRID1	ABCF1	ZMYM2	PDCD10	MBTD1	LRP8	DCUN1D3	GULP1	CYLD	MSI2	FUBP1	ERC1	APP	PRRC2C	IKZF2	ARHGEF11	STYX	MCAM	CELF1	ANGEL2
hsa-miR-1277-5p	1.48e-06	0.0006	0.434	38	ATP2B4	LHFPL2	RBM23	SLC29A1	AKR1D1	BACE2	TRPV2	TRPS1	VCAM1	CA12	PIK3R1	PCMTD1	CD55	AMER1	CREB1	DDX55	STRN	PCBP2	IKZF4	GRID1	ABCF1	ZMYM2	ZBTB20	PDCD10	MBTD1	LRP8	DCUN1D3	GULP1	RAP1A	HIGD1A	GNB1	FUBP1	ERC1	PRRC2C	IKZF2	ARHGEF11	STYX	MCAM
hsa-miR-23b-3p	1.55e-06	0.0006	0.34	25	PRKACB	CEPT1	CPEB3	STAT5B	SOS1	HERC3	ABCF1	DNAJC5	ZMYM2	AP4B1	GNA12	HNRNPK	UNC45A	MAP4	WWP2	DGCR2	PANK2	EMC1	ADD3	TMEM170A	VCAM1	ERBIN	CELF1	RNF38	PIK3R1
hsa-miR-21-5p	2.43e-06	0.000805	0.437	37	JAG1	REST	LRRFIP1	HNRNPK	MEF2C	SMARCA4	NIN	GNE	CLOCK	PIGN	CPEB3	HNRNPH1	CERS6	FUBP1	ANKRD28	JADE1	ATP2B4	MBNL1	ZMYM2	PIK3R1	RPS6KA3	DMD	NEK1	ZBTB20	KIFAP3	FMR1	ATP11B	PLD1	STAG2	PHF20L1	HMGB3	BCL6	WWP1	MAP2K3	DDX55	TMEM170A	TRAF7
hsa-miR-15a-5p	3.55e-05	0.00844	0.499	38	ASXL2	CEP63	HDHD2	TIA1	TMEM184B	APP	CABIN1	TTC1	SHOC2	FCF1	U2SURP	PNPO	KLHDC10	HMBOX1	RNF38	RBBP6	RBPJ	PRRC2C	PIK3R1	LUC7L3	PISD	GNB1	DMPK	CPEB3	BAZ2A	HIGD1A	SLC29A1	TMEM161B	PRKAA1	KANK1	ARHGAP12	HNRNPA2B1	PIP4P1	TCF3	RPS6KA3	AMER1	CYLD	MAP2K3
hsa-miR-3606-3p	4e-05	0.00844	0.31	16	PRKACB	MBNL1	CREB1	NHLRC3	CPEB3	BACH1	TRPS1	PLCG1	ALG9	PSD3	KLHDC10	DCUN1D3	ATP8B4	OTUD7B	GTDC1	VASP
hsa-miR-513a-3p	3.75e-05	0.00844	0.309	16	PRKACB	MBNL1	CREB1	NHLRC3	CPEB3	BACH1	TRPS1	PLCG1	ALG9	PSD3	KLHDC10	DCUN1D3	ATP8B4	OTUD7B	GTDC1	VASP
hsa-miR-513c-3p	3.29e-05	0.00844	0.305	16	PRKACB	MBNL1	CREB1	NHLRC3	CPEB3	BACH1	TRPS1	PLCG1	ALG9	PSD3	KLHDC10	DCUN1D3	ATP8B4	OTUD7B	GTDC1	VASP
hsa-miR-3924	7.54e-05	0.0146	0.354	18	DYRK2	BACH1	LHFPL2	IKZF4	MKLN1	TRPV2	CA12	PIK3R1	MSI2	CREB1	PIGN	RBM23	MBNL2	ENTPD5	APP	AMER1	PRRC2C	ARHGEF11
hsa-miR-369-3p	0.000109	0.0195	0.308	14	MBNL2	ZNF148	ARL2BP	TRPS1	PPP4R1L	PLCG1	DDX55	ABCF1	KYAT3	UBE3A	LHFPL2	ADD3	SHOC2	MLX
hsa-miR-15b-5p	0.000121	0.0201	0.528	38	HNRNPK	TTC1	DNAJC5	DHX30	UBE3B	SUPT3H	SLC1A5	SHOC2	FCF1	U2SURP	PNPO	KLHDC10	HMBOX1	RNF38	RBBP6	RBPJ	PRRC2C	PIK3R1	LUC7L3	PISD	GNB1	DMPK	CPEB3	BAZ2A	APP	HIGD1A	SLC29A1	TMEM161B	PRKAA1	KANK1	ARHGAP12	HNRNPA2B1	PIP4P1	TCF3	RPS6KA3	AMER1	CYLD	MAP2K3
hsa-miR-195-5p	0.000196	0.0284	0.512	33	ZNF280C	SHOC2	FCF1	U2SURP	PNPO	KLHDC10	HMBOX1	RNF38	RBBP6	RBPJ	PRRC2C	PIK3R1	ELN	LUC7L3	PISD	GNB1	DMPK	CPEB3	BAZ2A	APP	HIGD1A	SLC29A1	TMEM161B	PRKAA1	KANK1	ARHGAP12	HNRNPA2B1	PIP4P1	TCF3	RPS6KA3	AMER1	CYLD	MAP2K3
hsa-miR-4484	0.000191	0.0284	0.201	8	ZMYND11	THSD4	PTPRF	PTCH2	CEP19	ZNF148	APP	PTPN18
hsa-miR-1226-5p	0.000279	0.038	0.238	9	CHST15	ARHGEF2	STAT5B	CREB1	ARHGAP12	GSN	DCUN1D5	CACNA1H	BACE2
hsa-miR-103a-3p	0.000438	0.0517	0.479	25	CREB1	SLC39A10	NIN	SDCBP	HNRNPA2B1	DYRK2	PIP4P1	SHOC2	MAP4	GNB1	CAMKK2	CA12	POMGNT1	FCF1	PIK3R1	RBBP6	TRIQK	DST	BAZ2A	TMEM170A	DMPK	OTUD7B	AGO3	CPEB3	ZNF623
hsa-miR-181b-5p	0.000423	0.0517	0.45	22	CYLD	RNF2	ZBTB20	DDHD1	CREB1	NHLRC3	PRRC2C	TMEM94	EPS8	NCOA7	RPS6KA3	VCAM1	SHOC2	PGAP1	NIN	KMT2E	BAZ2A	ARRDC3	PDCD10	ELN	CADPS2	HNRNPH1
hsa-miR-548an	0.000446	0.0517	0.298	11	SDCBP	ZMYND11	SLC29A1	THSD4	PTPRF	CEP19	CPEB3	ZNF148	GSN	SOS1	COL14A1
hsa-miR-155-5p	0.000507	0.0553	0.583	41	HIVEP2	BACH1	SMAD1	SDCBP	PICALM	MSI2	JADE1	SLC39A10	SLC25A40	BCL6	SLC1A5	CAB39L	PPFIBP1	FUBP1	MCAM	HERC4	STRN	RBPJ	COL4A2	DNMT1	SMAD4	DMD	PDCD10	RICTOR	LUC7L3	STAG2	VCAM1	HBP1	SMARCA4	EPB41L2	STX5	RNF2	ERBIN	PIK3R1	ADD3	ZNF148	NAA16	TRPS1	TCF4	MKLN1	KIF3A
hsa-miR-374a-5p	0.000524	0.0553	0.414	18	ADD3	IKZF2	FMR1	SHOC2	UBE3A	TRPS1	RANBP6	NHLRC3	KMT2A	LRP8	LHFPL2	STAU1	DDX55	ABCF1	ZNF148	KYAT3	MBNL2	MLX
hsa-miR-3120-3p	0.000584	0.0589	0.307	11	SHOC2	METTL21A	LIMA1	AMER1	HMGB3	PCMTD1	PRKACB	GNB1	NAP1L4	TRERF1	APP
hsa-miR-27b-3p	0.000843	0.0815	0.484	23	VDR	SEC16A	ZC3H11A	PRR3	HNRNPA2B1	ZMYND11	BAZ2A	CREB1	ZNF148	KMT2A	AGPAT3	DCUN1D4	CAB39L	ERC1	CELF1	ALG9	ZBTB20	PISD	SMAD4	SOS1	RNF38	HMGB3	CDH11
hsa-let-7b-5p	0.00112	0.094	0.642	50	SNAP23	AGO3	FARP1	DMD	KYAT3	ERC1	RANBP6	ZC3H11A	PDCD10	CHD3	CA12	TRIP12	TMEM65	SEC16A	SMARCA4	RAB3GAP2	BAZ2A	WDR25	ZNF148	EPB41L3	JAG1	SUPT20H	NUP153	PRRC2B	GNB1	DEDD	ZMYM2	PIP4P1	ABCF1	PCBP2	RBPJ	PSD3	CKAP2	MAP4	RALB	MEF2C	CD151	RBBP6	SMG1	HTT	CPEB3	NHLRC3	BACH1	MLLT10	MAP2K7
hsa-miR-34a-5p	0.00112	0.094	0.572	34	JAG1	STAM2	SLC1A5	RALB	BCLAF1	STAG2	UBAP2	LRRFIP1	PLCG1	SMARCA4	GIGYF2	EIF4G1	MAP4	SNAP23	PYCR1	RAB3GAP2	U2SURP	EPB41L2	TLE3	PRRC2B	PRR3	DNAJC5	PCBP2	RICTOR	SMAD4	CLOCK	BAZ2A	ZNF623	SHOC2	CPEB3	MKLN1	KLF12	KLHDC10	TRPV2
hsa-miR-6742-5p	0.00113	0.094	0.288	9	SHOC2	EPN1	PLEC	ELN	MAP2K3	MAP4	TCF3	TMEM184B	AMPD3
hsa-miR-765	0.00106	0.094	0.462	20	PLCG1	ARRB1	PISD	EPHB2	CNNM4	ATXN7L3	AMER1	TLE3	PRRC2B	HBP1	PSD3	NKAP	PIP4K2A	CYLD	CAMTA2	CELF1	EIF4G1	MSI2	TRMU	TMEM184B
hsa-miR-374b-5p	0.00143	0.111	0.412	15	NAA16	NUP153	RANBP6	ADD3	SHOC2	UBE3A	TRPS1	STAU1	DDX55	ABCF1	ZNF148	KYAT3	LHFPL2	MBNL2	MLX
hsa-miR-5580-3p	0.00141	0.111	0.396	14	HMBOX1	TRPV2	MSI2	DDX55	PIK3R1	PCBP2	ABCF1	DCUN1D3	ZMYM2	CYLD	LHFPL2	ZBTB20	GTDC1	MCAM
hsa-miR-181a-5p	0.00165	0.124	0.541	27	RNF2	TIAL1	ARHGAP12	HERC3	FBXO34	ZNF148	NFYB	STAG2	SMG1	PRRC2B	MAP4K4	NHLRC3	PRRC2C	TMEM94	EPS8	NCOA7	RPS6KA3	VCAM1	SHOC2	PGAP1	NIN	KMT2E	BAZ2A	ARRDC3	TCF4	CADPS2	HNRNPH1
hsa-miR-17-5p	0.00183	0.133	0.65	48	APP	SMAD4	TCF3	HBP1	ZC3H18	HTT	PSD3	MBNL1	EARS2	DEPDC1	ARHGAP5	DCUN1D4	EPB41L2	BAZ2A	GNB1	KMT2A	SHOC2	NHLRC3	CYLD	PRKACB	U2SURP	PCBP2	DYRK2	CREB1	REST	PRRG1	HMBOX1	DNMT1	EMC1	NIN	HMGB3	AGO3	LIMA1	ARHGAP12	CKAP2	SLC1A5	ZNF280C	ZBTB6	USP16	TCF4	SEC16A	PIP4K2A	PCMTD1	ORMDL3	FYCO1
hsa-miR-181c-5p	0.00194	0.137	0.452	17	TIAL1	NHLRC3	PRRC2C	TMEM94	EPS8	NCOA7	RPS6KA3	VCAM1	SHOC2	PGAP1	NIN	KMT2E	BAZ2A	ARRDC3	NDRG2	CADPS2	HNRNPH1
hsa-miR-548ad-3p	0.00201	0.137	0.139	4	PISD	RCC2	ENTPD5	APP
hsa-miR-342-5p	0.00211	0.138	0.338	10	JADE1	KIF7	SMARCA4	BCLAF1	PRRC2C	EPN1	PRRC2B	ELN	MLX	TCF3
hsa-miR-451b	0.00213	0.138	0.36	11	PISD	LIMA1	BAZ2A	PRKAA1	TANGO2	TMEM170A	SMUG1	CHD3	PPFIBP1	TMEM65	TPP1
hsa-miR-548a-5p	0.00258	0.162	0.406	13	BACH1	MDFIC	ZNF711	ALG9	ZBTB20	SMG1	HMBOX1	MKLN1	PCMTD1	LIPA	KIF3A	RCC2	IFT88
hsa-miR-1260b	0.00272	0.166	0.454	16	DNMT1	HNRNPA2B1	EIF4G1	DHX30	SETDB1	PTPRF	HNRNPK	TLE3	APP	SMAD4	BACH1	IKZF2	CNNM4	SLC1A5	KIF3A	LHFPL2
hsa-miR-3150b-3p	0.00328	0.167	0.434	14	LUC7L3	ARHGEF2	ATXN7L3	AMER1	TLE3	PRRC2B	HMGB3	PSD3	CELF1	METTL21A	ALG14	CAMTA2	EIF4G1	SEC16A
hsa-miR-4447	0.0029	0.167	0.394	12	THSD4	SHOC2	RICTOR	PTPRF	DYRK2	PRRC2B	PLEC	ELN	MAP4	TCF3	TMEM184B	AMPD3
hsa-miR-4472	0.0029	0.167	0.394	12	THSD4	SHOC2	RICTOR	PTPRF	DYRK2	PRRC2B	PLEC	ELN	MAP4	TCF3	TMEM184B	AMPD3
hsa-miR-4789-5p	0.00317	0.167	0.447	15	LRP8	SOS1	SHOC2	PIK3R1	ZMYM2	ZBTB20	PIP4P1	PDCD10	CREB1	CYLD	NCOA7	AGO3	MVB12B	ARHGEF11	STYX
hsa-miR-5583-3p	0.00298	0.167	0.304	8	MBNL2	ZNF623	SMG1	DDX55	ABCF1	MBNL1	MKLN1	KNTC1
hsa-miR-5698	0.0033	0.167	0.546	24	SLC1A5	ERC1	THSD4	CCDC77	RICTOR	PTPRF	PISD	DYRK2	ATXN7L3	PRRC2B	MCAM	ABCF1	ORMDL3	TIAL1	MKLN1	RBM23	ALG14	SMG1	ST3GAL2	GNE	CELF1	EIF4G1	MAP2K7	TMEM184B
hsa-miR-877-3p	0.00309	0.167	0.573	28	PANK2	MVB12B	TMEM94	HNRNPH1	ERBIN	DNMT1	LRRFIP1	PRRC2C	PRRC2B	LIMA1	HNRNPA2B1	BCLAF1	ZMIZ2	ARHGEF2	BAZ2A	EPB41L3	KHNYN	HNRNPK	PRKAG1	MORC2	CNNM4	ZMYM6	CYLD	IKZF2	ARRDC3	MBNL1	GNG2	ANGEL2
hsa-miR-92a-3p	0.0033	0.167	0.688	54	SMAD4	DHX30	SETDB1	CIT	SAP30BP	PRRC2B	HERC1	FYCO1	TRIP12	MLX	CCAR1	EARS2	ARRB1	SHOC2	ZC3H18	PIP4P1	COL4A2	MAP4	EPB41L3	CAMTA2	RNF2	ZNF84	RABGGTB	CBFA2T2	TMEM184B	PLCG1	RCC2	PCMTD1	TLE3	MBNL1	PCBP2	MEF2C	HNRNPA2B1	EPHB2	PANK2	KHNYN	POMGNT1	ATP2B4	KLHDC10	DNMT1	GULP1	CNNM4	AGBL5	NFYB	LHFPL2
hsa-miR-4784	0.00341	0.168	0.436	14	LUC7L3	ARHGEF2	ATXN7L3	AMER1	TLE3	PRRC2B	HMGB3	PSD3	CELF1	METTL21A	ALG14	CAMTA2	EIF4G1	SEC16A
hsa-miR-124-3p	0.0037	0.175	0.695	55	PTPN12	CPNE3	DEPDC1	GSN	MDFIC	KANK1	ARHGAP28	CALCRL	CD55	RCC2	NUB1	JADE1	DISP1	TPP1	MBNL1	MCAM	TCTA	NKAP	BCL6	RBPJ	BCAP29	DCUN1D5	PRKAG1	SLC29A1	MKLN1	POGLUT1	TRIP12	TMEM184B	ZBTB6	ADD3	KYAT3	MAP2K3	CA12	CD151	CDH11	TRPS1	CEPT1	GNA12	KIF7	MICAL1	FCF1	PLEC	TCF3	FARP1	SNAP23
hsa-miR-6835-3p	0.00365	0.175	0.365	10	CIT	REST	METTL21A	ATXN7L3	PLEC	SMG1	FAM172A	CREB1	CELF1	LUC7L3
hsa-miR-6716-5p	0.00388	0.18	0.317	8	PRR3	TPP1	ATXN7L3	AMER1	GTDC1	CNTLN	KMT2A	ZBTB20
hsa-miR-130b-3p	0.00507	0.184	0.58	26	NIN	ARHGAP12	LRP8	LIMA1	SMAD4	ARRDC3	PRKAA1	MBNL1	STYX	IKZF4	FYCO1	HIVEP2	TCF4	ERBIN	HBP1	FMR1	ZNF711	TPP1	LIPA	DEPDC1	DCUN1D3	NKAP	AGO3	RBM23	CYLD	SEC16A
hsa-miR-149-5p	0.00454	0.184	0.524	20	HNRNPH1	RBBP6	LRRFIP1	MBTD1	PRRC2C	KNTC1	TRIP12	CARMIL1	DHX30	DCUN1D5	MLX	DNMT1	GNA12	AGPAT3	HECTD4	MICAL1	RNF2	KHNYN	BACE2	PPIP5K1
hsa-miR-200c-3p	0.0046	0.184	0.435	13	JAG1	RNF2	TIMP2	ERBIN	DNMT3A	CDH11	TRPS1	SHOC2	PLCG1	CELF1	MLLT10	PSD3	PDCD10
hsa-miR-2355-3p	0.00493	0.184	0.264	6	CELF1	MSI2	CA12	MVB12B	GLIS3	CHD5
hsa-miR-330-3p	0.00543	0.184	0.386	10	NUP153	CASP8AP2	FAM172A	RCC2	METTL21A	SMG1	ARHGAP12	RBM23	SLC1A5	CELF1
hsa-miR-3690	0.00626	0.184	0.277	6	ANGEL2	PRKAA1	STRN	RCC2	KHNYN	TMEM65
hsa-miR-3691-3p	0.00665	0.184	0.347	8	MLLT10	NAV1	ORMDL3	TIAL1	GTDC1	PDE1A	VCAM1	SEC16A
hsa-miR-4302	0.00469	0.184	0.378	10	SHOC2	SMG1	ZBTB20	ELN	CELF1	MSI2	SEC16A	VASP	PRRC2C	DDHD1
hsa-miR-4511	0.00675	0.184	0.317	7	MLLT10	ZNF623	FYCO1	PTGES3L	ABCC9	BICC1	CACNA1H
hsa-miR-4698	0.00497	0.184	0.439	13	ZMYND11	JAG1	DEPDC1	FGD6	PRKAA1	APP	AGO3	CELF1	OTUD7B	ZC3H13	PDE1A	GNE	RBM23
hsa-miR-4708-3p	0.00676	0.184	0.282	6	SNAP23	CLASP1	CAMTA2	RBPJ	TRAF7	DNMT3A
hsa-miR-548ab	0.00672	0.184	0.438	12	BACH1	MDFIC	ZNF711	ALG9	ZBTB20	SMG1	HMBOX1	MKLN1	PCMTD1	LIPA	KIF3A	RCC2
hsa-miR-548ad-5p	0.00672	0.184	0.438	12	BACH1	MDFIC	ZNF711	ALG9	ZBTB20	SMG1	HMBOX1	MKLN1	PCMTD1	LIPA	KIF3A	RCC2
hsa-miR-548ae-5p	0.00672	0.184	0.438	12	BACH1	MDFIC	ZNF711	ALG9	ZBTB20	SMG1	HMBOX1	MKLN1	PCMTD1	LIPA	KIF3A	RCC2
hsa-miR-548ak	0.00672	0.184	0.438	12	BACH1	MDFIC	ZNF711	ALG9	ZBTB20	SMG1	HMBOX1	MKLN1	PCMTD1	LIPA	KIF3A	RCC2
hsa-miR-548am-5p	0.00672	0.184	0.438	12	BACH1	MDFIC	ZNF711	ALG9	ZBTB20	SMG1	HMBOX1	MKLN1	PCMTD1	LIPA	KIF3A	RCC2
hsa-miR-548ap-5p	0.00672	0.184	0.438	12	BACH1	MDFIC	ZNF711	ALG9	ZBTB20	SMG1	HMBOX1	MKLN1	PCMTD1	LIPA	KIF3A	RCC2
hsa-miR-548aq-5p	0.00672	0.184	0.438	12	BACH1	MDFIC	ZNF711	ALG9	ZBTB20	SMG1	HMBOX1	MKLN1	PCMTD1	LIPA	KIF3A	RCC2
hsa-miR-548ar-5p	0.00672	0.184	0.438	12	BACH1	MDFIC	ZNF711	ALG9	ZBTB20	SMG1	HMBOX1	MKLN1	PCMTD1	LIPA	KIF3A	RCC2
hsa-miR-548as-5p	0.00672	0.184	0.438	12	BACH1	MDFIC	ZNF711	ALG9	ZBTB20	SMG1	HMBOX1	MKLN1	PCMTD1	LIPA	KIF3A	RCC2
hsa-miR-548au-5p	0.00672	0.184	0.438	12	BACH1	MDFIC	ZNF711	ALG9	ZBTB20	SMG1	HMBOX1	MKLN1	PCMTD1	LIPA	KIF3A	RCC2
hsa-miR-548ay-5p	0.00672	0.184	0.438	12	BACH1	MDFIC	ZNF711	ALG9	ZBTB20	SMG1	HMBOX1	MKLN1	PCMTD1	LIPA	KIF3A	RCC2
hsa-miR-548b-5p	0.00672	0.184	0.438	12	BACH1	MDFIC	ZNF711	ALG9	ZBTB20	SMG1	HMBOX1	MKLN1	PCMTD1	LIPA	KIF3A	RCC2
hsa-miR-548bb-5p	0.00672	0.184	0.438	12	BACH1	MDFIC	ZNF711	ALG9	ZBTB20	SMG1	HMBOX1	MKLN1	PCMTD1	LIPA	KIF3A	RCC2
hsa-miR-548c-3p	0.00619	0.184	0.575	24	SMAD4	ZNF711	RBBP6	TRPS1	HNRNPA2B1	REST	METTL21A	CPNE3	IKZF4	TLE3	MKLN1	EPB41L3	AGO3	CD55	CERS6	STYX	PIP4K2A	ZMYM6	PTGES3L	TIAL1	EMP2	PPFIBP1	PGAP1	RAP1A
hsa-miR-548c-5p	0.00672	0.184	0.438	12	BACH1	MDFIC	ZNF711	ALG9	ZBTB20	SMG1	HMBOX1	MKLN1	PCMTD1	LIPA	KIF3A	RCC2
hsa-miR-548h-5p	0.00672	0.184	0.438	12	BACH1	MDFIC	ZNF711	ALG9	ZBTB20	SMG1	HMBOX1	MKLN1	PCMTD1	LIPA	KIF3A	RCC2
hsa-miR-548o-5p	0.00672	0.184	0.438	12	BACH1	MDFIC	ZNF711	ALG9	ZBTB20	SMG1	HMBOX1	MKLN1	PCMTD1	LIPA	KIF3A	RCC2
hsa-miR-548w	0.00672	0.184	0.438	12	BACH1	MDFIC	ZNF711	ALG9	ZBTB20	SMG1	HMBOX1	MKLN1	PCMTD1	LIPA	KIF3A	RCC2
hsa-miR-548y	0.00672	0.184	0.438	12	BACH1	MDFIC	ZNF711	ALG9	ZBTB20	SMG1	HMBOX1	MKLN1	PCMTD1	LIPA	KIF3A	RCC2
hsa-miR-5692b	0.00659	0.184	0.418	11	TRPS1	DDX55	ABCF1	ZNF148	KYAT3	UBE3A	LHFPL2	RAP1A	ADD3	SHOC2	MLX
hsa-miR-5692c	0.00659	0.184	0.418	11	TRPS1	DDX55	ABCF1	ZNF148	KYAT3	UBE3A	LHFPL2	RAP1A	ADD3	SHOC2	MLX
hsa-miR-670-3p	0.00647	0.184	0.436	12	CEPT1	LIMA1	MCAM	CD55	SMAD4	SLC6A20	PLCG1	GRID1	APP	MBNL1	HMBOX1	AKR1D1
hsa-miR-6832-3p	0.00452	0.184	0.491	17	LHFPL2	KMT2A	GTDC1	ZBTB20	IKZF2	VASP	UFD1	PLCG1	PHF20L1	KNTC1	HNRNPA2B1	ZNF623	RBM23	MBNL1	PPP3CC	CADPS2	CHD5
hsa-miR-944	0.00507	0.184	0.358	9	UBE3A	BACH1	SHOC2	PDE5A	LIPA	APP	SDCBP	HNRNPA2B1	SLC25A40
hsa-miR-548j-5p	0.00699	0.188	0.44	12	BACH1	MDFIC	ZNF711	ALG9	ZBTB20	SMG1	HMBOX1	MKLN1	PCMTD1	LIPA	KIF3A	RCC2
hsa-miR-30b-5p	0.0075	0.191	0.55	20	SMAD1	BCL6	TRERF1	PDCD10	PIP4K2A	LRP8	IKZF4	DNMT1	MBNL1	KLHDC10	MBNL2	CHST15	ALG9	PICALM	FYCO1	STRN	STAU1	LHFPL2	IKZF2	CELF1
hsa-miR-3151-5p	0.00719	0.191	0.321	7	SHOC2	PLEC	ELN	MAP2K3	MAP4	TMEM184B	AMPD3
hsa-miR-4676-5p	0.00762	0.191	0.382	9	SHOC2	PTPRF	CNNM4	RBM23	ALG14	MKLN1	SMG1	VASP	PGAP1
hsa-miR-548d-5p	0.00754	0.191	0.445	12	BACH1	MDFIC	ZNF711	ALG9	ZBTB20	SMG1	HMBOX1	MKLN1	PCMTD1	LIPA	KIF3A	RCC2
hsa-miR-548i	0.00754	0.191	0.445	12	BACH1	MDFIC	ZNF711	ALG9	ZBTB20	SMG1	HMBOX1	MKLN1	PCMTD1	LIPA	KIF3A	RCC2
hsa-miR-575	0.00762	0.191	0.382	9	SHOC2	PTPRF	CNNM4	RBM23	ALG14	MKLN1	SMG1	VASP	PGAP1
hsa-miR-615-3p	0.00764	0.191	0.655	36	SMARCA4	PANK2	SVIL	PRR3	SUPT20H	FUBP1	DGKE	ST3GAL2	MORC2	SMG1	PCBP2	FYCO1	PRRC2B	ATXN7L3	ABCF1	PLEC	HNRNPK	TRIP12	CEP250	DEDD	WWP2	HNRNPA2B1	DST	RCC2	TLE3	SEC16A	EIF4G1	CHD5	CHST15	BCLAF1	ZNF711	EP400	COL4A2	DDX55	RGMA	TCF3
hsa-miR-4723-5p	0.00776	0.192	0.479	14	ERC1	THSD4	CCDC77	RICTOR	PTPRF	PISD	DYRK2	ATXN7L3	PRRC2B	ORMDL3	CELF1	EIF4G1	MAP2K7	TMEM184B
hsa-miR-203a-3p	0.00799	0.195	0.509	16	SMAD4	ZNF148	CREB1	TCF4	PRKACB	MBNL1	CIT	GLIS3	CLOCK	MSI2	ZMYM2	TRPS1	FYCO1	CNNM4	PDCD10	RAP1A
hsa-miR-559	0.00813	0.196	0.449	12	BACH1	MDFIC	ZNF711	ALG9	ZBTB20	SMG1	HMBOX1	MKLN1	PCMTD1	LIPA	KIF3A	RCC2
hsa-miR-6870-5p	0.00829	0.198	0.483	14	ERC1	THSD4	CCDC77	RICTOR	PTPRF	PISD	DYRK2	ATXN7L3	PRRC2B	ORMDL3	CELF1	EIF4G1	MAP2K7	TMEM184B
hsa-miR-32-5p	0.0084	0.199	0.597	25	MIS12	DST	ERBIN	STYX	LHFPL2	IKZF4	ATP2B4	KLHDC10	PRRC2B	PCMTD1	GULP1	CNNM4	AGBL5	NFYB	KIAA1958	CPEB3	OTUD7B	ALG14	TMEM184B	SMG1	IKZF2	EARS2	RBPJ	NKAP	RANBP6
hsa-miR-101-3p	0.00854	0.2	0.546	19	APP	DNMT3A	FMR1	PIP4K2A	MBNL2	MKLN1	MBTD1	GNB1	KLF12	TRERF1	CBFA2T2	MBNL1	ZC3H11A	STYX	PRKAA1	DYRK2	ALG14	PIK3CB	NKAP
hsa-miR-1229-3p	0.00907	0.202	0.456	12	TIA1	ZMYM2	PTPRF	EPB41L2	ERC1	STAT5B	OTUD7B	CELF1	HNRNPK	ORMDL3	TRAF7	PANK2
hsa-miR-214-3p	0.00875	0.202	0.454	12	MAP2K3	JAG1	TRPS1	ERC1	SHOC2	AMER1	HIGD1A	NAP1L4	HOMER2	MEF2C	TRAF7	VASP
hsa-miR-4693-5p	0.00922	0.202	0.259	5	REST	ALG9	CLASP1	MBNL1	RBPJ
hsa-miR-5047	0.00918	0.202	0.336	7	MBNL1	DYRK2	DST	LIPA	CPEB3	KIAA1958	KMT2A
hsa-miR-7111-5p	0.00913	0.202	0.489	14	ERC1	THSD4	CCDC77	RICTOR	PTPRF	PISD	DYRK2	ATXN7L3	PRRC2B	ORMDL3	CELF1	EIF4G1	MAP2K7	TMEM184B
hsa-miR-7158-3p	0.00891	0.202	0.415	10	TCN2	TANGO2	TMEM184B	HNRNPA2B1	PRKACB	AGO3	EMP2	RBM23	GNE	ERC1
hsa-miR-93-5p	0.00902	0.202	0.701	46	LIMA1	NIN	ARHGAP12	PRKACB	SMAD4	LHFPL2	PRRG1	UBE3B	GNA12	FYCO1	NHLRC3	STYX	NUAK1	DYRK2	IKZF4	ZNF148	BAZ2A	RBM23	NUP153	SEC16A	UNC45A	TLE3	ZNF76	SHOC2	CYLD	U2SURP	HBP1	PCBP2	CREB1	REST	HMBOX1	EMC1	HMGB3	AGO3	CKAP2	SLC1A5	ZNF280C	ZBTB6	USP16	TCF4	PIP4K2A	PCMTD1	ORMDL3	DDHD1	CLOCK
hsa-miR-3064-3p	0.00968	0.202	0.304	6	CELF1	RBPJ	GNB1	AASDH	PDCD10	PRKAG1
hsa-miR-363-3p	0.00966	0.202	0.532	17	KLHDC10	PRRC2B	PCMTD1	GULP1	CNNM4	AGBL5	NFYB	LHFPL2	KIAA1958	CPEB3	OTUD7B	ALG14	CREB1	RBPJ	NKAP	RANBP6	TMEM184B
hsa-miR-424-3p	0.00962	0.202	0.211	4	BCLAF1	RCC2	ENTPD5	APP
hsa-miR-4696	0.00965	0.202	0.396	9	KLHDC10	NUP153	ZBTB20	DCUN1D3	TANGO2	TMEM170A	RBM23	PPFIBP1	TMEM65
hsa-miR-4787-3p	0.00945	0.202	0.15	3	PTCH2	PCBP2	FUBP1
hsa-miR-181d-5p	0.00982	0.203	0.507	15	NHLRC3	PRRC2C	TMEM94	EPS8	NCOA7	RPS6KA3	VCAM1	SHOC2	PGAP1	NIN	KMT2E	BAZ2A	ARRDC3	CADPS2	HNRNPH1
hsa-miR-138-2-3p	0.0103	0.211	0.343	7	MBNL1	SHOC2	NIN	RBM23	TRPV2	REST	GLIS3
hsa-miR-376a-5p	0.0104	0.211	0.308	6	CREB1	IKZF2	PNPO	PRKAG1	FCF1	ALG9
hsa-miR-200b-3p	0.0106	0.214	0.447	11	PTPN12	RNF2	CREB1	ERBIN	DNMT3A	DNMT1	SHOC2	PLCG1	CELF1	MLLT10	PSD3
hsa-miR-5590-3p	0.0108	0.215	0.467	12	U2SURP	PCBP2	REST	MKLN1	ZNF711	ALG9	ZBTB20	SMUG1	CD55	ANKRD28	KIF3A	MCAM
hsa-miR-6838-5p	0.0108	0.215	0.569	20	SHOC2	FCF1	RBBP6	RBPJ	PIK3R1	LUC7L3	PISD	GNB1	DMPK	CPEB3	BAZ2A	APP	HIGD1A	SLC29A1	TMEM161B	PRKAA1	KANK1	ARHGAP12	HNRNPA2B1	MAP2K3
hsa-miR-299-3p	0.0111	0.217	0.313	6	SHOC2	PRKAA1	ZNF76	KYAT3	KLHDC10	PISD
hsa-miR-497-5p	0.0111	0.217	0.58	21	PANK2	SHOC2	FCF1	RBBP6	RBPJ	PIK3R1	LUC7L3	PISD	GNB1	DMPK	CPEB3	BAZ2A	APP	HIGD1A	SLC29A1	TMEM161B	PRKAA1	KANK1	ARHGAP12	HNRNPA2B1	MAP2K3
hsa-miR-1268a	0.0118	0.224	0.275	5	CAMK2G	WWP2	PTPRF	CACNA1H	RAP1A
hsa-miR-519c-3p	0.012	0.224	0.544	17	TIMP2	SHOC2	SMAD4	U2SURP	MBNL1	HBP1	RBBP6	NIN	HMGB3	PRKAA1	HIVEP2	ARHGAP12	PSD3	LIMA1	CELF1	KLHDC10	SEC16A
hsa-miR-5680	0.0119	0.224	0.454	11	MLLT10	ZNF148	TMEM170A	BAZ2A	NCOA7	DCUN1D3	PDCD10	ZNF711	MBNL1	NUP153	RBM23
hsa-miR-623	0.0119	0.224	0.49	13	IKZF2	VASP	UFD1	KNTC1	HNRNPA2B1	CAMK2G	ZNF623	RBM23	LHFPL2	SLC39A10	KIF3A	PRRC2C	CHD5
hsa-miR-6853-5p	0.0119	0.224	0.225	4	THSD4	WWP2	CAMTA2	MAP2K7
hsa-miR-449b-5p	0.0121	0.224	0.411	9	SMAD4	BAZ2A	ZNF623	SHOC2	CPEB3	MKLN1	KLHDC10	MAP4	TRPV2
hsa-miR-297	0.0123	0.227	0.456	11	DYRK2	MKLN1	PRKAA1	ZNF711	CREB1	LHFPL2	MBNL2	ENTPD5	APP	AMER1	DMD
hsa-miR-324-5p	0.0127	0.229	0.523	15	ZMYND11	SRRM1	SLC39A10	COL14A1	HTT	NSMF	MKLN1	ADGRB2	TRERF1	SAP30BP	USP16	MEMO1	PISD	GNB1	RBM23
hsa-miR-3912-5p	0.0127	0.229	0.28	5	BICC1	DYRK2	CELF1	BACE2	PYCR1
hsa-miR-4539	0.0126	0.229	0.321	6	SHOC2	PPP4R1L	STRN	TMEM184B	HNRNPA2B1	PRKACB
hsa-miR-198	0.0134	0.234	0.326	6	PRRC2B	BAZ2A	RBM23	BACE2	MAP2K7	MLX
hsa-miR-6796-5p	0.0134	0.234	0.326	6	SHOC2	PLEC	ELN	MAP4	TMEM184B	AMPD3
hsa-miR-6812-3p	0.0134	0.234	0.326	6	ABCF1	RBM23	TIAL1	GNE	SMG1	KIAA1958
hsa-miR-6813-5p	0.0134	0.234	0.326	6	HBP1	GRID1	KMT2A	PRRC2B	TRAF7	TMEM184B
hsa-miR-107	0.0139	0.237	0.528	15	AGO3	DYRK2	FCF1	PIK3R1	RBBP6	TRIQK	DST	BAZ2A	TMEM170A	DMPK	OTUD7B	HNRNPA2B1	CPEB3	CLOCK	ZNF623
hsa-miR-424-5p	0.0139	0.237	0.593	21	CDC14A	SHOC2	FCF1	RBBP6	RBPJ	PIK3R1	LUC7L3	PISD	GNB1	DMPK	CPEB3	BAZ2A	APP	HIGD1A	SLC29A1	TMEM161B	PRKAA1	KANK1	ARHGAP12	HNRNPA2B1	MAP2K3
hsa-miR-4441	0.0137	0.237	0.482	12	PIP4K2A	SLC29A1	ERC1	SNAP23	ATXN7L3	AMER1	CLASP1	CYLD	VCAM1	GNA12	MAP2K3	MAP2K7
hsa-miR-5007-3p	0.0143	0.24	0.33	6	ZNF711	PDCD10	UBE3A	AGO3	MCAM	PICALM
hsa-miR-551b-5p	0.0143	0.24	0.423	9	SMAD4	RAP1A	ARHGAP12	EPB41L3	AGO3	ZNF711	HNRNPA2B1	CERS6	APP
hsa-miR-19b-3p	0.0145	0.241	0.65	29	PRKAA1	ARHGAP12	PRKACB	LRP8	SMAD4	ZMYM2	ZNF711	MBNL1	ARRDC3	FYCO1	TCF4	HBP1	MLLT10	ZMYND11	MBNL2	SMG1	MAP2K3	STAT5B	CREB1	DNMT1	CLOCK	DCUN1D3	RAP1A	DEPDC1	AGO3	OTUD7B	KIF3A	CIT	ANGEL2
hsa-miR-367-3p	0.0151	0.245	0.547	16	KLHDC10	PRRC2B	PCMTD1	GULP1	CNNM4	AGBL5	NFYB	LHFPL2	KIAA1958	CPEB3	OTUD7B	ALG14	RBPJ	NKAP	RANBP6	TMEM184B
hsa-miR-3972	0.0148	0.245	0.291	5	ADD3	BAZ2A	TMEM184B	KIAA1958	PIK3R1
hsa-miR-4432	0.0151	0.245	0.37	7	CELF1	TANGO2	ARHGAP12	TMEM65	TMEM170A	PPFIBP1	RBM23
hsa-miR-548au-3p	0.0151	0.245	0.37	7	ZNF623	SHOC2	SMAD4	CPEB3	MKLN1	KLHDC10	TRPV2
hsa-miR-410-3p	0.0158	0.254	0.508	13	CD55	AMER1	DDX55	GRID1	ABCF1	ZBTB20	MSI2	MBNL2	AGO3	REST	PRRC2C	MCAM	JAG1
hsa-miR-26b-3p	0.0159	0.255	0.296	5	PRR3	PDCD10	ASXL2	NCK1	NAV1
hsa-miR-548b-3p	0.0161	0.255	0.339	6	AREL1	MLLT10	DYRK2	TANGO2	PRRC2B	BICC1
hsa-miR-548l	0.0161	0.255	0.454	10	REST	ZNF711	ALG9	MDFIC	ZBTB20	MKLN1	LIPA	KIF3A	RCC2	BACH1
hsa-miR-142-5p	0.0172	0.26	0.498	12	U2SURP	PCBP2	REST	MKLN1	ZNF711	ALG9	ZBTB20	SMUG1	CD55	ANKRD28	KIF3A	MCAM
hsa-miR-19a-3p	0.0172	0.26	0.629	24	SMAD4	PRRC2C	MLLT10	ZMYND11	PRKACB	MBNL1	ARRDC3	HBP1	MBNL2	SMG1	MAP2K3	STAT5B	DNMT1	CLOCK	DCUN1D3	ARHGAP12	RAP1A	DEPDC1	AGO3	PRKAA1	OTUD7B	KIF3A	CIT	ANGEL2
hsa-miR-20a-5p	0.017	0.26	0.708	40	APP	SMAD4	MAP2K3	ARHGAP12	PSD3	ORMDL3	BACH1	PRRC2C	SHOC2	NHLRC3	CYLD	PRKACB	U2SURP	HBP1	PCBP2	DYRK2	CREB1	REST	PRRG1	HMBOX1	DNMT1	ZNF280C	ZBTB6	USP16	TCF4	SEC16A	PIP4K2A	PCMTD1	LIMA1	FYCO1	DDHD1	CLOCK	CIT	EMC1	NIN	HMGB3	AGO3	CKAP2	SLC1A5	TIMP2
hsa-miR-222-3p	0.0175	0.26	0.578	18	TRPS1	ATP11B	FUBP1	EPB41L2	PCBP2	CEP250	NSMF	CKAP2	APP	ZMYND11	HERC4	HNRNPH1	SMARCA4	TLE3	POMGNT1	ATXN7L3	HMBOX1	KLHDC10
hsa-miR-548av-5p	0.0175	0.26	0.437	9	ZNF711	ALG9	MDFIC	ZBTB20	MKLN1	LIPA	KIF3A	RCC2	BACH1
hsa-miR-548k	0.0175	0.26	0.437	9	ZNF711	ALG9	MDFIC	ZBTB20	MKLN1	LIPA	KIF3A	RCC2	BACH1
hsa-miR-582-5p	0.0175	0.26	0.437	9	ZC3H11A	STYX	PRKAA1	SLC39A10	GNB1	ALG14	DYRK2	CREB1	NKAP
hsa-miR-6085	0.017	0.26	0.343	6	HBP1	GRID1	KMT2A	PRRC2B	TRAF7	TMEM184B
hsa-miR-8054	0.0175	0.26	0.437	9	ZNF711	ALG9	MDFIC	ZBTB20	MKLN1	LIPA	KIF3A	RCC2	BACH1
hsa-miR-302f	0.0178	0.262	0.5	12	PTGES3L	TANGO2	ABCF1	SNAP23	CCDC77	PTPRF	PANK2	ALG9	AGO3	RBPJ	PRRC2C	VCAM1
hsa-miR-1202	0.0183	0.267	0.306	5	ADD3	BAZ2A	TMEM184B	KIAA1958	PIK3R1
hsa-miR-3619-5p	0.0182	0.267	0.44	9	ERC1	SHOC2	AMER1	HIGD1A	NAP1L4	HOMER2	MAP2K3	TRAF7	VASP
hsa-miR-4709-3p	0.0187	0.271	0.416	8	RCC2	NHLRC3	PTCH2	HNRNPA2B1	PRKAG1	GRID1	APP	THSD4
hsa-miR-4660	0.0191	0.275	0.352	6	MBNL1	REST	LIPA	KIAA1958	PTPRF	KMT2A
hsa-miR-6880-5p	0.0196	0.28	0.551	15	MKLN1	PTGES3L	ABCF1	PRRC2B	EMP2	NKAP	OTUD7B	CCDC77	GNE	MSI2	PLEC	SETDB1	ZMIZ2	STYX	VDR
hsa-miR-761	0.0197	0.28	0.446	9	ERC1	SHOC2	AMER1	HIGD1A	NAP1L4	HOMER2	MAP2K3	TRAF7	VASP
hsa-miR-27a-3p	0.0199	0.281	0.597	19	LIMA1	TIAL1	STAU1	MBTD1	MKLN1	SEC16A	ZNF148	KMT2A	AGPAT3	DCUN1D4	CAB39L	ERC1	CELF1	ALG9	ZBTB20	PISD	SMAD4	SOS1	RNF38
hsa-miR-6083	0.02	0.281	0.47	10	IKZF2	STRN	ZMYM2	MBTD1	DCUN1D3	REST	LIPA	ATP2B4	PRRC2C	ARHGEF11
hsa-miR-219b-3p	0.0205	0.287	0.492	11	JADE1	SHOC2	PTGES3L	TANGO2	TPP1	SNAP23	CCDC77	PTPRF	PANK2	AGO3	VCAM1
hsa-miR-519b-3p	0.0209	0.29	0.568	16	SHOC2	SMAD4	U2SURP	MBNL1	HBP1	RBBP6	NIN	HMGB3	PRKAA1	HIVEP2	ARHGAP12	PSD3	LIMA1	CELF1	KLHDC10	SEC16A
hsa-miR-9-3p	0.0213	0.294	0.396	7	REST	ZNF148	RPS6KA3	PCMTD1	DMD	RBPJ	LUC7L3
hsa-miR-106b-5p	0.0219	0.299	0.721	40	APP	HMGB3	SHTN1	CLOCK	PRRG1	ZC3H18	UNC45A	CBFA2T2	HTT	TRIP12	SHOC2	NHLRC3	CYLD	PRKACB	SMAD4	U2SURP	HBP1	PCBP2	DYRK2	CREB1	REST	HMBOX1	ZNF280C	ZBTB6	USP16	TCF4	SEC16A	PIP4K2A	PCMTD1	ORMDL3	LIMA1	FYCO1	DDHD1	CIT	ARHGAP12	EMC1	NIN	AGO3	CKAP2	SLC1A5
hsa-miR-1267	0.022	0.299	0.455	9	PIP4K2A	LIMA1	ABCF1	DGKE	MKLN1	SLC1A5	RBM23	CEP128	ERC1
hsa-miR-552-5p	0.0221	0.299	0.429	8	MBNL1	MLLT10	PLCG1	EPS8	NAV1	HNRNPA2B1	CLOCK	NSMF
hsa-miR-18a-5p	0.0223	0.301	0.532	13	SMAD4	ZNF711	DCUN1D3	CA12	ZC3H18	RBPJ	TLE3	RICTOR	PNPO	HERC1	DNMT1	RAP1A	ALG14
hsa-miR-877-5p	0.0226	0.303	0.517	12	HMGB3	SEC16A	ARHGEF6	STAU1	LRRFIP1	OTUD7B	SMG1	TPP1	TMEM184B	CELF1	AGO3	KHNYN
hsa-miR-3609	0.0233	0.303	0.564	15	FCF1	PCBP2	DYRK2	RBPJ	REST	ZNF623	GLIS3	CD55	NIN	HBP1	U2SURP	SMG1	CKAP2	LIMA1	MEMO1
hsa-miR-519a-3p	0.0235	0.303	0.576	16	SHOC2	SMAD4	U2SURP	MBNL1	HBP1	RBBP6	NIN	HMGB3	PRKAA1	HIVEP2	ARHGAP12	PSD3	LIMA1	CELF1	KLHDC10	SEC16A
hsa-miR-548ah-5p	0.0228	0.303	0.562	15	FCF1	PCBP2	DYRK2	RBPJ	REST	ZNF623	GLIS3	CD55	NIN	HBP1	U2SURP	SMG1	CKAP2	LIMA1	MEMO1
hsa-miR-548bb-3p	0.0235	0.303	0.551	14	NHLRC3	RBPJ	AMER1	CLASP1	PDE5A	DCUN1D3	SLC29A1	CELF1	AMPD3	RNF2	PRR3	VDR	U2SURP	KLHDC10
hsa-miR-548h-3p	0.0235	0.303	0.551	14	NHLRC3	RBPJ	AMER1	CLASP1	PDE5A	DCUN1D3	SLC29A1	CELF1	AMPD3	RNF2	PRR3	VDR	U2SURP	KLHDC10
hsa-miR-548z	0.0235	0.303	0.551	14	NHLRC3	RBPJ	AMER1	CLASP1	PDE5A	DCUN1D3	SLC29A1	CELF1	AMPD3	RNF2	PRR3	VDR	U2SURP	KLHDC10
hsa-miR-6859-5p	0.0229	0.303	0.481	10	BACE2	NHLRC3	MAP2K7	BGN	CELF1	RPS6KA3	ALG14	HDGFL3	KHNYN	SMG1
hsa-miR-3125	0.0237	0.304	0.483	10	BACE2	NHLRC3	MAP2K7	BGN	CELF1	RPS6KA3	ALG14	HDGFL3	KHNYN	SMG1
hsa-miR-29a-3p	0.0242	0.305	0.539	13	DNMT3A	COL4A2	PIK3R1	CPEB3	HBP1	RPS6KA3	SETDB1	REST	DNMT1	AMER1	ASXL2	ELN	GTDC1
hsa-miR-340-3p	0.0239	0.305	0.436	8	EP400	AGBL5	FYCO1	TANGO2	PTPRF	PGAP1	PPFIBP1	RAP1A
hsa-miR-548ac	0.0242	0.305	0.553	14	NHLRC3	RBPJ	AMER1	CLASP1	PDE5A	DCUN1D3	SLC29A1	CELF1	AMPD3	RNF2	PRR3	VDR	U2SURP	KLHDC10
hsa-miR-3119	0.0249	0.313	0.374	6	SDCBP	LRP8	CLASP1	DST	ZMIZ2	EMP2
hsa-miR-4760-5p	0.0252	0.313	0.333	5	RBPJ	CREB1	IKZF2	PRKAG1	FCF1
hsa-miR-4776-3p	0.0255	0.313	0.411	7	PDCD10	TCN2	PRKAG1	TRPS1	ADD3	BICC1	CD55
hsa-miR-654-5p	0.0255	0.313	0.467	9	RICTOR	CNNM4	ENTPD5	METTL21A	KMT2A	MAP2K3	TCF3	TRAF7	CLASP1
hsa-miR-8061	0.0252	0.313	0.333	5	RBPJ	CREB1	IKZF2	PRKAG1	FCF1
hsa-miR-548d-3p	0.0261	0.318	0.559	14	NHLRC3	RBPJ	AMER1	CLASP1	PDE5A	DCUN1D3	SLC29A1	CELF1	AMPD3	RNF2	PRR3	VDR	U2SURP	KLHDC10
hsa-miR-3916	0.027	0.323	0.494	10	BACE2	NHLRC3	MAP2K7	BGN	CELF1	RPS6KA3	ALG14	HDGFL3	KHNYN	SMG1
hsa-miR-449a	0.0273	0.323	0.473	9	SMAD4	BAZ2A	ZNF623	SHOC2	CPEB3	MKLN1	KLHDC10	MAP4	TRPV2
hsa-miR-553	0.0272	0.323	0.132	2	DST	BACE2
hsa-miR-7154-3p	0.0269	0.323	0.446	8	PLCG1	HBP1	NKAP	PIP4K2A	ZNF280C	CYLD	MSI2	INTS13
hsa-miR-767-5p	0.027	0.323	0.494	10	COL4A2	TRPS1	TLE3	AGBL5	KIAA1958	OTUD7B	EMP2	ALG14	ASXL2	NKAP
hsa-miR-922	0.0273	0.323	0.473	9	SHOC2	CPEB3	HIGD1A	NAP1L4	GRID1	HOMER2	DGKE	CYLD	VASP
hsa-miR-202-5p	0.0276	0.325	0.383	6	PIGN	SLC29A1	TRPS1	RICTOR	TRPV2	PRRC2C
hsa-miR-8080	0.0284	0.333	0.343	5	MAP2K7	ZNF623	GSN	RNF38	TRAF7
hsa-miR-2115-3p	0.029	0.338	0.388	6	FCF1	BACH1	LIPA	HNRNPA2B1	ELN	MLX
hsa-miR-4270	0.0296	0.343	0.521	11	PIP4K2A	SLC29A1	ERC1	SNAP23	ATXN7L3	CLASP1	CYLD	VCAM1	GNA12	MAP2K3	MAP2K7
hsa-miR-4715-3p	0.0303	0.345	0.427	7	CELF1	RBPJ	AASDH	PDCD10	PRKAG1	AGO3	SLC1A5
hsa-miR-494-3p	0.0302	0.345	0.456	8	ARHGAP5	SHOC2	REST	FYCO1	ARHGAP12	PRRC2B	PTPN12	MLLT10
hsa-miR-525-5p	0.0302	0.345	0.456	8	CELF1	AGO3	BACE2	RNF38	MAP2K7	MLX	PLCG1	RBM23
hsa-miR-659-5p	0.0303	0.345	0.229	3	RCC2	NAP1L4	CYLD
hsa-miR-6754-5p	0.0305	0.345	0.524	11	PIP4K2A	SLC29A1	ERC1	SNAP23	ATXN7L3	CLASP1	CYLD	VCAM1	GNA12	MAP2K3	MAP2K7
hsa-miR-567	0.0307	0.345	0.505	10	PRKAA1	CREB1	MKLN1	LHFPL2	MBNL2	ENTPD5	DYRK2	APP	AMER1	DMD
hsa-miR-1256	0.0328	0.348	0.304	4	SMG1	AREL1	CADPS2	CHD5
hsa-miR-129-1-3p	0.0319	0.348	0.354	5	KMT2A	KNTC1	EPHB2	DCUN1D3	PYCR1
hsa-miR-1470	0.0326	0.348	0.51	10	AREL1	METTL21A	GTDC1	TMEM170A	ARRB1	ZMIZ2	POMGNT1	ORMDL3	KIAA1958	NAV1
hsa-miR-1914-3p	0.0337	0.348	0.466	8	ZC3H18	PLCG1	ARHGEF2	NAV1	STAT5B	CREB1	CAMTA2	TRMU
hsa-miR-192-5p	0.0337	0.348	0.73	36	RANBP3	MIS12	CAB39L	NIN	SCRN3	GULP1	EMC1	CENPE	FUBP1	EPS8	MCAM	JADE1	LRRFIP1	BUB1B	CERS6	DEPDC1	LRP8	NEK1	LIPA	DST	CEP19	SLC25A40	IQCC	ZBTB6	CEP128	CADPS2	NHLRC3	CIT	ARL2BP	ZMYND11	CDC14A	DDHD1	KIAA1958	RCC2	DCUN1D5	KMT2A
hsa-miR-23a-3p	0.0333	0.348	0.548	12	KLF12	BCAP29	BAZ2A	NUP153	ADD3	TMEM170A	VCAM1	ERBIN	CELF1	RNF38	MEF2C	PIK3R1
hsa-miR-301a-3p	0.0338	0.348	0.614	17	SMAD4	MBNL1	ERBIN	HBP1	ZNF711	TPP1	PRKAA1	ARHGAP12	LIPA	DEPDC1	DCUN1D3	NKAP	AGO3	RBM23	TIMP2	CDC14A	SEC16A
hsa-miR-335-3p	0.0324	0.348	0.576	14	MBNL1	STAT5B	RCC2	PDCD10	UBAP2	KLHDC10	ENTPD5	GNA12	GTDC1	PRRC2B	PLCG1	CYLD	MCAM	AKR1D1
hsa-miR-369-5p	0.0327	0.348	0.145	2	DNMT3A	RBM39
hsa-miR-3913-3p	0.0328	0.348	0.304	4	ARRB1	NAV1	TMEM65	ZMIZ2
hsa-miR-4531	0.0337	0.348	0.466	8	REST	DCUN1D3	TMEM170A	PNPO	EMP2	KIAA1958	RBM23	SETDB1
hsa-miR-484	0.0314	0.348	0.713	33	ZC3H18	FYCO1	ATXN7L3	TMEM184B	LUC7L3	DNMT1	HIVEP2	RBM39	KNTC1	DHX30	MLX	DYRK2	STRN	ABCF1	CHTF18	DST	RCC2	BAZ2A	BACE2	HNRNPK	CEP250	MAP4	PRRC2B	TRAF7	ST3GAL2	MSI2	APP	NEK1	AMER1	DGCR2	SEC16A	KMT2A	MAP2K7
hsa-miR-520a-5p	0.0337	0.348	0.466	8	CELF1	AGO3	BACE2	RNF38	MAP2K7	MLX	PLCG1	RBM23
hsa-miR-541-3p	0.0324	0.348	0.487	9	RICTOR	CNNM4	ENTPD5	METTL21A	KMT2A	MAP2K3	TCF3	TRAF7	CLASP1
hsa-miR-580-3p	0.0313	0.348	0.459	8	BACH1	CEPT1	HNRNPA2B1	MEMO1	STRN	CLOCK	MBNL1	VDR
hsa-miR-619-3p	0.0319	0.348	0.354	5	RBPJ	SLC39A10	PRRC2C	PTPRF	CBFA2T2
hsa-miR-6780b-3p	0.0319	0.348	0.396	6	NAV1	ZNF623	LHFPL2	SLC39A10	KIF3A	PRRC2C
hsa-miR-7974	0.0337	0.348	0.359	5	AKAP6	SMG1	NAV1	KMT2A	ZMIZ2
hsa-miR-8064	0.0337	0.348	0.466	8	MBNL1	ZBTB20	SLC1A5	GTDC1	STRN	EMC1	SLC6A20	NAP1L4
hsa-miR-1305	0.0346	0.351	0.515	10	JAG1	ZMYM2	DEPDC1	RCC2	PRKAA1	EPB41L3	PDCD10	KLHDC10	GNA12	GTDC1
hsa-miR-26a-5p	0.0349	0.351	0.635	19	SMAD1	SMAD4	CPEB3	DNMT1	NUAK1	RBM39	CEPT1	SDCBP	DST	WWP2	PRKAA1	EP400	KLHDC10	CD55	DEPDC1	EPB41L3	PDCD10	JAG1	KIF3A
hsa-miR-4638-3p	0.0351	0.351	0.31	4	REST	PRKAA1	TMEM184B	TMEM65
hsa-miR-4699-3p	0.0349	0.351	0.405	6	KMT2A	TRPS1	MLLT10	NFYB	PRRC2B	TIAL1
hsa-miR-495-5p	0.0349	0.351	0.405	6	DYRK2	PNPO	TRPV2	NHLRC3	CELF1	DEPDC1
hsa-miR-658	0.0345	0.351	0.493	9	TANGO2	SNAP23	TLN2	TIAL1	ENTPD5	OTUD7B	PTPRF	PRRC2B	RANBP6
hsa-miR-6747-5p	0.0342	0.351	0.438	7	RICTOR	EPN1	PRRC2B	ELN	CAMTA2	MLX	TCF3
hsa-miR-1185-1-3p	0.0356	0.351	0.442	7	MBNL1	SLC29A1	SHOC2	PCMTD1	CREB1	NCOA7	BACH1
hsa-miR-324-3p	0.0354	0.351	0.595	15	HERC1	STAT5B	JADE1	UBE3B	ZMIZ2	PRRC2B	CD151	MAST4	FUBP1	SLC1A5	PRRC2C	ST3GAL2	SETDB1	COL14A1	MAP4
hsa-miR-7106-3p	0.0356	0.351	0.365	5	AGO3	POMGNT1	SLC39A10	ATP2B4	PTPRF
hsa-miR-1268b	0.0375	0.354	0.317	4	WWP2	PTPRF	CACNA1H	RAP1A
hsa-miR-302c-5p	0.0374	0.354	0.476	8	BACE2	PLCG1	AREL1	PDCD10	RCC2	MLLT10	KMT2A	MAP4K4
hsa-miR-30c-5p	0.0367	0.354	0.655	21	SMAD1	ARHGEF6	HNRNPK	IKZF4	LIMA1	HERC4	NFYB	CADPS2	HNRNPA2B1	KLHDC10	CHST15	ALG9	PICALM	PDCD10	FYCO1	STRN	STAU1	LHFPL2	IKZF2	DNMT1	CELF1
hsa-miR-328-5p	0.037	0.354	0.445	7	SLC29A1	PTPRF	PISD	WWP2	PLEC	TCF3	DNMT3A
hsa-miR-3667-3p	0.0371	0.354	0.54	11	ATXN7L3	BACE2	CNNM4	STRN	LRRFIP1	GLIS3	AREL1	RBM23	CYLD	TRAF7	GTDC1
hsa-miR-4512	0.0375	0.354	0.317	4	ALG9	ARHGAP12	MAP2K3	SETDB1
hsa-miR-516b-3p	0.0366	0.354	0.41	6	AREL1	AGO3	LRRFIP1	ARRDC3	PNPO	NCOA7
hsa-miR-545-5p	0.037	0.354	0.445	7	CEPT1	NIN	KIF3A	SMG1	DYRK2	APP	CNTLN
hsa-miR-6856-5p	0.0369	0.354	0.557	12	BACH1	MAP2K7	ARHGEF6	TLE3	TLN2	BGN	RPS6KA3	LHFPL2	NAV1	GRID1	HDGFL3	ZMIZ2
hsa-miR-7162-5p	0.0366	0.354	0.41	6	AREL1	AGO3	LRRFIP1	ARRDC3	PNPO	NCOA7
hsa-miR-876-3p	0.0375	0.354	0.37	5	RBBP6	CNNM4	AMER1	EMC1	ELN
hsa-miR-519d-3p	0.0383	0.358	0.725	33	TIMP2	SHOC2	NHLRC3	CYLD	PRKACB	SMAD4	U2SURP	HBP1	PCBP2	DYRK2	CREB1	REST	HMBOX1	EMC1	NIN	HMGB3	AGO3	LIMA1	ARHGAP12	CKAP2	SLC1A5	ZNF280C	ZBTB6	USP16	TCF4	SEC16A	PIP4K2A	PCMTD1	ORMDL3	FYCO1	DDHD1	CLOCK	CIT
hsa-miR-6866-3p	0.0382	0.358	0.414	6	ZBTB6	PLCG1	ZNF623	MBNL1	GTDC1	KIF3A
hsa-miR-1185-2-3p	0.04	0.36	0.453	7	MBNL1	SLC29A1	SHOC2	PCMTD1	CREB1	NCOA7	BACH1
hsa-miR-129-2-3p	0.0395	0.36	0.375	5	KMT2A	KNTC1	EPHB2	DCUN1D3	PYCR1
hsa-miR-1301-3p	0.0389	0.36	0.526	10	KMT2E	CELF1	HIGD1A	MBNL1	DYRK2	DST	LIPA	CPEB3	KIAA1958	KMT2A
hsa-miR-203b-3p	0.0392	0.36	0.505	9	SHOC2	TCN2	TANGO2	AGO3	EMP2	RBM23	DDHD1	GNE	ERC1
hsa-miR-28-3p	0.04	0.36	0.324	4	TRPS1	NFYB	TIAL1	STAT5B
hsa-miR-320b	0.0387	0.36	0.479	8	SLC23A2	ERC1	KMT2A	MKLN1	MLX	ZNF148	PCMTD1	RBPJ
hsa-miR-4433a-3p	0.0397	0.36	0.616	16	SNAP23	CCDC77	PSD3	ENTPD5	TMEM65	TMEM170A	TIAL1	PNPO	SHOC2	DCUN1D5	TRPV2	GNB1	PLEC	PPFIBP1	PTGES3L	VCAM1
hsa-miR-516a-3p	0.0399	0.36	0.418	6	AREL1	AGO3	LRRFIP1	ARRDC3	PNPO	NCOA7
hsa-miR-524-5p	0.0392	0.36	0.505	9	JAG1	BCLAF1	ZMYM2	PRKAA1	RBM23	CEP19	IKZF2	RNF2	FGD6
hsa-miR-6827-3p	0.04	0.36	0.453	7	AGBL5	FYCO1	TANGO2	PTPRF	PGAP1	PPFIBP1	RAP1A
hsa-miR-127-3p	0.0403	0.361	0.255	3	BCL6	RGMA	SLC29A1
hsa-miR-301b-3p	0.0413	0.367	0.619	16	DNMT1	SMAD4	MBNL1	ERBIN	HBP1	ZNF711	TPP1	PRKAA1	ARHGAP12	LIPA	DEPDC1	DCUN1D3	NKAP	AGO3	RBM23	SEC16A
hsa-miR-3157-5p	0.0415	0.367	0.457	7	ZNF711	ALG14	SOS1	BAZ2A	ZNF76	ATXN7L3	PTPRF
hsa-miR-4419b	0.0414	0.367	0.657	20	MEMO1	TLE3	CLOCK	BAZ2A	CBFA2T2	ABCF1	CCDC77	SHOC2	ENTPD5	ZNF623	TIAL1	OTUD7B	AKAP6	AGBL5	GNE	KIF3A	PPFIBP1	STYX	TMEM170A	VCAM1
hsa-miR-34c-5p	0.0417	0.368	0.511	9	SMAD4	BAZ2A	ZNF623	SHOC2	CPEB3	MKLN1	KLHDC10	MAP4	TRPV2
hsa-miR-3929	0.0421	0.368	0.658	20	MEMO1	TLE3	CLOCK	BAZ2A	CBFA2T2	ABCF1	CCDC77	SHOC2	ENTPD5	ZNF623	TIAL1	OTUD7B	AKAP6	AGBL5	GNE	KIF3A	PPFIBP1	STYX	TMEM170A	VCAM1
hsa-miR-4478	0.0421	0.368	0.658	20	MEMO1	TLE3	CLOCK	BAZ2A	CBFA2T2	ABCF1	CCDC77	SHOC2	ENTPD5	ZNF623	TIAL1	OTUD7B	AKAP6	AGBL5	GNE	KIF3A	PPFIBP1	STYX	TMEM170A	VCAM1
hsa-miR-137	0.0443	0.37	0.492	8	JAG1	ZC3H11A	PCMTD1	SLC1A5	NFYB	LHFPL2	KLF12	PRKAA1
hsa-miR-20b-5p	0.044	0.37	0.734	33	PSD3	SHOC2	NHLRC3	CYLD	PRKACB	SMAD4	U2SURP	HBP1	PCBP2	DYRK2	CREB1	REST	HMBOX1	EMC1	NIN	HMGB3	AGO3	LIMA1	ARHGAP12	CKAP2	SLC1A5	ZNF280C	ZBTB6	USP16	TCF4	SEC16A	PIP4K2A	PCMTD1	ORMDL3	FYCO1	DDHD1	CLOCK	CIT
hsa-miR-30e-5p	0.0429	0.37	0.611	15	PRKAA1	STAU1	VPS13B	MBNL1	KLHDC10	MBNL2	CHST15	ALG9	PICALM	PDCD10	FYCO1	STRN	LHFPL2	IKZF2	CELF1
hsa-miR-3156-3p	0.0431	0.37	0.46	7	BACH1	SLC1A5	KIF3A	IKZF2	CYLD	PTPN12	CAMK2G
hsa-miR-3679-3p	0.0429	0.37	0.489	8	AMER1	HDHD2	VDR	VASP	GLIS3	RBM23	PYCR1	CADPS2
hsa-miR-374b-3p	0.0435	0.37	0.427	6	DEPDC1	KANK1	ZC3H13	CEP63	MBNL1	MKLN1
hsa-miR-4491	0.0437	0.37	0.386	5	STYX	SHOC2	PRKAA1	ZNF76	KYAT3
hsa-miR-4657	0.0437	0.37	0.386	5	STYX	SHOC2	PRKAA1	ZNF76	KYAT3
hsa-miR-4722-5p	0.0443	0.37	0.683	23	PTGES3L	TANGO2	SLC29A1	SNAP23	RNF38	PANK2	ALG9	AGO3	TRPV2	BAZ2A	PISD	TIAL1	RPS6KA3	CCDC77	ZNF623	AGBL5	SHOC2	DCUN1D5	KLHDC10	GNE	KIF3A	TMEM170A	VCAM1
hsa-miR-485-3p	0.0437	0.37	0.386	5	NFYB	DST	AGO3	MKLN1	HOMER2
hsa-miR-5571-3p	0.0426	0.37	0.33	4	GULP1	NKAP	CYLD	MAP2K3
hsa-miR-5687	0.0439	0.37	0.264	3	KIF3A	PIP4K2A	MAP4K4
hsa-miR-6758-5p	0.0429	0.37	0.57	12	BACH1	MAP2K7	ARHGEF6	TLE3	TLN2	BGN	RPS6KA3	LHFPL2	NAV1	GRID1	HDGFL3	ZMIZ2
hsa-let-7f-2-3p	0.0472	0.374	0.436	6	MBNL1	SHOC2	PCMTD1	CREB1	NCOA7	BACH1
hsa-miR-1-3p	0.0463	0.374	0.737	33	PTPRF	PICALM	SHTN1	SRRM1	RCC2	HNRNPH1	MCAM	VASP	ATP2B4	FUBP1	RALB	ZC3H11A	SUCLA2	BCAP29	EIF4G1	SLC29A1	PRKAG1	PDCD10	RBM39	NUAK1	HIGD1A	ZBTB6	ZNF280C	GNB1	UNC45A	TRPS1	MAST4	CAMK2G	SEC16A	AKR1D1	EPB41L2	ASXL2	ZBTB20
hsa-miR-1290	0.0482	0.374	0.396	5	IKZF2	STAU1	CLOCK	EMP2	ARL2BP
hsa-miR-182-5p	0.0484	0.374	0.525	9	CLOCK	CREB1	CYLD	SMAD4	RCC2	USP16	STAG2	ARRDC3	PLD1
hsa-miR-3140-3p	0.0463	0.374	0.468	7	ZNF711	NAV1	STRN	ARRB1	MKLN1	PRRC2B	RBPJ
hsa-miR-33a-5p	0.0484	0.374	0.525	9	TMEM65	TIA1	MLX	ERBIN	LIMA1	STYX	PCM1	TMEM170A	PRKAA1
hsa-miR-3918	0.0482	0.374	0.396	5	KMT2A	FGD6	BAZ2A	SEC16A	TRPV2
hsa-miR-429	0.0473	0.374	0.499	8	ERBIN	DNMT1	SHOC2	TIMP2	PLCG1	CELF1	MLLT10	PSD3
hsa-miR-4291	0.0453	0.374	0.432	6	SHOC2	HIGD1A	NAP1L4	ARL2BP	HOMER2	VASP
hsa-miR-4424	0.0482	0.374	0.396	5	TRPS1	PNPO	GNA12	ORMDL3	PIK3CB
hsa-miR-452-5p	0.0482	0.374	0.396	5	SMAD4	TCF4	LIPA	REST	CLASP1
hsa-miR-548aj-5p	0.0472	0.374	0.579	12	PRKACB	SMAD4	HBP1	ZMYND11	RCC2	SMG1	MBNL1	ARHGAP12	AGO3	EMP2	ZZZ3	PPFIBP1
hsa-miR-548f-5p	0.0461	0.374	0.577	12	PRKACB	SMAD4	HBP1	ZMYND11	RCC2	SMG1	MBNL1	ARHGAP12	AGO3	EMP2	ZZZ3	PPFIBP1
hsa-miR-548g-5p	0.0472	0.374	0.579	12	PRKACB	SMAD4	HBP1	ZMYND11	RCC2	SMG1	MBNL1	ARHGAP12	AGO3	EMP2	ZZZ3	PPFIBP1
hsa-miR-548x-5p	0.0472	0.374	0.579	12	PRKACB	SMAD4	HBP1	ZMYND11	RCC2	SMG1	MBNL1	ARHGAP12	AGO3	EMP2	ZZZ3	PPFIBP1
hsa-miR-5701	0.0459	0.374	0.391	5	DYRK2	ZNF711	SENP6	SMAD4	PIP4K2A
hsa-miR-670-5p	0.0472	0.374	0.436	6	REST	THSD4	HDHD2	DYRK2	BACE2	PNPO
hsa-miR-676-3p	0.0453	0.374	0.337	4	MSI2	SLC29A1	MVB12B	GLIS3
hsa-miR-6873-5p	0.0473	0.374	0.544	10	TCN2	TMEM63A	ERC1	ARHGEF6	TLE3	NAV1	EIF4G1	KMT2A	MAP2K7	TRAF7
hsa-miR-7109-5p	0.0463	0.374	0.468	7	PISD	PRRC2B	WWP2	PLEC	POMGNT1	CELF1	EIF4G1
hsa-miR-7844-5p	0.0482	0.374	0.396	5	REST	RNF2	PDCD10	MEF2C	RBM23
hsa-miR-889-5p	0.0481	0.374	0.343	4	KIAA1958	RAB3GAP2	MBNL1	MAP2K7
hsa-miR-4468	0.0488	0.376	0.502	8	LUC7L3	RBPJ	ALG14	FCF1	MLX	PRRC2B	PYCR1	VASP
hsa-miR-450a-2-3p	0.0492	0.378	0.44	6	TPP1	PRRC2B	POMGNT1	MLX	PYCR1	ZBTB20
hsa-miR-192-3p	0.0497	0.381	0.476	7	TRPV2	JAG1	CELF1	AREL1	KYAT3	MLLT10	CD55
hsa-miR-106b-3p	0.0505	0.385	0.402	5	NUP153	UBE3B	HNRNPK	CHST15	STAT5B
hsa-miR-4489	0.051	0.388	0.35	4	U2SURP	CD55	POMGNT1	TMEM184B
hsa-miR-624-3p	0.0512	0.388	0.445	6	ALG9	AGO3	KMT2A	DCUN1D3	DMPK	PPFIBP1
hsa-miR-1468-3p	0.0518	0.39	0.588	12	HBP1	ZMYND11	SMG1	SMAD4	DST	MBNL1	ARHGAP12	PRKACB	AGO3	EMP2	ZZZ3	PPFIBP1
hsa-miR-548aw	0.0518	0.39	0.588	12	PRKACB	SMAD4	MBNL1	HBP1	ZMYND11	SMG1	ARHGAP12	AGO3	PRRC2B	EMP2	ZZZ3	PPFIBP1
hsa-miR-4325	0.052	0.39	0.509	8	SOS1	KLHDC10	HBP1	PCMTD1	CNNM4	ZNF84	AGBL5	CLOCK
hsa-miR-205-5p	0.0527	0.392	0.534	9	SMAD1	SMAD4	BCL6	CPEB3	HMGB3	PIP4P1	PICALM	CREB1	ABCF1
hsa-miR-539-5p	0.0526	0.392	0.555	10	BACH1	DNMT3A	HNRNPA2B1	GLIS3	REST	STRN	PISD	SMG1	DCUN1D5	RBM23
hsa-miR-6756-3p	0.0527	0.392	0.534	9	ATXN7L3	CELF1	CERS6	PHF20L1	AMER1	TRAF7	METTL21A	GTDC1	CADPS2
hsa-miR-6809-5p	0.0532	0.395	0.449	6	SNAP23	CLASP1	KLHDC10	PRRC2B	RBPJ	TRAF7
hsa-miR-548az-5p	0.0542	0.399	0.592	12	SHOC2	SMAD4	HMBOX1	ZNF623	GLIS3	CD55	LIMA1	CLOCK	BCLAF1	ARHGAP12	SMG1	PRRC2B
hsa-miR-548t-5p	0.0542	0.399	0.592	12	SHOC2	SMAD4	HMBOX1	ZNF623	GLIS3	CD55	LIMA1	CLOCK	BCLAF1	ARHGAP12	SMG1	PRRC2B
hsa-miR-125a-5p	0.0554	0.404	0.594	12	SMAD4	SLC1A5	ATXN7L3	NIN	MORC2	UNC45A	MAP2K7	ARHGAP12	REST	TRPS1	DYRK2	BACE2
hsa-miR-329-5p	0.0553	0.404	0.454	6	CA12	CNTLN	ENTPD5	MLX	ZBTB20	CHD5
hsa-miR-4654	0.0553	0.404	0.412	5	METTL21A	CAMTA2	KLHDC10	PISD	CLASP1
hsa-miR-1911-5p	0.0557	0.405	0.291	3	TMEM63A	RPS6KA3	STAG2
hsa-miR-3184-5p	0.0573	0.415	0.543	9	ARHGEF2	NAV1	STAT5B	CREB1	GRID1	KMT2A	PRRC2B	TRAF7	TMEM184B
hsa-miR-6768-3p	0.0575	0.415	0.458	6	ZMYND11	THSD4	PTPRF	CEP19	ZNF148	LIMA1
hsa-miR-6511b-3p	0.0579	0.417	0.417	5	CELF1	HNRNPK	ORMDL3	CERS6	TRAF7
hsa-miR-152-3p	0.0587	0.421	0.522	8	DNMT1	SETDB1	CD151	CLOCK	RCC2	RBM23	AGO3	DCUN1D3
hsa-miR-3666	0.0601	0.425	0.641	15	SMAD4	MBNL1	ERBIN	HBP1	ZNF711	TPP1	PRKAA1	ARHGAP12	LIPA	DEPDC1	DCUN1D3	NKAP	AGO3	RBM23	SEC16A
hsa-miR-3935	0.0602	0.425	0.37	4	BACH1	MDFIC	STRN	RCC2
hsa-miR-4676-3p	0.0602	0.425	0.37	4	ZMIZ2	LIPA	REST	CLASP1
hsa-miR-4769-5p	0.0604	0.425	0.423	5	METTL21A	CAMTA2	KLHDC10	PISD	CLASP1
hsa-miR-6885-5p	0.0597	0.425	0.462	6	PTPRF	PISD	WWP2	PLEC	TCF3	DNMT3A
hsa-miR-8076	0.0604	0.425	0.423	5	BACH1	ZNF623	MSI2	MBTD1	SMAD4
hsa-miR-96-3p	0.0602	0.425	0.37	4	BACH1	VCAM1	RCC2	ANGEL2
hsa-miR-500a-3p	0.0609	0.427	0.498	7	PRRC2B	DST	AGBL5	KIAA1958	OTUD7B	ALG14	NKAP
hsa-miR-136-5p	0.0622	0.435	0.528	8	STAG2	HIVEP2	DST	ZNF148	CD55	TMEM170A	DDHD1	VCAM1
hsa-miR-4295	0.0624	0.435	0.645	15	SMAD4	MBNL1	ERBIN	HBP1	ZNF711	TPP1	PRKAA1	ARHGAP12	LIPA	DEPDC1	DCUN1D3	NKAP	AGO3	RBM23	SEC16A
hsa-miR-103a-2-5p	0.0631	0.436	0.428	5	HOMER2	ZMYM2	PDCD10	PLCG1	TRAF7
hsa-miR-337-3p	0.0631	0.436	0.428	5	RAP1A	PIGN	TRPS1	RICTOR	TRPV2
hsa-miR-433-3p	0.0631	0.436	0.428	5	CREB1	ERBIN	SLC1A5	MBNL1	DGKE
hsa-miR-1273e	0.0634	0.436	0.675	18	PRKACB	RPS6KA3	RAP1A	MSI2	PTGES3L	TANGO2	ABCF1	SNAP23	CCDC77	PTPRF	PANK2	ALG9	AGO3	TIAL1	NKAP	KIF3A	STYX	VCAM1
hsa-miR-1275	0.064	0.439	0.532	8	THSD4	RICTOR	PTPRF	DYRK2	PRRC2B	ORMDL3	POMGNT1	TMEM184B
hsa-miR-8062	0.0642	0.439	0.471	6	SHOC2	SMAD4	RICTOR	PCMTD1	TRPV2	KIF3A
hsa-miR-10a-5p	0.0666	0.44	0.68	18	TLE3	LIMA1	CNTLN	ZC3H18	NUB1	PANK2	EPB41L2	CAB39L	DLG4	MIS12	COL4A2	KANK1	CEP128	PRRC2C	RNF2	PPFIBP1	TMEM170A	BCL6
hsa-miR-125b-5p	0.067	0.44	0.671	17	VDR	SMAD4	HNRNPK	ZMYND11	BACH1	PRKAG1	LUC7L3	PCBP2	ZFYVE1	EMC1	LIPA	IKZF2	IKZF4	REST	DYRK2	BACE2	PIK3CB
hsa-miR-126-3p	0.0668	0.44	0.383	4	VCAM1	DNMT1	TCF4	PIK3R1
hsa-miR-130a-3p	0.0649	0.44	0.659	16	APP	SMAD4	MBNL1	ERBIN	HBP1	ZNF711	TPP1	PRKAA1	ARHGAP12	LIPA	DEPDC1	DCUN1D3	NKAP	AGO3	RBM23	SEC16A
hsa-miR-188-3p	0.0671	0.44	0.51	7	ZNF711	BACH1	SLC1A5	PIP4P1	KIF3A	IKZF2	CYLD
hsa-miR-204-5p	0.0649	0.44	0.659	16	FARP1	TCF4	SMAD4	IKZF2	GTDC1	ZBTB20	VASP	UFD1	PLCG1	KNTC1	HNRNPA2B1	CAMK2G	ZNF623	MBNL1	CREB1	CHD5
hsa-miR-30d-5p	0.0648	0.44	0.648	15	SMAD1	HAGH	HNRNPH1	KLHDC10	CHST15	ALG9	PICALM	PDCD10	FYCO1	STRN	STAU1	LHFPL2	IKZF2	MAP4K4	CELF1
hsa-miR-323a-5p	0.0658	0.44	0.433	5	RBBP6	CNNM4	AMER1	EMC1	PLEC
hsa-miR-367-5p	0.0659	0.44	0.535	8	PIP4K2A	LIMA1	ABCF1	DGKE	MKLN1	SLC1A5	RBM23	CEP128
hsa-miR-4665-5p	0.0659	0.44	0.535	8	THSD4	RICTOR	PTPRF	DYRK2	PRRC2B	ORMDL3	POMGNT1	TMEM184B
hsa-miR-4667-3p	0.067	0.44	0.598	11	AREL1	GTDC1	TMEM170A	ARRB1	PRKAG1	ZMIZ2	ORMDL3	KIAA1958	POMGNT1	NAV1	SLC29A1
hsa-miR-4695-5p	0.0672	0.44	0.652	15	SLC29A1	SNAP23	ALG9	AREL1	TIAL1	ENTPD5	TMEM65	TMEM170A	SHOC2	MSI2	RBM23	ABCF1	KIF3A	NKAP	ZNF280C
hsa-miR-4772-5p	0.0668	0.44	0.383	4	ZMYM2	ALG9	ZBTB20	HNRNPH1
hsa-miR-6769a-5p	0.0659	0.44	0.535	8	RICTOR	ENTPD5	METTL21A	KMT2A	MAP2K3	TCF3	CLASP1	PTGES3L
hsa-miR-98-5p	0.0666	0.44	0.742	28	ARRB1	ABCF1	ARHGAP28	CNNM4	JAG1	NPR3	MBNL2	RABGGTB	PRRC2C	DYRK2	PLAGL1	PICALM	GNA12	MAST4	CFB	SMARCA4	SMUG1	SNAP23	FGD6	NHLRC3	BACH1	MLLT10	MAP2K7	ATXN7L3	AREL1	STRN	CELF1	MSI2
hsa-miR-5010-3p	0.0678	0.441	0.538	8	JADE1	DYRK2	NAV1	ZC3H11A	ZMIZ2	CLOCK	AMER1	DMD
hsa-miR-5197-3p	0.0678	0.441	0.538	8	TMEM63A	ARHGEF6	RPS6KA3	ALG14	ERBIN	SDCBP	KLHDC10	MAP2K7
hsa-miR-6077	0.0674	0.441	0.614	12	PRRC2B	RBPJ	RNF38	MAP2K7	EPHB2	CNNM4	EPN1	TANGO2	FYCO1	RBM23	KHNYN	TMEM184B
hsa-miR-4668-5p	0.0684	0.443	0.664	16	SHOC2	CNNM4	SMAD4	KMT2A	RCC2	BAZ2A	EPN1	TRPS1	REST	DLG4	ABCC9	ZMYM6	PRR3	MEF2C	CHD3	TMEM65
hsa-miR-6831-3p	0.0688	0.444	0.317	3	DCUN1D5	METTL21A	SDCBP
hsa-miR-875-3p	0.0689	0.444	0.48	6	CELF1	PLEC	ANGEL2	RBM23	NAP1L4	TMEM184B
hsa-miR-2277-3p	0.0703	0.447	0.39	4	CELF1	RCC2	PRKACB	BACE2
hsa-miR-3074-3p	0.0703	0.447	0.39	4	LIMA1	HIGD1A	LIPA	ANKRD28
hsa-miR-3127-3p	0.0697	0.447	0.542	8	CELF1	CERS6	PHF20L1	AMER1	TRAF7	METTL21A	GTDC1	CADPS2
hsa-miR-4459	0.0696	0.447	0.73	25	TANGO2	SLC29A1	TMEM63A	ABCF1	SNAP23	AREL1	TIAL1	PSD3	NKAP	ENTPD5	TMEM65	ZNF623	TMEM170A	AGBL5	PNPO	SHOC2	GNB1	KLHDC10	PLEC	KIF3A	PPFIBP1	PTGES3L	RANBP6	VCAM1	ZNF280C
hsa-miR-488-5p	0.0703	0.447	0.39	4	SHOC2	ZNF148	ATP2B4	RNF38
hsa-miR-520d-5p	0.0717	0.453	0.545	8	BCLAF1	ZMYM2	PRKAA1	RBM23	CEP19	IKZF2	RNF2	FGD6
hsa-miR-6794-5p	0.0717	0.453	0.545	8	ERC1	CD55	CCDC77	BAZ2A	ATXN7L3	AMER1	CELF1	EIF4G1
hsa-miR-4730	0.0729	0.46	0.225	2	PTPRF	BACE2
hsa-miR-16-2-3p	0.0743	0.462	0.449	5	ERBIN	RBBP6	PRKAA1	DYRK2	MLX
hsa-miR-3192-3p	0.0738	0.462	0.396	4	SLC1A5	TRIQK	ARHGAP12	IKZF4
hsa-miR-382-5p	0.0739	0.462	0.489	6	DYRK2	PNPO	RBM39	NHLRC3	KLHDC10	TRPV2
hsa-miR-6753-5p	0.0743	0.462	0.449	5	SNAP23	PRRC2B	BAZ2A	ALG9	FGD6
hsa-miR-6784-3p	0.0743	0.462	0.449	5	CELF1	HNRNPK	ORMDL3	MVB12B	TRAF7
hsa-miR-188-5p	0.0764	0.467	0.493	6	ZBTB6	PLCG1	ZNF623	MBNL1	GTDC1	KIF3A
hsa-miR-197-3p	0.077	0.467	0.675	16	CYLD	HNRNPH1	STRN	HNRNPA2B1	DYRK2	CEP19	ZMIZ2	TRPV2	ORMDL3	GNE	TIAL1	KIAA1958	BACE2	TANGO2	AKAP6	NEMP2
hsa-miR-3189-5p	0.0774	0.467	0.403	4	SHOC2	COL14A1	EIF4G1	TRMU
hsa-miR-4262	0.0758	0.467	0.525	7	TMEM94	EPS8	NCOA7	RPS6KA3	VCAM1	CADPS2	HNRNPH1
hsa-miR-4301	0.0773	0.467	0.454	5	BACH1	IKZF2	CYLD	PTPN12	CAMK2G
hsa-miR-4716-3p	0.0757	0.467	0.552	8	ERC1	CD55	CCDC77	BAZ2A	ATXN7L3	AMER1	CELF1	EIF4G1
hsa-miR-5193	0.0763	0.467	0.627	12	CHST15	AKR1D1	PRKAG1	ZBTB20	ZMIZ2	POMGNT1	KIAA1958	GRID1	ARRDC3	RBM23	NAV1	ST3GAL2
hsa-miR-6509-5p	0.0774	0.467	0.403	4	TMEM170A	CELF1	RICTOR	PNPO
hsa-miR-6771-3p	0.0764	0.467	0.612	11	ORMDL3	AGBL5	KIAA1958	PRRC2B	PTGES3L	OTUD7B	PTPRF	EMP2	RANBP6	PGAP1	RAP1A
hsa-miR-7159-3p	0.0773	0.467	0.454	5	ZNF76	KLHDC10	CERS6	GLIS3	ERBIN
hsa-miR-8079	0.0764	0.467	0.493	6	SHOC2	RICTOR	ZNF84	AGO3	TRPV2	HNRNPH1
hsa-miR-6769b-5p	0.0778	0.467	0.555	8	RICTOR	ENTPD5	METTL21A	KMT2A	MAP2K3	TCF3	CLASP1	PTGES3L
hsa-miR-30a-5p	0.0791	0.474	0.746	26	MBNL1	NPR3	LRRFIP1	STRN	SMAD1	SDCBP	SUCLA2	GNG2	PNPO	TIAL1	PRKAA1	MAP2K3	TRIP12	PDCD10	PICALM	USP16	KLHDC10	MBNL2	CHST15	ALG9	FYCO1	STAU1	LHFPL2	IKZF2	DNMT1	CELF1
hsa-miR-6760-5p	0.0794	0.475	0.6	10	TMEM63A	ERC1	CNNM4	PIP4K2A	ARHGEF6	TLE3	OTUD7B	NAV1	MAP2K3	ZBTB20
hsa-miR-6862-3p	0.0803	0.478	0.46	5	CELF1	HNRNPK	ORMDL3	MVB12B	TRAF7
hsa-miR-8071	0.0803	0.478	0.46	5	MKLN1	EMP2	MSI2	TMEM184B	VDR
hsa-miR-8078	0.0807	0.479	0.238	2	SMUG1	CAMKK2
hsa-miR-1207-5p	0.081	0.479	0.634	12	ATXN7L3	PIP4K2A	DCUN1D3	RBM23	NAV1	CD151	CELF1	KLHDC10	MAP2K7	MAP4	TRAF7	TRPV2
hsa-miR-1245a	0.0816	0.481	0.502	6	SHOC2	RICTOR	ZNF84	AGO3	TRPV2	HNRNPH1
hsa-miR-603	0.0815	0.481	0.706	19	ZMYM2	ZBTB20	PIK3R1	PDCD10	BACH1	DYRK2	STRN	CYLD	CHST15	LRP8	CCDC77	GTDC1	AGO3	DDHD1	GSN	MVB12B	ARL2BP	STYX	TRERF1
hsa-let-7a-5p	0.0828	0.484	0.734	23	VDR	APP	ZC3H18	LHFPL2	BAZ2A	UBAP2	WWP2	TRAF7	CD55	PIK3R1	PIGN	ARRDC3	ANGEL2	NHLRC3	BACH1	MLLT10	MAP2K7	ATXN7L3	AREL1	STRN	CELF1	MSI2	MAP4K4
hsa-miR-375	0.0828	0.484	0.7	18	NIN	JAG1	CKAP2	PTPN12	RBPJ	TMEM170A	LHFPL2	UBE3A	DLG4	CEP19	HOMER2	DCUN1D4	TNNI3	ARL2BP	CEP128	PHF20L1	NCOA7	TRPS1
hsa-miR-6825-5p	0.0829	0.484	0.673	15	ARRB1	THSD4	RICTOR	PISD	ATXN7L3	AMER1	EPN1	PRRC2B	RCC2	CAMTA2	CELF1	EIF4G1	MAP2K7	TRAF7	TRMU
hsa-miR-493-5p	0.0843	0.492	0.506	6	ARHGAP5	DDX55	DEPDC1	RBM23	PTPRF	PRRC2C
hsa-miR-182-3p	0.0883	0.492	0.352	3	PSD3	ASXL2	STAT5B
hsa-miR-299-5p	0.0849	0.492	0.416	4	STRN	HDGFL3	LIMA1	DCUN1D5
hsa-miR-29b-3p	0.0866	0.492	0.627	11	COL4A2	DNMT3A	DNMT1	PIK3R1	CIT	PRKAA1	PIGN	REST	AMER1	ASXL2	GTDC1
hsa-miR-3127-5p	0.0888	0.492	0.423	4	KMT2A	VCAM1	SEC16A	TRPV2
hsa-miR-3144-3p	0.0883	0.492	0.352	3	BAZ2A	LIMA1	CD55
hsa-miR-361-3p	0.0876	0.492	0.544	7	WRAP73	AMER1	HDHD2	DMPK	ZBTB20	VASP	ATXN7L3
hsa-miR-3978	0.0871	0.492	0.511	6	ZNF623	TMEM170A	PLEC	CPEB3	RCC2	ABCC9
hsa-miR-425-5p	0.0876	0.492	0.544	7	PIP4K2A	KIFAP3	ZNF148	BAZ2A	ZC3H11A	CERS6	PDCD10
hsa-miR-4282	0.0892	0.492	0.645	12	HBP1	DEPDC1	ZNF623	JAG1	MSI2	SMG1	SRRM1	KIF3A	OTUD7B	GTDC1	VASP	TIAL1
hsa-miR-4304	0.0886	0.492	0.251	2	CEP19	BAZ2A
hsa-miR-4446-5p	0.0868	0.492	0.61	10	HNRNPA2B1	HDHD2	DMD	RBPJ	CACNA1G	VDR	VASP	TMEM161B	RBM23	CHD5
hsa-miR-491-5p	0.0863	0.492	0.568	8	SHOC2	ARRB1	PLEC	ELN	CAMTA2	MAP4	TRMU	AMPD3
hsa-miR-548ae-3p	0.0892	0.492	0.645	12	RCC2	NHLRC3	AMER1	ZNF81	AMPD3	RNF2	MEF2C	VCAM1	VDR	EMP2	DGKE	KLHDC10
hsa-miR-548ah-3p	0.0859	0.492	0.641	12	RCC2	NHLRC3	AMER1	ZNF81	AMPD3	RNF2	MEF2C	VCAM1	VDR	EMP2	DGKE	KLHDC10
hsa-miR-548aj-3p	0.0892	0.492	0.645	12	RCC2	NHLRC3	AMER1	ZNF81	AMPD3	RNF2	MEF2C	VCAM1	VDR	EMP2	DGKE	KLHDC10
hsa-miR-548am-3p	0.0859	0.492	0.641	12	RCC2	NHLRC3	AMER1	ZNF81	AMPD3	RNF2	MEF2C	VCAM1	VDR	EMP2	DGKE	KLHDC10
hsa-miR-548aq-3p	0.0892	0.492	0.645	12	RCC2	NHLRC3	AMER1	ZNF81	AMPD3	RNF2	MEF2C	VCAM1	VDR	EMP2	DGKE	KLHDC10
hsa-miR-548j-3p	0.0875	0.492	0.643	12	RCC2	NHLRC3	AMER1	ZNF81	AMPD3	RNF2	MEF2C	VCAM1	VDR	EMP2	DGKE	KLHDC10
hsa-miR-548x-3p	0.0892	0.492	0.645	12	RCC2	NHLRC3	AMER1	ZNF81	AMPD3	RNF2	MEF2C	VCAM1	VDR	EMP2	DGKE	KLHDC10
hsa-miR-6740-3p	0.0888	0.492	0.423	4	CYLD	PTPN12	ERBIN	PDCD10
hsa-miR-7975	0.0883	0.492	0.352	3	AMPD3	GULP1	CYLD
hsa-miR-8485	0.0884	0.492	0.772	30	CPEB3	DYRK2	SHOC2	ZMYM2	ZBTB20	PIK3R1	PDCD10	BACH1	STRN	ARHGAP12	CYLD	CLASP1	SLC1A5	BGN	RBM23	AMPD3	CHST15	LRP8	CCDC77	GTDC1	NAV1	AGO3	GRID1	MVB12B	GSN	STAT5B	BAZ2A	STYX	TRERF1	TMEM184B
hsa-miR-942-5p	0.0861	0.492	0.59	9	IKZF2	CYLD	ANKRD28	NCK1	CD55	BICC1	GNG2	VDR	TRAF7
hsa-miR-216b-3p	0.0899	0.493	0.515	6	CCDC77	EMC1	LHFPL2	HMBOX1	SDCBP	ABCF1
hsa-miR-4709-5p	0.0898	0.493	0.476	5	U2SURP	SMG1	PNPO	PCMTD1	DCUN1D3
hsa-miR-300	0.0927	0.505	0.52	6	HBP1	SHOC2	CREB1	AGO3	MBNL1	DCUN1D3
hsa-miR-5591-5p	0.0931	0.505	0.481	5	TCN2	ERC1	ASXL2	CAMTA2	PYCR1
hsa-miR-6726-5p	0.0931	0.505	0.481	5	TCN2	ERC1	ASXL2	CAMTA2	PYCR1
hsa-miR-6833-5p	0.0931	0.505	0.481	5	STYX	REST	PRKAA1	ZC3H11A	CD55
hsa-miR-920	0.0931	0.505	0.481	5	TCN2	ERC1	ASXL2	CAMTA2	PYCR1
hsa-miR-6834-3p	0.0935	0.506	0.361	3	BICC1	DYRK2	PRRC2C
hsa-miR-320a	0.095	0.513	0.735	21	RANBP6	ARHGEF2	UBAP2	CYLD	ERC1	TCF3	USP16	RPS6KA3	PRRC2C	PCBP2	EP400	KMT2A	CABIN1	SMUG1	EARS2	CPEB3	MLX	EIF4G1	ZNF148	PCMTD1	RBPJ
hsa-miR-15b-3p	0.0968	0.514	0.436	4	PTPRF	PISD	GTDC1	CNTLN
hsa-miR-4300	0.0964	0.514	0.486	5	TCN2	ERC1	ASXL2	CAMTA2	PYCR1
hsa-miR-4523	0.0968	0.514	0.264	2	PISD	DYRK2
hsa-miR-455-3p	0.0962	0.514	0.767	27	PTPRF	EIF4G1	RANBP3	HERC1	GIGYF2	DDX55	TPP1	TANGO2	OTUD7B	APP	ENTPD5	PTGES3L	BACH1	DGKE	CCDC77	ALG9	ABCF1	AGO3	CBFA2T2	GNPTG	KIF3A	NKAP	RANBP6	STYX	TMEM170A	VCAM1	ZNF280C
hsa-miR-4780	0.0964	0.514	0.486	5	ZNF623	LHFPL2	SLC39A10	KIF3A	PRRC2C
hsa-miR-585-3p	0.0968	0.514	0.264	2	PTPRF	RAP1A
hsa-miR-7160-5p	0.0959	0.514	0.715	18	THSD4	TLE3	FGD6	CBFA2T2	ABCF1	CCDC77	ZNF623	TIAL1	OTUD7B	AGBL5	SHOC2	ALG9	GNE	KIF3A	PPFIBP1	STYX	TMEM170A	VCAM1
hsa-miR-6768-5p	0.0977	0.518	0.559	7	TRMU	RBM23	ZBTB20	GRID1	MVB12B	PRKAG1	KLHDC10
hsa-miR-2115-5p	0.0998	0.524	0.491	5	AGO3	PTPRF	MEMO1	PNPO	NCOA7
hsa-miR-215-5p	0.101	0.524	0.767	26	IQCC	GULP1	DEPDC1	CEP128	LRP8	ZBTB6	CDC14A	EMC1	ZMYND11	CENPE	LIPA	MCAM	BUB1B	FUBP1	CEP19	DST	SCRN3	LRRFIP1	CIT	EPS8	ARL2BP	CADPS2	SLC25A40	MIS12	DCUN1D5	KMT2A
hsa-miR-3143	0.0998	0.524	0.491	5	BACH1	ZNF711	PLCG1	AMPD3	KMT2A
hsa-miR-499a-3p	0.101	0.524	0.443	4	STYX	LIMA1	SRRM1	MEF2C
hsa-miR-539-3p	0.101	0.524	0.443	4	DST	AGO3	MKLN1	HOMER2
hsa-miR-6752-5p	0.1	0.524	0.562	7	RICTOR	PLEC	CLASP1	TMEM63A	PTPRF	POMGNT1	TCF3
hsa-miR-6762-5p	0.101	0.524	0.443	4	RBM23	AMER1	MAP2K3	DNMT3A
hsa-miR-6842-5p	0.1	0.524	0.562	7	RICTOR	PLEC	CLASP1	TMEM63A	PTPRF	POMGNT1	TCF3
hsa-miR-6845-5p	0.101	0.524	0.443	4	RBM23	AMER1	MAP2K3	DNMT3A
hsa-miR-7110-5p	0.1	0.524	0.562	7	RICTOR	PLEC	CLASP1	TMEM63A	PTPRF	POMGNT1	TCF3
hsa-miR-101-5p	0.105	0.524	0.449	4	PIP4P1	TMEM161B	GTDC1	LIPA
hsa-miR-147b	0.105	0.524	0.277	2	COL4A2	DYRK2
hsa-miR-25-5p	0.105	0.524	0.616	9	TANGO2	SNAP23	TLN2	TIAL1	ENTPD5	PTPRF	BACE2	RANBP6	ZNF280C
hsa-miR-2909	0.104	0.524	0.379	3	HBP1	UFD1	SETDB1
hsa-miR-3591-3p	0.105	0.524	0.449	4	CELF1	CLASP1	CERS6	SMAD1
hsa-miR-3652	0.106	0.524	0.699	15	MCAM	ABCF1	ERC1	TIAL1	DGKE	MKLN1	NKAP	SLC1A5	RBM23	ALG14	SMG1	NAP1L4	CELF1	MAP2K7	AGO3
hsa-miR-4430	0.106	0.524	0.699	15	MCAM	ABCF1	ERC1	TIAL1	DGKE	MKLN1	NKAP	SLC1A5	RBM23	ALG14	SMG1	NAP1L4	CELF1	MAP2K7	AGO3
hsa-miR-454-3p	0.104	0.524	0.698	15	SMAD4	MBNL1	ERBIN	HBP1	ZNF711	TPP1	PRKAA1	ARHGAP12	LIPA	DEPDC1	DCUN1D3	NKAP	AGO3	RBM23	SEC16A
hsa-miR-4646-3p	0.105	0.524	0.449	4	CELF1	METTL21A	CA12	CHD5
hsa-miR-4799-5p	0.103	0.524	0.497	5	TMEM170A	RAP1A	OTUD7B	CD55	SMAD4
hsa-miR-496	0.104	0.524	0.537	6	DYRK2	ALG14	IKZF2	LIMA1	KYAT3	BACH1
hsa-miR-6081	0.104	0.524	0.537	6	PISD	AREL1	AMER1	MAP2K3	PRRC2B	PYCR1
hsa-miR-664b-5p	0.105	0.524	0.277	2	CD55	PPIP5K1
hsa-miR-802	0.105	0.524	0.449	4	ZNF711	HMBOX1	FGD6	MLLT10
hsa-miR-8081	0.103	0.524	0.497	5	ERBIN	ZNF623	NAV1	STAG2	MLX
hsa-miR-8087	0.103	0.524	0.497	5	CELF1	ARHGAP12	HMBOX1	FGD6	GNA12
hsa-miR-933	0.105	0.524	0.277	2	KIF3A	SMAD4
hsa-miR-195-3p	0.107	0.525	0.502	5	ERBIN	RBBP6	PRKAA1	DYRK2	MLX
hsa-miR-211-5p	0.106	0.525	0.679	13	NUAK1	IKZF2	GTDC1	ZBTB20	VASP	UFD1	PLCG1	KNTC1	HNRNPA2B1	CAMK2G	ZNF623	MBNL1	CHD5
hsa-miR-4773	0.107	0.525	0.502	5	CELF1	ALG9	ZBTB6	PTPN18	SEC16A
hsa-miR-548m	0.107	0.525	0.502	5	CD55	ZBTB6	CA12	RCC2	CNTLN
hsa-miR-8084	0.107	0.525	0.502	5	PLCG1	CELF1	MLLT10	PSD3	NAV1
hsa-miR-1178-3p	0.109	0.533	0.456	4	ABCF1	AGO3	SOS1	RNF38
hsa-miR-4278	0.11	0.533	0.388	3	ERC1	CD55	HBP1
hsa-miR-4679	0.109	0.533	0.456	4	KLF12	SMG1	PTPRF	ZMIZ2
hsa-miR-6804-3p	0.109	0.533	0.456	4	PRRC2B	DST	ENTPD5	AGBL5
hsa-miR-6882-3p	0.109	0.533	0.456	4	THSD4	DST	TMEM170A	MAP4
hsa-miR-875-5p	0.11	0.533	0.388	3	LIMA1	CD55	ZMIZ2
hsa-miR-32-3p	0.111	0.534	0.546	6	HBP1	RBPJ	CELF1	NCOA7	KIF3A	KIAA1958
hsa-miR-4292	0.111	0.534	0.546	6	TMEM94	ATXN7L3	THSD4	ZBTB6	SLC1A5	CELF1
hsa-miR-4691-3p	0.111	0.534	0.546	6	SOS1	BAZ2A	ZNF711	ZNF76	PCMTD1	PTPRF
hsa-miR-2113	0.111	0.534	0.577	7	DYRK2	NAV1	ZC3H11A	ZMIZ2	CLOCK	DCUN1D3	DMD
hsa-miR-4525	0.111	0.534	0.577	7	THSD4	RICTOR	PTPRF	DYRK2	PRRC2B	ORMDL3	TMEM184B
hsa-miR-4710	0.114	0.542	0.581	7	AREL1	TMEM94	EMC1	ALG14	CACNA1H	SEC16A	BACE2
hsa-miR-5000-5p	0.114	0.542	0.462	4	SHOC2	RAP1A	PTGES3L	PRRC2B
hsa-miR-5010-5p	0.114	0.542	0.581	7	THSD4	RICTOR	PTPRF	DYRK2	PRRC2B	ORMDL3	TMEM184B
hsa-miR-6502-3p	0.114	0.542	0.462	4	SLC39A10	ALG14	APP	RANBP6
hsa-miR-6728-3p	0.114	0.542	0.513	5	GSN	PTGES3L	WWP1	TRAF7	NCOA7
hsa-miR-6767-3p	0.115	0.548	0.396	3	DYRK2	SLC1A5	TRAF7
hsa-miR-29a-5p	0.118	0.554	0.518	5	ZBTB20	SLC1A5	RCC2	IKZF4	CCAR1
hsa-miR-4664-5p	0.118	0.554	0.518	5	EPN1	PRRC2B	ELN	MLX	TCF3
hsa-miR-4724-5p	0.118	0.554	0.518	5	STRN	TRIQK	HNRNPA2B1	PRKACB	MLLT10
hsa-miR-4801	0.118	0.554	0.518	5	SHOC2	IKZF4	TRPV2	PIP4K2A	SOS1
hsa-miR-1252-3p	0.12	0.558	0.589	7	MLLT10	DYRK2	PNPO	CIT	CELF1	SLC39A10	FYCO1
hsa-miR-125a-3p	0.121	0.558	0.683	12	MLLT10	ARRB1	PISD	NUP153	NHLRC3	AREL1	TRPV2	AGO3	SLC1A5	NAV1	GNE	EMP2
hsa-miR-1825	0.121	0.558	0.523	5	SHOC2	RCC2	RBM23	AGO3	DDHD1
hsa-miR-219a-5p	0.121	0.558	0.405	3	CAMK2G	MBNL1	CEP19
hsa-miR-302a-5p	0.12	0.558	0.559	6	HNRNPA2B1	SMAD4	REST	GNB1	NEK1	PIK3R1
hsa-miR-3611	0.121	0.558	0.523	5	SHOC2	ALG9	RBM23	CELF1	CHD3
hsa-miR-4495	0.12	0.558	0.559	6	SHOC2	ASXL2	NHLRC3	ALG9	APP	PDCD10
hsa-miR-4731-3p	0.121	0.558	0.523	5	SHOC2	IKZF4	TRPV2	PIP4K2A	SOS1
hsa-miR-4774-5p	0.121	0.558	0.405	3	RBPJ	ZNF148	CPNE3
hsa-miR-526b-5p	0.12	0.558	0.653	10	TRPS1	ALG14	ZBTB20	CLOCK	LUC7L3	ZNF84	STAT5B	CREB1	MLLT10	RPS6KA3
hsa-miR-6791-5p	0.12	0.558	0.559	6	TMEM94	ATXN7L3	THSD4	ZBTB6	SLC1A5	CELF1
hsa-miR-92a-2-5p	0.12	0.558	0.653	10	ARRB1	RICTOR	DYRK2	EPN1	PRRC2B	ENTPD5	KMT2A	MAP2K3	TCF3	CLASP1
hsa-miR-187-3p	0.123	0.559	0.304	2	DYRK2	BCL6
hsa-miR-3607-5p	0.123	0.559	0.476	4	RCC2	DGKE	TMEM184B	ABCF1
hsa-miR-4721	0.123	0.559	0.476	4	CHST15	ARHGAP12	CACNA1H	BACE2
hsa-miR-5002-5p	0.123	0.559	0.476	4	MDFIC	MKLN1	PRRC2B	ASXL2
hsa-miR-130b-5p	0.125	0.566	0.699	13	EMC1	IKZF2	PSD3	ARRDC3	ANKRD28	ALG9	ZC3H11A	ENTPD5	CD55	KMT2A	LRRFIP1	EMP2	PIK3CB
hsa-miR-3189-3p	0.127	0.566	0.482	4	CELF1	SMG1	FYCO1	TIAL1
hsa-miR-3613-5p	0.127	0.566	0.414	3	PRKAA1	VPS13B	LIMA1
hsa-miR-3682-3p	0.127	0.566	0.414	3	PCBP2	KLHDC10	ZMYM2
hsa-miR-4308	0.125	0.566	0.528	5	TMEM94	THSD4	ZBTB6	CELF1	RCC2
hsa-miR-4762-5p	0.127	0.566	0.568	6	PRR3	STAT5B	SMG1	CERS6	STRN	CEP128
hsa-miR-6748-3p	0.127	0.566	0.482	4	VDR	PRKAG1	PANK2	MAP4
hsa-miR-6834-5p	0.125	0.566	0.528	5	CREB1	ARHGEF2	STAT5B	GSN	DCUN1D5
hsa-miR-7157-3p	0.127	0.566	0.414	3	CELF1	STRN	TCF3
hsa-miR-7703	0.126	0.566	0.737	17	KLHDC10	HBP1	PCMTD1	CNNM4	ZNF84	AGBL5	KIAA1958	TANGO2	CLOCK	ALG9	OTUD7B	ALG14	EMC1	KIF3A	SHOC2	TMEM170A	TMEM65
hsa-miR-7847-3p	0.127	0.566	0.689	12	PTGES3L	ABCF1	REST	ZC3H11A	KYAT3	NKAP	ZNF280C	CAMKK2	RCC2	MSI2	PLEC	STYX
hsa-miR-130a-5p	0.134	0.567	0.577	6	ADD3	TMEM170A	VCAM1	ERBIN	CELF1	RNF38
hsa-miR-30d-3p	0.132	0.567	0.604	7	KMT2A	STAU1	NIN	ENTPD5	TIAL1	ARL2BP	NEMP2
hsa-miR-3165	0.13	0.567	0.572	6	MKLN1	EMP2	TANGO2	MSI2	PTGES3L	VDR
hsa-miR-3616-3p	0.133	0.567	0.539	5	CHST15	ARHGAP12	DCUN1D5	CACNA1H	BACE2
hsa-miR-3685	0.133	0.567	0.539	5	GULP1	TRPS1	CYLD	RICTOR	PLCG1
hsa-miR-384	0.129	0.567	0.534	5	GULP1	TRPS1	CYLD	RICTOR	PLCG1
hsa-miR-4659a-5p	0.132	0.567	0.489	4	TCN2	TRPS1	ALG14	ANGEL2
hsa-miR-4659b-5p	0.132	0.567	0.489	4	TCN2	TRPS1	ALG14	ANGEL2
hsa-miR-4671-3p	0.133	0.567	0.539	5	RAP1A	TPP1	LIPA	DEPDC1	RBM23
hsa-miR-4741	0.132	0.567	0.489	4	TIAL1	CELF1	KMT2A	ZMIZ2
hsa-miR-4763-3p	0.131	0.567	0.68	11	ATXN7L3	PIP4K2A	DCUN1D3	RBM23	NAV1	CELF1	KLHDC10	MAP2K7	MAP4	TRAF7	TRPV2
hsa-miR-497-3p	0.129	0.567	0.534	5	PRRC2B	BACH1	MDFIC	AREL1	MSI2
hsa-miR-5008-3p	0.133	0.567	0.423	3	CELF1	STRN	TCF3
hsa-miR-502-3p	0.132	0.567	0.489	4	ASXL2	CA12	EMP2	AGBL5
hsa-miR-568	0.132	0.567	0.489	4	LHFPL2	PIGN	ARRB1	STRN
hsa-miR-636	0.129	0.567	0.534	5	PRKACB	KMT2A	RAP1A	SHOC2	RPS6KA3
hsa-miR-648	0.132	0.567	0.489	4	HBP1	SMG1	TLE3	SEC16A
hsa-miR-6508-3p	0.132	0.567	0.489	4	CNNM4	TLN2	RBM23	DNMT3A
hsa-miR-6734-5p	0.13	0.567	0.572	6	ARHGEF2	NAV1	STAT5B	CREB1	GSN	DCUN1D5
hsa-miR-6737-3p	0.133	0.567	0.423	3	CELF1	STRN	TCF3
hsa-miR-6737-5p	0.133	0.567	0.539	5	EPN1	PRRC2B	ELN	MLX	TCF3
hsa-miR-6812-5p	0.129	0.567	0.534	5	EPN1	PRRC2B	ELN	MLX	TCF3
hsa-miR-6858-5p	0.134	0.567	0.577	6	TLE3	HMGB3	METTL21A	ALG14	PRRC2B	SEC16A
hsa-miR-92b-3p	0.128	0.567	0.781	24	PRRC2B	LUC7L3	SMG1	HAGH	MBNL1	CIT	PCMTD1	ATP2B4	KLHDC10	GULP1	CNNM4	AGBL5	NFYB	LHFPL2	KIAA1958	CPEB3	OTUD7B	ALG14	TMEM184B	IKZF2	EARS2	RBPJ	NKAP	RANBP6
hsa-miR-940	0.134	0.567	0.785	24	UNC45A	FAN1	PYCR1	PTGES3L	ABCF1	SNAP23	PANK2	ATXN7L3	AGO3	BAZ2A	CCDC77	ZNF623	AGBL5	TIAL1	TANGO2	SHOC2	MAP2K7	PLEC	SLC29A1	GNE	KIF3A	STYX	TMEM170A	VCAM1
hsa-miR-1911-3p	0.137	0.572	0.495	4	PRRC2B	BAZ2A	ALG9	TLE3
hsa-miR-2054	0.137	0.572	0.495	4	BACE2	TRPS1	PNPO	MLLT10
hsa-miR-23c	0.137	0.572	0.581	6	ADD3	TMEM170A	VCAM1	ERBIN	CELF1	RNF38
hsa-miR-323a-3p	0.137	0.572	0.495	4	TRPS1	DEPDC1	RAB3GAP2	AGO3
hsa-miR-328-3p	0.137	0.572	0.581	6	APP	MAP4	HNRNPK	SLC25A40	BAZ2A	ARHGEF2
hsa-miR-3714	0.137	0.572	0.655	9	SDCBP	SLC29A1	SNAP23	PTPRF	PANK2	CPEB3	DCUN1D3	RBPJ	CBFA2T2
hsa-miR-4483	0.137	0.572	0.581	6	CNNM4	ELN	KMT2A	PLEC	PTGES3L	VDR
hsa-miR-4651	0.137	0.572	0.634	8	EPN1	PRRC2B	PTPRF	ELN	MLX	PLEC	TCF3	ZMIZ2
hsa-miR-4675	0.137	0.572	0.495	4	TIAL1	CELF1	KMT2A	ZMIZ2
hsa-miR-6819-5p	0.137	0.572	0.544	5	EPN1	PRRC2B	ELN	MLX	TCF3
hsa-miR-132-3p	0.139	0.578	0.674	10	TLN2	MLLT10	ANKRD28	CD55	STAU1	MDFIC	ZNF148	GNB1	ZNF711	PHF20L1
hsa-miR-548q	0.139	0.578	0.432	3	ZMYND11	CELF1	DNMT1
hsa-miR-4637	0.141	0.579	0.33	2	AMER1	STRN
hsa-miR-4778-5p	0.141	0.579	0.502	4	BACE2	EMC1	GTDC1	KMT2A
hsa-miR-5006-5p	0.141	0.579	0.502	4	ADD3	BAZ2A	KIAA1958	PIK3R1
hsa-miR-5696	0.141	0.579	0.615	7	ZMYM2	SENP6	RPS6KA3	RCC2	PRKAG1	APP	CREB1
hsa-miR-598-3p	0.141	0.579	0.33	2	HIVEP2	CASP8AP2
hsa-miR-6841-5p	0.141	0.579	0.33	2	TRPV2	RICTOR
hsa-miR-6852-3p	0.141	0.579	0.502	4	SLC1A5	MVB12B	GLIS3	ANGEL2
hsa-miR-8077	0.141	0.579	0.502	4	DYRK2	FGD6	OTUD7B	PIK3CB
hsa-miR-1238-3p	0.148	0.582	0.594	6	MCAM	CD55	GRID1	APP	MBNL1	HMBOX1
hsa-miR-1270	0.149	0.582	0.56	5	REST	PRRC2B	DCUN1D3	TMEM170A	PNPO
hsa-miR-1293	0.148	0.582	0.594	6	CNNM4	ELN	KMT2A	PLEC	PTGES3L	VDR
hsa-miR-142-3p	0.151	0.582	0.734	14	CLOCK	ARHGAP12	EVI2B	ABCC9	BACH1	KMT2A	U2SURP	MKLN1	SMG1	RNF38	RICTOR	FYCO1	DEPDC1	BCLAF1
hsa-miR-143-5p	0.151	0.582	0.734	14	MEMO1	MCAM	ABCF1	ERC1	TIAL1	DGKE	MKLN1	SLC1A5	RBM23	ALG14	ANGEL2	SMG1	ST3GAL2	AGO3
hsa-miR-152-5p	0.145	0.582	0.44	3	PSD3	ASXL2	CD151
hsa-miR-191-5p	0.151	0.582	0.515	4	HNRNPA2B1	RCC2	RPS6KA3	PISD
hsa-miR-25-3p	0.144	0.582	0.76	18	CABIN1	HMBS	KLHDC10	PRRC2B	PCMTD1	GULP1	CNNM4	AGBL5	NFYB	LHFPL2	KIAA1958	CPEB3	OTUD7B	ALG14	RBPJ	NKAP	RANBP6	TMEM184B
hsa-miR-3145-5p	0.151	0.582	0.515	4	ORMDL3	VCAM1	CREB1	KNTC1
hsa-miR-381-3p	0.151	0.582	0.599	6	HBP1	SHOC2	CREB1	AGO3	MBNL1	DCUN1D3
hsa-miR-4445-5p	0.145	0.582	0.44	3	MBNL1	ERC1	CEP19
hsa-miR-4448	0.151	0.582	0.515	4	CEP19	GRID1	BACE2	PRRC2C
hsa-miR-4530	0.144	0.582	0.59	6	DMPK	ALG9	GRID1	PTPRF	DGKE	TRAF7
hsa-miR-4633-3p	0.145	0.582	0.44	3	MSI2	OTUD7B	CCDC77
hsa-miR-4713-5p	0.149	0.582	0.647	8	MBNL1	SMUG1	BACH1	PHF20L1	EPHB2	KIAA1958	RCC2	GNG2
hsa-miR-4715-5p	0.15	0.582	0.343	2	ORMDL3	LIMA1
hsa-miR-4768-3p	0.145	0.582	0.784	22	PTGES3L	TANGO2	SNAP23	PANK2	ALG9	AGO3	PISD	TIAL1	PSD3	ENTPD5	TMEM65	CCDC77	AGBL5	TMEM170A	PNPO	SHOC2	GNB1	PLEC	GNE	KIF3A	PPFIBP1	VCAM1
hsa-miR-512-5p	0.151	0.582	0.599	6	SNAP23	BAZ2A	CBFA2T2	TIAL1	NAP1L4	SHOC2
hsa-miR-5187-3p	0.145	0.582	0.44	3	JADE1	PSD3	PISD
hsa-miR-5194	0.148	0.582	0.594	6	ARHGEF2	NAV1	STAT5B	CREB1	CAMTA2	TRMU
hsa-miR-5197-5p	0.148	0.582	0.623	7	ZNF623	SHOC2	DCUN1D3	STRN	MBNL1	CCDC77	KLHDC10
hsa-miR-520c-3p	0.151	0.582	0.751	16	APP	PRKACB	BACH1	REST	HMBOX1	EIF4G1	EMC1	RBBP6	CREB1	AGO3	MBNL1	LIMA1	HIVEP2	PSD3	SLC1A5	KLHDC10
hsa-miR-545-3p	0.148	0.582	0.623	7	RBPJ	HMGB3	DST	HIGD1A	SLC29A1	ARHGAP12	ARL2BP
hsa-miR-5580-5p	0.152	0.582	0.449	3	BACH1	ADGRB2	TCF3
hsa-miR-608	0.146	0.582	0.644	8	EPN1	PRRC2B	PTPRF	ELN	MLX	PLEC	TCF3	ZMIZ2
hsa-miR-625-5p	0.148	0.582	0.666	9	THSD4	RICTOR	PTPRF	DYRK2	BAZ2A	AMER1	PRRC2B	ORMDL3	TMEM184B
hsa-miR-637	0.149	0.582	0.56	5	THSD4	WWP2	CLASP1	ENTPD5	ORMDL3
hsa-miR-6500-5p	0.145	0.582	0.44	3	MSI2	OTUD7B	CCDC77
hsa-miR-6507-3p	0.149	0.582	0.56	5	AREL1	SMUG1	NEK1	MBTD1	CLASP1
hsa-miR-6511a-3p	0.151	0.582	0.515	4	CELF1	HNRNPK	ORMDL3	TRAF7
hsa-miR-6738-5p	0.144	0.582	0.59	6	ARHGEF2	NAV1	STAT5B	CREB1	CAMTA2	TRMU
hsa-miR-6824-5p	0.145	0.582	0.44	3	AMER1	HBP1	PIP4P1
hsa-miR-6852-5p	0.151	0.582	0.669	9	ATXN7L3	THSD4	PIK3R1	NKAP	CLASP1	ENTPD5	POMGNT1	NAV1	GTDC1
hsa-miR-7161-3p	0.152	0.582	0.449	3	ALG14	STYX	U2SURP
hsa-miR-760	0.143	0.582	0.641	8	UBE3B	ST3GAL2	SRRM1	CNNM4	KHNYN	PPIP5K1	TRPV2	TRPS1
hsa-miR-8063	0.152	0.582	0.651	8	JAG1	DEPDC1	PRKAA1	DST	ARHGAP12	AGO3	OTUD7B	PDE1A
hsa-miR-888-5p	0.146	0.582	0.509	4	ARHGEF6	SMAD4	KIF3A	GNE
hsa-miR-4517	0.153	0.585	0.565	5	NIN	DDX55	ABCF1	ARHGAP12	MKLN1
hsa-miR-4666a-3p	0.153	0.585	0.565	5	SMG1	SHOC2	CREB1	HBP1	MBNL1
hsa-miR-543	0.153	0.585	0.565	5	ZNF711	EPS8	NCOA7	BACH1	AMPD3
hsa-miR-620	0.153	0.585	0.565	5	REST	PRRC2B	DCUN1D3	TMEM170A	PNPO
hsa-miR-6764-5p	0.154	0.585	0.672	9	MLLT10	PISD	TMEM184B	KIAA1958	GNE	ATXN7L3	CELF1	EIF4G1	KIF3A
hsa-miR-4789-3p	0.154	0.587	0.704	11	PIP4P1	CREB1	PIK3R1	PDCD10	BACH1	ZMYM2	HDGFL3	STAT5B	LRP8	SOS1	MVB12B
hsa-miR-511-3p	0.154	0.587	0.69	10	SDCBP	BACH1	MKLN1	DCUN1D3	ZNF76	RCC2	MBNL2	AMER1	DMD	ZBTB20
hsa-miR-504-3p	0.155	0.588	0.738	14	TIAL1	MCAM	ABCF1	ERC1	DGKE	MKLN1	NKAP	SLC1A5	RBM23	ALG14	SMG1	ST3GAL2	AGO3	VDR
hsa-miR-1306-5p	0.158	0.59	0.657	8	LHFPL2	CNNM4	DGKE	AGO3	NKAP	ZBTB20	IKZF2	METTL21A
hsa-miR-3617-3p	0.158	0.59	0.458	3	HIGD1A	ANKRD28	VASP
hsa-miR-4528	0.156	0.59	0.522	4	SMAD4	AGO3	CYLD	DNMT3A
hsa-miR-4533	0.156	0.59	0.675	9	PANK2	PRRC2B	BGN	GNB1	EMP2	OTUD7B	GSN	PTPN18	CBFA2T2
hsa-miR-4683	0.158	0.59	0.571	5	REST	PRRC2B	PIP4K2A	ZBTB20	VCAM1
hsa-miR-4684-3p	0.158	0.59	0.458	3	PIP4K2A	HBP1	ZNF84
hsa-miR-4693-3p	0.158	0.59	0.571	5	PLCG1	ZNF148	ARHGEF4	DCUN1D3	TMEM184B
hsa-miR-4777-3p	0.158	0.59	0.458	3	LIMA1	NAV1	KIAA1958
hsa-miR-7851-3p	0.158	0.59	0.657	8	SLC39A10	NKAP	CLASP1	ENTPD5	PRRC2C	CCDC77	PTPRF	RANBP6
hsa-miR-4796-5p	0.159	0.593	0.357	2	DDX55	SENP6
hsa-miR-607	0.159	0.593	0.678	9	KLHDC10	JAG1	ATXN7L3	DEPDC1	PRKAA1	CIT	TMEM170A	PTPN12	PRRC2C
hsa-miR-151a-3p	0.161	0.595	0.528	4	MBTD1	ZNF711	CABIN1	SAP30BP
hsa-miR-217	0.161	0.595	0.528	4	TMEM63A	ZBTB20	DNMT1	PLCG1
hsa-miR-302d-3p	0.161	0.595	0.76	16	TRPS1	MBNL2	PRKACB	BACH1	REST	HMBOX1	EMC1	RBBP6	CREB1	AGO3	MBNL1	LIMA1	HIVEP2	PSD3	SLC1A5	KLHDC10
hsa-miR-3975	0.161	0.595	0.528	4	BAZ2A	ZNF81	MSI2	PRRC2B
hsa-miR-650	0.161	0.595	0.752	15	NDRG2	SLC29A1	SNAP23	SMG1	KIAA1958	PLEC	RBM23	SEC16A	ABCF1	GNPTG	KIF3A	NKAP	TMEM170A	VCAM1	ERC1
hsa-miR-6715a-3p	0.161	0.595	0.528	4	SOS1	DEPDC1	SMAD4	RAP1A
hsa-miR-3135b	0.162	0.595	0.744	14	SLC1A5	PRRC2B	MCAM	ABCF1	ERC1	TIAL1	DGKE	MKLN1	NKAP	RBM23	ALG14	SMG1	GNB1	AGO3
hsa-miR-19a-5p	0.162	0.595	0.576	5	TCN2	FYCO1	DMD	TIA1	NEMP2
hsa-miR-1915-3p	0.162	0.595	0.681	9	MLLT10	PISD	TMEM184B	KIAA1958	GNE	ATXN7L3	CELF1	EIF4G1	KIF3A
hsa-miR-372-3p	0.163	0.596	0.761	16	TRPS1	MBNL2	PRKACB	BACH1	REST	HMBOX1	EMC1	RBBP6	CREB1	AGO3	MBNL1	LIMA1	HIVEP2	PSD3	SLC1A5	KLHDC10
hsa-miR-4427	0.164	0.599	0.467	3	JADE1	SMUG1	PSD3
hsa-miR-616-3p	0.164	0.599	0.467	3	KMT2A	SMAD4	PRKAG1
hsa-miR-638	0.164	0.599	0.467	3	CNNM4	OTUD7B	PLD1
hsa-miR-1264	0.166	0.601	0.581	5	KLF12	SHOC2	ZNF84	PDE1A	DNMT1
hsa-miR-208a-5p	0.166	0.601	0.581	5	HDHD2	KYAT3	ATP8B4	TCN2	RBPJ
hsa-miR-34a-3p	0.166	0.601	0.535	4	ZNF711	SMAD4	MLX	VASP
hsa-miR-3909	0.166	0.601	0.535	4	SLC1A5	MVB12B	GLIS3	ANGEL2
hsa-miR-633	0.166	0.601	0.535	4	IKZF2	KANK1	SHOC2	KNTC1
hsa-miR-676-5p	0.166	0.601	0.581	5	REST	FCF1	ZNF84	MBTD1	LIPA
hsa-miR-486-3p	0.167	0.602	0.667	8	TANGO2	SLC29A1	PTPRF	BAZ2A	ATXN7L3	NAV1	CHD3	MAP4
hsa-miR-4736	0.168	0.604	0.645	7	EPHB2	CELF1	DCUN1D3	RBM23	NAV1	TANGO2	KLHDC10
hsa-let-7f-5p	0.168	0.604	0.749	14	ZC3H18	UBAP2	HNRNPA2B1	FARP1	DYRK2	NHLRC3	BACH1	MLLT10	MAP2K7	ATXN7L3	AREL1	STRN	CELF1	MSI2
hsa-miR-4524b-3p	0.168	0.604	0.687	9	HBP1	SLC29A1	NUP153	ZMIZ2	NAP1L4	EPB41L3	TRPV2	GNB1	TMEM184B
hsa-miR-1184	0.171	0.605	0.587	5	TMEM170A	PICALM	ZMIZ2	ZNF623	TMEM184B
hsa-miR-1298-5p	0.171	0.605	0.476	3	PRKAA1	PLCG1	AKR1D1
hsa-miR-208b-5p	0.171	0.605	0.587	5	HDHD2	KYAT3	ATP8B4	TCN2	RBPJ
hsa-miR-339-5p	0.171	0.605	0.69	9	BCL6	MAP4	OTUD7B	LIMA1	HDHD2	TIAL1	PPFIBP1	TMEM170A	PNPO
hsa-miR-4486	0.17	0.605	0.621	6	TLN2	ALG14	RBM23	PTPRF	TRAF7	RAP1A
hsa-miR-4686	0.171	0.605	0.476	3	DYRK2	AGO3	MKLN1
hsa-miR-519d-5p	0.17	0.605	0.621	6	CREB1	TANGO2	GIGYF2	VCAM1	PDE1A	KNTC1
hsa-miR-561-3p	0.17	0.605	0.621	6	RBPJ	PRKAA1	DMD	ANKRD28	BCLAF1	RBM23
hsa-miR-5697	0.171	0.605	0.649	7	DEPDC1	CD55	EPB41L3	PDCD10	SLC1A5	NEMP2	KIF3A
hsa-miR-7160-3p	0.171	0.605	0.476	3	BAZ2A	SETDB1	BACE2
hsa-miR-125b-2-3p	0.175	0.606	0.592	5	LHFPL2	GIGYF2	OTUD7B	GTDC1	PPFIBP1
hsa-miR-135b-5p	0.177	0.606	0.548	4	KIAA1958	RAB3GAP2	MBNL1	MEF2C
hsa-miR-185-3p	0.175	0.606	0.592	5	U2SURP	POMGNT1	KMT2A	PRRC2B	TRAF7
hsa-miR-1910-3p	0.176	0.606	0.779	17	SLC29A1	RNF38	PTPRF	PANK2	BAZ2A	CPEB3	FAM172A	KIAA1958	DCUN1D3	RBPJ	ABCF1	CBFA2T2	GNPTG	KIF3A	NKAP	TMEM170A	VCAM1
hsa-miR-21-3p	0.177	0.606	0.548	4	CELF1	CLASP1	CERS6	SMAD1
hsa-miR-221-3p	0.178	0.606	0.748	13	TRPS1	FMR1	LHFPL2	ASXL2	RBM39	MDFIC	ANKRD28	MBNL1	ERC1	PTPRF	HMBOX1	PIK3R1	KLHDC10
hsa-miR-222-5p	0.177	0.606	0.548	4	STAU1	NIN	CNTLN	GNG2
hsa-miR-30e-3p	0.178	0.606	0.657	7	KMT2A	STAU1	NIN	ENTPD5	TIAL1	ARL2BP	NEMP2
hsa-miR-3121-3p	0.178	0.606	0.63	6	PNPO	PIP4P1	PICALM	PCMTD1	ALG9	KLHDC10
hsa-miR-3129-3p	0.177	0.606	0.484	3	RBBP6	TLE3	CLOCK
hsa-miR-3665	0.178	0.606	0.657	7	TRPV2	MEMO1	EPHB2	AREL1	NAV1	TANGO2	TRAF7
hsa-miR-4422	0.175	0.606	0.592	5	REST	ATXN7L3	SMG1	RCC2	LUC7L3
hsa-miR-4434	0.173	0.606	0.674	8	ZNF84	TMEM63A	REST	OTUD7B	EMP2	KIAA1958	RBM23	SETDB1
hsa-miR-4516	0.176	0.606	0.677	8	ZNF84	TMEM63A	REST	OTUD7B	EMP2	KIAA1958	RBM23	SETDB1
hsa-miR-5584-5p	0.178	0.606	0.63	6	CNNM4	BACE2	CAMKK2	APP	SMG1	PIP4P1
hsa-miR-5703	0.173	0.606	0.674	8	ZNF84	TMEM63A	REST	OTUD7B	EMP2	KIAA1958	RBM23	SETDB1
hsa-miR-635	0.177	0.606	0.484	3	CELF1	SLC1A5	MAP2K7
hsa-miR-6721-5p	0.174	0.606	0.693	9	SLC29A1	CELF1	ATXN7L3	PIK3R1	OTUD7B	DCUN1D5	MAP4	TRAF7	TRPV2
hsa-miR-6728-5p	0.177	0.606	0.548	4	BACH1	STAU1	CLOCK	PRRC2B
hsa-miR-6739-5p	0.173	0.606	0.674	8	EPN1	PRRC2B	KMT2A	BACE2	SMG1	DYRK2	TLE3	CHD3
hsa-miR-6746-3p	0.178	0.606	0.383	2	SLC1A5	METTL21A
hsa-miR-6777-5p	0.177	0.606	0.548	4	EPN1	PLCG1	SEC16A	TMEM184B
hsa-miR-6854-5p	0.177	0.606	0.548	4	JADE1	PISD	CAMKK2	PLEC
hsa-miR-744-3p	0.174	0.606	0.693	9	PLCG1	DYRK2	MCAM	PSD3	ZNF84	DGKE	MKLN1	SLC1A5	RBM23
hsa-miR-767-3p	0.177	0.606	0.484	3	GSN	AGO3	ZZZ3
hsa-miR-6087	0.179	0.607	0.713	10	TANGO2	THSD4	SNAP23	AGO3	CLASP1	TLN2	TIAL1	ZNF280C	PPFIBP1	RANBP6
hsa-miR-6499-3p	0.179	0.607	0.831	28	TPP1	SMG1	PTPRF	MCAM	ABCF1	OTUD7B	ERC1	ENTPD5	PTGES3L	DMD	TIAL1	MKLN1	SLC1A5	RBM23	ALG14	ANGEL2	ST3GAL2	ALG9	MSI2	CBFA2T2	GNPTG	KIF3A	NKAP	RANBP6	STYX	TMEM170A	VCAM1	ZNF280C
hsa-let-7f-1-3p	0.184	0.608	0.602	5	SHOC2	HBP1	CREB1	NCOA7	MBNL1
hsa-miR-1183	0.187	0.608	0.561	4	KLHDC10	CREB1	ERBIN	CELF1
hsa-miR-145-5p	0.18	0.608	0.699	9	JAG1	NDRG2	CEP19	JADE1	SMAD4	ADD3	RPS6KA3	ANKRD28	ALG9
hsa-miR-196a-5p	0.18	0.608	0.728	11	BACH1	NHLRC3	ZBTB6	TMEM161B	CPEB3	ARHGAP28	APP	NAP1L4	DYRK2	MAP4	RCC2
hsa-miR-202-3p	0.18	0.608	0.68	8	NHLRC3	MLLT10	ATXN7L3	AREL1	CELF1	MSI2	BACH1	KHNYN
hsa-miR-342-3p	0.183	0.608	0.73	11	DNMT1	TRERF1	STRN	TCF3	ERC1	CPEB3	GRID1	SHOC2	ZNF623	KIF3A	HMBOX1
hsa-miR-3664-3p	0.185	0.608	0.664	7	SNAP23	PSD3	TIAL1	CAMKK2	SHOC2	GNA12	PLEC
hsa-miR-371b-5p	0.187	0.608	0.756	13	SMAD4	LIMA1	ARHGAP12	TANGO2	OTUD7B	BACE2	RNF38	HMBOX1	INTS13	PPFIBP1	RBM23	TMEM65	TRPS1
hsa-miR-373-5p	0.185	0.608	0.754	13	SMAD4	LIMA1	ARHGAP12	TANGO2	OTUD7B	BACE2	RNF38	HMBOX1	INTS13	PPFIBP1	RBM23	TMEM65	TRPS1
hsa-miR-3914	0.184	0.608	0.493	3	TMEM170A	CNNM4	PRKAG1
hsa-miR-4319	0.187	0.608	0.561	4	REST	DYRK2	BACE2	CELF1
hsa-miR-4446-3p	0.182	0.608	0.555	4	PRRC2B	UFD1	CELF1	MAP4
hsa-miR-4473	0.184	0.608	0.493	3	RAP1A	LIPA	DEPDC1
hsa-miR-4490	0.184	0.608	0.493	3	ZNF148	ZBTB6	KLHDC10
hsa-miR-4520-3p	0.184	0.608	0.493	3	GNB1	TRMU	TMEM184B
hsa-miR-4768-5p	0.185	0.608	0.744	12	PTCH2	MLLT10	CPEB3	CYLD	ENTPD5	KMT2A	ANKRD28	EMP2	BICC1	CELF1	TRAF7	ZBTB20
hsa-miR-4802-3p	0.187	0.608	0.561	4	REST	RCC2	BAZ2A	EMP2
hsa-miR-500a-5p	0.186	0.608	0.638	6	APP	CYLD	OTUD7B	PRRC2B	PIP4K2A	MBNL1
hsa-miR-513a-5p	0.183	0.608	0.684	8	ZNF148	MKLN1	ERC1	CELF1	ALG9	ZBTB20	PISD	SMAD4
hsa-miR-5583-5p	0.184	0.608	0.493	3	RBBP6	TLE3	CLOCK
hsa-miR-584-3p	0.184	0.608	0.493	3	PIP4P1	GSN	NEMP2
hsa-miR-589-3p	0.187	0.608	0.561	4	GNB1	DHX30	EPS8	SLC1A5
hsa-miR-6072	0.182	0.608	0.555	4	LIMA1	SMAD4	SLC6A20	ATP2B4
hsa-miR-6511a-5p	0.182	0.608	0.783	17	SLC29A1	RNF38	PTPRF	PANK2	BAZ2A	CPEB3	FAM172A	KIAA1958	DCUN1D3	RBPJ	ABCF1	CBFA2T2	GNPTG	KIF3A	NKAP	TMEM170A	VCAM1
hsa-miR-6516-3p	0.187	0.608	0.561	4	BACH1	NHLRC3	CD55	ABCF1
hsa-miR-675-3p	0.184	0.608	0.493	3	SMAD1	PRKAA1	ZNF711
hsa-miR-6814-5p	0.185	0.608	0.664	7	LIMA1	RBPJ	TIAL1	EPHB2	SLC1A5	PYCR1	KIF3A
hsa-miR-6833-3p	0.185	0.608	0.744	12	PTCH2	MLLT10	CPEB3	CYLD	ENTPD5	KMT2A	ANKRD28	EMP2	BICC1	CELF1	TRAF7	ZBTB20
hsa-miR-6842-3p	0.187	0.608	0.561	4	SMG1	TIAL1	CELF1	MAP2K7
hsa-miR-6891-3p	0.187	0.608	0.561	4	LIMA1	SMAD4	SLC6A20	ATP2B4
hsa-miR-98-3p	0.184	0.608	0.602	5	SHOC2	HBP1	CREB1	NCOA7	MBNL1
hsa-miR-3688-3p	0.188	0.61	0.608	5	ZNF623	RCC2	MSI2	MBTD1	APP
hsa-miR-4762-3p	0.188	0.61	0.608	5	ZBTB20	SLC1A5	TRIQK	IKZF4	ARHGAP12
hsa-miR-106a-5p	0.19	0.614	0.82	23	APP	SMG1	CKAP2	ARHGAP5	GNB1	TIMP2	SHOC2	PRKACB	SMAD4	U2SURP	HBP1	PCBP2	DYRK2	CREB1	REST	HMBOX1	EMC1	NIN	HMGB3	AGO3	LIMA1	ARHGAP12	SLC1A5
hsa-miR-2117	0.191	0.615	0.502	3	NAV1	TRAF7	PIK3CB
hsa-miR-892c-3p	0.191	0.615	0.502	3	LIPA	REST	CLASP1
hsa-let-7b-3p	0.193	0.619	0.613	5	SHOC2	HBP1	CREB1	NCOA7	MBNL1
hsa-miR-1273a	0.193	0.619	0.568	4	SMG1	ZNF623	ALG9	RBM23
hsa-miR-770-5p	0.193	0.619	0.568	4	NUAK1	ARHGAP5	RPS6KA3	DDHD1
hsa-miR-4469	0.193	0.62	0.74	11	BACH1	GTDC1	AREL1	TMEM170A	ARRB1	ZMIZ2	POMGNT1	KIAA1958	GRID1	NAV1	PTPRF
hsa-miR-616-5p	0.195	0.623	0.762	13	SMAD4	LIMA1	ARHGAP12	TANGO2	OTUD7B	BACE2	RNF38	HMBOX1	INTS13	PPFIBP1	RBM23	TMEM65	TRPS1
hsa-miR-6501-5p	0.196	0.627	0.697	8	TRPV2	MCAM	PSD3	CELF1	DGKE	MKLN1	SLC1A5	RBM23
hsa-miR-3618	0.197	0.627	0.41	2	PCMTD1	DDHD1
hsa-miR-4536-5p	0.197	0.627	0.511	3	ZC3H11A	AMER1	PRRC2C
hsa-miR-5689	0.197	0.627	0.511	3	RCC2	AGO3	SLC39A10
hsa-miR-7154-5p	0.197	0.627	0.511	3	ERBIN	MBNL1	DGKE
hsa-miR-7846-3p	0.197	0.627	0.41	2	OTUD7B	PRRC2B
hsa-miR-423-5p	0.198	0.628	0.755	12	BCLAF1	EPN1	ATP2B4	ARHGEF2	NAV1	STAT5B	CREB1	GRID1	KMT2A	PRRC2B	TRAF7	TMEM184B
hsa-miR-3934-5p	0.199	0.63	0.732	10	ARRB1	PISD	AGO3	SLC1A5	TRPV2	GNE	EMP2	KHNYN	KIF3A	PGAP1
hsa-miR-147a	0.202	0.638	0.656	6	PRRC2B	CLOCK	AMER1	DMD	CAMKK2	TMEM184B
hsa-miR-1288-5p	0.203	0.64	0.581	4	CAMKK2	DYRK2	ALG14	PPFIBP1
hsa-miR-4711-5p	0.204	0.64	0.52	3	FCF1	U2SURP	MAP2K7
hsa-miR-493-3p	0.203	0.64	0.581	4	MAP2K7	GNB1	ARHGAP5	CELF1
hsa-miR-508-3p	0.204	0.64	0.52	3	MBNL1	CEP19	FGD6
hsa-miR-6090	0.203	0.64	0.581	4	ASXL2	CAMTA2	PRRC2B	PYCR1
hsa-miR-6828-3p	0.204	0.64	0.52	3	GSN	AGO3	ZZZ3
hsa-miR-6887-3p	0.203	0.64	0.683	7	METTL21A	ARRB1	AGO3	PRKAG1	VDR	DNMT3A	GTDC1
hsa-miR-211-3p	0.207	0.645	0.629	5	BACE2	ATXN7L3	CYLD	VCAM1	GNA12
hsa-miR-371a-3p	0.207	0.645	0.423	2	AREL1	TRAF7
hsa-miR-4496	0.207	0.645	0.629	5	PRR3	MKLN1	KIF3A	CELF1	PTGES3L
hsa-miR-5585-3p	0.209	0.651	0.588	4	RBPJ	RNF38	PDCD10	ATP8B4
hsa-miR-1296-5p	0.212	0.653	0.634	5	CHD3	HNRNPA2B1	RPS6KA3	UFD1	SETDB1
hsa-miR-153-5p	0.211	0.653	0.728	9	EMP2	MBNL1	ZMYM2	RCC2	PDCD10	VDR	RICTOR	RBPJ	LIPA
hsa-miR-3622b-3p	0.212	0.653	0.634	5	PRKACB	BACH1	NKAP	RCC2	RBPJ
hsa-miR-4642	0.211	0.653	0.528	3	MEMO1	STRN	CADPS2
hsa-miR-5582-3p	0.211	0.653	0.728	9	RCC2	HNRNPA2B1	MLLT10	ZBTB20	CLOCK	NCK1	SMAD4	APP	DGKE
hsa-miR-6722-5p	0.211	0.653	0.528	3	ABCF1	TIAL1	GRID1
hsa-miR-892a	0.211	0.653	0.528	3	ALG9	MBNL1	RBPJ
hsa-miR-6847-3p	0.214	0.658	0.669	6	ZNF711	CELF1	EMP2	AGO3	OTUD7B	SLC1A5
hsa-miR-7110-3p	0.214	0.658	0.768	12	CPEB3	BAZ2A	STRN	CYLD	ENTPD5	GRID1	ANKRD28	SMUG1	EMP2	BICC1	VCAM1	ZBTB20
hsa-miR-4251	0.216	0.659	0.639	5	REST	BACH1	PRRC2B	ENTPD5	VASP
hsa-miR-4535	0.217	0.659	0.436	2	RCC2	AGBL5
hsa-miR-5092	0.217	0.659	0.436	2	TRPV2	VCAM1
hsa-miR-6755-3p	0.217	0.659	0.436	2	CEP128	BACE2
hsa-miR-7702	0.217	0.659	0.436	2	HBP1	SLC6A20
hsa-miR-99a-3p	0.217	0.659	0.436	2	CEP19	MAP4
hsa-miR-2052	0.22	0.664	0.601	4	KMT2A	FYCO1	DMD	NEMP2
hsa-miR-2355-5p	0.218	0.664	0.698	7	TMEM63A	PISD	GTDC1	ATXN7L3	VASP	PYCR1	HNRNPH1
hsa-miR-4742-5p	0.22	0.664	0.601	4	REST	TRPS1	MORC2	RBPJ
hsa-miR-4753-3p	0.219	0.664	0.761	11	ARRDC3	ZC3H11A	MLLT10	ENTPD5	CD55	KMT2A	ANKRD28	EMP2	CAMK2G	CELF1	PIK3CB
hsa-miR-520e	0.22	0.664	0.798	15	MAP4K4	PRKACB	BACH1	REST	HMBOX1	EMC1	RBBP6	CREB1	AGO3	MBNL1	LIMA1	HIVEP2	PSD3	SLC1A5	KLHDC10
hsa-miR-6715b-3p	0.22	0.664	0.601	4	SMAD4	CIT	DEPDC1	FCF1
hsa-miR-9-5p	0.22	0.664	0.773	12	REST	BCL6	RCC2	NAV1	NIN	HBP1	LHFPL2	CREB1	EMC1	CAMKK2	PRKAA1	STAU1
hsa-miR-100-5p	0.221	0.665	0.737	9	MKLN1	PRRC2C	MAP4	PCBP2	SMG1	DNMT1	CAMKK2	AGPAT3	KANK1
hsa-miR-215-3p	0.221	0.665	0.645	5	KLF12	SLC29A1	PRKAG1	ALG14	GNE
hsa-let-7a-3p	0.226	0.67	0.65	5	SHOC2	HBP1	CREB1	NCOA7	MBNL1
hsa-miR-3200-3p	0.226	0.67	0.449	2	ARHGAP12	CD55
hsa-miR-34b-5p	0.226	0.67	0.65	5	CREB1	SLC29A1	BAZ2A	MAP4	RBM23
hsa-miR-3622a-3p	0.226	0.67	0.65	5	PRKACB	BACH1	NKAP	RCC2	RBPJ
hsa-miR-378d	0.226	0.67	0.449	2	REST	RCC2
hsa-miR-378e	0.226	0.67	0.449	2	REST	RCC2
hsa-miR-378f	0.226	0.67	0.449	2	REST	RCC2
hsa-miR-378h	0.226	0.67	0.449	2	REST	RCC2
hsa-miR-378i	0.226	0.67	0.449	2	REST	RCC2
hsa-miR-4330	0.226	0.67	0.608	4	PTGES3L	MVB12B	MBNL1	CAMKK2
hsa-miR-4752	0.225	0.67	0.546	3	REST	ZC3H11A	CD55
hsa-miR-4776-5p	0.226	0.67	0.449	2	RCC2	AGBL5
hsa-miR-4796-3p	0.226	0.67	0.756	10	PCBP2	DYRK2	REST	CCDC77	NIN	HBP1	U2SURP	CKAP2	LIMA1	METTL21A
hsa-miR-10b-5p	0.236	0.673	0.776	11	ZC3H18	AASDH	PRRC2C	ZMYND11	HIVEP2	RNF2	PPFIBP1	TMEM170A	MBNL1	MBNL2	CREB1
hsa-miR-1321	0.229	0.673	0.758	10	SLC29A1	SNAP23	ATXN7L3	CLASP1	OTUD7B	CYLD	MAP2K7	PISD	SEC16A	TRAF7
hsa-miR-154-5p	0.232	0.673	0.555	3	SMAD4	CIT	OTUD7B
hsa-miR-194-5p	0.231	0.673	0.614	4	PTPN12	DNMT3A	TLN2	BCLAF1
hsa-miR-210-3p	0.231	0.673	0.655	5	CASP8AP2	RCC2	COL4A2	DYRK2	GTDC1
hsa-miR-219a-2-3p	0.232	0.673	0.555	3	SHOC2	TPP1	JADE1
hsa-miR-3190-3p	0.231	0.673	0.687	6	STYX	PTPRF	PRKAA1	CNNM4	CD55	SMUG1
hsa-miR-3612	0.233	0.673	0.8	14	SLC29A1	SNAP23	SMG1	KIAA1958	PLEC	RBM23	SEC16A	ABCF1	GNPTG	KIF3A	NKAP	TMEM170A	VCAM1	ERC1
hsa-miR-378b	0.236	0.673	0.462	2	REST	RCC2
hsa-miR-3934-3p	0.231	0.673	0.614	4	JADE1	PISD	ABCF1	MAP2K7
hsa-miR-433-5p	0.236	0.673	0.462	2	SOS1	BACE2
hsa-miR-4474-3p	0.232	0.673	0.555	3	PRRC2B	NAV1	RBPJ
hsa-miR-4658	0.232	0.673	0.555	3	NIN	PLEC	TMEM184B
hsa-miR-4803	0.231	0.673	0.614	4	ZNF84	ZNF711	FYCO1	SHOC2
hsa-miR-590-3p	0.234	0.673	0.793	13	PGAP1	ANGEL2	DYRK2	MBNL1	DEPDC1	BACH1	TRPS1	ZMIZ2	MBTD1	TCN2	SLC1A5	RBM23	HNRNPK
hsa-miR-6501-3p	0.236	0.673	0.691	6	GNB1	TANGO2	TMEM170A	MLX	PPFIBP1	TMEM65
hsa-miR-656-3p	0.231	0.673	0.655	5	IKZF4	CD55	CREB1	AMER1	STRN
hsa-miR-6734-3p	0.234	0.673	0.733	8	CELF1	BACE2	STRN	LRRFIP1	GLIS3	AREL1	RBM23	ATP2B4
hsa-miR-6745	0.234	0.673	0.713	7	CNNM4	GNE	KMT2A	PLEC	ZMIZ2	PTGES3L	VDR
hsa-miR-6808-5p	0.235	0.673	0.84	21	PTGES3L	ABCF1	SNAP23	PANK2	ATXN7L3	AGO3	BAZ2A	CCDC77	ZNF623	AGBL5	TIAL1	TANGO2	SHOC2	MAP2K7	PLEC	SLC29A1	GNE	KIF3A	STYX	TMEM170A	VCAM1
hsa-miR-6816-3p	0.236	0.673	0.462	2	RNF38	DMPK
hsa-miR-6850-3p	0.236	0.673	0.462	2	KMT2A	DMPK
hsa-miR-6853-3p	0.232	0.673	0.555	3	CD55	PDCD10	UBE3A
hsa-miR-6861-3p	0.236	0.673	0.462	2	RCC2	BACE2
hsa-miR-6893-5p	0.229	0.673	0.837	21	PTGES3L	ABCF1	SNAP23	PANK2	ATXN7L3	AGO3	BAZ2A	CCDC77	ZNF623	AGBL5	TIAL1	TANGO2	SHOC2	MAP2K7	PLEC	SLC29A1	GNE	KIF3A	STYX	TMEM170A	VCAM1
hsa-miR-6894-5p	0.23	0.673	0.71	7	PLCG1	HBP1	NKAP	PIP4K2A	ZNF623	KLHDC10	MSI2
hsa-miR-7152-3p	0.236	0.673	0.462	2	TMEM184B	MAP2K7
hsa-miR-1343-3p	0.238	0.674	0.736	8	ATXN7L3	PIK3R1	STRN	AGO3	NAV1	GTDC1	KHNYN	DNMT1
hsa-miR-4277	0.239	0.674	0.564	3	PIP4P1	NEMP2	PIK3CB
hsa-miR-4690-5p	0.239	0.674	0.564	3	FCF1	REST	SLC1A5
hsa-miR-5189-3p	0.237	0.674	0.621	4	KMT2A	BACE2	GIGYF2	CD55
hsa-miR-6780a-3p	0.238	0.674	0.717	7	CELF1	SLC1A5	CNNM4	LRRFIP1	APP	MBNL1	TMEM184B
hsa-miR-6783-3p	0.238	0.674	0.736	8	ATXN7L3	PIK3R1	STRN	AGO3	NAV1	GTDC1	KHNYN	DNMT1
hsa-miR-6790-5p	0.239	0.674	0.564	3	NIN	PLEC	TMEM184B
hsa-miR-885-5p	0.239	0.674	0.564	3	SDCBP	ZNF148	KNTC1
hsa-miR-562	0.24	0.676	0.666	5	REST	SLC1A5	RCC2	NEMP2	KIF3A
hsa-miR-5695	0.24	0.676	0.666	5	TANGO2	GIGYF2	ORMDL3	PDE1A	SEC16A
hsa-miR-31-5p	0.242	0.679	0.74	8	DMD	ZC3H18	DNAJC5	MAP4K4	SMG1	SMAD4	KLHDC10	PRRC2B
hsa-miR-1301-5p	0.246	0.68	0.476	2	STRN	MSI2
hsa-miR-363-5p	0.246	0.68	0.725	7	CNNM4	GNE	KMT2A	PLEC	ZMIZ2	PTGES3L	VDR
hsa-miR-3659	0.246	0.68	0.572	3	NIN	PLEC	TMEM184B
hsa-miR-3692-3p	0.245	0.68	0.671	5	PRKACB	RCC2	LHFPL2	CD55	FGD6
hsa-miR-3911	0.243	0.68	0.627	4	CAMKK2	RCC2	MSI2	TMEM184B
hsa-miR-4318	0.246	0.68	0.572	3	ALG9	MBNL1	RBPJ
hsa-miR-4494	0.243	0.68	0.627	4	VPS13B	ZC3H11A	ATP8B4	KLHDC10
hsa-miR-4681	0.246	0.68	0.476	2	PRRC2B	NAV1
hsa-miR-4684-5p	0.245	0.68	0.771	10	AGBL5	EPB41L3	OTUD7B	TIAL1	PTPRF	EMP2	PPFIBP1	TMEM170A	PGAP1	RAP1A
hsa-miR-4689	0.245	0.68	0.671	5	TLE3	HMGB3	METTL21A	ALG14	SEC16A
hsa-miR-4758-3p	0.246	0.68	0.572	3	SHOC2	COL14A1	EIF4G1
hsa-miR-6502-5p	0.246	0.68	0.476	2	STRN	MSI2
hsa-miR-6757-5p	0.246	0.68	0.572	3	TMEM63A	MAP2K7	TMEM184B
hsa-miR-6860	0.244	0.68	0.757	9	TLN2	EMC1	PIK3R1	OTUD7B	CELF1	MAP4	TRAF7	ZMIZ2	LIPA
hsa-miR-5006-3p	0.247	0.682	0.76	9	IKZF2	CACNA1G	VASP	UFD1	KNTC1	HNRNPA2B1	CAMK2G	RBM23	CHD5
hsa-miR-3065-5p	0.25	0.69	0.676	5	U2SURP	FCF1	PCMTD1	ARHGAP12	ZMYM6
hsa-miR-3614-3p	0.253	0.693	0.581	3	ANKRD28	ATXN7L3	KHNYN
hsa-miR-4471	0.253	0.693	0.581	3	FGD6	RAP1A	PISD
hsa-miR-5088-5p	0.253	0.693	0.581	3	UFD1	SEC16A	TRPV2
hsa-miR-590-5p	0.253	0.693	0.581	3	MBNL1	DDX55	TMEM170A
hsa-miR-6886-3p	0.253	0.693	0.581	3	LHFPL2	KNTC1	ATP2B4
hsa-miR-8059	0.253	0.693	0.581	3	FGD6	RAP1A	PISD
hsa-miR-30a-3p	0.254	0.693	0.732	7	KMT2A	STAU1	NIN	ENTPD5	TIAL1	ARL2BP	NEMP2
hsa-miR-4755-5p	0.254	0.694	0.766	9	IKZF2	CACNA1G	VASP	UFD1	KNTC1	HNRNPA2B1	CAMK2G	RBM23	CHD5
hsa-miR-3651	0.256	0.694	0.489	2	BACE2	STAG2
hsa-miR-597-3p	0.256	0.694	0.489	2	PSD3	ASXL2
hsa-miR-6079	0.255	0.694	0.682	5	BAZ2A	FYCO1	EMP2	SMUG1	OTUD7B
hsa-miR-1253	0.258	0.698	0.736	7	CEPT1	TMEM63A	ARHGEF6	FYCO1	RPS6KA3	ALG14	PYCR1
hsa-miR-1260a	0.258	0.698	0.713	6	BACH1	IKZF2	CNNM4	SLC1A5	KIF3A	LHFPL2
hsa-miR-1180-3p	0.26	0.698	0.59	3	BAZ2A	METTL21A	KMT2A
hsa-miR-223-3p	0.26	0.698	0.647	4	MEF2C	EPB41L3	TRPV2	PRRC2C
hsa-miR-27b-5p	0.26	0.698	0.59	3	PPP4R1L	DDX55	TRPS1
hsa-miR-4653-3p	0.26	0.698	0.59	3	TCN2	GNA12	ORMDL3
hsa-miR-4699-5p	0.26	0.698	0.59	3	SHOC2	BAZ2A	GRID1
hsa-miR-486-5p	0.26	0.698	0.59	3	ARHGAP5	CIT	PIK3R1
hsa-miR-584-5p	0.26	0.698	0.59	3	STRN	TMEM170A	WWP1
hsa-miR-7845-5p	0.26	0.698	0.647	4	SLC29A1	ARHGEF2	BACE2	EIF4G1
hsa-miR-122-5p	0.262	0.702	0.848	19	UBAP2	STAU2	SUCLA2	PIP4K2A	EP400	CREB1	MCAM	ABCF1	ERC1	TIAL1	DGKE	MKLN1	NKAP	SLC1A5	RBM23	ALG14	SMG1	AGO3	VDR
hsa-miR-4649-3p	0.263	0.703	0.834	16	PTGES3L	THSD4	ABCF1	ZNF81	BAZ2A	CCDC77	ZNF623	TIAL1	AGBL5	SHOC2	GNE	KIF3A	PPFIBP1	STYX	TMEM170A	VCAM1
hsa-miR-1254	0.27	0.703	0.698	5	RBBP6	PANK2	NKAP	CCAR1	TMEM65
hsa-miR-1273g-3p	0.268	0.703	0.837	16	SLC1A5	CREB1	AGO3	KIAA1958	TANGO2	ALG9	OTUD7B	ALG14	RBM23	EMC1	CAMK2G	CBFA2T2	KIF3A	SHOC2	TMEM170A	TMEM65
hsa-miR-155-3p	0.268	0.703	0.599	3	ORMDL3	GTDC1	PLCG1
hsa-miR-203b-5p	0.276	0.703	0.515	2	ZC3H11A	DST
hsa-miR-298	0.271	0.703	0.727	6	PTPRF	HIVEP2	APP	DCUN1D3	RCC2	PLCG1
hsa-miR-302c-3p	0.268	0.703	0.837	16	PRKACB	BACH1	REST	KMT2A	HMBOX1	EMC1	RAP1A	RBBP6	CREB1	AGO3	MBNL1	LIMA1	HIVEP2	PSD3	SLC1A5	KLHDC10
hsa-miR-3128	0.275	0.703	0.608	3	SLC39A10	PRRC2B	TRPV2
hsa-miR-3139	0.268	0.703	0.599	3	MSI2	MAP2K3	PRRC2B
hsa-miR-3153	0.27	0.703	0.747	7	EPN1	PRRC2B	KMT2A	BACE2	SMG1	DYRK2	CHD3
hsa-miR-3606-5p	0.275	0.703	0.608	3	GULP1	APP	TRPV2
hsa-miR-3613-3p	0.27	0.703	0.839	16	FCF1	RNF38	CELF1	TMEM170A	CLASP1	LIMA1	DYRK2	UBE3A	ARHGAP12	TANGO2	DLG4	RNF2	SOS1	JAG1	PPFIBP1	TMEM65
hsa-miR-378c	0.276	0.703	0.515	2	REST	RCC2
hsa-miR-4305	0.266	0.703	0.502	2	TIAL1	RANBP6
hsa-miR-4419a	0.274	0.703	0.795	10	TCN2	SLC29A1	TMEM63A	ARHGEF6	TLE3	OTUD7B	NAV1	GSN	SEC16A	TRAF7
hsa-miR-455-5p	0.266	0.703	0.654	4	TRPV2	PIK3R1	TMEM170A	SLC1A5
hsa-miR-4632-5p	0.276	0.703	0.703	5	KMT2A	AMER1	SMUG1	DCUN1D5	TRPV2
hsa-miR-4661-3p	0.276	0.703	0.515	2	ZNF623	RBM23
hsa-miR-4794	0.276	0.703	0.703	5	BACH1	RNF2	ALG14	RANBP6	BACE2
hsa-miR-501-3p	0.275	0.703	0.608	3	CA12	EMP2	AGBL5
hsa-miR-548ar-3p	0.276	0.703	0.731	6	ZBTB20	ZNF81	DGKE	CLOCK	NCK1	APP
hsa-miR-548az-3p	0.276	0.703	0.731	6	ZBTB20	ZNF81	DGKE	CLOCK	NCK1	APP
hsa-miR-548e-3p	0.276	0.703	0.731	6	ZBTB20	ZNF81	DGKE	CLOCK	NCK1	APP
hsa-miR-548f-3p	0.271	0.703	0.727	6	ZBTB20	ZNF81	DGKE	CLOCK	NCK1	APP
hsa-miR-5691	0.265	0.703	0.692	5	ZC3H11A	LIMA1	DGKE	MKLN1	GSN
hsa-miR-6130	0.274	0.703	0.795	10	TCN2	SLC29A1	TMEM63A	ARHGEF6	TLE3	OTUD7B	NAV1	GSN	SEC16A	TRAF7
hsa-miR-629-3p	0.266	0.703	0.744	7	MBNL1	ZNF148	BACH1	PHF20L1	KIAA1958	RCC2	GNG2
hsa-miR-664a-5p	0.276	0.703	0.703	5	BACH1	RNF2	ALG14	RANBP6	BACE2
hsa-miR-6718-5p	0.276	0.703	0.515	2	ZC3H11A	DST
hsa-miR-6730-3p	0.268	0.703	0.599	3	BAZ2A	METTL21A	KMT2A
hsa-miR-6732-5p	0.266	0.703	0.654	4	ERC1	CD55	RICTOR	TMEM63A
hsa-miR-6733-5p	0.27	0.703	0.747	7	EPN1	PRRC2B	KMT2A	BACE2	SMG1	DYRK2	CHD3
hsa-miR-6766-3p	0.266	0.703	0.502	2	MBNL1	CEP19
hsa-miR-6774-5p	0.275	0.703	0.608	3	CELF1	SLC1A5	MAP2K7
hsa-miR-6805-3p	0.27	0.703	0.698	5	ZC3H11A	LIMA1	DGKE	MKLN1	GSN
hsa-miR-6813-3p	0.268	0.703	0.599	3	ARHGAP12	TIAL1	CD55
hsa-miR-6821-5p	0.266	0.703	0.502	2	KIF3A	SLC1A5
hsa-miR-7843-5p	0.276	0.703	0.703	5	KMT2A	AMER1	SMUG1	DCUN1D5	TRPV2
hsa-miR-7850-5p	0.272	0.703	0.661	4	RCC2	OTUD7B	EMP2	IKZF2
hsa-miR-873-5p	0.272	0.703	0.781	9	PRKAG1	ABCF1	RNF38	AMER1	ALG9	PISD	KANK1	THSD4	STYX
hsa-let-7c-3p	0.278	0.705	0.667	4	HNRNPA2B1	RBM23	PTPRF	PRRC2C
hsa-miR-1205	0.278	0.705	0.667	4	RNF38	CLASP1	PISD	PICALM
hsa-miR-4418	0.278	0.705	0.667	4	HBP1	RNF38	TMEM63A	PLCG1
hsa-miR-6129	0.278	0.705	0.798	10	TCN2	SLC29A1	TMEM63A	ARHGEF6	TLE3	OTUD7B	NAV1	GSN	SEC16A	TRAF7
hsa-miR-1266-3p	0.282	0.712	0.616	3	LRRFIP1	KIAA1958	NAV1
hsa-miR-3668	0.282	0.712	0.616	3	BACH1	MDFIC	BICC1
hsa-miR-4510	0.281	0.712	0.801	10	TCN2	SLC29A1	TMEM63A	ARHGEF6	TLE3	OTUD7B	NAV1	GSN	SEC16A	TRAF7
hsa-miR-4680-3p	0.282	0.712	0.616	3	JADE1	SHOC2	PSD3
hsa-miR-5699-5p	0.282	0.712	0.616	3	SHOC2	COL14A1	EIF4G1
hsa-let-7a-2-3p	0.284	0.713	0.674	4	APP	RBM23	PTPRF	PRRC2C
hsa-miR-5008-5p	0.284	0.713	0.674	4	TMEM94	ZNF623	KIF3A	BAZ2A
hsa-miR-6805-5p	0.284	0.713	0.674	4	IKZF2	ERC1	CD55	BAZ2A
hsa-miR-8068	0.284	0.713	0.674	4	TRPV2	JADE1	AMER1	DMD
hsa-miR-1292-3p	0.291	0.714	0.719	5	OTUD7B	ALG9	GNPTG	KIF3A	ZNF280C
hsa-miR-141-5p	0.291	0.714	0.719	5	TRPV2	SMG1	TLE3	BACE2	STRN
hsa-miR-34b-3p	0.286	0.714	0.762	7	JAG1	CREB1	AMER1	CD55	CCDC77	GNE	STYX
hsa-miR-3926	0.288	0.714	0.806	10	BACH1	KLHDC10	RGMA	IKZF2	PTGES3L	OTUD7B	PNPO	SLC1A5	DCUN1D5	KMT2A
hsa-miR-450b-5p	0.291	0.714	0.766	7	IKZF2	KMT2A	HIGD1A	BACH1	CLOCK	PRRC2B	RBPJ
hsa-miR-466	0.289	0.714	0.744	6	PIP4P1	CREB1	PIK3R1	BACH1	HDGFL3	SOS1
hsa-miR-4760-3p	0.289	0.714	0.625	3	CD55	CREB1	PICALM
hsa-miR-509-5p	0.29	0.714	0.68	4	HBP1	RNF38	TMEM63A	PLCG1
hsa-miR-520f-3p	0.29	0.714	0.68	4	PRKACB	BACH1	KMT2A	RAP1A
hsa-miR-548a-3p	0.289	0.714	0.744	6	ZBTB20	ZNF81	DGKE	CLOCK	NCK1	APP
hsa-miR-6127	0.288	0.714	0.806	10	TCN2	SLC29A1	TMEM63A	ARHGEF6	TLE3	OTUD7B	NAV1	GSN	SEC16A	TRAF7
hsa-miR-6133	0.288	0.714	0.806	10	TCN2	SLC29A1	TMEM63A	ARHGEF6	TLE3	OTUD7B	NAV1	GSN	SEC16A	TRAF7
hsa-miR-6512-5p	0.289	0.714	0.625	3	TRPS1	ZNF711	ASXL2
hsa-miR-6735-5p	0.286	0.714	0.713	5	KMT2A	AMER1	SMUG1	DCUN1D5	TRPV2
hsa-miR-6765-3p	0.291	0.714	0.719	5	RBPJ	NKAP	BACH1	RCC2	EIF4G1
hsa-miR-6795-5p	0.291	0.714	0.719	5	PISD	WWP2	PLEC	MAP2K7	TCF3
hsa-miR-6851-3p	0.285	0.714	0.528	2	ARHGEF2	PPP3CC
hsa-miR-6851-5p	0.286	0.714	0.814	11	KHNYN	PTGES3L	ABCF1	EPN1	NKAP	OTUD7B	CCDC77	DNMT3A	MSI2	SETDB1	STYX
hsa-miR-6887-5p	0.286	0.714	0.713	5	PISD	WWP2	PLEC	MAP2K7	TCF3
hsa-miR-7150	0.291	0.714	0.719	5	EPHB2	DCUN1D3	RBM23	NAV1	KLHDC10
hsa-miR-7856-5p	0.291	0.714	0.719	5	RBBP6	MBTD1	HDGFL3	GTDC1	PIK3R1
hsa-miR-9500	0.291	0.714	0.766	7	EPHB2	CNNM4	GSN	CAMKK2	GNA12	KMT2A	ZNF623
hsa-miR-4314	0.295	0.714	0.687	4	CNNM4	TLN2	ALG14	TIAL1
hsa-miR-4704-5p	0.295	0.714	0.542	2	RNF38	CAMK2G
hsa-miR-4782-3p	0.295	0.714	0.542	2	MBNL1	CEP19
hsa-miR-509-3-5p	0.295	0.714	0.687	4	HBP1	RNF38	TMEM63A	PLCG1
hsa-miR-5688	0.294	0.714	0.749	6	NHLRC3	HMBOX1	AREL1	MLLT10	CEP19	ZZZ3
hsa-miR-643	0.295	0.714	0.542	2	BACH1	PCMTD1
hsa-miR-660-3p	0.293	0.714	0.828	12	CHST15	AKR1D1	ZMIZ2	KIAA1958	GRID1	DNMT3A	ARRDC3	AGO3	POMGNT1	NAV1	GTDC1	METTL21A
hsa-miR-6743-5p	0.295	0.714	0.687	4	HBP1	SLC29A1	NAV1	CHD3
hsa-miR-6800-5p	0.295	0.714	0.542	2	TMEM170A	AREL1
hsa-miR-6826-5p	0.295	0.714	0.542	2	CLOCK	PISD
hsa-miR-6827-5p	0.295	0.714	0.687	4	ASXL2	CAMTA2	PYCR1	TMEM184B
hsa-miR-4436b-3p	0.296	0.714	0.724	5	KMT2A	AMER1	SMUG1	DCUN1D5	TRPV2
hsa-miR-3660	0.296	0.715	0.634	3	PRKACB	BACE2	KMT2A
hsa-miR-302e	0.298	0.717	0.845	14	PRKACB	BACH1	REST	HMBOX1	EMC1	RBBP6	CREB1	AGO3	MBNL1	LIMA1	HIVEP2	PSD3	SLC1A5	KLHDC10
hsa-miR-7113-3p	0.299	0.719	0.774	7	MBNL1	BACH1	AGO3	ZMIZ2	GRID1	CELF1	ATP2B4
hsa-miR-139-3p	0.301	0.721	0.694	4	TMEM170A	PNPO	ALG14	ZMIZ2
hsa-miR-28-5p	0.301	0.721	0.694	4	MSI2	STAT5B	MAP2K3	PRRC2B
hsa-miR-4688	0.301	0.721	0.694	4	HBP1	SLC29A1	NAV1	CHD3
hsa-miR-520d-3p	0.301	0.721	0.847	14	PRKACB	BACH1	REST	HMBOX1	EMC1	RBBP6	CREB1	AGO3	MBNL1	LIMA1	HIVEP2	PSD3	SLC1A5	KLHDC10
hsa-miR-6879-5p	0.301	0.721	0.729	5	KMT2A	AMER1	SMUG1	DCUN1D5	TRPV2
hsa-miR-889-3p	0.301	0.721	0.694	4	PICALM	TRPS1	GNB1	MKLN1
hsa-miR-411-3p	0.304	0.725	0.643	3	SHOC2	ALG9	DYRK2
hsa-miR-4526	0.304	0.725	0.643	3	PRKACB	BACE2	KMT2A
hsa-miR-4634	0.305	0.725	0.555	2	BAZ2A	AGO3
hsa-miR-5191	0.305	0.725	0.555	2	MKLN1	STYX
hsa-miR-652-5p	0.305	0.725	0.555	2	RBM23	TANGO2
hsa-miR-6772-5p	0.305	0.725	0.555	2	CHD3	VASP
hsa-let-7g-3p	0.307	0.726	0.7	4	APP	RBM23	PTPRF	PRRC2C
hsa-miR-19b-2-5p	0.307	0.726	0.7	4	TCN2	FYCO1	DMD	NEMP2
hsa-miR-3149	0.308	0.726	0.762	6	ZNF711	PRKAA1	TCN2	EMP2	BACE2	DCUN1D5
hsa-miR-548as-3p	0.308	0.726	0.762	6	CLASP1	ANGEL2	SLC29A1	RNF2	PRRC2B	DYRK2
hsa-miR-5588-3p	0.307	0.726	0.7	4	MLLT10	ALG9	IKZF2	SHOC2
hsa-miR-6810-5p	0.307	0.726	0.7	4	TPP1	PYCR1	TCF3	ZBTB20
hsa-miR-6811-5p	0.307	0.726	0.7	4	AGO3	NAP1L4	RBPJ	TMEM184B
hsa-miR-6884-5p	0.306	0.726	0.862	16	BAZ2A	ZNF81	TMEM170A	SHOC2	NAV1	ABCF1	CCDC77	ENTPD5	ZNF623	TIAL1	AGBL5	GNE	KIF3A	PPFIBP1	STYX	VCAM1
hsa-miR-4461	0.311	0.731	0.652	3	DYRK2	CLOCK	APP
hsa-miR-4677-3p	0.311	0.731	0.652	3	KLF12	PTPRF	ZMIZ2
hsa-miR-502-5p	0.311	0.731	0.652	3	TPP1	SMG1	FYCO1
hsa-miR-6779-5p	0.312	0.732	0.881	20	DYRK2	TANGO2	EPHB2	NKAP	NAV1	TIAL1	ZNF280C	CCDC77	AGBL5	SLC1A5	ASXL2	KLHDC10	PRRC2B	TRAF7	TRMU	GNPTG	INTS13	PPFIBP1	RANBP6	STYX
hsa-miR-6511b-5p	0.313	0.732	0.707	4	AGO3	NAP1L4	RBPJ	TMEM184B
hsa-miR-6754-3p	0.313	0.732	0.707	4	ATXN7L3	CELF1	RAP1A	ZC3H13
hsa-miR-376b-5p	0.315	0.734	0.568	2	STYX	MKLN1
hsa-miR-376c-5p	0.315	0.734	0.568	2	STYX	MKLN1
hsa-miR-216a-3p	0.318	0.736	0.806	8	ZNF148	SHOC2	MKLN1	ZBTB20	CNNM4	SOS1	ALG14	SEC16A
hsa-miR-3150a-3p	0.317	0.736	0.771	6	ARRB1	TPP1	CAMTA2	PYCR1	TRMU	ZBTB20
hsa-miR-3681-3p	0.318	0.736	0.806	8	ZNF148	SHOC2	MKLN1	ZBTB20	CNNM4	SOS1	ALG14	SEC16A
hsa-miR-520a-3p	0.318	0.736	0.859	14	PRKACB	BACH1	REST	HMBOX1	EMC1	RBBP6	CREB1	AGO3	MBNL1	LIMA1	HIVEP2	PSD3	SLC1A5	KLHDC10
hsa-miR-520b	0.318	0.736	0.859	14	PRKACB	BACH1	REST	HMBOX1	EMC1	RBBP6	CREB1	AGO3	MBNL1	LIMA1	HIVEP2	PSD3	SLC1A5	KLHDC10
hsa-miR-6763-5p	0.317	0.736	0.771	6	ARRB1	TPP1	CAMTA2	PYCR1	TRMU	ZBTB20
hsa-miR-4720-3p	0.318	0.737	0.661	3	CELF1	MAP4	KLF12
hsa-miR-4443	0.319	0.738	0.713	4	HBP1	PIP4K2A	PLEC	SETDB1
hsa-miR-4743-3p	0.319	0.738	0.713	4	KLF12	EMC1	SLC29A1	ASXL2
hsa-miR-4423-5p	0.32	0.738	0.793	7	MCAM	PSD3	DEPDC1	DGKE	MKLN1	SLC1A5	RBM23
hsa-miR-6867-3p	0.32	0.738	0.793	7	MBNL1	BACH1	PHF20L1	GRID1	KIAA1958	RCC2	GNG2
hsa-miR-4638-5p	0.322	0.74	0.809	8	ERC1	AKR1D1	SLC1A5	NKAP	ST3GAL2	RBM23	SMG1	GNE
hsa-miR-542-3p	0.322	0.74	0.775	6	CD55	TANGO2	PTPRF	PIK3R1	CACNA1H	SHOC2
hsa-miR-6858-3p	0.322	0.74	0.75	5	PTPRF	MKLN1	SMG1	DGKE	CELF1
hsa-miR-2682-5p	0.331	0.743	0.727	4	SLC29A1	BAZ2A	MAP4	RBM23
hsa-miR-302b-3p	0.332	0.743	0.868	14	PRKACB	BACH1	REST	HMBOX1	EMC1	RBBP6	CREB1	AGO3	MBNL1	LIMA1	HIVEP2	PSD3	SLC1A5	KLHDC10
hsa-miR-3160-5p	0.333	0.743	0.678	3	FYCO1	UFD1	RICTOR
hsa-miR-3170	0.332	0.743	0.761	5	PRRC2B	TRPV2	NKAP	TIAL1	MLX
hsa-miR-3180-5p	0.327	0.743	0.756	5	RNF38	CELF1	ANKRD28	AGO3	PLCG1
hsa-miR-373-3p	0.33	0.743	0.877	16	FYCO1	NIN	PRKACB	BACH1	REST	HMBOX1	EMC1	RBBP6	CREB1	AGO3	MBNL1	LIMA1	HIVEP2	PSD3	SLC1A5	KLHDC10
hsa-miR-380-3p	0.333	0.743	0.678	3	SHOC2	TRPS1	ALG9
hsa-miR-4254	0.325	0.743	0.669	3	ANGEL2	STRN	KHNYN
hsa-miR-4260	0.333	0.743	0.678	3	PRRC2B	POMGNT1	MLX
hsa-miR-4457	0.331	0.743	0.727	4	GIGYF2	OTUD7B	RBM23	PPFIBP1
hsa-miR-4643	0.326	0.743	0.779	6	PIP4P1	CREB1	PIK3R1	BACH1	HDGFL3	SOS1
hsa-miR-4648	0.325	0.743	0.669	3	CAMTA2	KLHDC10	PISD
hsa-miR-4662a-3p	0.333	0.743	0.678	3	TRIQK	HIVEP2	ERBIN
hsa-miR-4716-5p	0.326	0.743	0.779	6	BICC1	CELF1	GNE	TIAL1	BACE2	AKAP6
hsa-miR-4732-3p	0.325	0.743	0.669	3	REST	DYRK2	BACE2
hsa-miR-4761-5p	0.333	0.743	0.678	3	ARHGEF4	RAP1A	ABCF1
hsa-miR-513b-5p	0.332	0.743	0.761	5	HMGB3	GIGYF2	ANKRD28	OTUD7B	PPFIBP1
hsa-miR-5572	0.333	0.743	0.678	3	PRRC2B	POMGNT1	MLX
hsa-miR-5579-3p	0.325	0.743	0.581	2	TMEM170A	PRRC2C
hsa-miR-610	0.333	0.743	0.678	3	VASP	MSI2	MLLT10
hsa-miR-6756-5p	0.329	0.743	0.816	8	EPN1	PRRC2B	CNNM4	NAV1	KMT2A	TCF3	PTGES3L	VDR
hsa-miR-6769a-3p	0.333	0.743	0.678	3	REST	METTL21A	PRKAG1
hsa-miR-6815-5p	0.325	0.743	0.669	3	TMEM170A	MEMO1	ZMIZ2
hsa-miR-6817-5p	0.325	0.743	0.669	3	CELF1	ANGEL2	AGO3
hsa-miR-6855-5p	0.332	0.743	0.761	5	PRRC2B	TRPV2	NKAP	TIAL1	MLX
hsa-miR-6865-5p	0.333	0.743	0.678	3	TMEM170A	MEMO1	ZMIZ2
hsa-miR-7106-5p	0.332	0.743	0.901	23	TANGO2	ARRB1	PISD	EPHB2	ATXN7L3	AMER1	PRRC2B	NAV1	TIAL1	ZNF280C	CCDC77	CYLD	AGBL5	SLC1A5	CAMTA2	CELF1	EIF4G1	KLHDC10	TRMU	GNPTG	INTS13	PPFIBP1	RANBP6
hsa-miR-874-5p	0.325	0.743	0.669	3	BAZ2A	GNB1	TRMU
hsa-let-7d-5p	0.349	0.744	0.867	12	APP	KMT2A	ERC1	NHLRC3	BACH1	MLLT10	MAP2K7	ATXN7L3	AREL1	STRN	CELF1	MSI2
hsa-miR-106a-3p	0.35	0.744	0.801	6	MLLT10	KMT2A	HIGD1A	NKAP	AGO3	MKLN1
hsa-miR-141-3p	0.338	0.744	0.766	5	CLOCK	ERBIN	MAP4K4	CELF1	KLF12
hsa-miR-15a-3p	0.347	0.744	0.696	3	TMEM94	SLC1A5	VCAM1
hsa-miR-186-5p	0.344	0.744	0.904	22	SLC39A10	NUAK1	PRR3	SMAD4	NKAP	RNF2	DEPDC1	ZNF148	LIMA1	LRRFIP1	STAG2	ARRB1	VPS13B	METTL21A	CCAR1	ALDH16A1	CEPT1	RBPJ	VCAM1	SLC29A1	PDCD10	SMAD1
hsa-miR-193b-5p	0.341	0.744	0.811	7	RBPJ	TRPV2	NKAP	GNE	TIAL1	BACE2	AKAP6
hsa-miR-19b-1-5p	0.349	0.744	0.746	4	TCN2	FYCO1	DMD	NEMP2
hsa-miR-302a-3p	0.347	0.744	0.878	14	PRKACB	BACH1	REST	HMBOX1	EMC1	RBBP6	CREB1	AGO3	MBNL1	LIMA1	HIVEP2	PSD3	SLC1A5	KLHDC10
hsa-miR-302b-5p	0.349	0.744	0.746	4	PLCG1	CLOCK	RCC2	APP
hsa-miR-3158-3p	0.344	0.744	0.608	2	CHST15	UFD1
hsa-miR-320d	0.347	0.744	0.696	3	ZNF148	PCMTD1	RBPJ
hsa-miR-329-3p	0.349	0.744	0.888	16	REST	MCAM	SMG1	ZMYM2	ZBTB20	PIK3R1	PDCD10	BACH1	DYRK2	CYLD	CHST15	LRP8	AGO3	DDHD1	MVB12B	STYX
hsa-miR-3675-5p	0.334	0.744	0.594	2	MORC2	RBM23
hsa-miR-3688-5p	0.347	0.744	0.696	3	SLC29A1	NAV1	CELF1
hsa-miR-3689d	0.338	0.744	0.853	11	KHNYN	PTGES3L	ABCF1	EPN1	NKAP	OTUD7B	CCDC77	DNMT3A	MSI2	SETDB1	STYX
hsa-miR-383-5p	0.343	0.744	0.74	4	ZMYM2	DYRK2	ZBTB20	HNRNPH1
hsa-miR-3920	0.344	0.744	0.608	2	SLC1A5	IKZF4
hsa-miR-3941	0.346	0.744	0.872	13	DYRK2	ZMYM2	ZBTB20	PIK3R1	PDCD10	BACH1	CYLD	CHST15	LRP8	AGO3	DDHD1	MVB12B	STYX
hsa-miR-3942-5p	0.347	0.744	0.696	3	SHOC2	SDCBP	RBBP6
hsa-miR-422a	0.334	0.744	0.594	2	REST	RCC2
hsa-miR-4283	0.34	0.744	0.687	3	U2SURP	POMGNT1	GRID1
hsa-miR-4429	0.34	0.744	0.687	3	ZNF148	PCMTD1	RBPJ
hsa-miR-449c-5p	0.349	0.744	0.746	4	SLC29A1	BAZ2A	MAP4	RBM23
hsa-miR-4505	0.345	0.744	0.797	6	MEMO1	TIAL1	CELF1	MAP2K7	MLX	TRAF7
hsa-miR-4713-3p	0.344	0.744	0.608	2	CNNM4	ORMDL3
hsa-miR-4747-3p	0.344	0.744	0.608	2	RBBP6	ATP2B4
hsa-miR-4756-5p	0.344	0.744	0.84	9	SLC29A1	SNAP23	ATXN7L3	CLASP1	OTUD7B	CYLD	MAP2K7	SEC16A	TRAF7
hsa-miR-4779	0.348	0.744	0.843	9	ARRB1	TMEM63A	EPHB2	CNNM4	ALG9	CAMTA2	SEC16A	TRMU	TMEM184B
hsa-miR-490-3p	0.337	0.744	0.808	7	RBPJ	CLASP1	ENTPD5	CKAP2	CCDC77	CBFA2T2	RANBP6
hsa-miR-5007-5p	0.343	0.744	0.74	4	ABCF1	HOMER2	PIK3R1	TMEM184B
hsa-miR-503-5p	0.345	0.744	0.829	8	CDC14A	HNRNPK	DCLRE1A	RPS6KA3	PIK3R1	PISD	KANK1	SEC16A
hsa-miR-548aa	0.345	0.744	0.797	6	PDE5A	TRPV2	PSD3	ANGEL2	CEP128	DYRK2
hsa-miR-548ap-3p	0.34	0.744	0.793	6	PDE5A	TRPV2	PSD3	ANGEL2	CEP128	DYRK2
hsa-miR-548t-3p	0.34	0.744	0.793	6	PDE5A	TRPV2	PSD3	ANGEL2	CEP128	DYRK2
hsa-miR-5571-5p	0.35	0.744	0.819	7	CLOCK	SOS1	HNRNPK	DDHD1	CAMK2G	NCOA7	ZNF623
hsa-miR-5584-3p	0.347	0.744	0.696	3	AREL1	UFD1	KNTC1
hsa-miR-5787	0.35	0.744	0.801	6	MEMO1	TIAL1	CELF1	MAP2K7	MLX	TRAF7
hsa-miR-585-5p	0.344	0.744	0.608	2	DEPDC1	CEP63
hsa-miR-6124	0.345	0.744	0.797	6	SHOC2	CELF1	STYX	CPEB3	CD55	ABCC9
hsa-miR-618	0.334	0.744	0.594	2	ZNF148	STRN
hsa-miR-6722-3p	0.345	0.744	0.797	6	MAP2K7	ATXN7L3	CLASP1	CELF1	PLEC	TRAF7
hsa-miR-6724-5p	0.344	0.744	0.608	2	KLHDC10	TRMU
hsa-miR-6773-3p	0.338	0.744	0.766	5	KLF12	ERC1	SLC29A1	ALG14	MAP4
hsa-miR-6773-5p	0.344	0.744	0.608	2	KLHDC10	TRMU
hsa-miR-6809-3p	0.343	0.744	0.848	10	PTCH2	MLLT10	CPEB3	ENTPD5	KMT2A	CD55	CAMK2G	CELF1	PIK3CB	ZBTB20
hsa-miR-6817-3p	0.35	0.744	0.853	10	CPEB3	BAZ2A	STRN	CYLD	ENTPD5	GRID1	ANKRD28	EMP2	BICC1	ZBTB20
hsa-miR-6821-3p	0.344	0.744	0.84	9	RBM23	DCUN1D5	RCC2	ZNF84	AGO3	SLC1A5	EMP2	MBNL1	BACE2
hsa-miR-6873-3p	0.342	0.744	0.863	12	PTCH2	CPEB3	BAZ2A	STRN	CYLD	ENTPD5	GRID1	ANKRD28	EMP2	BICC1	TRAF7	ZBTB20
hsa-miR-7108-3p	0.34	0.744	0.687	3	ANGEL2	KIAA1958	COL14A1
hsa-let-7e-5p	0.354	0.747	0.898	18	RAP1A	PCBP2	DYRK2	LHFPL2	PYCR1	SVIL	PIGN	PSD3	TCF4	NHLRC3	BACH1	MLLT10	MAP2K7	ATXN7L3	AREL1	STRN	CELF1	MSI2
hsa-miR-210-5p	0.354	0.747	0.621	2	COL14A1	CFB
hsa-miR-3138	0.354	0.747	0.621	2	GNB1	TMEM184B
hsa-miR-4299	0.354	0.747	0.621	2	TMEM94	MAP2K7
hsa-miR-4460	0.354	0.747	0.621	2	ZC3H11A	DST
hsa-miR-5684	0.354	0.747	0.621	2	HIVEP2	CADPS2
hsa-miR-7158-5p	0.354	0.747	0.621	2	ZZZ3	RNF38
hsa-miR-1909-3p	0.354	0.747	0.806	6	MAP2K7	ATXN7L3	CLASP1	CELF1	PLEC	TRAF7
hsa-miR-593-5p	0.355	0.747	0.705	3	TRPS1	PRRC2C	CELF1
hsa-miR-6801-5p	0.355	0.748	0.753	4	UBAP2	TMEM170A	TRPV2	TMEM184B
hsa-miR-29c-3p	0.357	0.751	0.839	8	COL4A2	DNMT3A	U2SURP	AMER1	RCC2	REST	ASXL2	GTDC1
hsa-miR-6807-5p	0.357	0.751	0.897	17	EMC1	CCDC77	PANK2	FGD6	VDR	SLC1A5	NKAP	CREB1	AGO3	RBM23	DGKE	ALG14	ABCF1	CBFA2T2	STYX	VCAM1	ZNF280C
hsa-miR-1178-5p	0.373	0.753	0.647	2	PISD	KMT2A
hsa-miR-1207-3p	0.383	0.753	0.74	3	SMUG1	BACE2	PIK3CB
hsa-miR-1225-3p	0.374	0.753	0.803	5	CCDC77	TMEM184B	NKAP	METTL21A	DMPK
hsa-miR-1227-5p	0.363	0.753	0.634	2	RBM23	MAP2K3
hsa-miR-1284	0.373	0.753	0.647	2	PRRC2B	SENP6
hsa-miR-1285-3p	0.377	0.753	0.855	8	TLN2	EMC1	PIK3R1	ZMYM6	OTUD7B	CELF1	TRAF7	LIPA
hsa-miR-1292-5p	0.382	0.753	0.661	2	FGD6	PISD
hsa-miR-1295b-3p	0.383	0.753	0.74	3	RBBP6	EMC1	SLC1A5
hsa-miR-1298-3p	0.382	0.753	0.661	2	TIAL1	GRID1
hsa-miR-133b	0.383	0.753	0.74	3	CPNE3	PDE1A	ANGEL2
hsa-miR-1827	0.369	0.753	0.921	24	PTGES3L	SLC29A1	THSD4	ABCF1	RNF38	ATXN7L3	AGO3	FAM172A	CCDC77	ZNF623	AGBL5	TIAL1	TANGO2	SHOC2	MAP2K7	MAP4	PLEC	RBM23	GNPTG	KIF3A	NKAP	STYX	TMEM170A	VCAM1
hsa-miR-187-5p	0.383	0.753	0.74	3	HMBOX1	KLHDC10	DMPK
hsa-miR-18b-5p	0.367	0.753	0.766	4	ZC3H18	RAP1A	CA12	ALG14
hsa-miR-200a-3p	0.369	0.753	0.798	5	VCAM1	ERBIN	DNMT1	CELF1	KLF12
hsa-miR-208b-3p	0.382	0.753	0.661	2	CELF1	ARHGAP12
hsa-miR-2681-3p	0.363	0.753	0.634	2	SLC1A5	GTDC1
hsa-miR-3130-3p	0.376	0.753	0.731	3	DST	SLC1A5	AMER1
hsa-miR-3166	0.383	0.753	0.74	3	SLC29A1	RNF38	NAV1
hsa-miR-3182	0.383	0.753	0.74	3	ZZZ3	PDCD10	BACE2
hsa-miR-345-3p	0.362	0.753	0.713	3	REST	DYRK2	BACE2
hsa-miR-3529-3p	0.367	0.753	0.766	4	U2SURP	FCF1	HNRNPA2B1	MKLN1
hsa-miR-3529-5p	0.376	0.753	0.731	3	NHLRC3	TRPV2	EPS8
hsa-miR-3658	0.374	0.753	0.803	5	AKR1D1	MBTD1	ARHGAP12	DCUN1D5	PIK3R1
hsa-miR-376a-2-5p	0.373	0.753	0.647	2	MDFIC	BACH1
hsa-miR-378g	0.369	0.753	0.722	3	TLN2	TIAL1	TRAF7
hsa-miR-379-3p	0.383	0.753	0.74	3	SHOC2	ALG9	DYRK2
hsa-miR-3944-5p	0.374	0.753	0.773	4	RBBP6	MEMO1	LIPA	ANGEL2
hsa-miR-4261	0.383	0.753	0.74	3	CELF1	ANGEL2	NAP1L4
hsa-miR-4317	0.363	0.753	0.634	2	AREL1	PIK3R1
hsa-miR-4320	0.373	0.753	0.647	2	CLASP1	ZNF623
hsa-miR-4487	0.363	0.753	0.83	7	ERC1	PLEC	ENTPD5	DYRK2	ALG9	BACE2	SHOC2
hsa-miR-4499	0.369	0.753	0.722	3	CIT	ZC3H11A	ATP8B4
hsa-miR-449b-3p	0.374	0.753	0.773	4	ZNF76	DLG4	STAG2	NEMP2
hsa-miR-4640-3p	0.363	0.753	0.634	2	CHST15	ARRB1
hsa-miR-4662a-5p	0.38	0.753	0.808	5	BACE2	KLHDC10	PTPRF	DST	PGAP1
hsa-miR-4666a-5p	0.383	0.753	0.74	3	TRPV2	BACH1	PTPN12
hsa-miR-4687-3p	0.363	0.753	0.634	2	AKAP6	SMG1
hsa-miR-4700-3p	0.362	0.753	0.713	3	KLHDC10	ORMDL3	PIP4P1
hsa-miR-4703-5p	0.362	0.753	0.713	3	SHOC2	SDCBP	RBBP6
hsa-miR-4733-5p	0.383	0.753	0.74	3	PIP4P1	TMEM65	OTUD7B
hsa-miR-4739	0.359	0.753	0.851	9	SLC29A1	SNAP23	ATXN7L3	CLASP1	OTUD7B	CYLD	MAP2K7	SEC16A	TRAF7
hsa-miR-4769-3p	0.369	0.753	0.722	3	CELF1	ANGEL2	AGO3
hsa-miR-4790-3p	0.383	0.753	0.74	3	PRR3	AMER1	EMP2
hsa-miR-4799-3p	0.382	0.753	0.661	2	SLC39A10	TRPV2
hsa-miR-495-3p	0.359	0.753	0.81	6	NHLRC3	HMBOX1	AREL1	MLLT10	CEP19	ZZZ3
hsa-miR-503-3p	0.382	0.753	0.661	2	ZC3H11A	TMEM184B
hsa-miR-515-5p	0.383	0.753	0.832	6	ZNF148	TANGO2	GIGYF2	CELF1	PDE1A	CD55
hsa-miR-5195-3p	0.376	0.753	0.731	3	RPS6KA3	ANKRD28	ALG9
hsa-miR-519e-5p	0.369	0.753	0.819	6	ZNF148	TANGO2	GIGYF2	CELF1	PDE1A	CD55
hsa-miR-548p	0.369	0.753	0.798	5	RCC2	DST	HIGD1A	DDHD1	CLASP1
hsa-miR-597-5p	0.382	0.753	0.661	2	ZNF76	PRRC2C
hsa-miR-6074	0.383	0.753	0.74	3	VCAM1	PTCH2	FCF1
hsa-miR-6086	0.369	0.753	0.9	16	CNNM4	PTGES3L	ARHGEF2	PTPRF	ENTPD5	PPP3CC	ALG9	PYCR1	ABCF1	CBFA2T2	GNPTG	KIF3A	NKAP	RANBP6	STYX	VCAM1
hsa-miR-6510-5p	0.361	0.753	0.76	4	ERC1	MAP2K7	AMER1	MAP2K3
hsa-miR-6515-3p	0.383	0.753	0.832	6	CELF1	MORC2	FCF1	ENTPD5	BICC1	BACE2
hsa-miR-6729-3p	0.376	0.753	0.731	3	PISD	SLC1A5	DNMT3A
hsa-miR-6775-3p	0.382	0.753	0.661	2	ARHGEF2	ZNF148
hsa-miR-6793-5p	0.373	0.753	0.647	2	KYAT3	VASP
hsa-miR-6859-3p	0.363	0.753	0.634	2	ARRB1	DNMT3A
hsa-miR-6868-3p	0.369	0.753	0.819	6	BACE2	RPS6KA3	STRN	LRRFIP1	CREB1	AGO3
hsa-miR-6874-5p	0.382	0.753	0.661	2	OTUD7B	CCDC77
hsa-miR-6877-3p	0.374	0.753	0.773	4	TRPV2	ZMIZ2	CELF1	ERBIN
hsa-miR-6889-5p	0.376	0.753	0.731	3	EPN1	SEC16A	TMEM184B
hsa-miR-6895-5p	0.376	0.753	0.731	3	KMT2A	CNNM4	SETDB1
hsa-miR-7-5p	0.36	0.753	0.898	17	PLEC	GLT8D2	RCC2	DNAJC5	CAGE1	PIK3CB	RNF38	NAV1	TPP1	ALG9	TANGO2	FYCO1	RBM23	CNNM4	ALG14	RBPJ	GNA12
hsa-miR-744-5p	0.368	0.753	0.886	13	AGPAT3	STAM2	EPN1	ARHGEF2	NUP153	CHD5	PTPRF	EIF4G1	SEC16A	POMGNT1	LIPA	ARHGAP5	TLE3
hsa-miR-764	0.373	0.753	0.852	8	ARRB1	PISD	AGO3	SLC1A5	TRPV2	GNE	EMP2	DGKE
hsa-miR-887-5p	0.364	0.753	0.889	14	DYRK2	TANGO2	NKAP	CLOCK	NAV1	TIAL1	ZNF280C	ZNF623	CCDC77	SLC1A5	ASXL2	CNTLN	INTS13	PPFIBP1
hsa-miR-936	0.369	0.753	0.722	3	MBNL1	KHNYN	TRAF7
hsa-miR-99b-3p	0.382	0.753	0.661	2	CEP19	MAP4
hsa-miR-1224-3p	0.385	0.754	0.862	8	CNNM4	SLC1A5	HNRNPA2B1	KIF3A	LHFPL2	TRPV2	MVB12B	CREB1
hsa-miR-4309	0.386	0.754	0.786	4	GNA12	FGD6	CAMKK2	RCC2
hsa-miR-4695-3p	0.385	0.754	0.814	5	PTGES3L	DGKE	ALG14	GNE	AKAP6
hsa-miR-6819-3p	0.386	0.754	0.786	4	TRPV2	ZMIZ2	CELF1	ERBIN
hsa-miR-331-3p	0.387	0.757	0.894	12	TIA1	CAMK2G	PRRC2B	EARS2	SEC16A	DEPDC1	DEPDC5	HNRNPH1	SLC1A5	MAP4	EPB41L2	RCC2
hsa-let-7i-5p	0.389	0.757	0.882	10	EP400	NHLRC3	BACH1	MLLT10	MAP2K7	ATXN7L3	AREL1	STRN	CELF1	MSI2
hsa-miR-1278	0.392	0.757	0.674	2	ZNF84	TMEM63A
hsa-miR-3194-5p	0.391	0.757	0.749	3	TRPV2	TMEM184B	CELF1
hsa-miR-379-5p	0.391	0.757	0.749	3	NHLRC3	TRPV2	EPS8
hsa-miR-4463	0.391	0.757	0.749	3	CHD3	KLHDC10	PPIP5K1
hsa-miR-4720-5p	0.392	0.757	0.674	2	SLC39A10	TRPV2
hsa-miR-541-5p	0.391	0.757	0.749	3	CELF1	HDGFL3	UBE3A
hsa-miR-5588-5p	0.392	0.757	0.674	2	SLC39A10	TRPV2
hsa-miR-6748-5p	0.392	0.757	0.793	4	CNNM4	KMT2A	VASP	PTGES3L
hsa-miR-6759-3p	0.392	0.757	0.674	2	EMP2	KMT2A
hsa-miR-6798-5p	0.392	0.757	0.793	4	BAZ2A	ATXN7L3	CELF1	EIF4G1
hsa-miR-6881-3p	0.389	0.757	0.853	7	CNNM4	LRRFIP1	APP	MBNL1	TMEM184B	GNG2	ANGEL2
hsa-miR-891a-3p	0.39	0.757	0.819	5	SMG1	MCAM	NAV1	SLC1A5	ST3GAL2
hsa-miR-143-3p	0.398	0.765	0.861	7	DNMT3A	JAG1	PRRC2B	NFYB	FGD6	PNPO	PIK3R1
hsa-miR-3198	0.398	0.765	0.799	4	GNA12	FGD6	CAMKK2	RCC2
hsa-miR-450b-3p	0.398	0.765	0.757	3	STAU1	CNNM4	CLOCK
hsa-miR-6845-3p	0.397	0.765	0.872	8	EPN1	PTCH2	CYLD	SMUG1	ZMYM6	VCAM1	SMG1	TRAF7
hsa-miR-2116-3p	0.401	0.766	0.83	5	SMUG1	RBM23	EPHB2	CAMK2G	DNMT3A
hsa-miR-519e-3p	0.401	0.766	0.687	2	CLOCK	AREL1
hsa-miR-609	0.401	0.766	0.687	2	CHD3	VASP
hsa-miR-6826-3p	0.401	0.766	0.83	5	CELF1	VDR	GRID1	GTDC1	CADPS2
hsa-miR-485-5p	0.402	0.767	0.92	16	BAZ2A	ZNF81	TMEM170A	SHOC2	NAV1	ABCF1	CCDC77	ENTPD5	ZNF623	TIAL1	AGBL5	GNE	KIF3A	PPFIBP1	STYX	VCAM1
hsa-miR-193b-3p	0.405	0.771	0.939	24	SLC1A5	KNTC1	DNMT1	DNMT3A	BUB1B	VASP	CCDC77	CHTF18	CEP128	AREL1	EMC1	PRRC2B	STAG2	HNRNPH1	TMEM94	RABGGTB	HERC1	ATXN7L3	PIP4K2A	TRIP12	DHX30	DYRK2	RGMA	BAZ2A
hsa-miR-22-5p	0.405	0.771	0.766	3	BCLAF1	VCAM1	SEC16A
hsa-miR-4258	0.405	0.771	0.766	3	ANGEL2	KIAA1958	DGKE
hsa-miR-5096	0.404	0.771	0.887	9	IKZF2	CEP19	ZMIZ2	TRPV2	LIMA1	GNE	PRRC2B	BACE2	AKAP6
hsa-miR-4786-5p	0.405	0.771	0.878	8	TLE3	APP	PTGES3L	PNPO	DYRK2	DCUN1D5	ALG14	PGAP1
hsa-miR-1276	0.416	0.772	0.845	5	PRR3	DDX55	AKAP6	APP	PISD
hsa-miR-1299	0.419	0.772	0.784	3	BACE2	RBM23	TMEM184B
hsa-miR-138-5p	0.421	0.772	0.826	4	ZMYND11	GRID1	CELF1	MAP2K7
hsa-miR-2278	0.415	0.772	0.819	4	MAP2K7	GNB1	MLX	PISD
hsa-miR-2467-5p	0.419	0.772	0.784	3	BAZ2A	ZNF81	TRAF7
hsa-miR-3157-3p	0.42	0.772	0.713	2	LHFPL2	BACE2
hsa-miR-3160-3p	0.421	0.772	0.867	6	DYRK2	PLEC	ENTPD5	OTUD7B	ALG9	SHOC2
hsa-miR-33b-3p	0.42	0.772	0.713	2	CLOCK	AREL1
hsa-miR-340-5p	0.414	0.772	0.901	10	ARHGAP12	KYAT3	DEPDC1	HNRNPA2B1	U2SURP	ZBTB20	CD55	MKLN1	MCAM	DNMT3A
hsa-miR-361-5p	0.416	0.772	0.845	5	U2SURP	ZMYND11	SMG1	BACH1	HNRNPA2B1
hsa-miR-3667-5p	0.41	0.772	0.7	2	TRPS1	GIGYF2
hsa-miR-3677-5p	0.42	0.772	0.713	2	KANK1	CELF1
hsa-miR-3682-5p	0.41	0.772	0.7	2	NAV1	PRRC2B
hsa-miR-371b-3p	0.42	0.772	0.713	2	SHOC2	AREL1
hsa-miR-3919	0.421	0.772	0.851	5	PTGES3L	CELF1	DCUN1D3	PTPN18	PYCR1
hsa-miR-3928-3p	0.409	0.772	0.812	4	MAP2K7	KIF3A	BAZ2A	GNB1
hsa-miR-4287	0.422	0.772	0.892	8	MBNL1	BACH1	GTDC1	ZBTB20	GRID1	ATXN7L3	LHFPL2	SLC39A10
hsa-miR-4310	0.411	0.772	0.84	5	CELF1	TRMU	DMPK	GTDC1	ZNF623
hsa-miR-4311	0.416	0.772	0.863	6	MAP2K7	TLE3	AKAP6	SMG1	APP	BGN
hsa-miR-4464	0.419	0.772	0.784	3	TRPV2	MLX	CHD5
hsa-miR-4480	0.421	0.772	0.826	4	MLLT10	CIT	JAG1	KYAT3
hsa-miR-4685-3p	0.418	0.772	0.888	8	MBNL1	BACH1	GTDC1	ZBTB20	GRID1	ATXN7L3	LHFPL2	SLC39A10
hsa-miR-4711-3p	0.419	0.772	0.784	3	NAV1	CELF1	MBNL1
hsa-miR-4740-3p	0.421	0.772	0.826	4	AGO3	KIAA1958	ZNF623	DGKE
hsa-miR-4765	0.41	0.772	0.7	2	ZNF148	OTUD7B
hsa-miR-487a-3p	0.42	0.772	0.713	2	PRKAA1	PIK3R1
hsa-miR-5004-3p	0.42	0.772	0.713	2	IKZF2	EMP2
hsa-miR-515-3p	0.41	0.772	0.7	2	CLOCK	AREL1
hsa-miR-5196-3p	0.421	0.772	0.826	4	GRID1	RBM23	ALG9	ERC1
hsa-miR-558	0.416	0.772	0.863	6	PLEC	ENTPD5	DYRK2	GSN	ALG9	SHOC2
hsa-miR-5681b	0.41	0.772	0.7	2	ZBTB20	TMEM184B
hsa-miR-573	0.409	0.772	0.812	4	MCAM	TRIQK	PLCG1	RBM23
hsa-miR-655-5p	0.415	0.772	0.819	4	PPP3CC	KLHDC10	PYCR1	NKAP
hsa-miR-6806-5p	0.42	0.772	0.713	2	ZNF148	ATP2B4
hsa-miR-6822-3p	0.419	0.772	0.784	3	KHNYN	PPIP5K1	TRPS1
hsa-miR-6832-5p	0.418	0.772	0.888	8	BACH1	ZMIZ2	TRPV2	TCN2	GNE	BACE2	AKAP6	EPS8
hsa-miR-6869-5p	0.409	0.772	0.812	4	DYRK2	IKZF2	STAG2	METTL21A
hsa-miR-7157-5p	0.411	0.772	0.84	5	CELF1	TRMU	DMPK	GTDC1	ZNF623
hsa-miR-766-5p	0.411	0.772	0.872	7	HBP1	PLCG1	CNNM4	NKAP	PIP4K2A	GNB1	MSI2
hsa-miR-8083	0.41	0.772	0.7	2	FGD6	RCC2
hsa-miR-93-3p	0.418	0.772	0.888	8	ZC3H18	CIT	STAT5B	UNC45A	SUCLA2	POMGNT1	DNAJC5	DHX30
hsa-miR-128-3p	0.424	0.775	0.93	15	ARHGAP5	ARHGAP12	PRKAA1	MKLN1	MBTD1	ZNF148	SHOC2	EPHB2	ZBTB20	CNNM4	SOS1	ALG14	RICTOR	PIK3R1	SEC16A
hsa-miR-1291	0.429	0.775	0.727	2	ARHGEF2	ZNF148
hsa-miR-135b-3p	0.429	0.775	0.727	2	AREL1	FGD6
hsa-miR-208a-3p	0.429	0.775	0.727	2	CELF1	ARHGAP12
hsa-miR-365b-5p	0.427	0.775	0.832	4	ANGEL2	TIAL1	DGKE	SLC1A5
hsa-miR-4252	0.426	0.775	0.925	13	SLC1A5	CREB1	AGO3	PCMTD1	CELF1	ALG9	RBM23	EMC1	CBFA2T2	KIF3A	SHOC2	TMEM170A	VCAM1
hsa-miR-4257	0.425	0.775	0.915	11	CNNM4	PTPRF	SHOC2	ALG9	PLEC	ABCF1	CBFA2T2	GNPTG	KIF3A	NKAP	VCAM1
hsa-miR-4456	0.429	0.775	0.727	2	MAP2K3	CLASP1
hsa-miR-4748	0.426	0.775	0.793	3	TRPV2	MLX	CHD5
hsa-miR-4777-5p	0.429	0.775	0.727	2	TRPV2	RANBP6
hsa-miR-4793-3p	0.426	0.775	0.92	12	KIAA1958	TANGO2	ALG9	OTUD7B	AMER1	ALG14	RBM23	EMC1	KIF3A	SHOC2	TMEM170A	TMEM65
hsa-miR-526b-3p	0.427	0.775	0.939	18	SHOC2	PRKACB	SMAD4	U2SURP	HBP1	PCBP2	DYRK2	CREB1	REST	HMBOX1	EMC1	NIN	HMGB3	AGO3	LIMA1	ARHGAP12	CKAP2	SLC1A5
hsa-miR-592	0.429	0.775	0.727	2	ZNF76	PRRC2C
hsa-miR-6752-3p	0.427	0.775	0.832	4	AGO3	ZMIZ2	ATP2B4	COL14A1
hsa-miR-6804-5p	0.427	0.775	0.832	4	ARRB1	TLN2	MAP2K7	PLEC
hsa-miR-941	0.429	0.775	0.727	2	TRPS1	CEP19
hsa-miR-1252-5p	0.432	0.779	0.861	5	MKLN1	GNB1	PRRC2B	CD55	PTPN18
hsa-miR-22-3p	0.432	0.779	0.861	5	BUB1B	FUBP1	RBM39	CD151	RCC2
hsa-miR-193a-3p	0.439	0.781	0.845	4	KMT2A	DYRK2	RGMA	BAZ2A
hsa-miR-3136-3p	0.438	0.781	0.74	2	ZNF81	ATXN7L3
hsa-miR-3175	0.438	0.781	0.905	8	ARRB1	ARHGEF2	CCDC77	PTPRF	ADGRB2	CAMTA2	SEC16A	TRMU
hsa-miR-3646	0.435	0.781	0.881	6	SLC39A10	CIT	CELF1	PNPO	DEPDC1	APP
hsa-miR-365a-5p	0.439	0.781	0.845	4	ANGEL2	TIAL1	DGKE	SLC1A5
hsa-miR-377-5p	0.435	0.781	0.94	16	CNNM4	PTGES3L	ARHGEF2	PTPRF	ENTPD5	PPP3CC	ALG9	PYCR1	ABCF1	CBFA2T2	GNPTG	KIF3A	NKAP	RANBP6	STYX	VCAM1
hsa-miR-4328	0.439	0.781	0.845	4	DYRK2	TLN2	MLLT10	CPEB3
hsa-miR-4451	0.439	0.781	0.845	4	BACH1	MAP2K7	TRPV2	EPS8
hsa-miR-4475	0.438	0.781	0.74	2	ARHGEF2	OTUD7B
hsa-miR-4697-3p	0.438	0.781	0.74	2	PRRC2C	HNRNPH1
hsa-miR-4767	0.438	0.781	0.74	2	TRPV2	NKAP
hsa-miR-6132	0.439	0.781	0.845	4	AMER1	CLASP1	MAP4	TRPV2
hsa-miR-6515-5p	0.439	0.781	0.845	4	SMG1	HBP1	PIP4K2A	SETDB1
hsa-miR-6741-3p	0.437	0.781	0.895	7	AKR1D1	SLC1A5	NKAP	ST3GAL2	RBM23	SMG1	GNE
hsa-miR-6759-5p	0.438	0.781	0.74	2	VASP	AMPD3
hsa-miR-6836-5p	0.439	0.781	0.845	4	AMER1	CLASP1	MAP4	TRPV2
hsa-miR-7155-3p	0.438	0.781	0.74	2	ZNF81	ATXN7L3
hsa-miR-95-5p	0.439	0.781	0.845	4	PSD3	ZNF711	AASDH	OTUD7B
hsa-miR-4519	0.44	0.782	0.81	3	SMG1	SHOC2	MSI2
hsa-miR-506-5p	0.44	0.782	0.81	3	IKZF2	VCAM1	CADPS2
hsa-miR-150-5p	0.441	0.782	0.941	15	TRPS1	SMUG1	FGD6	AGO3	TIAL1	TCN2	EPHB2	TRPV2	GNE	EMP2	SLC1A5	METTL21A	CREB1	STAT5B	KIF3A
hsa-miR-378a-5p	0.442	0.782	0.927	11	CHTF18	AP4B1	ASXL2	FYCO1	ZNF84	AGO3	CYLD	SLC1A5	AREL1	EMP2	BACE2
hsa-miR-4458	0.442	0.782	0.916	9	NHLRC3	BACH1	MLLT10	MAP2K7	ATXN7L3	AREL1	STRN	CELF1	MSI2
hsa-miR-4500	0.442	0.782	0.916	9	NHLRC3	BACH1	MLLT10	MAP2K7	ATXN7L3	AREL1	STRN	CELF1	MSI2
hsa-miR-6513-3p	0.442	0.782	0.872	5	HBP1	TPP1	ZNF84	AGO3	KIF3A
hsa-miR-769-3p	0.442	0.782	0.872	5	PHF20L1	PLEC	STAU1	CNNM4	CLOCK
hsa-miR-199a-5p	0.447	0.784	0.877	5	SMAD4	ARHGAP12	JAG1	VASP	DDHD1
hsa-miR-362-3p	0.447	0.784	0.944	15	REST	SMG1	ZMYM2	ZBTB20	PIK3R1	PDCD10	BACH1	DYRK2	CYLD	CHST15	LRP8	AGO3	DDHD1	MVB12B	STYX
hsa-miR-4482-3p	0.447	0.784	0.819	3	MBNL1	KLHDC10	GLIS3
hsa-miR-506-3p	0.445	0.784	0.852	4	CD151	ALG14	PANK2	TCF3
hsa-miR-5587-5p	0.447	0.784	0.819	3	PDE1A	CELF1	MBTD1
hsa-miR-640	0.444	0.784	0.889	6	SENP6	ZNF84	TRPV2	SLC1A5	AGO3	EMP2
hsa-miR-644a	0.447	0.784	0.819	3	PRRC2B	CAMKK2	TMEM184B
hsa-miR-6499-5p	0.447	0.784	0.753	2	TRPV2	MAP2K7
hsa-miR-6830-3p	0.447	0.784	0.819	3	ASXL2	ZNF711	PHF20L1
hsa-miR-1307-3p	0.449	0.786	0.906	7	ERC1	AKR1D1	SLC1A5	NKAP	ST3GAL2	SMG1	GNE
hsa-miR-183-5p	0.449	0.786	0.927	10	CEPT1	ERC1	ABCF1	NUB1	ZC3H18	KNTC1	SMAD4	SMG1	CELF1	ERBIN
hsa-miR-1229-5p	0.456	0.787	0.766	2	APP	MLX
hsa-miR-135a-5p	0.454	0.787	0.828	3	KIAA1958	RAB3GAP2	MBNL1
hsa-miR-212-3p	0.454	0.787	0.828	3	GNB1	ZNF711	PHF20L1
hsa-miR-34c-3p	0.456	0.787	0.766	2	AMER1	PCMTD1
hsa-miR-370-5p	0.456	0.787	0.766	2	PNPO	ABCF1
hsa-miR-4263	0.454	0.787	0.828	3	PRR3	LHFPL2	CREB1
hsa-miR-432-5p	0.454	0.787	0.828	3	DST	GNA12	ZBTB20
hsa-miR-4454	0.456	0.787	0.766	2	GNE	SLC1A5
hsa-miR-4518	0.454	0.787	0.828	3	PSD3	GNA12	PLEC
hsa-miR-491-3p	0.456	0.787	0.766	2	MBNL1	PTCH2
hsa-miR-510-3p	0.453	0.787	0.882	5	TRPS1	SENP6	SMG1	ARHGAP12	PICALM
hsa-miR-548e-5p	0.453	0.787	0.898	6	BAZ2A	CPEB3	PRKAA1	SHOC2	U2SURP	CREB1
hsa-miR-552-3p	0.453	0.787	0.882	5	NUP153	NHLRC3	KIF3A	SLC1A5	DGKE
hsa-miR-647	0.456	0.787	0.766	2	SMG1	TIAL1
hsa-miR-6516-5p	0.453	0.787	0.954	18	BACH1	TPP1	PTPRF	VCAM1	OTUD7B	ENTPD5	PTGES3L	CCDC77	ALG9	ABCF1	CBFA2T2	GNPTG	KIF3A	NKAP	RANBP6	STYX	TMEM170A	ZNF280C
hsa-miR-758-3p	0.456	0.787	0.766	2	NAV1	LHFPL2
hsa-miR-943	0.456	0.787	0.766	2	LHFPL2	TRPV2
hsa-miR-1324	0.457	0.788	0.865	4	SLC29A1	NAP1L4	TRPV2	TMEM184B
hsa-miR-3124-3p	0.458	0.79	0.903	6	RICTOR	LRRFIP1	GRID1	MBNL1	HMBOX1	PIK3CB
hsa-miR-1266-5p	0.461	0.791	0.837	3	PSD3	GNA12	PLEC
hsa-miR-3620-3p	0.461	0.791	0.837	3	APP	LIMA1	CLASP1
hsa-miR-6782-5p	0.461	0.791	0.837	3	CAMTA2	DNMT1	PLEC
hsa-miR-1233-3p	0.463	0.792	0.872	4	CCDC77	NKAP	DCUN1D3	PYCR1
hsa-miR-3653-3p	0.463	0.792	0.872	4	U2SURP	REST	AKR1D1	VDR
hsa-miR-450a-1-3p	0.463	0.792	0.942	11	KMT2A	CLOCK	NAV1	ZNF280C	ZNF623	TANGO2	SLC1A5	ASXL2	CNTLN	INTS13	PPFIBP1
hsa-miR-6513-5p	0.463	0.792	0.942	11	STAU1	CLOCK	NAV1	ZNF280C	ZNF623	TANGO2	SLC1A5	ASXL2	CNTLN	INTS13	PPFIBP1
hsa-miR-1910-5p	0.464	0.792	0.779	2	PRRC2B	SLC29A1
hsa-miR-3937	0.464	0.792	0.779	2	CACNA1H	TMEM184B
hsa-miR-454-5p	0.464	0.792	0.779	2	TANGO2	GIGYF2
hsa-miR-649	0.464	0.792	0.779	2	CKAP2	HNRNPK
hsa-miR-3148	0.467	0.795	0.921	7	STYX	CNNM4	BAZ2A	AMER1	CPEB3	CD55	ABCC9
hsa-miR-1250-3p	0.467	0.796	0.912	6	EMP2	RNF38	TIAL1	KMT2A	VDR	LIPA
hsa-miR-4327	0.468	0.796	0.845	3	CCDC77	TMEM170A	ZNF280C
hsa-miR-4735-3p	0.468	0.796	0.845	3	RAP1A	CA12	ALG14
hsa-miR-103b	0.482	0.796	0.806	2	CA12	GSN
hsa-miR-1273h-5p	0.477	0.796	0.967	18	DYRK2	TANGO2	EPHB2	NKAP	NAV1	TIAL1	ZNF280C	CCDC77	AGBL5	SLC1A5	ASXL2	KLHDC10	TRMU	GNPTG	INTS13	PPFIBP1	RANBP6	STYX
hsa-miR-1287-5p	0.482	0.796	0.806	2	AGBL5	GNB1
hsa-miR-1304-5p	0.48	0.796	0.892	4	NHLRC3	ZNF623	KIF3A	GSN
hsa-miR-185-5p	0.478	0.796	0.948	10	DNMT1	CAMKK2	ARL16	BACH1	ZC3H11A	EPHB2	ARHGEF6	TLE3	DCUN1D3	CELF1
hsa-miR-1915-5p	0.482	0.796	0.806	2	TPP1	KYAT3
hsa-miR-2110	0.48	0.796	0.892	4	SHOC2	TPP1	PYCR1	ZBTB20
hsa-miR-223-5p	0.478	0.796	0.938	8	DCUN1D3	MKLN1	LHFPL2	MBNL2	ENTPD5	AMER1	DMD	ARRB1
hsa-miR-3164	0.473	0.796	0.793	2	CA12	LHFPL2
hsa-miR-3591-5p	0.481	0.796	0.863	3	RAP1A	ZC3H11A	MBNL1
hsa-miR-3622b-5p	0.473	0.796	0.904	5	KANK1	SLC1A5	CCDC77	GNE	AGBL5
hsa-miR-3681-5p	0.482	0.796	0.806	2	PCBP2	STYX
hsa-miR-3689a-3p	0.472	0.796	0.964	18	DYRK2	TANGO2	EPHB2	NKAP	NAV1	TIAL1	ZNF280C	CCDC77	AGBL5	SLC1A5	ASXL2	KLHDC10	TRMU	GNPTG	INTS13	PPFIBP1	RANBP6	STYX
hsa-miR-3689b-3p	0.472	0.796	0.964	18	DYRK2	TANGO2	EPHB2	NKAP	NAV1	TIAL1	ZNF280C	CCDC77	AGBL5	SLC1A5	ASXL2	KLHDC10	TRMU	GNPTG	INTS13	PPFIBP1	RANBP6	STYX
hsa-miR-3689c	0.472	0.796	0.964	18	DYRK2	TANGO2	EPHB2	NKAP	NAV1	TIAL1	ZNF280C	CCDC77	AGBL5	SLC1A5	ASXL2	KLHDC10	TRMU	GNPTG	INTS13	PPFIBP1	RANBP6	STYX
hsa-miR-4294	0.473	0.796	0.904	5	MCAM	AGO3	FGD6	CAMKK2	RCC2
hsa-miR-5003-5p	0.473	0.796	0.793	2	U2SURP	CLASP1
hsa-miR-518d-5p	0.482	0.796	0.806	2	TRPV2	RANBP6
hsa-miR-518e-5p	0.482	0.796	0.806	2	TRPV2	RANBP6
hsa-miR-518f-5p	0.482	0.796	0.806	2	TRPV2	RANBP6
hsa-miR-519a-5p	0.482	0.796	0.806	2	TRPV2	RANBP6
hsa-miR-519b-5p	0.482	0.796	0.806	2	TRPV2	RANBP6
hsa-miR-519c-5p	0.482	0.796	0.806	2	TRPV2	RANBP6
hsa-miR-520c-5p	0.482	0.796	0.806	2	TRPV2	RANBP6
hsa-miR-523-5p	0.482	0.796	0.806	2	TRPV2	RANBP6
hsa-miR-526a	0.482	0.796	0.806	2	TRPV2	RANBP6
hsa-miR-556-5p	0.473	0.796	0.793	2	DGKE	DDHD1
hsa-miR-5693	0.474	0.796	0.946	10	MCAM	ABCF1	TIAL1	EMP2	SLC1A5	ANGEL2	SMG1	ST3GAL2	GNE	MAP4
hsa-miR-6128	0.481	0.796	0.863	3	PGAP1	RBM23	TMEM184B
hsa-miR-6134	0.481	0.796	0.951	10	ABCF1	EPN1	NKAP	OTUD7B	CCDC77	KMT2A	MSI2	PISD	SETDB1	ZMIZ2
hsa-miR-6765-5p	0.481	0.796	0.863	3	ZNF623	KIF3A	PPFIBP1
hsa-miR-6766-5p	0.479	0.796	0.932	7	EPN1	PRRC2B	CNNM4	KMT2A	TCF3	PTGES3L	VDR
hsa-miR-6780a-5p	0.479	0.796	0.969	18	DYRK2	TANGO2	EPHB2	NKAP	NAV1	TIAL1	ZNF280C	CCDC77	AGBL5	SLC1A5	ASXL2	KLHDC10	TRMU	GNPTG	INTS13	PPFIBP1	RANBP6	STYX
hsa-miR-6807-3p	0.473	0.796	0.793	2	TMEM63A	PLCG1
hsa-miR-6820-3p	0.482	0.796	0.806	2	CA12	LHFPL2
hsa-miR-6837-3p	0.481	0.796	0.863	3	RAP1A	ZC3H13	CELF1
hsa-miR-6849-5p	0.482	0.796	0.806	2	PCBP2	STYX
hsa-miR-6893-3p	0.475	0.796	0.854	3	DST	KIAA1958	TRAF7
hsa-miR-938	0.482	0.796	0.806	2	LHFPL2	ATP2B4
hsa-let-7c-5p	0.498	0.798	0.974	14	TMEM184B	MEF2C	NHLRC3	BACH1	RICTOR	SETDB1	DNMT1	MLLT10	MAP2K7	ATXN7L3	AREL1	STRN	CELF1	MSI2
hsa-miR-1206	0.501	0.798	0.889	3	NHLRC3	PDCD10	UBE3A
hsa-miR-129-5p	0.486	0.798	0.971	17	AGO3	FMR1	NSMF	ZC3H11A	CNTLN	CCDC77	TRPS1	CLOCK	MEMO1	ADD3	PRRC2B	BICC1	FGD6	ANGEL2	EMP2	EPS8	PCM1
hsa-miR-134-5p	0.501	0.798	0.889	3	STAT5B	CA12	LHFPL2
hsa-miR-140-5p	0.501	0.798	0.889	3	DNMT1	ZC3H11A	DST
hsa-miR-144-3p	0.486	0.798	0.929	6	MKLN1	MBNL1	ZC3H11A	ZBTB20	APP	SMAD4
hsa-miR-148a-3p	0.495	0.798	0.938	6	DNMT1	ARRDC3	RCC2	RBM23	AGO3	DCUN1D3
hsa-miR-16-1-3p	0.495	0.798	0.881	3	MKLN1	STAU1	GNG2
hsa-miR-30b-3p	0.498	0.798	0.979	18	DYRK2	TANGO2	EPHB2	NKAP	NAV1	TIAL1	ZNF280C	CCDC77	AGBL5	SLC1A5	ASXL2	KLHDC10	TRMU	GNPTG	INTS13	PPFIBP1	RANBP6	STYX
hsa-miR-3194-3p	0.497	0.798	0.912	4	LIMA1	DGKE	MKLN1	GSN
hsa-miR-3199	0.497	0.798	0.912	4	ANGEL2	TIAL1	DGKE	SLC1A5
hsa-miR-326	0.497	0.798	0.912	4	ASXL2	PSD3	SRRM1	CNNM4
hsa-miR-335-5p	0.49	0.798	0.992	70	SYT12	HMBOX1	ARHGAP5	SVIL	ARHGAP12	ARRB1	PIGN	YPEL5	HECTD4	ARHGEF4	GULP1	AGPAT3	KMT2E	DISP1	ADGB	ATP2B4	KMT2A	PDE5A	PCMTD1	DMPK	PPFIBP1	ABCA5	TNIK	ARRDC3	ERC1	SLC22A15	FCGRT	SMG1	MBNL2	ZC3H11A	BCL6	NPR3	DEPDC5	SHOC2	KANK1	CFAP70	ZNF711	ARHGEF2	LIPA	ZNF862	GSN	TRERF1	THSD4	PPP4R1L	RICTOR
hsa-miR-3607-3p	0.488	0.798	0.872	3	BACE2	RNF2	CELF1
hsa-miR-362-5p	0.499	0.798	0.832	2	CYLD	RICTOR
hsa-miR-3672	0.487	0.798	0.951	9	PLCG1	ERBIN	CCDC77	RPS6KA3	AGO3	DCUN1D5	PGAP1	APP	CNTLN
hsa-miR-4312	0.499	0.798	0.832	2	THSD4	AGO3
hsa-miR-4421	0.488	0.798	0.919	5	PRKAG1	TIAL1	PPFIBP1	TMEM170A	MAP4
hsa-miR-4502	0.49	0.798	0.819	2	CHST15	TRIQK
hsa-miR-4639-5p	0.499	0.798	0.832	2	SHOC2	SLC1A5
hsa-miR-4690-3p	0.495	0.798	0.881	3	ATXN7L3	METTL21A	PYCR1
hsa-miR-4729	0.497	0.798	0.912	4	ZMYM2	SENP6	RPS6KA3	PRKAG1
hsa-miR-4746-3p	0.499	0.798	0.832	2	DYRK2	AGO3
hsa-miR-4792	0.501	0.798	0.889	3	PLEC	TMEM94	EMC1
hsa-miR-483-3p	0.498	0.798	0.93	5	SMAD4	GTDC1	PLCG1	CAMK2G	DCUN1D5
hsa-miR-499b-3p	0.499	0.798	0.832	2	STYX	SRRM1
hsa-miR-522-5p	0.49	0.798	0.819	2	TRPV2	RANBP6
hsa-miR-548u	0.501	0.798	0.889	3	EPB41L3	HMBOX1	FGD6
hsa-miR-5685	0.488	0.798	0.872	3	ATXN7L3	METTL21A	PYCR1
hsa-miR-5692a	0.497	0.798	0.954	8	RBBP6	DEPDC1	ZNF148	ZNF711	PLCG1	PDE5A	UBE3A	GNB1
hsa-miR-5699-3p	0.488	0.798	0.919	5	PRKAG1	TIAL1	PPFIBP1	TMEM170A	MAP4
hsa-miR-576-5p	0.501	0.798	0.889	3	MBNL1	CREB1	PTPN12
hsa-miR-595	0.501	0.798	0.889	3	PCBP2	TLE3	FYCO1
hsa-miR-606	0.499	0.798	0.832	2	ALG14	EPS8
hsa-miR-6165	0.491	0.798	0.905	4	AMER1	ALG9	RPS6KA3	PISD
hsa-miR-629-5p	0.49	0.798	0.819	2	SDCBP	DYRK2
hsa-miR-646	0.496	0.798	0.947	7	PRR3	REST	PIK3R1	TMEM184B	PISD	KANK1	PTPRF
hsa-miR-6715b-5p	0.497	0.798	0.912	4	TRPS1	TRMU	MORC2	MVB12B
hsa-miR-6846-5p	0.501	0.798	0.889	3	CD55	THSD4	ENTPD5
hsa-miR-6848-5p	0.501	0.798	0.889	3	CD55	THSD4	ENTPD5
hsa-miR-6864-3p	0.487	0.798	0.951	9	PLCG1	ERBIN	CCDC77	RPS6KA3	AGO3	DCUN1D5	PGAP1	APP	CNTLN
hsa-miR-6866-5p	0.499	0.798	0.832	2	CEP19	AGO3
hsa-miR-7156-3p	0.491	0.798	0.905	4	DYRK2	DST	CPEB3	ZMIZ2
hsa-miR-7162-3p	0.493	0.798	0.925	5	CELF1	MSI2	BAZ2A	OTUD7B	ALG9
hsa-miR-7641	0.491	0.798	0.905	4	DGKE	ALG14	GNE	AKAP6
hsa-miR-7853-5p	0.501	0.798	0.889	3	REST	TANGO2	INTS13
hsa-miR-8052	0.497	0.798	0.912	4	ANGEL2	TIAL1	DGKE	SLC1A5
hsa-miR-8073	0.497	0.798	0.912	4	PRRC2C	SLC39A10	ALG14	KLHDC10
hsa-miR-2392	0.508	0.799	0.925	4	SMG1	GNB1	KLHDC10	TRMU
hsa-miR-3156-5p	0.507	0.799	0.845	2	HNRNPA2B1	U2SURP
hsa-miR-3158-5p	0.508	0.799	0.898	3	PICALM	CHST15	PLCG1
hsa-miR-411-5p	0.504	0.799	0.947	6	CEP19	ZMIZ2	TCN2	GNE	BACE2	AKAP6
hsa-miR-4269	0.503	0.799	0.918	4	TRPS1	TRMU	MORC2	MVB12B
hsa-miR-4477a	0.508	0.799	0.925	4	ALG14	HNRNPA2B1	RBM23	MEMO1
hsa-miR-4649-5p	0.508	0.799	0.898	3	ALG9	ALG14	RBM23
hsa-miR-4705	0.507	0.799	0.845	2	VPS13B	RCC2
hsa-miR-4804-3p	0.507	0.799	0.845	2	CELF1	KLF12
hsa-miR-499a-5p	0.507	0.799	0.845	2	CELF1	ARHGAP12
hsa-miR-514b-3p	0.507	0.799	0.845	2	ABCC9	ATXN7L3
hsa-miR-532-5p	0.507	0.799	0.845	2	RBPJ	CD55
hsa-miR-5682	0.507	0.799	0.845	2	DEPDC1	CEP63
hsa-miR-6504-3p	0.506	0.799	0.97	10	DYRK2	BACH1	ZC3H11A	STYX	APP	NKAP	CREB1	SLC1A5	METTL21A	KIF3A
hsa-miR-6514-3p	0.508	0.799	0.941	5	DEPDC1	EMP2	AGO3	OTUD7B	SLC1A5
hsa-miR-657	0.508	0.799	0.898	3	TRPV2	MEMO1	CELF1
hsa-miR-6857-5p	0.508	0.799	0.898	3	TPP1	PYCR1	ZBTB20
hsa-miR-8065	0.507	0.799	0.845	2	PRR3	KHNYN
hsa-miR-1228-3p	0.509	0.799	0.959	7	LHFPL2	NAP1L4	SHOC2	SLC6A20	ZNF623	KIF3A	NKAP
hsa-miR-301b-5p	0.516	0.802	0.859	2	BAZ2A	NDRG2
hsa-miR-3187-5p	0.513	0.802	0.962	7	TLN2	EMC1	PIK3R1	OTUD7B	CELF1	TRAF7	LIPA
hsa-miR-3663-5p	0.513	0.802	0.956	6	GRID1	AGO3	EMP2	RBM23	BACE2	TMEM184B
hsa-miR-3908	0.516	0.802	0.859	2	METTL21A	APP
hsa-miR-3913-5p	0.513	0.802	0.975	10	CLOCK	NAV1	ZNF280C	ZNF623	TANGO2	SLC1A5	ASXL2	CNTLN	INTS13	PPFIBP1
hsa-miR-3938	0.516	0.802	0.859	2	CD55	IKZF2
hsa-miR-4793-5p	0.514	0.802	0.931	4	PIK3R1	ANGEL2	ALG14	ALG9
hsa-miR-514a-3p	0.516	0.802	0.859	2	ABCC9	ATXN7L3
hsa-miR-514a-5p	0.516	0.802	0.859	2	ALG14	ZNF148
hsa-miR-548v	0.515	0.802	0.907	3	HMBOX1	MLLT10	KLHDC10
hsa-miR-570-3p	0.513	0.802	0.946	5	ATXN7L3	PDE5A	HNRNPA2B1	DDHD1	CELF1
hsa-miR-6089	0.513	0.802	0.946	5	TMEM94	ZNF623	KIF3A	TANGO2	BAZ2A
hsa-miR-6729-5p	0.515	0.802	0.907	3	ALG9	ALG14	RBM23
hsa-miR-7161-5p	0.515	0.802	0.907	3	EPB41L3	HMBOX1	FGD6
hsa-miR-3122	0.516	0.802	0.978	10	CLOCK	NAV1	ZNF280C	ZNF623	TANGO2	SLC1A5	ASXL2	CNTLN	INTS13	PPFIBP1
hsa-miR-205-3p	0.519	0.807	0.938	4	ALG14	NIN	TRPV2	PISD
hsa-miR-4697-5p	0.521	0.808	0.916	3	THSD4	WWP2	ENTPD5
hsa-miR-5189-5p	0.521	0.808	0.97	7	TLN2	EMC1	PIK3R1	OTUD7B	CELF1	TRAF7	LIPA
hsa-miR-708-5p	0.521	0.808	0.916	3	MSI2	MAP2K3	PRRC2B
hsa-miR-4275	0.524	0.808	0.872	2	EPB41L3	HNRNPH1
hsa-miR-4507	0.524	0.808	0.872	2	SDCBP	SLC1A5
hsa-miR-4712-5p	0.524	0.808	0.872	2	RPS6KA3	DDHD1
hsa-miR-5009-3p	0.524	0.808	0.872	2	CIT	DCUN1D3
hsa-miR-5089-5p	0.523	0.808	0.983	10	EMC1	STAU1	NKAP	CREB1	AGO3	CLOCK	METTL21A	CLASP1	KIF3A	ZNF623
hsa-miR-5187-5p	0.524	0.808	0.872	2	BACH1	PRRC2B
hsa-miR-7111-3p	0.522	0.808	0.964	6	CNNM4	LRRFIP1	APP	MBNL1	TMEM184B	ERC1
hsa-miR-412-3p	0.525	0.809	0.945	4	ATXN7L3	CELF1	RAP1A	ZC3H13
hsa-miR-483-5p	0.525	0.809	0.945	4	GNE	BACE2	AKAP6	NAV1
hsa-miR-612	0.525	0.809	0.974	7	TLN2	EMC1	PIK3R1	OTUD7B	CELF1	TRAF7	LIPA
hsa-miR-3074-5p	0.527	0.81	0.925	3	LRRFIP1	SLC6A20	TRAF7
hsa-miR-4488	0.527	0.81	0.925	3	THSD4	WWP2	ENTPD5
hsa-miR-890	0.527	0.81	0.925	3	ABCC9	ZMYM6	CCDC77
hsa-miR-4775	0.528	0.81	0.981	8	DYRK2	MBNL1	LIMA1	ZMIZ2	TCN2	KLF12	KIAA1958	PRRC2B
hsa-miR-1237-3p	0.53	0.812	0.951	4	RPS6KA3	CD55	AGO3	BACE2
hsa-miR-221-5p	0.53	0.812	0.951	4	PRRC2C	SLC39A10	ALG14	KLHDC10
hsa-miR-3132	0.532	0.813	0.885	2	APP	MLX
hsa-miR-3184-3p	0.532	0.813	0.885	2	SMG1	SMUG1
hsa-miR-548n	0.534	0.815	0.981	7	REST	SMG1	TRPS1	HMBOX1	BCLAF1	PCMTD1	PRRC2B
hsa-miR-105-5p	0.54	0.817	0.942	3	REST	TANGO2	INTS13
hsa-miR-1237-5p	0.54	0.817	0.942	3	THSD4	WWP2	ENTPD5
hsa-miR-128-2-5p	0.54	0.817	0.898	2	RBM23	MAP2K3
hsa-miR-197-5p	0.54	0.817	0.898	2	APP	MLX
hsa-miR-2861	0.54	0.817	0.898	2	VDR	MAP2K3
hsa-miR-301a-5p	0.54	0.817	0.898	2	BAZ2A	NDRG2
hsa-miR-3940-5p	0.54	0.817	0.898	2	SDCBP	SLC1A5
hsa-miR-4313	0.54	0.817	0.898	2	STRN	SLC1A5
hsa-miR-4316	0.54	0.817	0.942	3	KIF3A	NAV1	TMEM94
hsa-miR-4467	0.54	0.817	0.898	2	CLASP1	EIF4G1
hsa-miR-4749-3p	0.54	0.817	0.898	2	METTL21A	PRKAG1
hsa-miR-4797-3p	0.54	0.817	0.898	2	CEPT1	PRR3
hsa-miR-574-5p	0.539	0.817	0.997	11	NIN	PLEC	NAV1	AMER1	DMD	ZBTB20	ARRB1	DDHD1	TMEM184B	GNE	SMAD4
hsa-miR-659-3p	0.54	0.817	0.898	2	MDFIC	HMBOX1
hsa-miR-6733-3p	0.54	0.817	0.898	2	MKLN1	PRRC2C
hsa-miR-6840-3p	0.535	0.817	0.995	12	MLLT10	TMEM63A	ABCF1	CCDC77	TIAL1	NKAP	NAP1L4	KIAA1958	AGBL5	KIF3A	STYX	ZNF280C
hsa-miR-6868-5p	0.54	0.817	0.898	2	KLHDC10	TRPV2
hsa-miR-30c-1-3p	0.542	0.819	1	14	HMBOX1	DYRK2	TANGO2	NKAP	NAV1	TIAL1	ZNF280C	ZNF623	CCDC77	SLC1A5	ASXL2	KMT2A	INTS13	PPFIBP1
hsa-miR-4279	0.543	0.82	1	13	CELF1	ZMYM6	KIAA1958	GTDC1	AREL1	NAV1	BACE2	AGO3	SLC1A5	VDR	KIF3A	NCOA7	ZNF623
hsa-let-7g-5p	0.549	0.82	1	9	NHLRC3	BACH1	MLLT10	MAP2K7	ATXN7L3	AREL1	STRN	CELF1	MSI2
hsa-miR-1273h-3p	0.548	0.82	0.912	2	VCAM1	NFYB
hsa-miR-2681-5p	0.547	0.82	0.971	4	ZMYM2	PRRC2B	UFD1	RBPJ
hsa-miR-3154	0.547	0.82	0.971	4	PRR3	MKLN1	ZC3H11A	TMEM184B
hsa-miR-320c	0.547	0.82	0.951	3	ZNF148	PCMTD1	RBPJ
hsa-miR-3974	0.548	0.82	0.912	2	PPFIBP1	ABCF1
hsa-miR-4253	0.548	0.82	0.912	2	BAZ2A	LIPA
hsa-miR-432-3p	0.548	0.82	0.912	2	FBXO34	ZBTB20
hsa-miR-4764-5p	0.548	0.82	0.912	2	AGBL5	ZBTB20
hsa-miR-513b-3p	0.548	0.82	0.912	2	ARHGEF4	NKAP
hsa-miR-588	0.549	0.82	0.991	6	LHFPL2	ZNF76	ZMIZ2	EMP2	AKAP6	RBM23
hsa-miR-627-5p	0.548	0.82	0.912	2	ZNF623	NAV1
hsa-miR-651-3p	0.549	0.82	0.991	6	MKLN1	ZMYM2	PRRC2B	CD55	PTPN18	EMP2
hsa-miR-6839-3p	0.548	0.82	0.912	2	SDCBP	SLC1A5
hsa-miR-6843-3p	0.549	0.82	0.991	6	CELF1	GRID1	AGO3	BACE2	ERBIN	SMG1
hsa-miR-6848-3p	0.549	0.82	0.991	6	CELF1	GRID1	AGO3	BACE2	ERBIN	SMG1
hsa-miR-196b-5p	0.563	0.821	0.991	4	SLC23A2	TLE3	BACH1	RCC2
hsa-miR-199b-5p	0.565	0.821	0.978	3	JAG1	VASP	DDHD1
hsa-miR-214-5p	0.557	0.821	0.993	5	VDR	EMP2	AGO3	OTUD7B	SLC1A5
hsa-miR-218-2-3p	0.563	0.821	0.938	2	STAU1	STRN
hsa-miR-302d-5p	0.559	0.821	0.969	3	PLCG1	CLOCK	APP
hsa-miR-31-3p	0.556	0.821	0.925	2	RICTOR	BACH1
hsa-miR-3126-5p	0.559	0.821	0.969	3	GSN	CAMTA2	EIF4G1
hsa-miR-370-3p	0.565	0.821	0.978	3	DST	KIAA1958	TRAF7
hsa-miR-371a-5p	0.563	0.821	1.01	9	ARHGEF6	TANGO2	BACE2	HMBOX1	INTS13	PPFIBP1	RBM23	TMEM65	TRPS1
hsa-miR-377-3p	0.558	0.821	1	7	LRP8	ARHGAP12	CPEB3	RBM23	GRID1	TRERF1	DNMT1
hsa-miR-409-3p	0.565	0.821	0.978	3	RNF38	STAG2	ZBTB20
hsa-miR-4423-3p	0.563	0.821	0.938	2	CLOCK	BAZ2A
hsa-miR-4504	0.556	0.821	0.925	2	AREL1	PTPRF
hsa-miR-4650-3p	0.565	0.821	0.978	3	ZBTB6	TRPV2	EPS8
hsa-miR-4652-3p	0.565	0.821	0.978	3	KLF12	PDCD10	ASXL2
hsa-miR-507	0.557	0.821	0.993	5	BACH1	CLOCK	EMC1	PRRC2B	RBPJ
hsa-miR-510-5p	0.557	0.821	0.984	4	SNAP23	CBFA2T2	TIAL1	SHOC2
hsa-miR-557	0.557	0.821	0.993	5	BACH1	CLOCK	EMC1	PRRC2B	RBPJ
hsa-miR-5590-5p	0.563	0.821	0.938	2	TCN2	TRPS1
hsa-miR-5690	0.557	0.821	1	6	CBFA2T2	CCDC77	AGBL5	SHOC2	PRRC2B	GNE
hsa-miR-578	0.563	0.821	0.991	4	FYCO1	ZBTB20	CREB1	LIPA
hsa-miR-605-5p	0.565	0.821	0.978	3	AASDH	CYLD	KIAA1958
hsa-miR-6131	0.553	0.821	0.995	6	GRID1	AGO3	EMP2	RBM23	BACE2	TMEM184B
hsa-miR-6742-3p	0.559	0.821	1.01	8	ATXN7L3	PIK3R1	TANGO2	TMEM65	SLC1A5	NAV1	GTDC1	SHOC2
hsa-miR-6803-5p	0.565	0.821	0.978	3	CLASP1	POMGNT1	TCF3
hsa-miR-6823-3p	0.563	0.821	0.938	2	PANK2	CELF1
hsa-miR-6828-5p	0.557	0.821	0.984	4	ZMYND11	BAZ2A	BGN	SMUG1
hsa-miR-6844	0.565	0.821	0.978	3	NHLRC3	VCAM1	IKZF2
hsa-miR-6857-3p	0.565	0.821	0.978	3	ZC3H11A	ATP8B4	RBM23
hsa-miR-6871-5p	0.559	0.821	0.969	3	BACH1	KMT2A	TRMU
hsa-miR-6875-5p	0.559	0.821	0.969	3	GSN	CAMTA2	EIF4G1
hsa-miR-7113-5p	0.552	0.821	0.978	4	SNAP23	CNNM4	TMEM184B	BAZ2A
hsa-miR-892b	0.563	0.821	0.938	2	RGMA	PPIP5K1
hsa-miR-3133	0.567	0.821	1	5	CEPT1	ZNF623	RBPJ	PDCD10	ABCC9
hsa-miR-4465	0.567	0.821	1	5	CD55	DEPDC1	EPB41L3	PDCD10	KIF3A
hsa-miR-128-1-5p	0.571	0.822	0.951	2	RBM23	MAP2K3
hsa-miR-3191-3p	0.571	0.822	0.951	2	TCF3	TPP1
hsa-miR-4326	0.571	0.822	0.951	2	TMEM184B	KHNYN
hsa-miR-4727-5p	0.571	0.822	0.951	2	CELF1	AGO3
hsa-miR-5100	0.571	0.822	0.951	2	CAMKK2	DCUN1D3
hsa-miR-544a	0.568	0.822	0.997	4	ASXL2	TMEM170A	AMER1	BCL6
hsa-miR-6750-5p	0.571	0.822	0.951	2	RAP1A	CAMKK2
hsa-miR-6802-3p	0.571	0.822	0.951	2	LIMA1	TRAF7
hsa-miR-6822-5p	0.571	0.822	0.951	2	RAP1A	CAMKK2
hsa-miR-7843-3p	0.571	0.822	0.951	2	SHOC2	HNRNPA2B1
hsa-miR-876-5p	0.571	0.822	0.951	2	IKZF2	EMP2
hsa-miR-1294	0.577	0.824	0.995	3	KIF3A	AREL1	NAV1
hsa-miR-3167	0.578	0.824	0.964	2	IKZF2	EMP2
hsa-miR-3202	0.574	0.824	1.02	7	CNNM4	TMEM63A	PANK2	EMP2	OTUD7B	PRRC2B	CBFA2T2
hsa-miR-4691-5p	0.574	0.824	1.02	6	AREL1	ZBTB20	GRID1	ATXN7L3	ARRDC3	VDR
hsa-miR-4712-3p	0.578	0.824	0.964	2	MEMO1	STRN
hsa-miR-4725-5p	0.578	0.824	0.964	2	ZNF623	ZMIZ2
hsa-miR-4795-5p	0.573	0.824	1	4	PLCG1	PTPRF	GNB1	RBM23
hsa-miR-548s	0.577	0.824	1.03	11	BACH1	KLHDC10	RGMA	ZMIZ2	PTGES3L	EMP2	OTUD7B	AKAP6	RBM23	PNPO	DCUN1D5
hsa-miR-6749-3p	0.574	0.824	1.02	10	AKR1D1	AREL1	PRKAG1	ZBTB20	ZMIZ2	GRID1	ATXN7L3	ARRDC3	NAV1	CAMK2G
hsa-miR-6792-3p	0.579	0.824	1.02	6	AREL1	ZBTB20	GRID1	ATXN7L3	ARRDC3	VDR
hsa-miR-6793-3p	0.573	0.824	1	4	RBBP6	AGO3	GTDC1	PYCR1
hsa-miR-6800-3p	0.578	0.824	0.964	2	MVB12B	BACE2
hsa-miR-7515	0.578	0.824	1.01	4	PRR3	CNNM4	PRRC2B	ZBTB20
hsa-miR-7854-3p	0.578	0.824	1.01	4	OTUD7B	ALG14	CELF1	PISD
hsa-miR-8070	0.578	0.824	0.964	2	SMG1	EMP2
hsa-miR-1343-5p	0.58	0.826	1.02	5	ARRB1	ERC1	CAMTA2	TRMU	TMEM184B
hsa-miR-18a-3p	0.58	0.826	1.03	9	NIN	CELF1	TRIP12	DNMT3A	KLHDC10	AGPAT3	NAA16	SVIL	ATP2B4
hsa-miR-24-3p	0.583	0.829	1.03	22	KHNYN	AGPAT3	CCAR1	UBE3A	FBXO34	ADD3	DEDD	TMEM94	RNF2	PTPRF	DEPDC1	DYRK2	SLC1A5	EMP2	SHOC2	TIAL1	ZNF623	AGO3	KIF3A	NAV1	OTUD7B	MAP2K7
hsa-miR-4719	0.584	0.829	1.02	4	REST	NIN	BACH1	KIAA1958
hsa-miR-1297	0.585	0.831	1.03	5	CD55	DEPDC1	EPB41L3	PDCD10	KIF3A
hsa-miR-296-5p	0.586	0.831	0.978	2	KLHDC10	TRMU
hsa-miR-1249-5p	0.589	0.832	1.03	7	SLC29A1	TMEM63A	SMG1	EPHB2	CAMTA2	SEC16A	TMEM184B
hsa-miR-23a-5p	0.589	0.832	1.02	4	SLC1A5	AGO3	ALG9	GTDC1
hsa-miR-23b-5p	0.589	0.832	1.02	4	SLC1A5	AGO3	ALG9	GTDC1
hsa-miR-3161	0.589	0.832	1.01	3	MBNL1	SLC25A40	PCMTD1
hsa-miR-3671	0.589	0.832	1.02	4	KLHDC10	ATXN7L3	SLC29A1	PRRC2C
hsa-miR-3675-3p	0.589	0.832	1.02	4	EPB41L3	ARRDC3	OTUD7B	EMP2
hsa-miR-4537	0.588	0.832	1.03	8	PTPRF	OTUD7B	EMC1	GNPTG	KIF3A	NKAP	RANBP6	TMEM170A
hsa-miR-6888-5p	0.589	0.832	1.02	4	NUP153	AMER1	ALG14	VCAM1
hsa-miR-1182	0.593	0.832	0.991	2	RBBP6	MAP2K7
hsa-miR-1234-3p	0.594	0.832	1.03	4	TCN2	GNE	SLC1A5	METTL21A
hsa-miR-2114-3p	0.593	0.832	0.991	2	PANK2	CELF1
hsa-miR-374a-3p	0.593	0.832	0.991	2	RAB3GAP2	HNRNPA2B1
hsa-miR-421	0.591	0.832	1.03	6	SMAD4	FAM172A	ZNF280C	HTT	PNPO	REST
hsa-miR-489-3p	0.593	0.832	0.991	2	TMEM65	ZMIZ2
hsa-miR-5702	0.593	0.832	0.991	2	ZNF623	HNRNPH1
hsa-miR-571	0.593	0.832	0.991	2	PIP4K2A	PNPO
hsa-miR-583	0.594	0.832	1.03	4	BACE2	STRN	AKAP6	APP
hsa-miR-6829-5p	0.593	0.832	0.991	2	TIAL1	MAP4
hsa-miR-6830-5p	0.593	0.832	0.991	2	HMBOX1	PIK3CB
hsa-miR-1257	0.595	0.834	1.02	3	AKAP6	GTDC1	PISD
hsa-miR-4267	0.599	0.836	1.04	4	SMG1	ALG9	ENTPD5	LRRFIP1
hsa-miR-7107-5p	0.599	0.836	1.04	4	TCN2	GNE	SLC1A5	METTL21A
hsa-miR-4286	0.601	0.837	1.03	3	PRKAG1	ZBTB20	SETDB1
hsa-miR-6731-5p	0.601	0.837	1.05	9	ARHGEF2	ERC1	CNNM4	ARHGEF6	TLE3	ADGRB2	KMT2A	MAP2K3	MAP2K7
hsa-miR-6797-5p	0.601	0.837	1.05	7	SLC29A1	TMEM63A	SMG1	EPHB2	CAMTA2	SEC16A	TMEM184B
hsa-miR-8085	0.601	0.837	1.05	9	ARHGEF2	ERC1	CNNM4	ARHGEF6	TLE3	ADGRB2	KMT2A	MAP2K3	MAP2K7
hsa-miR-2276-3p	0.604	0.841	1.04	4	AKR1D1	SLC1A5	SMG1	DNMT3A
hsa-miR-5093	0.607	0.842	1.04	3	ZMYM2	RCC2	APP
hsa-miR-5589-3p	0.607	0.842	1.04	3	RCC2	TRIQK	MVB12B
hsa-miR-6856-3p	0.608	0.842	1.02	2	SLC1A5	VCAM1
hsa-miR-8055	0.606	0.842	1.05	8	ALG14	CNTLN	CCDC77	AGO3	FGD6	MKLN1	CCAR1	PCM1
hsa-miR-874-3p	0.608	0.842	1.02	2	LHFPL2	BACE2
hsa-miR-939-5p	0.608	0.842	1.05	5	ARRB1	ERC1	CAMTA2	TRMU	TMEM184B
hsa-miR-126-5p	0.613	0.843	1.05	3	SMG1	AGO3	CYLD
hsa-miR-29b-2-5p	0.613	0.843	1.05	3	ZC3H18	LIMA1	HMBOX1
hsa-miR-3616-5p	0.613	0.843	1.05	3	TRIQK	PLCG1	RBM23
hsa-miR-4492	0.613	0.843	1.05	3	PRRC2B	TIAL1	TRAF7
hsa-miR-4498	0.613	0.843	1.05	3	PRRC2B	TIAL1	TRAF7
hsa-miR-4726-3p	0.612	0.843	1.06	5	MLLT10	KIAA1958	KHNYN	TMEM184B	KIF3A
hsa-miR-4726-5p	0.613	0.843	1.05	3	CNNM4	TLN2	ZBTB20
hsa-miR-5001-5p	0.613	0.843	1.05	3	PRRC2B	TIAL1	TRAF7
hsa-miR-508-5p	0.61	0.843	1.05	12	EMC1	AGBL5	ORMDL3	TANGO2	ALG9	TMEM65	OTUD7B	ALG14	RBM23	KIF3A	SHOC2	TMEM170A
hsa-miR-3943	0.615	0.843	1.03	2	REST	METTL21A
hsa-miR-4717-3p	0.615	0.843	1.03	2	RCC2	DYRK2
hsa-miR-4732-5p	0.615	0.843	1.03	2	MAP2K7	TRPV2
hsa-miR-579-3p	0.614	0.843	1.06	4	RCC2	APP	CREB1	CAMKK2
hsa-miR-8057	0.614	0.843	1.06	4	SLC1A5	KHNYN	PPIP5K1	TRPS1
hsa-miR-1236-3p	0.624	0.845	1.07	6	HDHD2	CYLD	IKZF2	BICC1	CELF1	BACE2
hsa-miR-1245b-3p	0.622	0.845	1.04	2	SHOC2	CPNE3
hsa-miR-127-5p	0.618	0.845	1.06	3	DST	SHOC2	PLEC
hsa-miR-146a-5p	0.621	0.845	1.07	5	SMAD4	SYT12	ENTPD5	SOS1	BCLAF1
hsa-miR-3129-5p	0.622	0.845	1.04	2	KMT2A	TMEM161B
hsa-miR-3910	0.624	0.845	1.07	3	PANK2	AREL1	DCUN1D5
hsa-miR-4640-5p	0.618	0.845	1.06	3	CNNM4	TLN2	ZBTB20
hsa-miR-4663	0.622	0.845	1.04	2	FGD6	OTUD7B
hsa-miR-5582-5p	0.624	0.845	1.07	4	CLOCK	MVB12B	RBM23	SEC16A
hsa-miR-652-3p	0.624	0.845	1.07	4	PRKAA1	MSI2	ATP11B	AGO3
hsa-miR-664b-3p	0.624	0.845	1.07	4	RCC2	APP	CREB1	CAMKK2
hsa-miR-6788-5p	0.624	0.845	1.06	13	DYRK2	TANGO2	NKAP	NAV1	TIAL1	ZNF280C	ZNF623	CCDC77	SLC1A5	ASXL2	KMT2A	INTS13	PPFIBP1
hsa-miR-6790-3p	0.62	0.845	1.06	7	RBM23	DCUN1D5	ZNF84	AGO3	SLC1A5	EMP2	MBNL1
hsa-miR-6818-5p	0.624	0.845	1.07	4	CLOCK	AMER1	DMD	CAMKK2
hsa-miR-6847-5p	0.624	0.845	1.07	4	LUC7L3	SMG1	SHOC2	PLEC
hsa-miR-7152-5p	0.618	0.845	1.06	3	PRKAG1	LRRFIP1	DNMT3A
hsa-miR-7156-5p	0.622	0.845	1.04	2	TRPS1	NAV1
hsa-miR-1248	0.628	0.847	1.08	4	RPS6KA3	CD55	AGO3	BACE2
hsa-miR-3116	0.629	0.847	1.07	3	PANK2	NKAP	TMEM65
hsa-miR-4273	0.628	0.847	1.06	2	TRPS1	NAV1
hsa-miR-4701-3p	0.628	0.847	1.08	4	TANGO2	TMEM65	SHOC2	VDR
hsa-miR-4742-3p	0.629	0.847	1.07	3	ALG14	SLC1A5	KHNYN
hsa-miR-5694	0.629	0.847	1.07	3	VCAM1	CBFA2T2	TMEM170A
hsa-miR-6504-5p	0.628	0.847	1.06	2	RNF2	BACE2
hsa-miR-6736-5p	0.628	0.847	1.08	4	TANGO2	TMEM65	SHOC2	VDR
hsa-miR-6760-3p	0.628	0.847	1.06	2	ZNF84	MBNL1
hsa-miR-6799-5p	0.626	0.847	1.06	17	TANGO2	EPHB2	EPN1	NAV1	TIAL1	ZNF280C	CCDC77	AGBL5	SLC1A5	KLHDC10	MAP2K7	TRAF7	TRMU	GNPTG	INTS13	PPFIBP1	RANBP6
hsa-miR-4701-5p	0.632	0.85	1.08	6	LHFPL2	ZNF76	ZMIZ2	EMP2	AKAP6	RBM23
hsa-miR-3064-5p	0.635	0.851	1.07	2	RNF2	BACE2
hsa-miR-330-5p	0.635	0.851	1.08	3	POMGNT1	VASP	CNNM4
hsa-miR-382-3p	0.635	0.851	1.07	2	AGO3	LIPA
hsa-miR-4433b-5p	0.635	0.851	1.07	2	CA12	ZNF84
hsa-miR-4534	0.634	0.851	1.08	5	TCN2	ALG14	FGD6	TRMU	EPS8
hsa-miR-4795-3p	0.635	0.851	1.08	3	SMG1	AGO3	ANGEL2
hsa-miR-762	0.635	0.851	1.08	3	PRRC2B	TIAL1	TRAF7
hsa-miR-1262	0.638	0.852	1.09	4	TANGO2	TMEM65	SHOC2	VDR
hsa-miR-500b-3p	0.638	0.852	1.09	5	SLC1A5	ERC1	MVB12B	HNRNPK	ALG14
hsa-miR-6746-5p	0.638	0.852	1.09	5	ALG9	ABCF1	ADGRB2	MAP2K7	TMEM170A
hsa-miR-6837-5p	0.64	0.853	1.09	3	FGD6	BAZ2A	CELF1
hsa-miR-372-5p	0.641	0.853	1.08	8	TANGO2	BACE2	HMBOX1	INTS13	PPFIBP1	RBM23	TMEM65	TRPS1
hsa-miR-199b-3p	0.642	0.853	1.08	2	KMT2A	TMEM161B
hsa-miR-4323	0.642	0.853	1.08	2	TMEM184B	REST
hsa-miR-6739-3p	0.642	0.853	1.08	2	UBE3A	TRPS1
hsa-miR-378a-3p	0.643	0.854	1.1	4	DYRK2	MLX	REST	RCC2
hsa-miR-4306	0.647	0.855	1.1	6	BACH1	ZC3H11A	ARHGEF6	TLE3	DCUN1D3	CELF1
hsa-miR-4685-5p	0.646	0.855	1.1	3	FGD6	BAZ2A	CELF1
hsa-miR-4749-5p	0.648	0.855	1.1	2	THSD4	TMEM184B
hsa-miR-5088-3p	0.647	0.855	1.1	4	CERS6	KNTC1	CAMK2G	ATXN7L3
hsa-miR-6889-3p	0.648	0.855	1.1	2	CELF1	STRN
hsa-miR-937-5p	0.648	0.855	1.1	2	ZNF623	NAV1
hsa-miR-1289	0.651	0.858	1.11	3	FGD6	CAMKK2	RCC2
hsa-miR-6878-5p	0.651	0.858	1.1	6	TMEM63A	CCDC77	PTPRF	OTUD7B	KMT2A	SEC16A
hsa-miR-3118	0.655	0.86	1.11	2	CA12	LHFPL2
hsa-miR-4644	0.655	0.86	1.11	6	BACH1	ZC3H11A	CELF1	ARHGEF6	TLE3	DCUN1D3
hsa-miR-516b-5p	0.655	0.86	1.11	2	PLCG1	RBM23
hsa-miR-6738-3p	0.655	0.86	1.11	2	TMEM170A	AMER1
hsa-miR-6787-5p	0.656	0.86	1.12	3	THSD4	VASP	PGAP1
hsa-miR-1227-3p	0.659	0.861	1.11	5	KMT2A	GNB1	TANGO2	EMC1	SLC1A5
hsa-miR-6769b-3p	0.659	0.861	1.11	5	TMEM170A	GRID1	VCAM1	BACE2	ERC1
hsa-miR-10b-3p	0.661	0.863	1.12	2	IKZF2	NAP1L4
hsa-miR-3183	0.663	0.865	1.12	5	TMEM170A	GRID1	VCAM1	BACE2	ERC1
hsa-miR-4723-3p	0.663	0.865	1.12	5	TMEM170A	GRID1	VCAM1	BACE2	ERC1
hsa-miR-1273f	0.666	0.865	1.11	7	TCN2	FGD6	ALG14	PNPO	PRRC2B	TRMU	EPS8
hsa-miR-3188	0.668	0.865	1.14	2	BAZ2A	ZNF81
hsa-miR-4635	0.664	0.865	1.11	8	TRIQK	RCC2	PLCG1	CLOCK	ERBIN	EMP2	AGO3	RBM23
hsa-miR-4650-5p	0.668	0.865	1.14	2	IKZF2	MAP2K7
hsa-miR-4324	0.67	0.866	1.14	4	REST	BACH1	METTL21A	TMEM184B
hsa-miR-4668-3p	0.67	0.866	1.14	4	PIP4K2A	ZMYM6	RAB3GAP2	RNF38
hsa-miR-4770	0.67	0.866	1.14	4	PRRC2B	NFYB	FGD6	PNPO
hsa-miR-6088	0.67	0.866	1.14	4	PRRC2B	NFYB	FGD6	PNPO
hsa-miR-6818-3p	0.67	0.866	1.14	4	TIAL1	PPFIBP1	TMEM170A	CNTLN
hsa-miR-133a-3p	0.677	0.867	1.15	3	PDE1A	RBPJ	ANGEL2
hsa-miR-1914-5p	0.674	0.867	1.15	2	PTPRF	TCF3
hsa-miR-204-3p	0.677	0.867	1.15	3	CNNM4	TIAL1	CHD3
hsa-miR-383-3p	0.676	0.867	1.11	10	MSI2	CLASP1	EMP2	SHOC2	ZNF280C	NAV1	ANGEL2	AGO3	OTUD7B	SLC1A5
hsa-miR-4672	0.677	0.867	1.15	3	RBM23	ZBTB20	KLHDC10
hsa-miR-4766-5p	0.677	0.867	1.15	3	MSI2	ALG9	VDR
hsa-miR-4797-5p	0.675	0.867	1.14	5	MEMO1	HMGB3	ABCF1	EMC1	STYX
hsa-miR-488-3p	0.677	0.867	1.15	3	SENP6	ERBIN	SMG1
hsa-miR-6732-3p	0.672	0.867	1.14	3	RNF2	PPFIBP1	TMEM170A
hsa-miR-6835-5p	0.674	0.867	1.15	2	CLASP1	POMGNT1
hsa-miR-1272	0.68	0.868	1.16	2	KIAA1958	RAP1A
hsa-miR-1283	0.68	0.868	1.16	2	PCMTD1	CLASP1
hsa-miR-3159	0.68	0.868	1.16	2	DEPDC1	SLC1A5
hsa-miR-6801-3p	0.68	0.868	1.16	2	RCC2	COL14A1
hsa-miR-6810-3p	0.68	0.868	1.16	2	RCC2	COL14A1
hsa-miR-194-3p	0.682	0.869	1.16	3	CNNM4	ARHGEF2	TRMU
hsa-miR-224-5p	0.682	0.869	1.16	3	SMAD4	TIAL1	LHFPL2
hsa-miR-30c-2-3p	0.684	0.869	1.11	13	DYRK2	TANGO2	NKAP	NAV1	TIAL1	ZNF280C	ZNF623	CCDC77	SLC1A5	ASXL2	KMT2A	INTS13	PPFIBP1
hsa-miR-7977	0.684	0.869	1.1	16	CD55	PCMTD1	EMP2	ENTPD5	SHOC2	NAV1	TIAL1	CBFA2T2	ZNF280C	ALG9	ANGEL2	AGO3	KIF3A	OTUD7B	SLC1A5	METTL21A
hsa-miR-4670-3p	0.686	0.87	1.18	2	ZBTB20	KMT2A
hsa-miR-4706	0.686	0.87	1.18	2	THSD4	TMEM184B
hsa-miR-5190	0.686	0.87	1.18	2	ERC1	HNRNPH1
hsa-miR-4646-5p	0.687	0.871	1.17	3	CNNM4	TIAL1	CHD3
hsa-miR-4425	0.692	0.871	1.19	2	STAU1	NKAP
hsa-miR-4477b	0.692	0.871	1.19	2	HDGFL3	RNF38
hsa-miR-4802-5p	0.692	0.871	1.19	2	SMG1	BACH1
hsa-miR-5192	0.692	0.871	1.18	3	ZC3H11A	BACH1	DCUN1D3
hsa-miR-548at-3p	0.692	0.871	1.19	2	ANGEL2	DYRK2
hsa-miR-548ay-3p	0.692	0.871	1.19	2	ANGEL2	DYRK2
hsa-miR-5700	0.692	0.871	1.19	2	ZNF711	HIVEP2
hsa-miR-605-3p	0.692	0.871	1.18	3	ARRB1	PANK2	CBFA2T2
hsa-miR-619-5p	0.69	0.871	1.12	10	SLC1A5	EMC1	THSD4	CNNM4	NKAP	CREB1	AGO3	TIAL1	KIF3A	ZNF623
hsa-miR-7155-5p	0.692	0.871	1.19	2	NKAP	VDR
hsa-miR-7855-5p	0.692	0.871	1.19	2	TMEM94	EMC1
hsa-miR-1908-5p	0.696	0.872	1.19	3	THSD4	VASP	PGAP1
hsa-miR-3136-5p	0.697	0.872	1.2	2	RBM23	TRPV2
hsa-miR-3680-3p	0.696	0.872	1.18	4	BACH1	CLOCK	PRRC2B	RBPJ
hsa-miR-3942-3p	0.696	0.872	1.19	3	SHOC2	KMT2A	DCUN1D3
hsa-miR-4439	0.697	0.872	1.2	2	RBM23	TRPV2
hsa-miR-452-3p	0.697	0.872	1.2	2	NAV1	ATP2B4
hsa-miR-4677-5p	0.697	0.872	1.2	2	VCAM1	TRPS1
hsa-miR-532-3p	0.694	0.872	1.16	5	APP	SMUG1	LHFPL2	EPHB2	CAMK2G
hsa-miR-576-3p	0.697	0.872	1.2	2	RBM23	KLHDC10
hsa-miR-664a-3p	0.697	0.872	1.2	2	CD55	CREB1
hsa-miR-92a-1-5p	0.697	0.872	1.2	2	NKAP	PYCR1
hsa-miR-346	0.703	0.875	1.22	2	DGCR2	BCL6
hsa-miR-6796-3p	0.703	0.875	1.22	2	CEP19	MAP4
hsa-miR-4735-5p	0.704	0.876	1.19	4	ZMIZ2	TCN2	RAB3GAP2	CREB1
hsa-miR-505-3p	0.706	0.877	1.18	5	GIGYF2	TLE3	PRRC2B	PISD	REST
hsa-miR-5681a	0.706	0.877	1.21	3	KMT2A	SMG1	CHD3
hsa-miR-6506-5p	0.707	0.878	1.14	9	EMC1	THSD4	CNNM4	NKAP	CREB1	AGO3	TIAL1	KIF3A	ZNF623
hsa-miR-3922-3p	0.709	0.878	1.23	2	NKAP	CELF1
hsa-miR-627-3p	0.709	0.878	1.16	7	IKZF2	TRPV2	GULP1	EPB41L3	CD55	PRRC2B	DDHD1
hsa-miR-642a-5p	0.709	0.878	1.18	5	GTDC1	ARRB1	TMEM170A	GRID1	ATP2B4
hsa-miR-4756-3p	0.71	0.879	1.22	3	NFYB	KIAA1958	PTGES3L
hsa-miR-3191-5p	0.714	0.88	1.24	2	NCK1	TRAF7
hsa-miR-4290	0.714	0.88	1.24	2	ATP2B4	PRRC2B
hsa-miR-4436b-5p	0.714	0.88	1.24	2	SLC1A5	ZNF84
hsa-miR-4728-5p	0.714	0.88	1.11	20	TANGO2	SLC29A1	ARHGEF2	RICTOR	EPHB2	AMER1	TIAL1	ZNF280C	NAV1	CCDC77	AGBL5	SLC1A5	ADGRB2	KLHDC10	MAP2K7	TRMU	GNPTG	INTS13	PPFIBP1	RANBP6
hsa-miR-5003-3p	0.715	0.88	1.22	3	JAG1	AGO3	NAV1
hsa-miR-6811-3p	0.712	0.88	1.2	4	EMP2	AGO3	OTUD7B	SLC1A5
hsa-miR-6879-3p	0.715	0.88	1.22	3	ERC1	ALG14	MAP4
hsa-miR-6895-3p	0.712	0.88	1.2	4	GRID1	TIAL1	PPFIBP1	TMEM170A
hsa-miR-1226-3p	0.72	0.883	1.2	5	CABIN1	RCC2	SLC1A5	RABGGTB	CHD3
hsa-miR-374c-5p	0.72	0.883	1.25	2	TRPS1	PSD3
hsa-miR-3927-3p	0.72	0.883	1.22	4	NHLRC3	MAP2K7	STRN	ZBTB6
hsa-miR-548g-3p	0.72	0.883	1.25	2	ASXL2	CCAR1
hsa-miR-5586-3p	0.724	0.885	1.22	4	ZNF148	TMEM170A	HMGB3	EMC1
hsa-miR-548av-3p	0.725	0.885	1.27	2	ASXL2	CCAR1
hsa-miR-6795-3p	0.725	0.885	1.27	2	VDR	GTDC1
hsa-miR-4485-5p	0.728	0.888	1.23	4	AGO3	ANGEL2	SMG1	KIF3A
hsa-miR-4708-5p	0.728	0.888	1.25	3	STRN	FGD6	PNPO
hsa-miR-6831-5p	0.728	0.888	1.23	4	NHLRC3	MAP2K7	STRN	ZBTB6
hsa-miR-4433b-3p	0.73	0.888	1.28	2	ZNF623	PLEC
hsa-miR-2467-3p	0.733	0.889	1.17	10	PTPRF	PANK2	VCAM1	NFYB	RBPJ	ABCF1	CBFA2T2	GNPTG	KIF3A	NKAP
hsa-miR-6885-3p	0.733	0.889	1.26	3	PLCG1	ANKRD28	RNF38
hsa-miR-4524a-3p	0.734	0.89	1.19	7	ALG9	ZMIZ2	ABCF1	RPS6KA3	CCDC77	TMEM170A	MAP2K7
hsa-miR-1193	0.736	0.89	1.29	2	SMG1	ABCF1
hsa-miR-4725-3p	0.738	0.89	1.23	5	TPP1	SHOC2	ORMDL3	PYCR1	ZBTB20
hsa-miR-663a	0.737	0.89	1.27	3	THSD4	VASP	PGAP1
hsa-miR-6780b-5p	0.738	0.89	1.23	5	TPP1	SHOC2	ORMDL3	PYCR1	ZBTB20
hsa-miR-8066	0.736	0.89	1.29	2	KIF3A	TRPS1
hsa-miR-1296-3p	0.741	0.892	1.31	2	PTPRF	MAP2K3
hsa-miR-448	0.741	0.892	1.31	2	PIK3R1	GULP1
hsa-miR-766-3p	0.741	0.892	1.15	14	ATXN7L3	SMUG1	EMC1	AGBL5	TANGO2	TMEM65	OTUD7B	ALG9	ALG14	RBM23	THSD4	TRAF7	SHOC2	TMEM170A
hsa-miR-148b-3p	0.742	0.892	1.18	9	NIN	RGMA	PRKAA1	DNMT1	HMGB3	RCC2	RBM23	AGO3	DCUN1D3
hsa-miR-3180	0.746	0.892	1.32	2	THSD4	ENTPD5
hsa-miR-3180-3p	0.746	0.892	1.32	2	THSD4	ENTPD5
hsa-miR-498	0.745	0.892	1.21	7	EPB41L3	PDCD10	NKAP	BACE2	SLC1A5	NCOA7	ZNF623
hsa-miR-6514-5p	0.746	0.892	1.29	3	BACH1	TCN2	FGD6
hsa-miR-33b-5p	0.751	0.894	1.33	2	CREB1	TMEM170A
hsa-miR-3617-5p	0.751	0.894	1.33	2	REST	PIGN
hsa-miR-4271	0.751	0.894	1.25	5	TPP1	SHOC2	ORMDL3	PYCR1	ZBTB20
hsa-miR-655-3p	0.751	0.894	1.33	2	TRPS1	PSD3
hsa-miR-6778-5p	0.751	0.894	1.27	4	EPHB2	CAMTA2	KLHDC10	PISD
hsa-miR-6816-5p	0.751	0.894	1.33	2	THSD4	ENTPD5
hsa-miR-665	0.753	0.894	1.15	17	TMEM63A	ABCF1	CCDC77	TIAL1	NKAP	ENTPD5	ZNF623	AGBL5	SHOC2	PLCG1	THSD4	KIF3A	PPFIBP1	STYX	TMEM170A	VCAM1	ZNF280C
hsa-miR-1255a	0.756	0.897	1.35	2	PCBP2	PISD
hsa-miR-1255b-5p	0.756	0.897	1.35	2	PCBP2	PISD
hsa-miR-1286	0.76	0.9	1.36	2	RNF38	PISD
hsa-miR-3196	0.76	0.9	1.36	2	THSD4	ENTPD5
hsa-miR-641	0.76	0.9	1.36	2	REST	PIGN
hsa-miR-4438	0.762	0.901	1.23	7	THSD4	VDR	SLC1A5	NKAP	CREB1	MLLT10	METTL21A
hsa-miR-4707-3p	0.765	0.901	1.37	2	METTL21A	DGKE
hsa-miR-1233-5p	0.768	0.902	1.3	4	EPHB2	CAMTA2	KLHDC10	PISD
hsa-miR-338-5p	0.77	0.902	1.39	2	SMG1	MSI2
hsa-miR-511-5p	0.77	0.902	1.39	2	ASXL2	ZNF711
hsa-miR-587	0.77	0.902	1.39	2	SDCBP	OTUD7B
hsa-miR-6751-5p	0.77	0.902	1.39	2	CLASP1	POMGNT1
hsa-miR-8082	0.768	0.902	1.3	4	TCN2	ALG14	FGD6	EPS8
hsa-miR-3176	0.774	0.904	1.4	2	NKAP	CELF1
hsa-miR-3973	0.773	0.904	1.35	3	CCDC77	DMD	LIPA
hsa-miR-6865-3p	0.774	0.904	1.4	2	LIMA1	STAG2
hsa-miR-6888-3p	0.773	0.904	1.35	3	KLF12	EMC1	SLC29A1
hsa-miR-4476	0.775	0.904	1.31	4	CNNM4	PRRC2B	BGN	PTPN18
hsa-miR-6876-5p	0.775	0.904	1.31	4	CNNM4	PRRC2B	BGN	PTPN18
hsa-miR-1303	0.782	0.905	1.33	4	GNE	BACE2	AKAP6	DCUN1D3
hsa-miR-3605-5p	0.783	0.905	1.43	2	LUC7L3	KLHDC10
hsa-miR-6758-3p	0.783	0.905	1.43	2	ZBTB6	PRR3
hsa-miR-6761-5p	0.783	0.905	1.43	2	ATP8B4	TMEM184B
hsa-miR-924	0.779	0.905	1.41	2	NAV1	PIK3R1
hsa-miR-431-5p	0.788	0.908	1.38	3	LUC7L3	ZMYM2	GLIS3
hsa-miR-4753-5p	0.787	0.908	1.44	2	ALG14	KHNYN
hsa-miR-671-5p	0.788	0.908	1.38	3	BAZ2A	SMUG1	KMT2A
hsa-miR-100-3p	0.792	0.909	1.45	2	CEPT1	AREL1
hsa-miR-196a-3p	0.794	0.909	1.35	4	HBP1	EMC1	SLC29A1	PPFIBP1
hsa-miR-212-5p	0.795	0.909	1.4	3	AGO3	SMG1	FYCO1
hsa-miR-3678-3p	0.792	0.909	1.45	2	VCAM1	NFYB
hsa-miR-4755-3p	0.796	0.909	1.3	6	BAZ2A	EMP2	KIF3A	AKAP6	RBM23	PIK3R1
hsa-miR-4786-3p	0.796	0.909	1.47	2	SHOC2	HNRNPA2B1
hsa-miR-501-5p	0.792	0.909	1.39	3	PRRC2B	PIP4K2A	RBM23
hsa-miR-527	0.792	0.909	1.39	3	PRRC2B	KNTC1	PLEC
hsa-miR-599	0.796	0.909	1.47	2	AMER1	PTPN12
hsa-miR-6892-3p	0.791	0.909	1.35	4	TMEM170A	ARRB1	GRID1	HMBOX1
hsa-miR-873-3p	0.795	0.909	1.4	3	ERBIN	CHD3	PPIP5K1
hsa-miR-5186	0.797	0.91	1.33	5	FGD6	EMC1	KIAA1958	ALG14	NKAP
hsa-miR-3065-3p	0.8	0.91	1.48	2	CLASP1	TIAL1
hsa-miR-376a-3p	0.8	0.91	1.48	2	PIK3R1	RANBP6
hsa-miR-4738-3p	0.8	0.91	1.48	2	PCBP2	RBM23
hsa-miR-1200	0.802	0.912	1.42	3	CYLD	AREL1	METTL21A
hsa-miR-518a-5p	0.802	0.912	1.42	3	PRRC2B	KNTC1	PLEC
hsa-miR-3163	0.803	0.913	1.29	7	PRRC2C	MSI2	DEPDC1	TLE3	GTDC1	PICALM	PRRC2B
hsa-miR-4284	0.806	0.913	1.21	14	RNF2	AKR1D1	SLC1A5	EMP2	TIAL1	NKAP	ST3GAL2	ZNF623	SHOC2	SMG1	AGO3	KIF3A	NAV1	OTUD7B
hsa-miR-4781-3p	0.807	0.913	1.38	4	STAU1	PRKAA1	TIAL1	AKAP6
hsa-miR-199a-3p	0.808	0.914	1.51	2	KMT2A	TMEM161B
hsa-miR-4455	0.815	0.918	1.45	3	DMD	CAMTA2	CHD3
hsa-miR-6849-3p	0.815	0.918	1.21	16	PNPO	AGBL5	TMEM170A	SLC1A5	RBM23	EMC1	TANGO2	TMEM65	OTUD7B	ALG14	PTGES3L	DCUN1D5	RANBP6	CELF1	PGAP1	SHOC2
hsa-miR-3155a	0.819	0.92	1.55	2	ABCF1	MAP2K7
hsa-miR-3155b	0.819	0.92	1.55	2	ABCF1	MAP2K7
hsa-miR-3925-5p	0.819	0.92	1.55	2	CELF1	PTPN18
hsa-miR-593-3p	0.819	0.92	1.46	3	TIAL1	PPFIBP1	TMEM170A
hsa-miR-1323	0.83	0.921	1.59	2	HNRNPA2B1	MLLT10
hsa-miR-183-3p	0.823	0.921	1.56	2	KMT2A	CHST15
hsa-miR-4694-3p	0.83	0.921	1.59	2	MBNL1	RBM23
hsa-miR-548o-3p	0.823	0.921	1.56	2	HNRNPA2B1	MLLT10
hsa-miR-6771-5p	0.828	0.921	1.49	3	ABCF1	ADGRB2	TMEM170A
hsa-miR-935	0.83	0.921	1.59	2	DEDD	TRPV2
hsa-miR-939-3p	0.824	0.921	1.29	9	ATXN7L3	PIK3R1	EMC1	OTUD7B	ALG14	NAV1	GTDC1	RBM23	PTPRF
hsa-miR-6785-5p	0.831	0.922	1.21	18	TANGO2	SLC29A1	RICTOR	EPHB2	AMER1	NAV1	TIAL1	ZNF280C	CCDC77	AGBL5	SLC1A5	KLHDC10	MAP2K7	TRMU	GNPTG	INTS13	PPFIBP1	RANBP6
hsa-miR-6883-5p	0.831	0.922	1.21	18	TANGO2	SLC29A1	RICTOR	EPHB2	AMER1	NAV1	TIAL1	ZNF280C	CCDC77	AGBL5	SLC1A5	KLHDC10	MAP2K7	TRMU	GNPTG	INTS13	PPFIBP1	RANBP6
hsa-miR-4757-5p	0.834	0.922	1.51	3	AGPAT3	AGO3	CYLD
hsa-miR-6744-3p	0.834	0.922	1.51	3	AGPAT3	AGO3	CYLD
hsa-miR-7-2-3p	0.834	0.922	1.51	3	HMBOX1	AREL1	MLLT10
hsa-miR-3121-5p	0.837	0.922	1.61	2	KMT2A	POMGNT1
hsa-miR-5095	0.838	0.922	1.33	8	VDR	SLC1A5	NKAP	CREB1	MLLT10	KLHDC10	METTL21A	KIF3A
hsa-miR-7151-3p	0.836	0.922	1.32	8	VDR	SLC1A5	NKAP	CREB1	MLLT10	KLHDC10	METTL21A	KIF3A
hsa-miR-149-3p	0.844	0.922	1.22	18	TANGO2	SLC29A1	RICTOR	EPHB2	AMER1	NAV1	TIAL1	ZNF280C	CCDC77	AGBL5	SLC1A5	KLHDC10	MAP2K7	TRMU	GNPTG	INTS13	PPFIBP1	RANBP6
hsa-miR-17-3p	0.84	0.922	1.52	3	HBP1	SMG1	PICALM
hsa-miR-1972	0.843	0.922	1.64	2	IKZF2	MAP2K7
hsa-miR-365a-3p	0.843	0.922	1.64	2	LIMA1	ZNF148
hsa-miR-548at-5p	0.847	0.922	1.65	2	ANKRD28	LIPA
hsa-miR-6890-5p	0.847	0.922	1.65	2	TRPV2	TIAL1
hsa-miR-4692	0.848	0.922	1.55	3	TRPS1	MORC2	SLC29A1
hsa-miR-186-3p	0.852	0.923	1.33	9	FGD6	AGO3	DMD	PRKAG1	TCN2	TRPV2	GNE	EMP2	SLC1A5
hsa-miR-4481	0.853	0.923	1.68	2	ZC3H11A	MAP2K3
hsa-miR-4514	0.853	0.923	1.57	3	TRPS1	MORC2	SLC29A1
hsa-miR-4745-5p	0.856	0.924	1.69	2	ZC3H11A	MAP2K3
hsa-miR-1913	0.862	0.925	1.72	2	COL14A1	MAP4
hsa-miR-26b-5p	0.861	0.925	1.15	43	ABCF1	ARRB1	CLOCK	CAB39L	ZNF84	ADGB	MEF2C	AGPAT3	ZNF81	CNTLN	TCTA	ERC1	TIA1	SHOC2	WRAP73	COL4A2	ZNF862	WDR25	HAGH	ZBTB20	SUPT3H	ALG9	DHX30	TRPS1	HTT	CHST15	NUP153	RNF2	RNF38	MAST4	FARP1	ERBIN	BCLAF1	PRKAA1	EP400	KLHDC10	CD55	DEPDC1	EPB41L3	PDCD10	SMAD1	JAG1	KIF3A
hsa-miR-3192-5p	0.86	0.925	1.46	5	CNNM4	TIAL1	CCDC77	GNPTG	RANBP6
hsa-miR-3915	0.862	0.925	1.72	2	KIF3A	BAZ2A
hsa-miR-577	0.859	0.925	1.7	2	ZNF623	ZBTB20
hsa-miR-6867-5p	0.861	0.925	1.35	9	DDHD1	NAV1	AMER1	DMD	ZBTB20	ARRB1	TMEM184B	GNE	SMAD4
hsa-miR-3187-3p	0.868	0.927	1.54	4	ZMIZ2	EMP2	AKAP6	RBM23
hsa-miR-4731-5p	0.869	0.927	1.41	7	EMC1	THSD4	WWP2	NKAP	CREB1	AGO3	VDR
hsa-miR-6507-5p	0.867	0.927	1.74	2	HBP1	ARHGEF4
hsa-miR-6778-3p	0.866	0.927	1.29	14	AGO3	TIAL1	TMEM170A	TRPV2	TCN2	ORMDL3	GTDC1	SLC1A5	VASP	CELF1	KIF3A	LUC7L3	NCOA7	ZNF623
hsa-miR-7-1-3p	0.868	0.927	1.62	3	HMBOX1	AREL1	MLLT10
hsa-miR-6783-5p	0.873	0.929	1.64	3	BAZ2A	AMER1	PIP4P1
hsa-miR-6890-3p	0.873	0.929	1.37	9	SMG1	ARHGAP12	SLC1A5	AKR1D1	DGKE	NKAP	ST3GAL2	AGO3	CAMK2G
hsa-miR-3173-3p	0.876	0.93	1.78	2	PYCR1	RBM23
hsa-miR-3190-5p	0.876	0.93	1.51	5	RGMA	PTGES3L	OTUD7B	PNPO	DCUN1D5
hsa-miR-4639-3p	0.875	0.93	1.65	3	SMUG1	ZC3H13	AGO3
hsa-miR-759	0.875	0.93	1.65	3	HMGB3	RAP1A	EMC1
hsa-miR-4524a-5p	0.88	0.932	1.66	3	PIK3R1	PISD	KANK1
hsa-miR-4524b-5p	0.88	0.932	1.66	3	PIK3R1	PISD	KANK1
hsa-miR-5589-5p	0.879	0.932	1.47	6	EMC1	THSD4	NKAP	CREB1	AGO3	MLX
hsa-miR-216b-5p	0.881	0.932	1.81	2	KLF12	SMAD1
hsa-miR-6776-5p	0.882	0.933	1.67	3	TANGO2	TMEM65	SHOC2
hsa-miR-2276-5p	0.886	0.935	1.69	3	TMEM170A	ARRB1	GRID1
hsa-miR-6891-5p	0.886	0.935	1.84	2	PYCR1	RBM23
hsa-miR-6512-3p	0.889	0.936	1.38	10	SMG1	EMC1	AGBL5	TANGO2	TMEM65	OTUD7B	ALG14	RBM23	SHOC2	TMEM170A
hsa-miR-6720-5p	0.89	0.937	1.38	10	SMG1	EMC1	AGBL5	TANGO2	TMEM65	OTUD7B	ALG14	RBM23	SHOC2	TMEM170A
hsa-miR-338-3p	0.893	0.938	1.88	2	ALG9	TRAF7
hsa-miR-4435	0.893	0.938	1.62	4	ZMIZ2	EMP2	AKAP6	RBM23
hsa-miR-1247-3p	0.897	0.94	1.52	6	ALG9	AKR1D1	CCDC77	CNNM4	TMEM170A	VCAM1
hsa-miR-3664-5p	0.898	0.94	1.74	3	ALG14	SLC1A5	SHOC2
hsa-miR-33a-3p	0.902	0.94	1.93	2	MLLT10	PDCD10
hsa-miR-4532	0.902	0.94	1.93	2	PTPRF	AKR1D1
hsa-miR-4680-5p	0.899	0.94	1.92	2	AGO3	EMP2
hsa-miR-96-5p	0.904	0.94	1.77	3	ARHGEF2	NHLRC3	EIF4G1
hsa-miR-296-3p	0.913	0.945	1.7	4	PRRC2B	HECTD4	TLE3	SETDB1
hsa-miR-520g-3p	0.913	0.945	1.52	7	CCDC77	HMGB3	CREB1	DMD	SLC1A5	METTL21A	LIPA
hsa-miR-512-3p	0.915	0.946	1.63	5	EMC1	THSD4	RAP1A	CREB1	AGO3
hsa-miR-1976	0.917	0.947	1.47	9	SLC1A5	PISD	KIAA1958	GTDC1	BACE2	AGO3	KIF3A	NCOA7	ZNF623
hsa-miR-520h	0.916	0.947	1.54	7	CCDC77	HMGB3	CREB1	DMD	SLC1A5	METTL21A	LIPA
hsa-miR-6747-3p	0.917	0.947	1.47	9	DEPDC1	DNMT3A	BACE2	EMP2	GTDC1	SLC1A5	KIF3A	NCOA7	ZNF623
hsa-miR-6875-3p	0.917	0.947	1.72	4	SMG1	UFD1	KNTC1	BICC1
hsa-miR-6836-3p	0.919	0.947	1.85	3	LIMA1	TMEM170A	LUC7L3
hsa-miR-661	0.922	0.949	1.52	8	NKAP	EMC1	TANGO2	TMEM65	OTUD7B	ALG14	RBM23	SHOC2
hsa-miR-6794-3p	0.926	0.951	2.1	2	ZC3H13	AGO3
hsa-miR-6791-3p	0.931	0.953	1.7	5	TMEM170A	ST3GAL2	AGO3	METTL21A	LUC7L3
hsa-miR-6829-3p	0.931	0.953	1.7	5	TMEM170A	ST3GAL2	AGO3	METTL21A	LUC7L3
hsa-miR-3185	0.936	0.957	2.19	2	ALG9	HNRNPA2B1
hsa-miR-140-3p	0.938	0.958	1.97	3	SLC39A10	ORMDL3	HNRNPA2B1
hsa-miR-6770-5p	0.939	0.959	1.98	3	CEPT1	ZC3H11A	FYCO1
hsa-miR-4659a-3p	0.945	0.962	2.03	3	SMG1	UFD1	VDR
hsa-miR-4659b-3p	0.945	0.962	2.03	3	SMG1	UFD1	VDR
hsa-miR-769-5p	0.944	0.962	2.02	3	BACH1	DCUN1D5	PGAP1
hsa-miR-3653-5p	0.946	0.962	1.51	11	SLC1A5	ZNF84	KIAA1958	AGO3	GTDC1	BACE2	EMP2	METTL21A	KIF3A	NCOA7	ZNF623
hsa-miR-4778-3p	0.948	0.964	2.31	2	KNTC1	BICC1
hsa-miR-1281	0.953	0.966	2.38	2	ST3GAL2	KIF3A
hsa-miR-6736-3p	0.958	0.97	2.15	3	NHLRC3	TIAL1	PTPRF
hsa-miR-4722-3p	0.964	0.973	1.75	7	GTDC1	DNMT3A	BACE2	SLC1A5	KIF3A	NCOA7	ZNF623
hsa-miR-3662	0.965	0.974	2.23	3	DYRK2	APP	CELF1
hsa-miR-6727-3p	0.965	0.974	1.76	7	GTDC1	DNMT3A	BACE2	SLC1A5	KIF3A	NCOA7	ZNF623
hsa-miR-6787-3p	0.965	0.974	2.22	3	SMUG1	PIK3CB	ERC1
hsa-miR-1304-3p	0.969	0.977	1.73	8	AKR1D1	SLC1A5	DGKE	NKAP	ST3GAL2	SMG1	AGO3	PANK2
hsa-miR-4772-3p	0.977	0.983	2.19	4	SLC1A5	NKAP	ST3GAL2	METTL21A
hsa-miR-3614-5p	0.984	0.988	3.01	2	DCUN1D5	GNE
hsa-miR-423-3p	0.985	0.988	3.04	2	ARHGEF2	APP
hsa-miR-4747-5p	0.998	0.998	4.03	2	ZMYND11	GSN
hsa-miR-5196-5p	0.998	0.998	4.03	2	ZMYND11	GSN
[truncated: 33 more columns]

## Sheet: miRTarBase downreg DEG
Mienturnet Enrichment results miRTarBase
microRNA	p-value	FDR	Odd ratio	Number of interactions	Target Gene 1	Target Gene 2	Target Gene 3	Target Gene 4	Target Gene 5	Target Gene 6	Target Gene 7	Target Gene 8	Target Gene 9	Target Gene 10	Target Gene 11	Target Gene 12	Target Gene 13	Target Gene 14	Target Gene 15	Target Gene 16	Target Gene 17	Target Gene 18	Target Gene 19	Target Gene 20	Target Gene 21	Target Gene 22	Target Gene 23	Target Gene 24	Target Gene 25	Target Gene 26	Target Gene 27	Target Gene 28	Target Gene 29	Target Gene 30	Target Gene 31	Target Gene 32	Target Gene 33	Target Gene 34	Target Gene 35	Target Gene 36	Target Gene 37	Target Gene 38	Target Gene 39	Target Gene 40	Target Gene 41	Target Gene 42
hsa-miR-16-5p	5.75e-06	0.0114	0.492	42	CEP63	TIA1	SHOC2	NPR3	CA12	ABCF1	HNRNPA2B1	SLC39A10	ZC3H11A	RPS6KA3	PIP4P1	DCUN1D5	CLASP1	EIF4G1	SLC29A1	EARS2	TTC1	APP	HIGD1A	GNB1	NHLRC3	MAP4	CAMK2G	POLR1C	ATXN7L3	SENP6	CABIN1	MIS12	DHX30	FCF1	KLHDC10	HMBOX1	RBBP6	PIK3R1	BAZ2A	TMEM161B	PRKAA1	KANK1	ARHGAP12	TCF3	FUBP1	MAP2K3
hsa-miR-101-3p	2e-05	0.019	0.307	17	APP	DNMT3A	FMR1	PIP4K2A	MBNL2	MKLN1	MBTD1	GNB1	KLF12	TRERF1	CBFA2T2	ZC3H11A	STYX	PRKAA1	ALG14	PIK3CB	NKAP
hsa-miR-15a-5p	2.88e-05	0.019	0.397	24	CEP63	TIA1	APP	CABIN1	TTC1	SHOC2	FCF1	KLHDC10	HMBOX1	RBBP6	PIK3R1	GNB1	BAZ2A	HIGD1A	SLC29A1	TMEM161B	PRKAA1	KANK1	ARHGAP12	HNRNPA2B1	PIP4P1	TCF3	RPS6KA3	MAP2K3
hsa-miR-190a-3p	5.26e-05	0.026	0.392	22	MLLT10	KLHDC10	RBM23	PIK3R1	CA12	CREB1	DDX55	STRN	PCBP2	GRID1	ABCF1	ZBTB20	PIP4P1	MBTD1	GULP1	MSI2	TMEM161B	MBNL2	FUBP1	APP	IKZF2	STYX
hsa-miR-4484	0.000154	0.0539	0.135	6	ZMYND11	THSD4	PTPRF	CEP19	ZNF148	APP
hsa-miR-5011-5p	0.000164	0.0539	0.413	21	MLLT10	KLHDC10	MBNL2	SOS1	RBM23	PIK3R1	CA12	CREB1	DDX55	STRN	PCBP2	GRID1	ABCF1	MBTD1	GULP1	MSI2	FUBP1	APP	IKZF2	STYX	CELF1
hsa-miR-548an	0.000248	0.07	0.206	8	ZMYND11	SLC29A1	THSD4	PTPRF	CEP19	ZNF148	GSN	SOS1
hsa-miR-195-5p	0.000342	0.0844	0.425	20	SHOC2	FCF1	KLHDC10	HMBOX1	RBBP6	PIK3R1	GNB1	BAZ2A	APP	HIGD1A	SLC29A1	TMEM161B	PRKAA1	KANK1	ARHGAP12	HNRNPA2B1	PIP4P1	TCF3	RPS6KA3	MAP2K3
hsa-miR-15b-5p	0.000492	0.108	0.459	22	TTC1	DHX30	SHOC2	FCF1	KLHDC10	HMBOX1	RBBP6	PIK3R1	GNB1	BAZ2A	APP	HIGD1A	SLC29A1	TMEM161B	PRKAA1	KANK1	ARHGAP12	HNRNPA2B1	PIP4P1	TCF3	RPS6KA3	MAP2K3
hsa-miR-424-5p	0.000559	0.11	0.391	16	CDC14A	SHOC2	FCF1	RBBP6	PIK3R1	GNB1	BAZ2A	APP	HIGD1A	SLC29A1	TMEM161B	PRKAA1	KANK1	ARHGAP12	HNRNPA2B1	MAP2K3
hsa-miR-6838-5p	0.000649	0.117	0.381	15	SHOC2	FCF1	RBBP6	PIK3R1	GNB1	BAZ2A	APP	HIGD1A	SLC29A1	TMEM161B	PRKAA1	KANK1	ARHGAP12	HNRNPA2B1	MAP2K3
hsa-miR-582-5p	0.000847	0.139	0.247	8	ZC3H11A	STYX	PRKAA1	SLC39A10	GNB1	ALG14	CREB1	NKAP
hsa-miR-497-5p	0.00128	0.194	0.408	15	SHOC2	FCF1	RBBP6	PIK3R1	GNB1	BAZ2A	APP	HIGD1A	SLC29A1	TMEM161B	PRKAA1	KANK1	ARHGAP12	HNRNPA2B1	MAP2K3
hsa-let-7b-5p	0.0029	0.198	0.576	28	SNAP23	ZC3H11A	CA12	TRIP12	TMEM65	BAZ2A	WDR25	ZNF148	SUPT20H	NUP153	PRRC2B	GNB1	PIP4P1	ABCF1	PCBP2	PSD3	MAP4	RALB	MEF2C	CD151	RBBP6	NHLRC3	MLLT10	MAP2K7	ATXN7L3	STRN	CELF1	MSI2
hsa-miR-103a-3p	0.00296	0.198	0.43	14	CREB1	SLC39A10	HNRNPA2B1	PIP4P1	SHOC2	MAP4	GNB1	CA12	POMGNT1	FCF1	PIK3R1	RBBP6	DST	BAZ2A
hsa-miR-1226-5p	0.00445	0.198	0.215	5	CHST15	CREB1	ARHGAP12	GSN	DCUN1D5
hsa-miR-124-3p	0.00515	0.198	0.62	31	PTPN12	GSN	MDFIC	KANK1	CALCRL	RCC2	NUB1	TPP1	TCTA	NKAP	DCUN1D5	PRKAG1	SLC29A1	MKLN1	POGLUT1	TRIP12	ZBTB6	MAP2K3	CA12	CD151	GNA12	KIF7	MICAL1	FCF1	TCF3	SNAP23	CLOCK	HNRNPA2B1	SOS1	ALG14	VDR
hsa-miR-1277-5p	0.00168	0.198	0.46	18	RBM23	SLC29A1	CA12	PIK3R1	CREB1	DDX55	STRN	PCBP2	GRID1	ABCF1	ZBTB20	MBTD1	GULP1	HIGD1A	GNB1	FUBP1	IKZF2	STYX
hsa-miR-200b-3p	0.00343	0.198	0.309	8	PTPN12	CREB1	DNMT3A	SHOC2	PLCG1	CELF1	MLLT10	PSD3
hsa-miR-218-5p	0.00282	0.198	0.516	21	MBNL2	ZC3H18	DST	EARS2	SHOC2	SLC39A10	RPS6KA3	PSD3	PRKAG1	PIP4K2A	PCBP2	NAV1	MORC2	MAP2K3	MAP2K7	KLF12	GNB1	GNA12	FYCO1	FUBP1	EIF4G1
hsa-miR-27b-3p	0.00416	0.198	0.43	13	VDR	ZC3H11A	HNRNPA2B1	ZMYND11	BAZ2A	CREB1	ZNF148	DCUN1D4	CELF1	ALG9	ZBTB20	SMAD4	SOS1
hsa-miR-330-3p	0.00336	0.198	0.277	7	NUP153	CASP8AP2	RCC2	METTL21A	ARHGAP12	RBM23	CELF1
hsa-miR-3606-3p	0.00366	0.198	0.312	8	CREB1	NHLRC3	PLCG1	ALG9	PSD3	KLHDC10	ATP8B4	GTDC1
hsa-miR-376a-5p	0.00236	0.198	0.186	5	CREB1	IKZF2	PRKAG1	FCF1	ALG9
hsa-miR-4432	0.00194	0.198	0.217	6	CELF1	TANGO2	ARHGAP12	TMEM65	PPFIBP1	RBM23
hsa-miR-4696	0.00217	0.198	0.256	7	KLHDC10	NUP153	ZBTB20	TANGO2	RBM23	PPFIBP1	TMEM65
hsa-miR-4709-3p	0.00146	0.198	0.239	7	RCC2	NHLRC3	HNRNPA2B1	PRKAG1	GRID1	APP	THSD4
hsa-miR-494-3p	0.00245	0.198	0.262	7	ARHGAP5	SHOC2	FYCO1	ARHGAP12	PRRC2B	PTPN12	MLLT10
hsa-miR-513a-3p	0.00354	0.198	0.31	8	CREB1	NHLRC3	PLCG1	ALG9	PSD3	KLHDC10	ATP8B4	GTDC1
hsa-miR-513c-3p	0.00332	0.198	0.307	8	CREB1	NHLRC3	PLCG1	ALG9	PSD3	KLHDC10	ATP8B4	GTDC1
hsa-miR-548a-5p	0.0053	0.198	0.332	8	MDFIC	ALG9	ZBTB20	HMBOX1	MKLN1	LIPA	KIF3A	RCC2
hsa-miR-548ab	0.00514	0.198	0.33	8	MDFIC	ALG9	ZBTB20	HMBOX1	MKLN1	LIPA	KIF3A	RCC2
hsa-miR-548ad-5p	0.00514	0.198	0.33	8	MDFIC	ALG9	ZBTB20	HMBOX1	MKLN1	LIPA	KIF3A	RCC2
hsa-miR-548ae-5p	0.00514	0.198	0.33	8	MDFIC	ALG9	ZBTB20	HMBOX1	MKLN1	LIPA	KIF3A	RCC2
hsa-miR-548ak	0.00514	0.198	0.33	8	MDFIC	ALG9	ZBTB20	HMBOX1	MKLN1	LIPA	KIF3A	RCC2
hsa-miR-548am-5p	0.00514	0.198	0.33	8	MDFIC	ALG9	ZBTB20	HMBOX1	MKLN1	LIPA	KIF3A	RCC2
hsa-miR-548ap-5p	0.00514	0.198	0.33	8	MDFIC	ALG9	ZBTB20	HMBOX1	MKLN1	LIPA	KIF3A	RCC2
hsa-miR-548aq-5p	0.00514	0.198	0.33	8	MDFIC	ALG9	ZBTB20	HMBOX1	MKLN1	LIPA	KIF3A	RCC2
hsa-miR-548ar-5p	0.00514	0.198	0.33	8	MDFIC	ALG9	ZBTB20	HMBOX1	MKLN1	LIPA	KIF3A	RCC2
hsa-miR-548as-5p	0.00514	0.198	0.33	8	MDFIC	ALG9	ZBTB20	HMBOX1	MKLN1	LIPA	KIF3A	RCC2
hsa-miR-548au-5p	0.00514	0.198	0.33	8	MDFIC	ALG9	ZBTB20	HMBOX1	MKLN1	LIPA	KIF3A	RCC2
hsa-miR-548av-5p	0.00376	0.198	0.283	7	ALG9	MDFIC	ZBTB20	MKLN1	LIPA	KIF3A	RCC2
hsa-miR-548ay-5p	0.00514	0.198	0.33	8	MDFIC	ALG9	ZBTB20	HMBOX1	MKLN1	LIPA	KIF3A	RCC2
hsa-miR-548b-5p	0.00514	0.198	0.33	8	MDFIC	ALG9	ZBTB20	HMBOX1	MKLN1	LIPA	KIF3A	RCC2
hsa-miR-548bb-5p	0.00514	0.198	0.33	8	MDFIC	ALG9	ZBTB20	HMBOX1	MKLN1	LIPA	KIF3A	RCC2
hsa-miR-548c-5p	0.00514	0.198	0.33	8	MDFIC	ALG9	ZBTB20	HMBOX1	MKLN1	LIPA	KIF3A	RCC2
hsa-miR-548h-5p	0.00514	0.198	0.33	8	MDFIC	ALG9	ZBTB20	HMBOX1	MKLN1	LIPA	KIF3A	RCC2
hsa-miR-548j-5p	0.0053	0.198	0.332	8	MDFIC	ALG9	ZBTB20	HMBOX1	MKLN1	LIPA	KIF3A	RCC2
hsa-miR-548k	0.00376	0.198	0.283	7	ALG9	MDFIC	ZBTB20	MKLN1	LIPA	KIF3A	RCC2
hsa-miR-548o-5p	0.00514	0.198	0.33	8	MDFIC	ALG9	ZBTB20	HMBOX1	MKLN1	LIPA	KIF3A	RCC2
hsa-miR-548w	0.00514	0.198	0.33	8	MDFIC	ALG9	ZBTB20	HMBOX1	MKLN1	LIPA	KIF3A	RCC2
hsa-miR-548y	0.00514	0.198	0.33	8	MDFIC	ALG9	ZBTB20	HMBOX1	MKLN1	LIPA	KIF3A	RCC2
hsa-miR-8054	0.00376	0.198	0.283	7	ALG9	MDFIC	ZBTB20	MKLN1	LIPA	KIF3A	RCC2
hsa-miR-548d-5p	0.00562	0.198	0.335	8	MDFIC	ALG9	ZBTB20	HMBOX1	MKLN1	LIPA	KIF3A	RCC2
hsa-miR-548i	0.00562	0.198	0.335	8	MDFIC	ALG9	ZBTB20	HMBOX1	MKLN1	LIPA	KIF3A	RCC2
hsa-miR-6753-5p	0.00546	0.198	0.226	5	SNAP23	PRRC2B	BAZ2A	ALG9	FGD6
hsa-miR-5582-3p	0.00596	0.203	0.366	9	RCC2	HNRNPA2B1	MLLT10	ZBTB20	CLOCK	NCK1	SMAD4	APP	DGKE
hsa-miR-559	0.00595	0.203	0.339	8	MDFIC	ALG9	ZBTB20	HMBOX1	MKLN1	LIPA	KIF3A	RCC2
hsa-miR-369-3p	0.00612	0.205	0.309	7	MBNL2	ZNF148	PPP4R1L	PLCG1	DDX55	ABCF1	SHOC2
hsa-miR-181a-5p	0.00704	0.215	0.489	15	ARHGAP12	ZNF148	NFYB	STAG2	PRRC2B	NHLRC3	TMEM94	EPS8	NCOA7	RPS6KA3	SHOC2	KMT2E	BAZ2A	ARRDC3	TCF4
hsa-miR-3120-3p	0.00723	0.215	0.283	6	SHOC2	METTL21A	GNB1	NAP1L4	TRERF1	APP
hsa-miR-4723-5p	0.00693	0.215	0.375	9	THSD4	CCDC77	PTPRF	ATXN7L3	PRRC2B	ORMDL3	CELF1	EIF4G1	MAP2K7
hsa-miR-4789-5p	0.00693	0.215	0.375	9	SOS1	SHOC2	PIK3R1	ZBTB20	PIP4P1	CREB1	NCOA7	MVB12B	STYX
hsa-miR-5580-3p	0.00705	0.215	0.349	8	HMBOX1	MSI2	DDX55	PIK3R1	PCBP2	ABCF1	ZBTB20	GTDC1
hsa-miR-5698	0.00652	0.215	0.47	14	THSD4	CCDC77	PTPRF	ATXN7L3	PRRC2B	ABCF1	ORMDL3	MKLN1	RBM23	ALG14	GNE	CELF1	EIF4G1	MAP2K7
hsa-miR-6870-5p	0.00728	0.215	0.378	9	THSD4	CCDC77	PTPRF	ATXN7L3	PRRC2B	ORMDL3	CELF1	EIF4G1	MAP2K7
hsa-miR-765	0.00718	0.215	0.422	11	PLCG1	ATXN7L3	PRRC2B	HBP1	PSD3	NKAP	PIP4K2A	CAMTA2	CELF1	EIF4G1	MSI2
hsa-miR-21-5p	0.00765	0.217	0.508	16	MEF2C	GNE	CLOCK	FUBP1	PIK3R1	RPS6KA3	NEK1	ZBTB20	KIFAP3	FMR1	PLD1	STAG2	PHF20L1	WWP1	MAP2K3	DDX55
hsa-miR-2355-3p	0.00824	0.217	0.199	4	CELF1	MSI2	CA12	MVB12B
hsa-miR-340-3p	0.00836	0.217	0.292	6	EP400	AGBL5	FYCO1	TANGO2	PTPRF	PPFIBP1
hsa-miR-4698	0.00829	0.217	0.358	8	ZMYND11	FGD6	PRKAA1	APP	CELF1	PDE1A	GNE	RBM23
hsa-miR-548l	0.00813	0.217	0.326	7	ALG9	MDFIC	ZBTB20	MKLN1	LIPA	KIF3A	RCC2
hsa-miR-552-5p	0.00778	0.217	0.288	6	MLLT10	PLCG1	EPS8	NAV1	HNRNPA2B1	CLOCK
hsa-miR-615-3p	0.00782	0.217	0.565	21	SVIL	SUPT20H	FUBP1	DGKE	MORC2	PCBP2	FYCO1	PRRC2B	ATXN7L3	ABCF1	TRIP12	CEP250	HNRNPA2B1	DST	RCC2	EIF4G1	CHST15	EP400	DDX55	RGMA	TCF3
hsa-miR-7111-5p	0.00783	0.217	0.382	9	THSD4	CCDC77	PTPRF	ATXN7L3	PRRC2B	ORMDL3	CELF1	EIF4G1	MAP2K7
hsa-miR-8087	0.0083	0.217	0.25	5	CELF1	ARHGAP12	HMBOX1	FGD6	GNA12
hsa-miR-4270	0.00852	0.219	0.36	8	PIP4K2A	SLC29A1	SNAP23	ATXN7L3	CLASP1	GNA12	MAP2K3	MAP2K7
hsa-miR-6754-5p	0.00874	0.219	0.362	8	PIP4K2A	SLC29A1	SNAP23	ATXN7L3	CLASP1	GNA12	MAP2K3	MAP2K7
hsa-miR-8084	0.00867	0.219	0.252	5	PLCG1	CELF1	MLLT10	PSD3	NAV1
hsa-miR-4441	0.00897	0.222	0.363	8	PIP4K2A	SLC29A1	SNAP23	ATXN7L3	CLASP1	GNA12	MAP2K3	MAP2K7
hsa-miR-6880-5p	0.00912	0.223	0.416	10	MKLN1	ABCF1	PRRC2B	NKAP	CCDC77	GNE	MSI2	ZMIZ2	STYX	VDR
hsa-miR-7154-3p	0.00928	0.224	0.299	6	PLCG1	HBP1	NKAP	PIP4K2A	MSI2	INTS13
hsa-miR-3690	0.00976	0.227	0.209	4	PRKAA1	STRN	RCC2	TMEM65
hsa-miR-4760-5p	0.00976	0.227	0.209	4	CREB1	IKZF2	PRKAG1	FCF1
hsa-miR-8061	0.00976	0.227	0.209	4	CREB1	IKZF2	PRKAG1	FCF1
hsa-miR-182-5p	0.01	0.23	0.34	7	CLOCK	CREB1	SMAD4	RCC2	STAG2	ARRDC3	PLD1
hsa-miR-4708-3p	0.0103	0.231	0.212	4	SNAP23	CLASP1	CAMTA2	DNMT3A
hsa-miR-6853-5p	0.0102	0.231	0.15	3	THSD4	CAMTA2	MAP2K7
hsa-miR-4308	0.0107	0.235	0.266	5	TMEM94	THSD4	ZBTB6	CELF1	RCC2
hsa-miR-450a-2-3p	0.0107	0.235	0.266	5	TPP1	PRRC2B	POMGNT1	PYCR1	ZBTB20
hsa-miR-449b-5p	0.011	0.239	0.31	6	SMAD4	BAZ2A	SHOC2	MKLN1	KLHDC10	MAP4
hsa-miR-6852-5p	0.0113	0.242	0.378	8	ATXN7L3	THSD4	PIK3R1	NKAP	CLASP1	POMGNT1	NAV1	GTDC1
hsa-miR-181b-5p	0.0117	0.248	0.453	11	ZBTB20	CREB1	NHLRC3	TMEM94	EPS8	NCOA7	RPS6KA3	SHOC2	KMT2E	BAZ2A	ARRDC3
hsa-miR-3150b-3p	0.0118	0.249	0.382	8	ATXN7L3	PRRC2B	PSD3	CELF1	METTL21A	ALG14	CAMTA2	EIF4G1
hsa-miR-4784	0.0121	0.252	0.383	8	ATXN7L3	PRRC2B	PSD3	CELF1	METTL21A	ALG14	CAMTA2	EIF4G1
hsa-miR-6768-3p	0.0125	0.258	0.276	5	ZMYND11	THSD4	PTPRF	CEP19	ZNF148
hsa-miR-101-5p	0.0127	0.258	0.226	4	PIP4P1	TMEM161B	GTDC1	LIPA
hsa-miR-3691-3p	0.013	0.262	0.279	5	MLLT10	NAV1	ORMDL3	GTDC1	PDE1A
hsa-miR-17-5p	0.0136	0.272	0.627	25	APP	SMAD4	TCF3	HBP1	ZC3H18	PSD3	EARS2	ARHGAP5	DCUN1D4	BAZ2A	GNB1	SHOC2	NHLRC3	PCBP2	CREB1	PRRG1	HMBOX1	EMC1	ARHGAP12	ZBTB6	TCF4	PIP4K2A	ORMDL3	FYCO1	CLOCK
hsa-miR-5193	0.014	0.277	0.42	9	CHST15	PRKAG1	ZBTB20	ZMIZ2	POMGNT1	GRID1	ARRDC3	RBM23	NAV1
hsa-miR-6768-5p	0.0142	0.277	0.327	6	RBM23	ZBTB20	GRID1	MVB12B	PRKAG1	KLHDC10
hsa-miR-1207-5p	0.0149	0.286	0.425	9	ATXN7L3	PIP4K2A	RBM23	NAV1	CD151	CELF1	KLHDC10	MAP2K7	MAP4
hsa-miR-181d-5p	0.0149	0.286	0.425	9	NHLRC3	TMEM94	EPS8	NCOA7	RPS6KA3	SHOC2	KMT2E	BAZ2A	ARRDC3
hsa-miR-451b	0.015	0.286	0.332	6	BAZ2A	PRKAA1	TANGO2	PPFIBP1	TMEM65	TPP1
hsa-miR-3924	0.0153	0.288	0.4	8	MKLN1	CA12	PIK3R1	MSI2	CREB1	RBM23	MBNL2	APP
hsa-miR-181c-5p	0.0159	0.296	0.429	9	NHLRC3	TMEM94	EPS8	NCOA7	RPS6KA3	SHOC2	KMT2E	BAZ2A	ARRDC3
hsa-miR-4539	0.0161	0.297	0.242	4	SHOC2	PPP4R1L	STRN	HNRNPA2B1
hsa-miR-198	0.0169	0.306	0.246	4	PRRC2B	BAZ2A	RBM23	MAP2K7
hsa-miR-519b-3p	0.0168	0.306	0.457	10	SHOC2	SMAD4	HBP1	RBBP6	PRKAA1	HIVEP2	ARHGAP12	PSD3	CELF1	KLHDC10
hsa-miR-1267	0.0174	0.312	0.343	6	PIP4K2A	ABCF1	DGKE	MKLN1	RBM23	CEP128
hsa-miR-30e-5p	0.0177	0.312	0.461	10	PRKAA1	VPS13B	KLHDC10	MBNL2	CHST15	ALG9	FYCO1	STRN	IKZF2	CELF1
hsa-miR-452-5p	0.0176	0.312	0.249	4	SMAD4	TCF4	LIPA	CLASP1
hsa-miR-324-5p	0.0179	0.313	0.438	9	ZMYND11	SLC39A10	MKLN1	ADGRB2	TRERF1	SAP30BP	MEMO1	GNB1	RBM23
hsa-miR-486-3p	0.0184	0.316	0.383	7	TANGO2	SLC29A1	PTPRF	BAZ2A	ATXN7L3	NAV1	MAP4
hsa-miR-519a-3p	0.0183	0.316	0.463	10	SHOC2	SMAD4	HBP1	RBBP6	PRKAA1	HIVEP2	ARHGAP12	PSD3	CELF1	KLHDC10
hsa-miR-519c-3p	0.0187	0.318	0.465	10	SHOC2	SMAD4	HBP1	RBBP6	PRKAA1	HIVEP2	ARHGAP12	PSD3	CELF1	KLHDC10
hsa-miR-34a-5p	0.0189	0.319	0.575	17	RALB	STAG2	PLCG1	GIGYF2	EIF4G1	MAP4	SNAP23	PYCR1	PRRC2B	PCBP2	SMAD4	CLOCK	BAZ2A	SHOC2	MKLN1	KLF12	KLHDC10
hsa-miR-548b-3p	0.0192	0.319	0.256	4	MLLT10	TANGO2	PRRC2B	BICC1
hsa-miR-888-5p	0.0192	0.319	0.256	4	ARHGEF6	SMAD4	KIF3A	GNE
hsa-miR-4654	0.0201	0.33	0.259	4	METTL21A	CAMTA2	KLHDC10	CLASP1
hsa-miR-130b-3p	0.0203	0.331	0.541	14	ARHGAP12	SMAD4	ARRDC3	PRKAA1	STYX	FYCO1	HIVEP2	TCF4	HBP1	FMR1	TPP1	LIPA	NKAP	RBM23
hsa-miR-449a	0.0206	0.333	0.356	6	SMAD4	BAZ2A	SHOC2	MKLN1	KLHDC10	MAP4
hsa-miR-4787-3p	0.0209	0.336	0.113	2	PCBP2	FUBP1
hsa-miR-367-5p	0.0211	0.337	0.358	6	PIP4K2A	ABCF1	DGKE	MKLN1	RBM23	CEP128
hsa-miR-3975	0.0218	0.338	0.266	4	BAZ2A	ZNF81	MSI2	PRRC2B
hsa-miR-4769-5p	0.0218	0.338	0.266	4	METTL21A	CAMTA2	KLHDC10	CLASP1
hsa-miR-5696	0.0217	0.338	0.361	6	SENP6	RPS6KA3	RCC2	PRKAG1	APP	CREB1
hsa-miR-6827-3p	0.0219	0.338	0.319	5	AGBL5	FYCO1	TANGO2	PTPRF	PPFIBP1
hsa-miR-215-3p	0.0234	0.344	0.324	5	KLF12	SLC29A1	PRKAG1	ALG14	GNE
hsa-miR-3157-5p	0.0226	0.344	0.321	5	ALG14	SOS1	BAZ2A	ATXN7L3	PTPRF
hsa-miR-3913-3p	0.023	0.344	0.204	3	NAV1	TMEM65	ZMIZ2
hsa-miR-548ar-3p	0.0235	0.344	0.367	6	ZBTB20	ZNF81	DGKE	CLOCK	NCK1	APP
hsa-miR-548az-3p	0.0235	0.344	0.367	6	ZBTB20	ZNF81	DGKE	CLOCK	NCK1	APP
hsa-miR-548e-3p	0.0235	0.344	0.367	6	ZBTB20	ZNF81	DGKE	CLOCK	NCK1	APP
hsa-miR-548f-3p	0.0229	0.344	0.365	6	ZBTB20	ZNF81	DGKE	CLOCK	NCK1	APP
hsa-miR-34b-5p	0.0241	0.35	0.327	5	CREB1	SLC29A1	BAZ2A	MAP4	RBM23
hsa-miR-4292	0.0248	0.35	0.329	5	TMEM94	ATXN7L3	THSD4	ZBTB6	CELF1
hsa-miR-4304	0.0259	0.35	0.126	2	CEP19	BAZ2A
hsa-miR-4446-3p	0.0255	0.35	0.279	4	PRRC2B	UFD1	CELF1	MAP4
hsa-miR-4511	0.0255	0.35	0.279	4	MLLT10	FYCO1	ABCC9	BICC1
hsa-miR-4512	0.0258	0.35	0.212	3	ALG9	ARHGAP12	MAP2K3
hsa-miR-5008-3p	0.0258	0.35	0.212	3	CELF1	STRN	TCF3
hsa-miR-548a-3p	0.0254	0.35	0.374	6	ZBTB20	ZNF81	DGKE	CLOCK	NCK1	APP
hsa-miR-6737-3p	0.0258	0.35	0.212	3	CELF1	STRN	TCF3
hsa-miR-6832-3p	0.0255	0.35	0.466	9	GTDC1	ZBTB20	IKZF2	UFD1	PLCG1	PHF20L1	HNRNPA2B1	RBM23	PPP3CC
hsa-miR-7157-3p	0.0244	0.35	0.208	3	CELF1	STRN	TCF3
hsa-miR-4695-5p	0.0262	0.352	0.491	10	SLC29A1	SNAP23	ALG9	TMEM65	SHOC2	MSI2	RBM23	ABCF1	KIF3A	NKAP
hsa-miR-302a-5p	0.0272	0.36	0.337	5	HNRNPA2B1	SMAD4	GNB1	NEK1	PIK3R1
hsa-miR-6791-5p	0.0272	0.36	0.337	5	TMEM94	ATXN7L3	THSD4	ZBTB6	CELF1
hsa-miR-34c-5p	0.0287	0.376	0.385	6	SMAD4	BAZ2A	SHOC2	MKLN1	KLHDC10	MAP4
hsa-miR-5571-3p	0.0286	0.376	0.221	3	GULP1	NKAP	MAP2K3
hsa-miR-4676-5p	0.0297	0.378	0.345	5	SHOC2	PTPRF	RBM23	ALG14	MKLN1
hsa-miR-493-3p	0.0296	0.378	0.292	4	MAP2K7	GNB1	ARHGAP5	CELF1
hsa-miR-575	0.0297	0.378	0.345	5	SHOC2	PTPRF	RBM23	ALG14	MKLN1
hsa-miR-7160-5p	0.0295	0.378	0.539	12	THSD4	FGD6	CBFA2T2	ABCF1	CCDC77	AGBL5	SHOC2	ALG9	GNE	KIF3A	PPFIBP1	STYX
hsa-miR-676-3p	0.0301	0.382	0.226	3	MSI2	SLC29A1	MVB12B
hsa-miR-1260b	0.0307	0.386	0.456	8	HNRNPA2B1	EIF4G1	DHX30	PTPRF	APP	SMAD4	IKZF2	KIF3A
hsa-miR-500a-3p	0.0314	0.388	0.351	5	PRRC2B	DST	AGBL5	ALG14	NKAP
hsa-miR-548ad-3p	0.0312	0.388	0.139	2	RCC2	APP
hsa-miR-933	0.0312	0.388	0.139	2	KIF3A	SMAD4
hsa-miR-4447	0.0323	0.392	0.396	6	THSD4	SHOC2	PTPRF	PRRC2B	MAP4	TCF3
hsa-miR-4472	0.0323	0.392	0.396	6	THSD4	SHOC2	PTPRF	PRRC2B	MAP4	TCF3
hsa-miR-455-3p	0.0321	0.392	0.612	17	PTPRF	EIF4G1	HERC1	GIGYF2	DDX55	TPP1	TANGO2	APP	DGKE	CCDC77	ALG9	ABCF1	CBFA2T2	GNPTG	KIF3A	NKAP	STYX
hsa-miR-92a-3p	0.0327	0.394	0.692	27	SMAD4	DHX30	SAP30BP	PRRC2B	HERC1	FYCO1	TRIP12	EARS2	SHOC2	ZC3H18	PIP4P1	MAP4	CAMTA2	CBFA2T2	PLCG1	RCC2	PCBP2	MEF2C	HNRNPA2B1	POMGNT1	KLHDC10	GULP1	AGBL5	NFYB	ALG14	IKZF2	NKAP
hsa-miR-3912-5p	0.0332	0.398	0.235	3	BICC1	CELF1	PYCR1
hsa-miR-3929	0.0341	0.399	0.551	12	MEMO1	CLOCK	BAZ2A	CBFA2T2	ABCF1	CCDC77	SHOC2	AGBL5	GNE	KIF3A	PPFIBP1	STYX
hsa-miR-4419b	0.0337	0.399	0.55	12	MEMO1	CLOCK	BAZ2A	CBFA2T2	ABCF1	CCDC77	SHOC2	AGBL5	GNE	KIF3A	PPFIBP1	STYX
hsa-miR-4478	0.0341	0.399	0.551	12	MEMO1	CLOCK	BAZ2A	CBFA2T2	ABCF1	CCDC77	SHOC2	AGBL5	GNE	KIF3A	PPFIBP1	STYX
hsa-miR-5583-3p	0.0341	0.399	0.305	4	MBNL2	DDX55	ABCF1	MKLN1
hsa-miR-374a-5p	0.0348	0.402	0.468	8	IKZF2	FMR1	SHOC2	NHLRC3	DDX55	ABCF1	ZNF148	MBNL2
hsa-miR-6859-5p	0.0347	0.402	0.403	6	NHLRC3	MAP2K7	BGN	CELF1	RPS6KA3	ALG14
hsa-miR-512-5p	0.035	0.403	0.361	5	SNAP23	BAZ2A	CBFA2T2	NAP1L4	SHOC2
hsa-miR-3125	0.0355	0.403	0.405	6	NHLRC3	MAP2K7	BGN	CELF1	RPS6KA3	ALG14
hsa-miR-4763-3p	0.0354	0.403	0.47	8	ATXN7L3	PIP4K2A	RBM23	NAV1	CELF1	KLHDC10	MAP2K7	MAP4
hsa-miR-6866-3p	0.0365	0.412	0.312	4	ZBTB6	PLCG1	GTDC1	KIF3A
hsa-miR-222-3p	0.0378	0.415	0.523	10	FUBP1	PCBP2	CEP250	APP	ZMYND11	HERC4	POMGNT1	ATXN7L3	HMBOX1	KLHDC10
hsa-miR-3935	0.0382	0.415	0.248	3	MDFIC	STRN	RCC2
hsa-miR-4490	0.0382	0.415	0.248	3	ZNF148	ZBTB6	KLHDC10
hsa-miR-4494	0.0377	0.415	0.315	4	VPS13B	ZC3H11A	ATP8B4	KLHDC10
hsa-miR-4676-3p	0.0382	0.415	0.248	3	ZMIZ2	LIPA	CLASP1
hsa-miR-580-3p	0.0379	0.415	0.369	5	HNRNPA2B1	MEMO1	STRN	CLOCK	VDR
hsa-miR-584-3p	0.0382	0.415	0.248	3	PIP4P1	GSN	NEMP2
hsa-miR-3916	0.0388	0.418	0.414	6	NHLRC3	MAP2K7	BGN	CELF1	RPS6KA3	ALG14
hsa-miR-6716-5p	0.039	0.418	0.319	4	TPP1	ATXN7L3	GTDC1	ZBTB20
hsa-miR-1914-3p	0.0399	0.422	0.374	5	ZC3H18	PLCG1	NAV1	CREB1	CAMTA2
hsa-miR-6894-5p	0.0396	0.422	0.416	6	PLCG1	HBP1	NKAP	PIP4K2A	KLHDC10	MSI2
hsa-miR-8064	0.0399	0.422	0.374	5	ZBTB20	GTDC1	STRN	EMC1	NAP1L4
hsa-miR-204-5p	0.0406	0.425	0.53	10	TCF4	SMAD4	IKZF2	GTDC1	ZBTB20	UFD1	PLCG1	HNRNPA2B1	CAMK2G	CREB1
hsa-miR-5680	0.0405	0.425	0.418	6	MLLT10	ZNF148	BAZ2A	NCOA7	NUP153	RBM23
hsa-miR-548au-3p	0.0415	0.43	0.325	4	SHOC2	SMAD4	MKLN1	KLHDC10
hsa-miR-6742-5p	0.0415	0.43	0.325	4	SHOC2	MAP2K3	MAP4	TCF3
hsa-miR-623	0.0421	0.433	0.457	7	IKZF2	UFD1	HNRNPA2B1	CAMK2G	RBM23	SLC39A10	KIF3A
hsa-miR-3611	0.0428	0.437	0.329	4	SHOC2	ALG9	RBM23	CELF1
hsa-miR-425-5p	0.0431	0.437	0.382	5	PIP4K2A	KIFAP3	ZNF148	BAZ2A	ZC3H11A
hsa-miR-598-3p	0.0431	0.437	0.166	2	HIVEP2	CASP8AP2
hsa-miR-1273e	0.0434	0.438	0.555	11	RPS6KA3	MSI2	TANGO2	ABCF1	SNAP23	CCDC77	PTPRF	ALG9	NKAP	KIF3A	STYX
hsa-miR-1470	0.0441	0.44	0.427	6	METTL21A	GTDC1	ZMIZ2	POMGNT1	ORMDL3	NAV1
hsa-miR-8485	0.044	0.44	0.647	18	SHOC2	ZBTB20	PIK3R1	STRN	ARHGAP12	CLASP1	BGN	RBM23	CHST15	CCDC77	GTDC1	NAV1	GRID1	MVB12B	GSN	BAZ2A	STYX	TRERF1
hsa-miR-659-5p	0.0463	0.459	0.173	2	RCC2	NAP1L4
hsa-miR-6809-5p	0.0469	0.464	0.339	4	SNAP23	CLASP1	KLHDC10	PRRC2B
hsa-miR-4667-3p	0.0487	0.479	0.472	7	GTDC1	PRKAG1	ZMIZ2	ORMDL3	POMGNT1	NAV1	SLC29A1
hsa-miR-4796-5p	0.0495	0.485	0.179	2	DDX55	SENP6
hsa-miR-429	0.051	0.496	0.401	5	SHOC2	PLCG1	CELF1	MLLT10	PSD3
hsa-miR-30b-5p	0.0512	0.496	0.552	10	TRERF1	PIP4K2A	KLHDC10	MBNL2	CHST15	ALG9	FYCO1	STRN	IKZF2	CELF1
hsa-miR-7703	0.0518	0.499	0.572	11	KLHDC10	HBP1	AGBL5	TANGO2	CLOCK	ALG9	ALG14	EMC1	KIF3A	SHOC2	TMEM65
hsa-miR-5588-3p	0.0527	0.501	0.352	4	MLLT10	ALG9	IKZF2	SHOC2
hsa-miR-6810-5p	0.0527	0.501	0.352	4	TPP1	PYCR1	TCF3	ZBTB20
hsa-miR-6856-5p	0.0522	0.501	0.48	7	MAP2K7	ARHGEF6	BGN	RPS6KA3	NAV1	GRID1	ZMIZ2
hsa-miR-4277	0.0533	0.504	0.283	3	PIP4P1	NEMP2	PIK3CB
hsa-miR-4517	0.0542	0.508	0.355	4	DDX55	ABCF1	ARHGAP12	MKLN1
hsa-miR-4722-5p	0.0541	0.508	0.608	13	TANGO2	SLC29A1	SNAP23	ALG9	BAZ2A	RPS6KA3	CCDC77	AGBL5	SHOC2	DCUN1D5	KLHDC10	GNE	KIF3A
hsa-miR-4325	0.0546	0.509	0.409	5	SOS1	KLHDC10	HBP1	AGBL5	CLOCK
hsa-miR-93-5p	0.0554	0.514	0.704	23	ARHGAP12	SMAD4	PRRG1	GNA12	FYCO1	NHLRC3	STYX	NUAK1	ZNF148	BAZ2A	RBM23	NUP153	SHOC2	HBP1	PCBP2	CREB1	HMBOX1	EMC1	ZBTB6	TCF4	PIP4K2A	ORMDL3	CLOCK
hsa-miR-219b-3p	0.056	0.517	0.454	6	SHOC2	TANGO2	TPP1	SNAP23	CCDC77	PTPRF
hsa-miR-127-3p	0.0563	0.518	0.193	2	RGMA	SLC29A1
hsa-let-7f-1-3p	0.0654	0.52	0.378	4	SHOC2	HBP1	CREB1	NCOA7
hsa-miR-1275	0.0636	0.52	0.428	5	THSD4	PTPRF	PRRC2B	ORMDL3	POMGNT1
hsa-miR-1468-3p	0.0658	0.52	0.506	7	HBP1	ZMYND11	SMAD4	DST	ARHGAP12	ZZZ3	PPFIBP1
hsa-miR-155-3p	0.0617	0.52	0.301	3	ORMDL3	GTDC1	PLCG1
hsa-miR-188-5p	0.0621	0.52	0.372	4	ZBTB6	PLCG1	GTDC1	KIF3A
hsa-miR-200c-3p	0.0661	0.52	0.474	6	DNMT3A	SHOC2	PLCG1	CELF1	MLLT10	PSD3
hsa-miR-23b-3p	0.0658	0.52	0.534	8	SOS1	ABCF1	AP4B1	GNA12	MAP4	EMC1	CELF1	PIK3R1
hsa-miR-2682-5p	0.0589	0.52	0.365	4	SLC29A1	BAZ2A	MAP4	RBM23
hsa-miR-302b-5p	0.0637	0.52	0.375	4	PLCG1	CLOCK	RCC2	APP
hsa-miR-3064-3p	0.0639	0.52	0.305	3	CELF1	GNB1	PRKAG1
hsa-miR-3139	0.0617	0.52	0.301	3	MSI2	MAP2K3	PRRC2B
hsa-miR-3688-3p	0.0671	0.52	0.382	4	RCC2	MSI2	MBTD1	APP
hsa-miR-424-3p	0.0671	0.52	0.212	2	RCC2	APP
hsa-miR-449c-5p	0.0637	0.52	0.375	4	SLC29A1	BAZ2A	MAP4	RBM23
hsa-miR-4646-3p	0.0617	0.52	0.301	3	CELF1	METTL21A	CA12
hsa-miR-4665-5p	0.065	0.52	0.43	5	THSD4	PTPRF	PRRC2B	ORMDL3	POMGNT1
hsa-miR-4679	0.0639	0.52	0.305	3	KLF12	PTPRF	ZMIZ2
hsa-miR-4699-5p	0.0595	0.52	0.297	3	SHOC2	BAZ2A	GRID1
hsa-miR-493-5p	0.0671	0.52	0.382	4	ARHGAP5	DDX55	RBM23	PTPRF
hsa-miR-513a-5p	0.0581	0.52	0.458	6	ZNF148	MKLN1	CELF1	ALG9	ZBTB20	SMAD4
hsa-miR-5197-3p	0.0663	0.52	0.433	5	ARHGEF6	RPS6KA3	ALG14	KLHDC10	MAP2K7
hsa-miR-548aj-5p	0.0617	0.52	0.499	7	SMAD4	HBP1	ZMYND11	RCC2	ARHGAP12	ZZZ3	PPFIBP1
hsa-miR-548aw	0.0658	0.52	0.506	7	SMAD4	HBP1	ZMYND11	ARHGAP12	PRRC2B	ZZZ3	PPFIBP1
hsa-miR-548f-5p	0.0607	0.52	0.497	7	SMAD4	HBP1	ZMYND11	RCC2	ARHGAP12	ZZZ3	PPFIBP1
hsa-miR-548g-5p	0.0617	0.52	0.499	7	SMAD4	HBP1	ZMYND11	RCC2	ARHGAP12	ZZZ3	PPFIBP1
hsa-miR-548x-5p	0.0617	0.52	0.499	7	SMAD4	HBP1	ZMYND11	RCC2	ARHGAP12	ZZZ3	PPFIBP1
hsa-miR-5687	0.0598	0.52	0.199	2	KIF3A	PIP4K2A
hsa-miR-619-3p	0.0595	0.52	0.297	3	SLC39A10	PTPRF	CBFA2T2
hsa-miR-6502-3p	0.0661	0.52	0.31	3	SLC39A10	ALG14	APP
hsa-miR-660-3p	0.0638	0.52	0.555	9	CHST15	ZMIZ2	GRID1	DNMT3A	ARRDC3	POMGNT1	NAV1	GTDC1	METTL21A
hsa-miR-6758-5p	0.0578	0.52	0.491	7	MAP2K7	ARHGEF6	BGN	RPS6KA3	NAV1	GRID1	ZMIZ2
hsa-miR-6762-5p	0.0595	0.52	0.297	3	RBM23	MAP2K3	DNMT3A
hsa-miR-6804-3p	0.0639	0.52	0.305	3	PRRC2B	DST	AGBL5
hsa-miR-6845-5p	0.0595	0.52	0.297	3	RBM23	MAP2K3	DNMT3A
hsa-miR-6882-3p	0.0639	0.52	0.305	3	THSD4	DST	MAP4
hsa-miR-7106-3p	0.0639	0.52	0.305	3	POMGNT1	SLC39A10	PTPRF
hsa-miR-802	0.0617	0.52	0.301	3	HMBOX1	FGD6	MLLT10
hsa-miR-922	0.0636	0.52	0.428	5	SHOC2	HIGD1A	NAP1L4	GRID1	DGKE
hsa-miR-98-3p	0.0654	0.52	0.378	4	SHOC2	HBP1	CREB1	NCOA7
hsa-let-7b-3p	0.0688	0.524	0.385	4	SHOC2	HBP1	CREB1	NCOA7
hsa-miR-1185-1-3p	0.0705	0.524	0.388	4	SLC29A1	SHOC2	CREB1	NCOA7
hsa-miR-1911-5p	0.0708	0.524	0.219	2	RPS6KA3	STAG2
hsa-miR-216b-3p	0.0705	0.524	0.388	4	CCDC77	EMC1	HMBOX1	ABCF1
hsa-miR-298	0.0691	0.524	0.438	5	PTPRF	HIVEP2	APP	RCC2	PLCG1
hsa-miR-299-3p	0.0684	0.524	0.314	3	SHOC2	PRKAA1	KLHDC10
hsa-miR-3607-5p	0.0707	0.524	0.319	3	RCC2	DGKE	ABCF1
hsa-miR-4535	0.0708	0.524	0.219	2	RCC2	AGBL5
hsa-miR-5002-5p	0.0707	0.524	0.319	3	MDFIC	MKLN1	PRRC2B
hsa-miR-520d-5p	0.0691	0.524	0.438	5	PRKAA1	RBM23	CEP19	IKZF2	FGD6
hsa-miR-6794-5p	0.0691	0.524	0.438	5	CCDC77	BAZ2A	ATXN7L3	CELF1	EIF4G1
hsa-miR-99a-3p	0.0708	0.524	0.219	2	CEP19	MAP4
hsa-miR-328-5p	0.0722	0.529	0.392	4	SLC29A1	PTPRF	TCF3	DNMT3A
hsa-miR-4491	0.073	0.529	0.323	3	STYX	SHOC2	PRKAA1
hsa-miR-4657	0.073	0.529	0.323	3	STYX	SHOC2	PRKAA1
hsa-miR-4716-3p	0.072	0.529	0.443	5	CCDC77	BAZ2A	ATXN7L3	CELF1	EIF4G1
hsa-miR-485-3p	0.073	0.529	0.323	3	NFYB	DST	MKLN1
hsa-miR-6748-3p	0.073	0.529	0.323	3	VDR	PRKAG1	MAP4
hsa-miR-1185-2-3p	0.0758	0.529	0.398	4	SLC29A1	SHOC2	CREB1	NCOA7
hsa-miR-1273g-3p	0.0757	0.529	0.612	11	CREB1	TANGO2	ALG9	ALG14	RBM23	EMC1	CAMK2G	CBFA2T2	KIF3A	SHOC2	TMEM65
hsa-miR-32-5p	0.0741	0.529	0.625	12	MIS12	DST	STYX	KLHDC10	PRRC2B	GULP1	AGBL5	NFYB	ALG14	IKZF2	EARS2	NKAP
hsa-miR-4649-3p	0.0741	0.529	0.61	11	THSD4	ABCF1	ZNF81	BAZ2A	CCDC77	AGBL5	SHOC2	GNE	KIF3A	PPFIBP1	STYX
hsa-miR-4677-3p	0.0754	0.529	0.327	3	KLF12	PTPRF	ZMIZ2
hsa-miR-4776-5p	0.0746	0.529	0.226	2	RCC2	AGBL5
hsa-miR-5701	0.0754	0.529	0.327	3	SENP6	SMAD4	PIP4K2A
hsa-miR-6798-5p	0.0758	0.529	0.398	4	BAZ2A	ATXN7L3	CELF1	EIF4G1
hsa-miR-6812-3p	0.0754	0.529	0.327	3	ABCF1	RBM23	GNE
hsa-miR-6813-5p	0.0754	0.529	0.327	3	HBP1	GRID1	PRRC2B
hsa-let-7a-3p	0.0813	0.53	0.408	4	SHOC2	HBP1	CREB1	NCOA7
hsa-let-7a-5p	0.084	0.53	0.653	13	VDR	APP	ZC3H18	BAZ2A	PIK3R1	ARRDC3	NHLRC3	MLLT10	MAP2K7	ATXN7L3	STRN	CELF1	MSI2
hsa-let-7f-5p	0.0831	0.53	0.586	9	ZC3H18	HNRNPA2B1	NHLRC3	MLLT10	MAP2K7	ATXN7L3	STRN	CELF1	MSI2
hsa-let-7i-5p	0.0776	0.53	0.554	8	EP400	NHLRC3	MLLT10	MAP2K7	ATXN7L3	STRN	CELF1	MSI2
hsa-miR-1301-5p	0.0824	0.53	0.239	2	STRN	MSI2
hsa-miR-130a-3p	0.0851	0.53	0.589	9	APP	SMAD4	HBP1	TPP1	PRKAA1	ARHGAP12	LIPA	NKAP	RBM23
hsa-miR-138-5p	0.0851	0.53	0.415	4	ZMYND11	GRID1	CELF1	MAP2K7
hsa-miR-191-5p	0.0852	0.53	0.345	3	HNRNPA2B1	RCC2	RPS6KA3
hsa-miR-1911-3p	0.0778	0.53	0.332	3	PRRC2B	BAZ2A	ALG9
hsa-miR-211-5p	0.0776	0.53	0.554	8	NUAK1	IKZF2	GTDC1	ZBTB20	UFD1	PLCG1	HNRNPA2B1	CAMK2G
hsa-miR-301a-3p	0.0811	0.53	0.583	9	SMAD4	HBP1	TPP1	PRKAA1	ARHGAP12	LIPA	NKAP	RBM23	CDC14A
hsa-miR-302f	0.0824	0.53	0.502	6	TANGO2	ABCF1	SNAP23	CCDC77	PTPRF	ALG9
hsa-miR-3140-3p	0.0832	0.53	0.412	4	NAV1	STRN	MKLN1	PRRC2B
hsa-miR-3156-3p	0.0795	0.53	0.405	4	KIF3A	IKZF2	PTPN12	CAMK2G
hsa-miR-32-3p	0.0832	0.53	0.412	4	HBP1	CELF1	NCOA7	KIF3A
hsa-miR-3652	0.0831	0.53	0.586	9	ABCF1	DGKE	MKLN1	NKAP	RBM23	ALG14	NAP1L4	CELF1	MAP2K7
hsa-miR-3928-3p	0.0813	0.53	0.408	4	MAP2K7	KIF3A	BAZ2A	GNB1
hsa-miR-4424	0.0778	0.53	0.332	3	GNA12	ORMDL3	PIK3CB
hsa-miR-4430	0.0831	0.53	0.586	9	ABCF1	DGKE	MKLN1	NKAP	RBM23	ALG14	NAP1L4	CELF1	MAP2K7
hsa-miR-4681	0.0824	0.53	0.239	2	PRRC2B	NAV1
hsa-miR-4720-3p	0.0778	0.53	0.332	3	CELF1	MAP4	KLF12
hsa-miR-4736	0.0779	0.53	0.454	5	CELF1	RBM23	NAV1	TANGO2	KLHDC10
hsa-miR-484	0.0844	0.53	0.696	17	ZC3H18	FYCO1	ATXN7L3	HIVEP2	DHX30	STRN	ABCF1	DST	RCC2	BAZ2A	CEP250	MAP4	PRRC2B	MSI2	APP	NEK1	MAP2K7
hsa-miR-524-5p	0.0794	0.53	0.457	5	PRKAA1	RBM23	CEP19	IKZF2	FGD6
hsa-miR-5688	0.0764	0.53	0.451	5	NHLRC3	HMBOX1	MLLT10	CEP19	ZZZ3
hsa-miR-5690	0.0824	0.53	0.502	6	CBFA2T2	CCDC77	AGBL5	SHOC2	PRRC2B	GNE
hsa-miR-6085	0.0852	0.53	0.345	3	HBP1	GRID1	PRRC2B
hsa-miR-6502-5p	0.0824	0.53	0.239	2	STRN	MSI2
hsa-miR-655-5p	0.0832	0.53	0.412	4	PPP3CC	KLHDC10	PYCR1	NKAP
hsa-miR-6764-5p	0.0851	0.53	0.507	6	MLLT10	GNE	ATXN7L3	CELF1	EIF4G1	KIF3A
hsa-miR-6807-5p	0.0835	0.53	0.638	12	EMC1	CCDC77	FGD6	VDR	NKAP	CREB1	RBM23	DGKE	ALG14	ABCF1	CBFA2T2	STYX
hsa-miR-6831-3p	0.0824	0.53	0.239	2	DCUN1D5	METTL21A
hsa-miR-7-5p	0.0843	0.53	0.639	12	GLT8D2	RCC2	CAGE1	PIK3CB	NAV1	TPP1	ALG9	TANGO2	FYCO1	RBM23	ALG14	GNA12
hsa-miR-7109-5p	0.0832	0.53	0.412	4	PRRC2B	POMGNT1	CELF1	EIF4G1
hsa-miR-944	0.0795	0.53	0.405	4	SHOC2	LIPA	APP	HNRNPA2B1
hsa-miR-483-3p	0.0856	0.53	0.467	5	SMAD4	GTDC1	PLCG1	CAMK2G	DCUN1D5
hsa-miR-363-3p	0.0862	0.532	0.568	8	KLHDC10	PRRC2B	GULP1	AGBL5	NFYB	ALG14	CREB1	NKAP
hsa-miR-5695	0.087	0.536	0.418	4	TANGO2	GIGYF2	ORMDL3	PDE1A
hsa-miR-30c-5p	0.0876	0.536	0.629	11	ARHGEF6	HERC4	NFYB	HNRNPA2B1	KLHDC10	CHST15	ALG9	FYCO1	STRN	IKZF2	CELF1
hsa-miR-3688-5p	0.0878	0.536	0.35	3	SLC29A1	NAV1	CELF1
hsa-miR-766-5p	0.0879	0.536	0.511	6	HBP1	PLCG1	NKAP	PIP4K2A	GNB1	MSI2
hsa-miR-106b-5p	0.0885	0.537	0.724	20	APP	CLOCK	PRRG1	ZC3H18	CBFA2T2	TRIP12	SHOC2	NHLRC3	SMAD4	HBP1	PCBP2	CREB1	HMBOX1	ZBTB6	TCF4	PIP4K2A	ORMDL3	FYCO1	ARHGAP12	EMC1
hsa-miR-6884-5p	0.0885	0.537	0.63	11	BAZ2A	ZNF81	SHOC2	NAV1	ABCF1	CCDC77	AGBL5	GNE	KIF3A	PPFIBP1	STYX
hsa-miR-4495	0.089	0.538	0.422	4	SHOC2	NHLRC3	ALG9	APP
hsa-miR-1915-3p	0.0893	0.538	0.513	6	MLLT10	GNE	ATXN7L3	CELF1	EIF4G1	KIF3A
hsa-miR-128-3p	0.094	0.539	0.637	11	ARHGAP5	ARHGAP12	PRKAA1	MKLN1	MBTD1	ZNF148	SHOC2	ZBTB20	SOS1	ALG14	PIK3R1
hsa-miR-151a-3p	0.0904	0.539	0.354	3	MBTD1	CABIN1	SAP30BP
hsa-miR-19b-3p	0.0939	0.539	0.677	14	PRKAA1	ARHGAP12	SMAD4	ARRDC3	FYCO1	TCF4	HBP1	MLLT10	ZMYND11	MBNL2	MAP2K3	CREB1	CLOCK	KIF3A
hsa-miR-203b-5p	0.0944	0.539	0.259	2	ZC3H11A	DST
hsa-miR-3165	0.095	0.539	0.431	4	MKLN1	TANGO2	MSI2	VDR
hsa-miR-33a-5p	0.0904	0.539	0.475	5	TMEM65	TIA1	STYX	PCM1	PRKAA1
hsa-miR-374b-5p	0.0921	0.539	0.518	6	NUP153	SHOC2	DDX55	ABCF1	ZNF148	MBNL2
hsa-miR-4524b-3p	0.0921	0.539	0.518	6	HBP1	SLC29A1	NUP153	ZMIZ2	NAP1L4	GNB1
hsa-miR-4700-3p	0.093	0.539	0.358	3	KLHDC10	ORMDL3	PIP4P1
hsa-miR-548ae-3p	0.0961	0.539	0.556	7	RCC2	NHLRC3	ZNF81	MEF2C	VDR	DGKE	KLHDC10
hsa-miR-548ah-3p	0.0935	0.539	0.552	7	RCC2	NHLRC3	ZNF81	MEF2C	VDR	DGKE	KLHDC10
hsa-miR-548aj-3p	0.0961	0.539	0.556	7	RCC2	NHLRC3	ZNF81	MEF2C	VDR	DGKE	KLHDC10
hsa-miR-548am-3p	0.0935	0.539	0.552	7	RCC2	NHLRC3	ZNF81	MEF2C	VDR	DGKE	KLHDC10
hsa-miR-548aq-3p	0.0961	0.539	0.556	7	RCC2	NHLRC3	ZNF81	MEF2C	VDR	DGKE	KLHDC10
hsa-miR-548j-3p	0.0948	0.539	0.554	7	RCC2	NHLRC3	ZNF81	MEF2C	VDR	DGKE	KLHDC10
hsa-miR-548x-3p	0.0961	0.539	0.556	7	RCC2	NHLRC3	ZNF81	MEF2C	VDR	DGKE	KLHDC10
hsa-miR-633	0.093	0.539	0.358	3	IKZF2	KANK1	SHOC2
hsa-miR-6718-5p	0.0944	0.539	0.259	2	ZC3H11A	DST
hsa-miR-6721-5p	0.095	0.539	0.522	6	SLC29A1	CELF1	ATXN7L3	PIK3R1	DCUN1D5	MAP4
hsa-miR-6734-5p	0.095	0.539	0.431	4	NAV1	CREB1	GSN	DCUN1D5
hsa-miR-6756-3p	0.0954	0.539	0.483	5	ATXN7L3	CELF1	PHF20L1	METTL21A	GTDC1
hsa-miR-6887-3p	0.0937	0.539	0.481	5	METTL21A	PRKAG1	VDR	DNMT3A	GTDC1
hsa-miR-8076	0.0904	0.539	0.354	3	MSI2	MBTD1	SMAD4
hsa-miR-940	0.0931	0.539	0.676	14	PYCR1	ABCF1	SNAP23	ATXN7L3	BAZ2A	CCDC77	AGBL5	TANGO2	SHOC2	MAP2K7	SLC29A1	GNE	KIF3A	STYX
hsa-miR-5691	0.097	0.543	0.435	4	ZC3H11A	DGKE	MKLN1	GSN
hsa-miR-495-3p	0.0987	0.551	0.489	5	NHLRC3	HMBOX1	MLLT10	CEP19	ZZZ3
hsa-miR-6805-3p	0.099	0.551	0.438	4	ZC3H11A	DGKE	MKLN1	GSN
hsa-miR-1183	0.104	0.564	0.376	3	KLHDC10	CREB1	CELF1
hsa-miR-3119	0.104	0.564	0.376	3	CLASP1	DST	ZMIZ2
hsa-miR-3151-5p	0.104	0.564	0.376	3	SHOC2	MAP2K3	MAP4
hsa-miR-4530	0.103	0.564	0.445	4	ALG9	GRID1	PTPRF	DGKE
hsa-miR-508-5p	0.104	0.564	0.633	10	EMC1	AGBL5	ORMDL3	TANGO2	ALG9	TMEM65	ALG14	RBM23	KIF3A	SHOC2
hsa-miR-519e-5p	0.102	0.564	0.494	5	ZNF148	TANGO2	GIGYF2	CELF1	PDE1A
hsa-miR-589-3p	0.104	0.564	0.376	3	GNB1	DHX30	EPS8
hsa-miR-6784-3p	0.104	0.564	0.376	3	CELF1	ORMDL3	MVB12B
hsa-miR-107	0.105	0.566	0.569	7	FCF1	PIK3R1	RBBP6	DST	BAZ2A	HNRNPA2B1	CLOCK
hsa-miR-2110	0.105	0.566	0.448	4	SHOC2	TPP1	PYCR1	ZBTB20
hsa-miR-216a-3p	0.107	0.566	0.54	6	ZNF148	SHOC2	MKLN1	ZBTB20	SOS1	ALG14
hsa-miR-3681-3p	0.107	0.566	0.54	6	ZNF148	SHOC2	MKLN1	ZBTB20	SOS1	ALG14
hsa-miR-4301	0.106	0.566	0.381	3	IKZF2	PTPN12	CAMK2G
hsa-miR-515-5p	0.107	0.566	0.502	5	ZNF148	TANGO2	GIGYF2	CELF1	PDE1A
hsa-miR-5191	0.107	0.566	0.279	2	MKLN1	STYX
hsa-miR-652-5p	0.107	0.566	0.279	2	RBM23	TANGO2
hsa-miR-6893-5p	0.106	0.566	0.679	13	ABCF1	SNAP23	ATXN7L3	BAZ2A	CCDC77	AGBL5	TANGO2	SHOC2	MAP2K7	SLC29A1	GNE	KIF3A	STYX
hsa-miR-770-5p	0.106	0.566	0.381	3	NUAK1	ARHGAP5	RPS6KA3
hsa-miR-7856-5p	0.107	0.566	0.451	4	RBBP6	MBTD1	GTDC1	PIK3R1
hsa-miR-196a-5p	0.11	0.567	0.575	7	NHLRC3	ZBTB6	TMEM161B	APP	NAP1L4	MAP4	RCC2
hsa-miR-2115-3p	0.112	0.567	0.389	3	FCF1	LIPA	HNRNPA2B1
hsa-miR-2909	0.111	0.567	0.285	2	HBP1	UFD1
hsa-miR-297	0.109	0.567	0.505	5	MKLN1	PRKAA1	CREB1	MBNL2	APP
hsa-miR-342-3p	0.111	0.567	0.577	7	TRERF1	STRN	TCF3	GRID1	SHOC2	KIF3A	HMBOX1
hsa-miR-3666	0.112	0.567	0.604	8	SMAD4	HBP1	TPP1	PRKAA1	ARHGAP12	LIPA	NKAP	RBM23
hsa-miR-376b-5p	0.111	0.567	0.285	2	STYX	MKLN1
hsa-miR-376c-5p	0.111	0.567	0.285	2	STYX	MKLN1
hsa-miR-525-5p	0.112	0.567	0.458	4	CELF1	MAP2K7	PLCG1	RBM23
hsa-miR-526b-5p	0.112	0.567	0.547	6	ALG14	ZBTB20	CLOCK	CREB1	MLLT10	RPS6KA3
hsa-miR-567	0.111	0.567	0.507	5	PRKAA1	CREB1	MKLN1	MBNL2	APP
hsa-miR-6090	0.112	0.567	0.389	3	CAMTA2	PRRC2B	PYCR1
hsa-miR-6742-3p	0.112	0.567	0.578	7	ATXN7L3	PIK3R1	TANGO2	TMEM65	NAV1	GTDC1	SHOC2
hsa-miR-6808-5p	0.108	0.567	0.682	13	ABCF1	SNAP23	ATXN7L3	BAZ2A	CCDC77	AGBL5	TANGO2	SHOC2	MAP2K7	SLC29A1	GNE	KIF3A	STYX
hsa-miR-6835-3p	0.112	0.567	0.458	4	METTL21A	ATXN7L3	CREB1	CELF1
hsa-miR-6862-3p	0.109	0.567	0.385	3	CELF1	ORMDL3	MVB12B
hsa-miR-8071	0.109	0.567	0.385	3	MKLN1	MSI2	VDR
hsa-miR-4262	0.114	0.57	0.461	4	TMEM94	EPS8	NCOA7	RPS6KA3
hsa-let-7e-5p	0.115	0.572	0.677	12	PCBP2	PYCR1	SVIL	PSD3	TCF4	NHLRC3	MLLT10	MAP2K7	ATXN7L3	STRN	CELF1	MSI2
hsa-miR-23a-3p	0.115	0.572	0.551	6	KLF12	BAZ2A	NUP153	CELF1	MEF2C	PIK3R1
hsa-miR-4295	0.115	0.572	0.607	8	SMAD4	HBP1	TPP1	PRKAA1	ARHGAP12	LIPA	NKAP	RBM23
hsa-miR-1253	0.118	0.574	0.518	5	ARHGEF6	FYCO1	RPS6KA3	ALG14	PYCR1
hsa-miR-1305	0.118	0.574	0.518	5	RCC2	PRKAA1	KLHDC10	GNA12	GTDC1
hsa-miR-203a-3p	0.117	0.574	0.584	7	SMAD4	ZNF148	CREB1	TCF4	CLOCK	MSI2	FYCO1
hsa-miR-27a-3p	0.118	0.574	0.633	9	MBTD1	MKLN1	ZNF148	DCUN1D4	CELF1	ALG9	ZBTB20	SMAD4	SOS1
hsa-miR-30d-5p	0.118	0.574	0.611	8	HAGH	KLHDC10	CHST15	ALG9	FYCO1	STRN	IKZF2	CELF1
hsa-miR-410-3p	0.116	0.574	0.553	6	DDX55	GRID1	ABCF1	ZBTB20	MSI2	MBNL2
hsa-miR-4477a	0.116	0.574	0.465	4	ALG14	HNRNPA2B1	RBM23	MEMO1
hsa-miR-519d-5p	0.118	0.574	0.468	4	CREB1	TANGO2	GIGYF2	PDE1A
hsa-miR-520a-5p	0.118	0.574	0.468	4	CELF1	MAP2K7	PLCG1	RBM23
hsa-miR-6780b-3p	0.118	0.574	0.398	3	NAV1	SLC39A10	KIF3A
hsa-miR-125b-5p	0.122	0.574	0.637	9	VDR	SMAD4	ZMYND11	PRKAG1	PCBP2	EMC1	LIPA	IKZF2	PIK3CB
hsa-miR-1301-3p	0.126	0.574	0.528	5	KMT2E	CELF1	HIGD1A	DST	LIPA
hsa-miR-1306-5p	0.126	0.574	0.528	5	DGKE	NKAP	ZBTB20	IKZF2	METTL21A
hsa-miR-20a-5p	0.121	0.574	0.749	19	APP	SMAD4	MAP2K3	ARHGAP12	PSD3	ORMDL3	SHOC2	NHLRC3	HBP1	PCBP2	CREB1	PRRG1	HMBOX1	ZBTB6	TCF4	PIP4K2A	FYCO1	CLOCK	EMC1
hsa-miR-2115-5p	0.126	0.574	0.412	3	PTPRF	MEMO1	NCOA7
hsa-miR-219a-5p	0.124	0.574	0.305	2	CAMK2G	CEP19
hsa-miR-3158-3p	0.124	0.574	0.305	2	CHST15	UFD1
hsa-miR-3675-5p	0.12	0.574	0.299	2	MORC2	RBM23
hsa-miR-371b-5p	0.123	0.574	0.617	8	SMAD4	ARHGAP12	TANGO2	HMBOX1	INTS13	PPFIBP1	RBM23	TMEM65
hsa-miR-373-5p	0.122	0.574	0.616	8	SMAD4	ARHGAP12	TANGO2	HMBOX1	INTS13	PPFIBP1	RBM23	TMEM65
hsa-miR-4302	0.123	0.574	0.475	4	SHOC2	ZBTB20	CELF1	MSI2
hsa-miR-4433a-3p	0.124	0.574	0.619	8	SNAP23	CCDC77	PSD3	TMEM65	SHOC2	DCUN1D5	GNB1	PPFIBP1
hsa-miR-4458	0.122	0.574	0.592	7	NHLRC3	MLLT10	MAP2K7	ATXN7L3	STRN	CELF1	MSI2
hsa-miR-4500	0.122	0.574	0.592	7	NHLRC3	MLLT10	MAP2K7	ATXN7L3	STRN	CELF1	MSI2
hsa-miR-4699-3p	0.124	0.574	0.407	3	MLLT10	NFYB	PRRC2B
hsa-miR-485-5p	0.123	0.574	0.672	11	BAZ2A	ZNF81	SHOC2	NAV1	ABCF1	CCDC77	AGBL5	GNE	KIF3A	PPFIBP1	STYX
hsa-miR-551b-5p	0.125	0.574	0.478	4	SMAD4	ARHGAP12	HNRNPA2B1	APP
hsa-miR-5587-5p	0.126	0.574	0.412	3	PDE1A	CELF1	MBTD1
hsa-miR-618	0.12	0.574	0.299	2	ZNF148	STRN
hsa-miR-670-3p	0.124	0.574	0.526	5	SMAD4	PLCG1	GRID1	APP	HMBOX1
hsa-miR-6833-5p	0.121	0.574	0.403	3	STYX	PRKAA1	ZC3H11A
hsa-miR-6858-3p	0.121	0.574	0.471	4	PTPRF	MKLN1	DGKE	CELF1
hsa-miR-7851-3p	0.126	0.574	0.528	5	SLC39A10	NKAP	CLASP1	CCDC77	PTPRF
hsa-miR-301b-3p	0.127	0.575	0.622	8	SMAD4	HBP1	TPP1	PRKAA1	ARHGAP12	LIPA	NKAP	RBM23
hsa-miR-3613-5p	0.129	0.575	0.312	2	PRKAA1	VPS13B
hsa-miR-3682-3p	0.129	0.575	0.312	2	PCBP2	KLHDC10
hsa-miR-4299	0.129	0.575	0.312	2	TMEM94	MAP2K7
hsa-miR-4460	0.129	0.575	0.312	2	ZC3H11A	DST
hsa-miR-4638-3p	0.129	0.575	0.312	2	PRKAA1	TMEM65
hsa-miR-616-5p	0.127	0.575	0.622	8	SMAD4	ARHGAP12	TANGO2	HMBOX1	INTS13	PPFIBP1	RBM23	TMEM65
hsa-miR-6773-3p	0.127	0.575	0.481	4	KLF12	SLC29A1	ALG14	MAP4
hsa-miR-432-5p	0.129	0.575	0.416	3	DST	GNA12	ZBTB20
hsa-miR-6860	0.13	0.575	0.571	6	EMC1	PIK3R1	CELF1	MAP4	ZMIZ2	LIPA
hsa-miR-215-5p	0.13	0.577	0.716	14	GULP1	CEP128	ZBTB6	CDC14A	EMC1	ZMYND11	LIPA	FUBP1	CEP19	DST	SCRN3	EPS8	MIS12	DCUN1D5
hsa-miR-4459	0.131	0.578	0.706	13	TANGO2	SLC29A1	ABCF1	SNAP23	PSD3	NKAP	TMEM65	AGBL5	SHOC2	GNB1	KLHDC10	KIF3A	PPFIBP1
hsa-miR-5006-3p	0.131	0.579	0.573	6	IKZF2	CACNA1G	UFD1	HNRNPA2B1	CAMK2G	RBM23
hsa-let-7f-2-3p	0.145	0.579	0.438	3	SHOC2	CREB1	NCOA7
hsa-miR-1227-5p	0.133	0.579	0.319	2	RBM23	MAP2K3
hsa-miR-1284	0.138	0.579	0.325	2	PRRC2B	SENP6
hsa-miR-137	0.137	0.579	0.495	4	ZC3H11A	NFYB	KLF12	PRKAA1
hsa-miR-152-5p	0.142	0.579	0.332	2	PSD3	CD151
hsa-miR-155-5p	0.147	0.579	0.75	16	HIVEP2	MSI2	SLC39A10	PPFIBP1	FUBP1	HERC4	STRN	SMAD4	STAG2	HBP1	STX5	PIK3R1	ZNF148	TCF4	MKLN1	KIF3A
hsa-miR-1825	0.145	0.579	0.438	3	SHOC2	RCC2	RBM23
hsa-miR-1827	0.147	0.579	0.741	15	SLC29A1	THSD4	ABCF1	ATXN7L3	CCDC77	AGBL5	TANGO2	SHOC2	MAP2K7	MAP4	RBM23	GNPTG	KIF3A	NKAP	STYX
hsa-miR-19a-3p	0.139	0.579	0.689	11	SMAD4	MLLT10	ZMYND11	ARRDC3	HBP1	MBNL2	MAP2K3	CLOCK	ARHGAP12	PRKAA1	KIF3A
hsa-miR-202-3p	0.14	0.579	0.547	5	NHLRC3	MLLT10	ATXN7L3	CELF1	MSI2
hsa-miR-208b-3p	0.142	0.579	0.332	2	CELF1	ARHGAP12
hsa-miR-2113	0.146	0.579	0.508	4	NAV1	ZC3H11A	ZMIZ2	CLOCK
hsa-miR-214-3p	0.14	0.579	0.547	5	MAP2K3	SHOC2	HIGD1A	NAP1L4	MEF2C
hsa-miR-3619-5p	0.139	0.579	0.498	4	SHOC2	HIGD1A	NAP1L4	MAP2K3
hsa-miR-3658	0.144	0.579	0.505	4	MBTD1	ARHGAP12	DCUN1D5	PIK3R1
hsa-miR-374b-3p	0.138	0.579	0.429	3	KANK1	CEP63	MKLN1
hsa-miR-4257	0.135	0.579	0.632	8	PTPRF	SHOC2	ALG9	ABCF1	CBFA2T2	GNPTG	KIF3A	NKAP
hsa-miR-4291	0.142	0.579	0.434	3	SHOC2	HIGD1A	NAP1L4
hsa-miR-4468	0.144	0.579	0.505	4	ALG14	FCF1	PRRC2B	PYCR1
hsa-miR-4525	0.146	0.579	0.508	4	THSD4	PTPRF	PRRC2B	ORMDL3
hsa-miR-4633-3p	0.142	0.579	0.332	2	MSI2	CCDC77
hsa-miR-4690-3p	0.148	0.579	0.443	3	ATXN7L3	METTL21A	PYCR1
hsa-miR-4693-5p	0.138	0.579	0.325	2	ALG9	CLASP1
hsa-miR-4724-5p	0.142	0.579	0.434	3	STRN	HNRNPA2B1	MLLT10
hsa-miR-4731-3p	0.145	0.579	0.438	3	SHOC2	PIP4K2A	SOS1
hsa-miR-4755-5p	0.135	0.579	0.578	6	IKZF2	CACNA1G	UFD1	HNRNPA2B1	CAMK2G	RBM23
hsa-miR-4773	0.132	0.579	0.42	3	CELF1	ALG9	ZBTB6
hsa-miR-4795-5p	0.144	0.579	0.505	4	PLCG1	PTPRF	GNB1	RBM23
hsa-miR-4801	0.142	0.579	0.434	3	SHOC2	PIP4K2A	SOS1
hsa-miR-5010-5p	0.149	0.579	0.511	4	THSD4	PTPRF	PRRC2B	ORMDL3
hsa-miR-539-5p	0.148	0.579	0.558	5	DNMT3A	HNRNPA2B1	STRN	DCUN1D5	RBM23
hsa-miR-548az-5p	0.149	0.579	0.595	6	SHOC2	SMAD4	HMBOX1	CLOCK	ARHGAP12	PRRC2B
hsa-miR-548m	0.132	0.579	0.42	3	ZBTB6	CA12	RCC2
hsa-miR-548p	0.142	0.579	0.501	4	RCC2	DST	HIGD1A	CLASP1
hsa-miR-548q	0.138	0.579	0.325	2	ZMYND11	CELF1
hsa-miR-548t-5p	0.149	0.579	0.595	6	SHOC2	SMAD4	HMBOX1	CLOCK	ARHGAP12	PRRC2B
hsa-miR-5580-5p	0.147	0.579	0.339	2	ADGRB2	TCF3
hsa-miR-5685	0.145	0.579	0.438	3	ATXN7L3	METTL21A	PYCR1
hsa-miR-578	0.139	0.579	0.498	4	FYCO1	ZBTB20	CREB1	LIPA
hsa-miR-603	0.139	0.579	0.674	10	ZBTB20	PIK3R1	STRN	CHST15	CCDC77	GTDC1	GSN	MVB12B	STYX	TRERF1
hsa-miR-6500-5p	0.142	0.579	0.332	2	MSI2	CCDC77
hsa-miR-6728-3p	0.138	0.579	0.429	3	GSN	WWP1	NCOA7
hsa-miR-6749-3p	0.144	0.579	0.642	8	PRKAG1	ZBTB20	ZMIZ2	GRID1	ATXN7L3	ARRDC3	NAV1	CAMK2G
hsa-miR-6752-5p	0.137	0.579	0.495	4	CLASP1	PTPRF	POMGNT1	TCF3
hsa-miR-6824-5p	0.142	0.579	0.332	2	HBP1	PIP4P1
hsa-miR-6825-5p	0.137	0.579	0.634	8	THSD4	ATXN7L3	PRRC2B	RCC2	CAMTA2	CELF1	EIF4G1	MAP2K7
hsa-miR-6834-5p	0.148	0.579	0.443	3	CREB1	GSN	DCUN1D5
hsa-miR-6842-5p	0.137	0.579	0.495	4	CLASP1	PTPRF	POMGNT1	TCF3
hsa-miR-7110-5p	0.137	0.579	0.495	4	CLASP1	PTPRF	POMGNT1	TCF3
hsa-miR-7161-3p	0.147	0.579	0.339	2	ALG14	STYX
hsa-miR-761	0.144	0.579	0.505	4	SHOC2	HIGD1A	NAP1L4	MAP2K3
hsa-miR-873-5p	0.143	0.579	0.589	6	PRKAG1	ABCF1	ALG9	KANK1	THSD4	STYX
hsa-miR-99b-3p	0.142	0.579	0.332	2	CEP19	MAP4
hsa-let-7a-2-3p	0.154	0.581	0.451	3	APP	RBM23	PTPRF
hsa-let-7c-3p	0.151	0.581	0.447	3	HNRNPA2B1	RBM23	PTPRF
hsa-let-7d-5p	0.155	0.581	0.654	8	APP	NHLRC3	MLLT10	MAP2K7	ATXN7L3	STRN	CELF1	MSI2
hsa-miR-1252-3p	0.154	0.581	0.518	4	MLLT10	CELF1	SLC39A10	FYCO1
hsa-miR-1268a	0.152	0.581	0.345	2	CAMK2G	PTPRF
hsa-miR-144-3p	0.15	0.581	0.56	5	MKLN1	ZC3H11A	ZBTB20	APP	SMAD4
hsa-miR-3135b	0.155	0.581	0.654	8	PRRC2B	ABCF1	DGKE	MKLN1	NKAP	RBM23	ALG14	GNB1
hsa-miR-3616-3p	0.154	0.581	0.451	3	CHST15	ARHGAP12	DCUN1D5
hsa-miR-367-3p	0.152	0.581	0.628	7	KLHDC10	PRRC2B	GULP1	AGBL5	NFYB	ALG14	NKAP
hsa-miR-4649-5p	0.154	0.581	0.451	3	ALG9	ALG14	RBM23
hsa-miR-4671-3p	0.154	0.581	0.451	3	TPP1	LIPA	RBM23
hsa-miR-4684-3p	0.152	0.581	0.345	2	PIP4K2A	HBP1
hsa-miR-497-3p	0.151	0.581	0.447	3	PRRC2B	MDFIC	MSI2
hsa-miR-5008-5p	0.154	0.581	0.451	3	TMEM94	KIF3A	BAZ2A
hsa-miR-520c-3p	0.152	0.581	0.671	9	APP	HMBOX1	EIF4G1	EMC1	RBBP6	CREB1	HIVEP2	PSD3	KLHDC10
hsa-miR-5590-3p	0.152	0.581	0.563	5	PCBP2	MKLN1	ALG9	ZBTB20	KIF3A
hsa-miR-6501-5p	0.15	0.581	0.56	5	PSD3	CELF1	DGKE	MKLN1	RBM23
hsa-miR-6857-5p	0.154	0.581	0.451	3	TPP1	PYCR1	ZBTB20
hsa-miR-3682-5p	0.156	0.581	0.352	2	NAV1	PRRC2B
hsa-miR-616-3p	0.156	0.581	0.352	2	SMAD4	PRKAG1
hsa-miR-6501-3p	0.156	0.581	0.521	4	GNB1	TANGO2	PPFIBP1	TMEM65
hsa-miR-6826-3p	0.156	0.581	0.521	4	CELF1	VDR	GRID1	GTDC1
hsa-miR-7158-3p	0.156	0.581	0.521	4	TANGO2	HNRNPA2B1	RBM23	GNE
hsa-miR-8083	0.156	0.581	0.352	2	FGD6	RCC2
hsa-miR-1298-5p	0.161	0.581	0.358	2	PRKAA1	PLCG1
hsa-miR-149-5p	0.159	0.581	0.659	8	RBBP6	MBTD1	TRIP12	CARMIL1	DHX30	DCUN1D5	GNA12	MICAL1
hsa-miR-152-3p	0.159	0.581	0.524	4	CD151	CLOCK	RCC2	RBM23
hsa-miR-20b-5p	0.16	0.581	0.761	16	PSD3	SHOC2	NHLRC3	SMAD4	HBP1	PCBP2	CREB1	HMBOX1	EMC1	ARHGAP12	ZBTB6	TCF4	PIP4K2A	ORMDL3	FYCO1	CLOCK
hsa-miR-3677-5p	0.161	0.581	0.358	2	KANK1	CELF1
hsa-miR-454-3p	0.158	0.581	0.657	8	SMAD4	HBP1	TPP1	PRKAA1	ARHGAP12	LIPA	NKAP	RBM23
hsa-miR-4768-3p	0.16	0.581	0.722	12	TANGO2	SNAP23	ALG9	PSD3	TMEM65	CCDC77	AGBL5	SHOC2	GNB1	GNE	KIF3A	PPFIBP1
hsa-miR-487a-3p	0.161	0.581	0.358	2	PRKAA1	PIK3R1
hsa-miR-548v	0.157	0.581	0.456	3	HMBOX1	MLLT10	KLHDC10
hsa-miR-6729-5p	0.157	0.581	0.456	3	ALG9	ALG14	RBM23
hsa-miR-6743-5p	0.16	0.581	0.46	3	HBP1	SLC29A1	NAV1
hsa-miR-708-5p	0.16	0.581	0.46	3	MSI2	MAP2K3	PRRC2B
hsa-miR-654-5p	0.161	0.582	0.528	4	METTL21A	MAP2K3	TCF3	CLASP1
hsa-miR-98-5p	0.162	0.584	0.745	14	ABCF1	NPR3	MBNL2	PLAGL1	GNA12	SNAP23	FGD6	NHLRC3	MLLT10	MAP2K7	ATXN7L3	STRN	CELF1	MSI2
hsa-miR-136-5p	0.164	0.585	0.531	4	STAG2	HIVEP2	DST	ZNF148
hsa-miR-208a-3p	0.166	0.585	0.365	2	CELF1	ARHGAP12
hsa-miR-28-5p	0.164	0.585	0.465	3	MSI2	MAP2K3	PRRC2B
hsa-miR-3129-3p	0.166	0.585	0.365	2	RBBP6	CLOCK
hsa-miR-3972	0.166	0.585	0.365	2	BAZ2A	PIK3R1
hsa-miR-4456	0.166	0.585	0.365	2	MAP2K3	CLASP1
hsa-miR-4688	0.164	0.585	0.465	3	HBP1	SLC29A1	NAV1
hsa-miR-635	0.166	0.585	0.365	2	CELF1	MAP2K7
hsa-miR-6885-5p	0.164	0.585	0.465	3	PTPRF	TCF3	DNMT3A
hsa-miR-767-3p	0.166	0.585	0.365	2	GSN	ZZZ3
hsa-let-7g-3p	0.167	0.586	0.469	3	APP	RBM23	PTPRF
hsa-miR-637	0.167	0.586	0.469	3	THSD4	CLASP1	ORMDL3
hsa-miR-6507-3p	0.167	0.586	0.469	3	NEK1	MBTD1	CLASP1
hsa-let-7g-5p	0.169	0.587	0.647	7	NHLRC3	MLLT10	MAP2K7	ATXN7L3	STRN	CELF1	MSI2
hsa-miR-192-5p	0.17	0.587	0.776	17	MIS12	SCRN3	GULP1	EMC1	FUBP1	EPS8	NEK1	LIPA	DST	CEP19	ZBTB6	CEP128	NHLRC3	ZMYND11	CDC14A	RCC2	DCUN1D5
hsa-miR-26b-3p	0.17	0.587	0.372	2	NCK1	NAV1
hsa-miR-3136-3p	0.17	0.587	0.372	2	ZNF81	ATXN7L3
hsa-miR-4316	0.17	0.587	0.474	3	KIF3A	NAV1	TMEM94
hsa-miR-4666a-3p	0.17	0.587	0.474	3	SHOC2	CREB1	HBP1
hsa-miR-5583-5p	0.17	0.587	0.372	2	RBBP6	CLOCK
hsa-miR-6769a-5p	0.169	0.587	0.538	4	METTL21A	MAP2K3	TCF3	CLASP1
hsa-miR-7155-3p	0.17	0.587	0.372	2	ZNF81	ATXN7L3
hsa-miR-8062	0.17	0.587	0.474	3	SHOC2	SMAD4	KIF3A
hsa-miR-4701-3p	0.172	0.587	0.541	4	TANGO2	TMEM65	SHOC2	VDR
hsa-miR-5010-3p	0.172	0.587	0.541	4	NAV1	ZC3H11A	ZMIZ2	CLOCK
hsa-miR-6736-5p	0.172	0.587	0.541	4	TANGO2	TMEM65	SHOC2	VDR
hsa-miR-1202	0.18	0.587	0.385	2	BAZ2A	PIK3R1
hsa-miR-126-3p	0.18	0.587	0.385	2	TCF4	PIK3R1
hsa-miR-1262	0.177	0.587	0.548	4	TANGO2	TMEM65	SHOC2	VDR
hsa-miR-1264	0.18	0.587	0.487	3	KLF12	SHOC2	PDE1A
hsa-miR-130b-5p	0.174	0.587	0.652	7	EMC1	IKZF2	PSD3	ARRDC3	ALG9	ZC3H11A	PIK3CB
hsa-miR-1343-3p	0.176	0.587	0.592	5	ATXN7L3	PIK3R1	STRN	NAV1	GTDC1
hsa-miR-142-5p	0.182	0.587	0.6	5	PCBP2	MKLN1	ALG9	ZBTB20	KIF3A
hsa-miR-1910-5p	0.185	0.587	0.392	2	PRRC2B	SLC29A1
hsa-miR-197-3p	0.178	0.587	0.679	8	STRN	HNRNPA2B1	CEP19	ZMIZ2	ORMDL3	GNE	TANGO2	NEMP2
hsa-miR-19a-5p	0.177	0.587	0.482	3	FYCO1	TIA1	NEMP2
hsa-miR-2117	0.175	0.587	0.378	2	NAV1	PIK3CB
hsa-miR-2277-3p	0.185	0.587	0.392	2	CELF1	RCC2
hsa-miR-302d-5p	0.18	0.587	0.487	3	PLCG1	CLOCK	APP
hsa-miR-3074-3p	0.185	0.587	0.392	2	HIGD1A	LIPA
hsa-miR-3126-5p	0.18	0.587	0.487	3	GSN	CAMTA2	EIF4G1
hsa-miR-3127-3p	0.174	0.587	0.544	4	CELF1	PHF20L1	METTL21A	GTDC1
hsa-miR-371a-5p	0.176	0.587	0.654	7	ARHGEF6	TANGO2	HMBOX1	INTS13	PPFIBP1	RBM23	TMEM65
hsa-miR-4457	0.18	0.587	0.487	3	GIGYF2	RBM23	PPFIBP1
hsa-miR-454-5p	0.185	0.587	0.392	2	TANGO2	GIGYF2
hsa-miR-4683	0.173	0.587	0.478	3	PRRC2B	PIP4K2A	ZBTB20
hsa-miR-4711-5p	0.185	0.587	0.392	2	FCF1	MAP2K7
hsa-miR-4743-3p	0.173	0.587	0.478	3	KLF12	EMC1	SLC29A1
hsa-miR-4772-5p	0.18	0.587	0.385	2	ALG9	ZBTB20
hsa-miR-488-5p	0.185	0.587	0.392	2	SHOC2	ZNF148
hsa-miR-508-3p	0.185	0.587	0.392	2	CEP19	FGD6
hsa-miR-5197-5p	0.177	0.587	0.548	4	SHOC2	STRN	CCDC77	KLHDC10
hsa-miR-541-3p	0.179	0.587	0.551	4	METTL21A	MAP2K3	TCF3	CLASP1
hsa-miR-545-3p	0.177	0.587	0.548	4	DST	HIGD1A	SLC29A1	ARHGAP12
hsa-miR-552-3p	0.182	0.587	0.554	4	NUP153	NHLRC3	KIF3A	DGKE
hsa-miR-5689	0.18	0.587	0.385	2	RCC2	SLC39A10
hsa-miR-625-5p	0.185	0.587	0.603	5	THSD4	PTPRF	BAZ2A	PRRC2B	ORMDL3
hsa-miR-658	0.185	0.587	0.558	4	TANGO2	SNAP23	PTPRF	PRRC2B
hsa-miR-676-5p	0.18	0.587	0.487	3	FCF1	MBTD1	LIPA
hsa-miR-6760-5p	0.185	0.587	0.603	5	PIP4K2A	ARHGEF6	NAV1	MAP2K3	ZBTB20
hsa-miR-6769b-5p	0.185	0.587	0.558	4	METTL21A	MAP2K3	TCF3	CLASP1
hsa-miR-6783-3p	0.176	0.587	0.592	5	ATXN7L3	PIK3R1	STRN	NAV1	GTDC1
hsa-miR-6803-5p	0.183	0.587	0.491	3	CLASP1	POMGNT1	TCF3
hsa-miR-6828-3p	0.185	0.587	0.392	2	GSN	ZZZ3
hsa-miR-6857-3p	0.183	0.587	0.491	3	ZC3H11A	ATP8B4	RBM23
hsa-miR-6875-5p	0.18	0.587	0.487	3	GSN	CAMTA2	EIF4G1
hsa-miR-875-3p	0.177	0.587	0.482	3	CELF1	RBM23	NAP1L4
hsa-miR-892c-3p	0.175	0.587	0.378	2	LIPA	CLASP1
hsa-miR-125b-2-3p	0.187	0.592	0.496	3	GIGYF2	GTDC1	PPFIBP1
hsa-miR-143-3p	0.187	0.592	0.605	5	DNMT3A	PRRC2B	NFYB	FGD6	PIK3R1
hsa-miR-466	0.187	0.593	0.561	4	PIP4P1	CREB1	PIK3R1	SOS1
hsa-miR-103b	0.194	0.594	0.405	2	CA12	GSN
hsa-miR-122-5p	0.189	0.594	0.736	11	STAU2	PIP4K2A	EP400	CREB1	ABCF1	DGKE	MKLN1	NKAP	RBM23	ALG14	VDR
hsa-miR-1287-5p	0.194	0.594	0.405	2	AGBL5	GNB1
hsa-miR-3189-5p	0.194	0.594	0.405	2	SHOC2	EIF4G1
hsa-miR-3622b-5p	0.193	0.594	0.568	4	KANK1	CCDC77	GNE	AGBL5
hsa-miR-3681-5p	0.194	0.594	0.405	2	PCBP2	STYX
hsa-miR-4446-5p	0.194	0.594	0.613	5	HNRNPA2B1	CACNA1G	VDR	TMEM161B	RBM23
hsa-miR-4533	0.191	0.594	0.611	5	PRRC2B	BGN	GNB1	GSN	CBFA2T2
hsa-miR-4642	0.189	0.594	0.398	2	MEMO1	STRN
hsa-miR-4691-5p	0.194	0.594	0.613	5	ZBTB20	GRID1	ATXN7L3	ARRDC3	VDR
hsa-miR-4793-3p	0.193	0.594	0.694	8	TANGO2	ALG9	ALG14	RBM23	EMC1	KIF3A	SHOC2	TMEM65
hsa-miR-548bb-3p	0.193	0.594	0.646	6	NHLRC3	CLASP1	SLC29A1	CELF1	VDR	KLHDC10
hsa-miR-548h-3p	0.193	0.594	0.646	6	NHLRC3	CLASP1	SLC29A1	CELF1	VDR	KLHDC10
hsa-miR-548z	0.193	0.594	0.646	6	NHLRC3	CLASP1	SLC29A1	CELF1	VDR	KLHDC10
hsa-miR-6086	0.189	0.594	0.724	10	PTPRF	PPP3CC	ALG9	PYCR1	ABCF1	CBFA2T2	GNPTG	KIF3A	NKAP	STYX
hsa-miR-6722-5p	0.189	0.594	0.398	2	ABCF1	GRID1
hsa-miR-6849-5p	0.194	0.594	0.405	2	PCBP2	STYX
hsa-miR-203b-3p	0.195	0.595	0.571	4	SHOC2	TANGO2	RBM23	GNE
hsa-miR-4725-3p	0.196	0.595	0.616	5	TPP1	SHOC2	ORMDL3	PYCR1	ZBTB20
hsa-miR-548ac	0.195	0.595	0.648	6	NHLRC3	CLASP1	SLC29A1	CELF1	VDR	KLHDC10
hsa-miR-6780b-5p	0.196	0.595	0.616	5	TPP1	SHOC2	ORMDL3	PYCR1	ZBTB20
hsa-miR-6792-3p	0.196	0.595	0.616	5	ZBTB20	GRID1	ATXN7L3	ARRDC3	VDR
hsa-miR-18b-5p	0.2	0.603	0.513	3	ZC3H18	CA12	ALG14
hsa-miR-219a-2-3p	0.204	0.603	0.418	2	SHOC2	TPP1
hsa-miR-299-5p	0.204	0.603	0.418	2	STRN	DCUN1D5
hsa-miR-3150a-3p	0.204	0.603	0.581	4	TPP1	CAMTA2	PYCR1	ZBTB20
hsa-miR-3529-3p	0.2	0.603	0.513	3	FCF1	HNRNPA2B1	MKLN1
hsa-miR-3944-5p	0.203	0.603	0.518	3	RBBP6	MEMO1	LIPA
hsa-miR-4474-3p	0.204	0.603	0.418	2	PRRC2B	NAV1
hsa-miR-548d-3p	0.201	0.603	0.655	6	NHLRC3	CLASP1	SLC29A1	CELF1	VDR	KLHDC10
hsa-miR-5692b	0.201	0.603	0.578	4	DDX55	ABCF1	ZNF148	SHOC2
hsa-miR-5692c	0.201	0.603	0.578	4	DDX55	ABCF1	ZNF148	SHOC2
hsa-miR-606	0.204	0.603	0.418	2	ALG14	EPS8
hsa-miR-6747-5p	0.2	0.603	0.513	3	PRRC2B	CAMTA2	TCF3
hsa-miR-6763-5p	0.204	0.603	0.581	4	TPP1	CAMTA2	PYCR1	ZBTB20
hsa-miR-7162-3p	0.204	0.603	0.581	4	CELF1	MSI2	BAZ2A	ALG9
hsa-miR-4271	0.205	0.606	0.627	5	TPP1	SHOC2	ORMDL3	PYCR1	ZBTB20
hsa-miR-744-3p	0.205	0.606	0.627	5	PLCG1	PSD3	DGKE	MKLN1	RBM23
hsa-miR-3664-3p	0.206	0.607	0.584	4	SNAP23	PSD3	SHOC2	GNA12
hsa-miR-542-3p	0.206	0.607	0.584	4	TANGO2	PTPRF	PIK3R1	SHOC2
hsa-miR-300	0.207	0.607	0.522	3	HBP1	SHOC2	CREB1
hsa-miR-4705	0.209	0.609	0.425	2	VPS13B	RCC2
hsa-miR-4804-3p	0.209	0.609	0.425	2	CELF1	KLF12
hsa-miR-499a-5p	0.209	0.609	0.425	2	CELF1	ARHGAP12
hsa-miR-514b-3p	0.209	0.609	0.425	2	ABCC9	ATXN7L3
hsa-miR-4643	0.209	0.61	0.587	4	PIP4P1	CREB1	PIK3R1	SOS1
hsa-miR-4309	0.21	0.611	0.527	3	GNA12	FGD6	RCC2
hsa-miR-4496	0.21	0.611	0.527	3	MKLN1	KIF3A	CELF1
hsa-miR-1296-5p	0.214	0.614	0.531	3	HNRNPA2B1	RPS6KA3	UFD1
hsa-miR-3908	0.214	0.614	0.431	2	METTL21A	APP
hsa-miR-4758-3p	0.214	0.614	0.431	2	SHOC2	EIF4G1
hsa-miR-514a-3p	0.214	0.614	0.431	2	ABCC9	ATXN7L3
hsa-miR-514a-5p	0.214	0.614	0.431	2	ALG14	ZNF148
hsa-miR-6083	0.212	0.614	0.591	4	IKZF2	STRN	MBTD1	LIPA
hsa-miR-8080	0.214	0.614	0.431	2	MAP2K7	GSN
hsa-miR-6089	0.215	0.615	0.594	4	TMEM94	KIF3A	TANGO2	BAZ2A
hsa-miR-6504-3p	0.216	0.619	0.696	7	ZC3H11A	STYX	APP	NKAP	CREB1	METTL21A	KIF3A
hsa-miR-3198	0.217	0.62	0.535	3	GNA12	FGD6	RCC2
hsa-miR-106a-3p	0.223	0.621	0.604	4	MLLT10	HIGD1A	NKAP	MKLN1
hsa-miR-1180-3p	0.223	0.621	0.445	2	BAZ2A	METTL21A
hsa-miR-128-2-5p	0.228	0.621	0.451	2	RBM23	MAP2K3
hsa-miR-15b-3p	0.218	0.621	0.438	2	PTPRF	GTDC1
hsa-miR-1909-3p	0.226	0.621	0.607	4	MAP2K7	ATXN7L3	CLASP1	CELF1
hsa-miR-205-5p	0.223	0.621	0.604	4	SMAD4	PIP4P1	CREB1	ABCF1
hsa-miR-210-3p	0.228	0.621	0.549	3	CASP8AP2	RCC2	GTDC1
hsa-miR-27b-5p	0.223	0.621	0.445	2	PPP4R1L	DDX55
hsa-miR-2861	0.228	0.621	0.451	2	VDR	MAP2K3
hsa-miR-335-3p	0.22	0.621	0.675	6	RCC2	KLHDC10	GNA12	GTDC1	PRRC2B	PLCG1
hsa-miR-3591-3p	0.228	0.621	0.451	2	CELF1	CLASP1
hsa-miR-377-5p	0.225	0.621	0.755	10	PTPRF	PPP3CC	ALG9	PYCR1	ABCF1	CBFA2T2	GNPTG	KIF3A	NKAP	STYX
hsa-miR-4467	0.228	0.621	0.451	2	CLASP1	EIF4G1
hsa-miR-4469	0.226	0.621	0.682	6	GTDC1	ZMIZ2	POMGNT1	GRID1	NAV1	PTPRF
hsa-miR-4653-3p	0.223	0.621	0.445	2	GNA12	ORMDL3
hsa-miR-4691-3p	0.228	0.621	0.549	3	SOS1	BAZ2A	PTPRF
hsa-miR-4749-3p	0.228	0.621	0.451	2	METTL21A	PRKAG1
hsa-miR-486-5p	0.223	0.621	0.445	2	ARHGAP5	PIK3R1
hsa-miR-499a-3p	0.223	0.621	0.445	2	STYX	MEF2C
hsa-miR-5089-5p	0.226	0.621	0.706	7	EMC1	NKAP	CREB1	CLOCK	METTL21A	CLASP1	KIF3A
hsa-miR-519d-3p	0.224	0.621	0.802	15	SHOC2	NHLRC3	SMAD4	HBP1	PCBP2	CREB1	HMBOX1	EMC1	ARHGAP12	ZBTB6	TCF4	PIP4K2A	ORMDL3	FYCO1	CLOCK
hsa-miR-539-3p	0.223	0.621	0.445	2	DST	MKLN1
hsa-miR-584-5p	0.223	0.621	0.445	2	STRN	WWP1
hsa-miR-6081	0.221	0.621	0.54	3	MAP2K3	PRRC2B	PYCR1
hsa-miR-6124	0.22	0.621	0.601	4	SHOC2	CELF1	STYX	ABCC9
hsa-miR-659-3p	0.228	0.621	0.451	2	MDFIC	HMBOX1
hsa-miR-6722-3p	0.22	0.621	0.601	4	MAP2K7	ATXN7L3	CLASP1	CELF1
hsa-miR-6730-3p	0.228	0.621	0.451	2	BAZ2A	METTL21A
hsa-miR-6837-5p	0.228	0.621	0.549	3	FGD6	BAZ2A	CELF1
hsa-miR-6869-5p	0.224	0.621	0.544	3	IKZF2	STAG2	METTL21A
hsa-miR-7974	0.228	0.621	0.451	2	NAV1	ZMIZ2
hsa-miR-1178-3p	0.233	0.622	0.458	2	ABCF1	SOS1
hsa-miR-3128	0.233	0.622	0.458	2	SLC39A10	PRRC2B
hsa-miR-3184-5p	0.232	0.622	0.614	4	NAV1	CREB1	GRID1	PRRC2B
hsa-miR-3606-5p	0.233	0.622	0.458	2	GULP1	APP
hsa-miR-3927-3p	0.229	0.622	0.611	4	NHLRC3	MAP2K7	STRN	ZBTB6
hsa-miR-3974	0.233	0.622	0.458	2	PPFIBP1	ABCF1
hsa-miR-4253	0.233	0.622	0.458	2	BAZ2A	LIPA
hsa-miR-4685-5p	0.231	0.622	0.553	3	FGD6	BAZ2A	CELF1
hsa-miR-4764-5p	0.233	0.622	0.458	2	AGBL5	ZBTB20
hsa-miR-501-3p	0.233	0.622	0.458	2	CA12	AGBL5
hsa-miR-5196-3p	0.231	0.622	0.553	3	GRID1	RBM23	ALG9
hsa-miR-562	0.235	0.622	0.558	3	RCC2	NEMP2	KIF3A
hsa-miR-6774-5p	0.233	0.622	0.458	2	CELF1	MAP2K7
hsa-miR-6831-5p	0.234	0.622	0.617	4	NHLRC3	MAP2K7	STRN	ZBTB6
hsa-miR-939-3p	0.229	0.622	0.729	8	ATXN7L3	PIK3R1	EMC1	ALG14	NAV1	GTDC1	RBM23	PTPRF
hsa-miR-3668	0.238	0.625	0.465	2	MDFIC	BICC1
hsa-miR-4680-3p	0.238	0.625	0.465	2	SHOC2	PSD3
hsa-miR-5000-5p	0.238	0.625	0.465	2	SHOC2	PRRC2B
hsa-miR-5699-5p	0.238	0.625	0.465	2	SHOC2	EIF4G1
hsa-miR-7847-3p	0.237	0.625	0.693	6	ABCF1	ZC3H11A	NKAP	RCC2	MSI2	STYX
hsa-miR-876-3p	0.238	0.625	0.465	2	RBBP6	EMC1
hsa-miR-342-5p	0.242	0.633	0.566	3	KIF7	PRRC2B	TCF3
hsa-miR-503-5p	0.241	0.633	0.666	5	CDC14A	DCLRE1A	RPS6KA3	PIK3R1	KANK1
hsa-miR-4423-3p	0.243	0.635	0.471	2	CLOCK	BAZ2A
hsa-miR-6515-3p	0.243	0.635	0.627	4	CELF1	MORC2	FCF1	BICC1
hsa-miR-7106-5p	0.243	0.635	0.801	13	TANGO2	ATXN7L3	PRRC2B	NAV1	CCDC77	AGBL5	CAMTA2	CELF1	EIF4G1	KLHDC10	GNPTG	INTS13	PPFIBP1
hsa-miR-193b-3p	0.244	0.635	0.809	14	DNMT3A	CCDC77	CEP128	EMC1	PRRC2B	STAG2	TMEM94	HERC1	ATXN7L3	PIP4K2A	TRIP12	DHX30	RGMA	BAZ2A
hsa-miR-4524a-3p	0.244	0.635	0.699	6	ALG9	ZMIZ2	ABCF1	RPS6KA3	CCDC77	MAP2K7
hsa-miR-506-3p	0.245	0.638	0.571	3	CD151	ALG14	TCF3
hsa-miR-4753-3p	0.246	0.639	0.701	6	ARRDC3	ZC3H11A	MLLT10	CAMK2G	CELF1	PIK3CB
hsa-miR-128-1-5p	0.248	0.64	0.478	2	RBM23	MAP2K3
hsa-miR-3191-3p	0.248	0.64	0.478	2	TCF3	TPP1
hsa-miR-4721	0.248	0.64	0.478	2	CHST15	ARHGAP12
hsa-miR-7843-3p	0.248	0.64	0.478	2	SHOC2	HNRNPA2B1
hsa-miR-132-3p	0.251	0.646	0.677	5	MLLT10	MDFIC	ZNF148	GNB1	PHF20L1
hsa-miR-3189-3p	0.253	0.646	0.485	2	CELF1	FYCO1
hsa-miR-411-3p	0.253	0.646	0.485	2	SHOC2	ALG9
hsa-miR-4651	0.252	0.646	0.637	4	PRRC2B	PTPRF	TCF3	ZMIZ2
hsa-miR-4672	0.252	0.646	0.58	3	RBM23	ZBTB20	KLHDC10
hsa-miR-4712-3p	0.253	0.646	0.485	2	MEMO1	STRN
hsa-miR-4766-5p	0.252	0.646	0.58	3	MSI2	ALG9	VDR
hsa-miR-6840-3p	0.253	0.646	0.75	8	MLLT10	ABCF1	CCDC77	NKAP	NAP1L4	AGBL5	KIF3A	STYX
hsa-miR-6858-5p	0.252	0.646	0.58	3	METTL21A	ALG14	PRRC2B
hsa-miR-1233-3p	0.256	0.649	0.584	3	CCDC77	NKAP	PYCR1
hsa-miR-1254	0.256	0.649	0.584	3	RBBP6	NKAP	TMEM65
hsa-miR-328-3p	0.256	0.649	0.584	3	APP	MAP4	BAZ2A
hsa-miR-4461	0.258	0.649	0.491	2	CLOCK	APP
hsa-miR-4741	0.258	0.649	0.491	2	CELF1	ZMIZ2
hsa-miR-502-3p	0.258	0.649	0.491	2	CA12	AGBL5
hsa-miR-502-5p	0.258	0.649	0.491	2	TPP1	FYCO1
hsa-miR-6508-3p	0.258	0.649	0.491	2	RBM23	DNMT3A
hsa-miR-6796-5p	0.258	0.649	0.491	2	SHOC2	MAP4
hsa-miR-4252	0.259	0.65	0.755	8	CREB1	CELF1	ALG9	RBM23	EMC1	CBFA2T2	KIF3A	SHOC2
hsa-miR-106b-3p	0.268	0.65	0.505	2	NUP153	CHST15
hsa-miR-10b-5p	0.259	0.65	0.715	6	ZC3H18	ZMYND11	HIVEP2	PPFIBP1	MBNL2	CREB1
hsa-miR-1182	0.263	0.65	0.498	2	RBBP6	MAP2K7
hsa-miR-1238-3p	0.267	0.65	0.597	3	GRID1	APP	HMBOX1
hsa-miR-1290	0.263	0.65	0.498	2	IKZF2	CLOCK
hsa-miR-1292-3p	0.27	0.65	0.602	3	ALG9	GNPTG	KIF3A
hsa-miR-1304-5p	0.267	0.65	0.597	3	NHLRC3	KIF3A	GSN
hsa-miR-188-3p	0.267	0.65	0.597	3	PIP4P1	KIF3A	IKZF2
hsa-miR-18a-5p	0.269	0.65	0.696	5	SMAD4	CA12	ZC3H18	HERC1	ALG14
hsa-miR-302d-3p	0.268	0.65	0.763	8	MBNL2	HMBOX1	EMC1	RBBP6	CREB1	HIVEP2	PSD3	KLHDC10
hsa-miR-30a-5p	0.27	0.65	0.812	12	NPR3	STRN	PRKAA1	MAP2K3	TRIP12	KLHDC10	MBNL2	CHST15	ALG9	FYCO1	IKZF2	CELF1
hsa-miR-3160-5p	0.273	0.65	0.511	2	FYCO1	UFD1
hsa-miR-372-3p	0.27	0.65	0.765	8	MBNL2	HMBOX1	EMC1	RBBP6	CREB1	HIVEP2	PSD3	KLHDC10
hsa-miR-372-5p	0.271	0.65	0.726	6	TANGO2	HMBOX1	INTS13	PPFIBP1	RBM23	TMEM65
hsa-miR-380-3p	0.273	0.65	0.511	2	SHOC2	ALG9
hsa-miR-381-3p	0.27	0.65	0.602	3	HBP1	SHOC2	CREB1
hsa-miR-3918	0.263	0.65	0.498	2	FGD6	BAZ2A
hsa-miR-4260	0.273	0.65	0.511	2	PRRC2B	POMGNT1
hsa-miR-4438	0.266	0.65	0.721	6	THSD4	VDR	NKAP	CREB1	MLLT10	METTL21A
hsa-miR-4648	0.268	0.65	0.505	2	CAMTA2	KLHDC10
hsa-miR-4675	0.263	0.65	0.498	2	CELF1	ZMIZ2
hsa-miR-4778-5p	0.268	0.65	0.505	2	EMC1	GTDC1
hsa-miR-489-3p	0.263	0.65	0.498	2	TMEM65	ZMIZ2
hsa-miR-5006-5p	0.268	0.65	0.505	2	BAZ2A	PIK3R1
hsa-miR-504-3p	0.264	0.65	0.742	7	ABCF1	DGKE	MKLN1	NKAP	RBM23	ALG14	VDR
hsa-miR-5194	0.267	0.65	0.597	3	NAV1	CREB1	CAMTA2
hsa-miR-5572	0.273	0.65	0.511	2	PRRC2B	POMGNT1
hsa-miR-608	0.26	0.65	0.647	4	PRRC2B	PTPRF	TCF3	ZMIZ2
hsa-miR-610	0.273	0.65	0.511	2	MSI2	MLLT10
hsa-miR-6738-5p	0.263	0.65	0.593	3	NAV1	CREB1	CAMTA2
hsa-miR-6765-3p	0.27	0.65	0.602	3	NKAP	RCC2	EIF4G1
hsa-miR-6769a-3p	0.273	0.65	0.511	2	METTL21A	PRKAG1
hsa-miR-6815-5p	0.268	0.65	0.505	2	MEMO1	ZMIZ2
hsa-miR-6830-5p	0.263	0.65	0.498	2	HMBOX1	PIK3CB
hsa-miR-6865-5p	0.273	0.65	0.511	2	MEMO1	ZMIZ2
hsa-miR-7150	0.27	0.65	0.602	3	RBM23	NAV1	KLHDC10
hsa-miR-7844-5p	0.263	0.65	0.498	2	MEF2C	RBM23
hsa-miR-8063	0.266	0.65	0.654	4	PRKAA1	DST	ARHGAP12	PDE1A
hsa-miR-8077	0.268	0.65	0.505	2	FGD6	PIK3CB
hsa-miR-874-5p	0.268	0.65	0.505	2	BAZ2A	GNB1
hsa-miR-6779-5p	0.273	0.651	0.805	11	TANGO2	NKAP	NAV1	CCDC77	AGBL5	KLHDC10	PRRC2B	GNPTG	INTS13	PPFIBP1	STYX
hsa-miR-7641	0.274	0.652	0.606	3	DGKE	ALG14	GNE
hsa-miR-29a-3p	0.277	0.654	0.704	5	DNMT3A	PIK3R1	HBP1	RPS6KA3	GTDC1
hsa-miR-3145-5p	0.277	0.654	0.518	2	ORMDL3	CREB1
hsa-miR-3194-3p	0.277	0.654	0.611	3	DGKE	MKLN1	GSN
hsa-miR-4283	0.277	0.654	0.518	2	POMGNT1	GRID1
hsa-miR-4448	0.277	0.654	0.518	2	CEP19	GRID1
hsa-miR-4729	0.277	0.654	0.611	3	SENP6	RPS6KA3	PRKAG1
hsa-miR-6511a-3p	0.277	0.654	0.518	2	CELF1	ORMDL3
hsa-miR-8073	0.277	0.654	0.611	3	SLC39A10	ALG14	KLHDC10
hsa-miR-942-5p	0.278	0.654	0.667	4	IKZF2	NCK1	BICC1	VDR
hsa-miR-34b-3p	0.281	0.66	0.67	4	CREB1	CCDC77	GNE	STYX
hsa-miR-3942-5p	0.282	0.661	0.524	2	SHOC2	RBBP6
hsa-miR-4528	0.282	0.661	0.524	2	SMAD4	DNMT3A
hsa-miR-6511b-3p	0.282	0.661	0.524	2	CELF1	ORMDL3
hsa-miR-450b-5p	0.284	0.662	0.674	4	IKZF2	HIGD1A	CLOCK	PRRC2B
hsa-miR-7151-3p	0.284	0.662	0.761	7	VDR	NKAP	CREB1	MLLT10	KLHDC10	METTL21A	KIF3A
hsa-miR-217	0.287	0.663	0.531	2	ZBTB20	PLCG1
hsa-miR-4660	0.287	0.663	0.531	2	LIPA	PTPRF
hsa-miR-4668-5p	0.286	0.663	0.762	7	SHOC2	SMAD4	RCC2	BAZ2A	ABCC9	MEF2C	TMEM65
hsa-miR-4685-3p	0.287	0.663	0.714	5	GTDC1	ZBTB20	GRID1	ATXN7L3	SLC39A10
hsa-miR-5095	0.286	0.663	0.762	7	VDR	NKAP	CREB1	MLLT10	KLHDC10	METTL21A	KIF3A
hsa-miR-548e-5p	0.287	0.663	0.677	4	BAZ2A	PRKAA1	SHOC2	CREB1
hsa-miR-6715a-3p	0.287	0.663	0.531	2	SOS1	SMAD4
hsa-miR-877-3p	0.287	0.663	0.806	10	MVB12B	TMEM94	PRRC2B	HNRNPA2B1	ZMIZ2	BAZ2A	PRKAG1	MORC2	IKZF2	ARRDC3
hsa-miR-4486	0.288	0.663	0.624	3	ALG14	RBM23	PTPRF
hsa-miR-4793-5p	0.288	0.663	0.624	3	PIK3R1	ALG14	ALG9
hsa-miR-125a-5p	0.289	0.663	0.717	5	SMAD4	ATXN7L3	MORC2	MAP2K7	ARHGAP12
hsa-miR-4287	0.289	0.663	0.717	5	GTDC1	ZBTB20	GRID1	ATXN7L3	SLC39A10
hsa-miR-6087	0.289	0.663	0.717	5	TANGO2	THSD4	SNAP23	CLASP1	PPFIBP1
hsa-miR-196a-3p	0.29	0.664	0.68	4	HBP1	EMC1	SLC29A1	PPFIBP1
hsa-miR-766-3p	0.291	0.665	0.809	10	ATXN7L3	EMC1	AGBL5	TANGO2	TMEM65	ALG9	ALG14	RBM23	THSD4	SHOC2
hsa-miR-324-3p	0.293	0.666	0.748	6	HERC1	ZMIZ2	PRRC2B	CD151	FUBP1	MAP4
hsa-miR-433-3p	0.292	0.666	0.538	2	CREB1	DGKE
hsa-miR-4703-5p	0.292	0.666	0.538	2	SHOC2	RBBP6
hsa-miR-6746-5p	0.293	0.666	0.684	4	ALG9	ABCF1	ADGRB2	MAP2K7
hsa-miR-6873-5p	0.293	0.666	0.684	4	ARHGEF6	NAV1	EIF4G1	MAP2K7
hsa-miR-1229-3p	0.296	0.667	0.687	4	TIA1	PTPRF	CELF1	ORMDL3
hsa-miR-3121-3p	0.296	0.667	0.633	3	PIP4P1	ALG9	KLHDC10
hsa-miR-331-3p	0.295	0.667	0.77	7	TIA1	CAMK2G	PRRC2B	EARS2	DEPDC5	MAP4	RCC2
hsa-miR-6851-5p	0.296	0.667	0.75	6	ABCF1	NKAP	CCDC77	DNMT3A	MSI2	STYX
hsa-miR-323a-5p	0.297	0.669	0.544	2	RBBP6	EMC1
hsa-miR-4499	0.297	0.669	0.544	2	ZC3H11A	ATP8B4
hsa-miR-221-5p	0.299	0.671	0.637	3	SLC39A10	ALG14	KLHDC10
hsa-miR-302c-5p	0.299	0.671	0.637	3	PLCG1	RCC2	MLLT10
hsa-miR-361-3p	0.299	0.671	0.637	3	WRAP73	ZBTB20	ATXN7L3
hsa-miR-141-3p	0.303	0.673	0.642	3	CLOCK	CELF1	KLF12
hsa-miR-21-3p	0.302	0.673	0.551	2	CELF1	CLASP1
hsa-miR-320b	0.303	0.673	0.642	3	SLC23A2	MKLN1	ZNF148
hsa-miR-3529-5p	0.302	0.673	0.551	2	NHLRC3	EPS8
hsa-miR-500a-5p	0.303	0.673	0.642	3	APP	PRRC2B	PIP4K2A
hsa-miR-5195-3p	0.302	0.673	0.551	2	RPS6KA3	ALG9
hsa-miR-6728-5p	0.302	0.673	0.551	2	CLOCK	PRRC2B
hsa-miR-6889-3p	0.302	0.673	0.551	2	CELF1	STRN
hsa-miR-1295b-3p	0.307	0.675	0.558	2	RBBP6	EMC1
hsa-miR-187-5p	0.307	0.675	0.558	2	HMBOX1	KLHDC10
hsa-miR-3166	0.307	0.675	0.558	2	SLC29A1	NAV1
hsa-miR-379-3p	0.307	0.675	0.558	2	SHOC2	ALG9
hsa-miR-4261	0.307	0.675	0.558	2	CELF1	NAP1L4
hsa-miR-4423-5p	0.305	0.675	0.697	4	PSD3	DGKE	MKLN1	RBM23
hsa-miR-4733-5p	0.307	0.675	0.558	2	PIP4P1	TMEM65
hsa-miR-516b-5p	0.307	0.675	0.558	2	PLCG1	RBM23
hsa-miR-10b-3p	0.312	0.682	0.564	2	IKZF2	NAP1L4
hsa-miR-16-2-3p	0.312	0.682	0.564	2	RBBP6	PRKAA1
hsa-miR-379-5p	0.312	0.682	0.564	2	NHLRC3	EPS8
hsa-miR-4802-3p	0.312	0.682	0.564	2	RCC2	BAZ2A
hsa-miR-6516-3p	0.312	0.682	0.564	2	NHLRC3	ABCF1
hsa-miR-6842-3p	0.312	0.682	0.564	2	CELF1	MAP2K7
hsa-miR-6077	0.313	0.682	0.741	5	PRRC2B	MAP2K7	TANGO2	FYCO1	RBM23
hsa-miR-3679-3p	0.314	0.683	0.655	3	VDR	RBM23	PYCR1
hsa-miR-1273a	0.317	0.688	0.571	2	ALG9	RBM23
hsa-miR-3188	0.317	0.688	0.571	2	BAZ2A	ZNF81
hsa-miR-4650-5p	0.317	0.688	0.571	2	IKZF2	MAP2K7
hsa-miR-510-5p	0.317	0.688	0.659	3	SNAP23	CBFA2T2	SHOC2
hsa-miR-6828-5p	0.317	0.688	0.659	3	ZMYND11	BAZ2A	BGN
hsa-miR-129-5p	0.318	0.689	0.83	10	FMR1	ZC3H11A	CCDC77	CLOCK	MEMO1	PRRC2B	BICC1	FGD6	EPS8	PCM1
hsa-miR-4797-5p	0.32	0.691	0.714	4	MEMO1	ABCF1	EMC1	STYX
hsa-miR-1914-5p	0.322	0.693	0.578	2	PTPRF	TCF3
hsa-miR-6835-5p	0.322	0.693	0.578	2	CLASP1	POMGNT1
hsa-miR-9-5p	0.324	0.696	0.777	6	RCC2	NAV1	HBP1	CREB1	EMC1	PRKAA1
hsa-miR-5571-5p	0.326	0.7	0.72	4	CLOCK	SOS1	CAMK2G	NCOA7
hsa-miR-1288-5p	0.326	0.701	0.584	2	ALG14	PPFIBP1
hsa-miR-1225-3p	0.328	0.702	0.673	3	CCDC77	NKAP	METTL21A
hsa-miR-2467-5p	0.331	0.702	0.591	2	BAZ2A	ZNF81
hsa-miR-4662a-5p	0.332	0.702	0.677	3	KLHDC10	PTPRF	DST
hsa-miR-4711-3p	0.331	0.702	0.591	2	NAV1	CELF1
hsa-miR-4756-5p	0.331	0.702	0.759	5	SLC29A1	SNAP23	ATXN7L3	CLASP1	MAP2K7
hsa-miR-5047	0.331	0.702	0.591	2	DST	LIPA
hsa-miR-6793-3p	0.328	0.702	0.673	3	RBBP6	GTDC1	PYCR1
hsa-miR-6888-3p	0.332	0.702	0.677	3	KLF12	EMC1	SLC29A1
hsa-miR-3612	0.333	0.703	0.804	7	SLC29A1	SNAP23	RBM23	ABCF1	GNPTG	KIF3A	NKAP
hsa-miR-3689d	0.333	0.703	0.786	6	ABCF1	NKAP	CCDC77	DNMT3A	MSI2	STYX
hsa-miR-1321	0.334	0.703	0.762	5	SLC29A1	SNAP23	ATXN7L3	CLASP1	MAP2K7
hsa-miR-1-3p	0.339	0.706	0.873	14	PTPRF	RCC2	FUBP1	RALB	ZC3H11A	EIF4G1	SLC29A1	PRKAG1	NUAK1	HIGD1A	ZBTB6	GNB1	CAMK2G	ZBTB20
hsa-miR-138-2-3p	0.341	0.706	0.604	2	SHOC2	RBM23
hsa-miR-2052	0.341	0.706	0.604	2	FYCO1	NEMP2
hsa-miR-3671	0.339	0.706	0.686	3	KLHDC10	ATXN7L3	SLC29A1
hsa-miR-4695-3p	0.336	0.706	0.682	3	DGKE	ALG14	GNE
hsa-miR-4710	0.336	0.706	0.682	3	TMEM94	EMC1	ALG14
hsa-miR-5591-5p	0.341	0.706	0.604	2	CAMTA2	PYCR1
hsa-miR-576-3p	0.341	0.706	0.604	2	RBM23	KLHDC10
hsa-miR-650	0.34	0.706	0.81	7	SLC29A1	SNAP23	RBM23	ABCF1	GNPTG	KIF3A	NKAP
hsa-miR-6715b-3p	0.341	0.706	0.604	2	SMAD4	FCF1
hsa-miR-6726-5p	0.341	0.706	0.604	2	CAMTA2	PYCR1
hsa-miR-7155-5p	0.336	0.706	0.597	2	NKAP	VDR
hsa-miR-7855-5p	0.336	0.706	0.597	2	TMEM94	EMC1
hsa-miR-920	0.341	0.706	0.604	2	CAMTA2	PYCR1
hsa-miR-92a-1-5p	0.341	0.706	0.604	2	NKAP	PYCR1
hsa-miR-4739	0.341	0.706	0.77	5	SLC29A1	SNAP23	ATXN7L3	CLASP1	MAP2K7
hsa-miR-3190-3p	0.343	0.708	0.69	3	STYX	PTPRF	PRKAA1
hsa-miR-106a-5p	0.35	0.708	0.862	11	APP	ARHGAP5	GNB1	SHOC2	SMAD4	HBP1	PCBP2	CREB1	HMBOX1	EMC1	ARHGAP12
hsa-miR-1910-3p	0.348	0.708	0.831	8	SLC29A1	PTPRF	BAZ2A	ABCF1	CBFA2T2	GNPTG	KIF3A	NKAP
hsa-miR-194-5p	0.351	0.708	0.617	2	PTPN12	DNMT3A
hsa-miR-2116-3p	0.346	0.708	0.695	3	RBM23	CAMK2G	DNMT3A
hsa-miR-31-5p	0.347	0.708	0.743	4	ZC3H18	SMAD4	KLHDC10	PRRC2B
hsa-miR-3667-3p	0.35	0.708	0.747	4	ATXN7L3	STRN	RBM23	GTDC1
hsa-miR-3714	0.344	0.708	0.74	4	SLC29A1	SNAP23	PTPRF	CBFA2T2
hsa-miR-3922-3p	0.351	0.708	0.617	2	NKAP	CELF1
hsa-miR-3934-3p	0.351	0.708	0.617	2	ABCF1	MAP2K7
hsa-miR-4300	0.346	0.708	0.611	2	CAMTA2	PYCR1
hsa-miR-4519	0.346	0.708	0.611	2	SHOC2	MSI2
hsa-miR-4780	0.346	0.708	0.611	2	SLC39A10	KIF3A
hsa-miR-4789-3p	0.349	0.708	0.778	5	PIP4P1	CREB1	PIK3R1	SOS1	MVB12B
hsa-miR-4803	0.351	0.708	0.617	2	FYCO1	SHOC2
hsa-miR-495-5p	0.346	0.708	0.611	2	NHLRC3	CELF1
hsa-miR-501-5p	0.35	0.708	0.699	3	PRRC2B	PIP4K2A	RBM23
hsa-miR-516b-3p	0.351	0.708	0.617	2	ARRDC3	NCOA7
hsa-miR-6796-3p	0.346	0.708	0.611	2	CEP19	MAP4
hsa-miR-7162-5p	0.351	0.708	0.617	2	ARRDC3	NCOA7
hsa-miR-6511a-5p	0.354	0.714	0.836	8	SLC29A1	PTPRF	BAZ2A	ABCF1	CBFA2T2	GNPTG	KIF3A	NKAP
hsa-miR-212-3p	0.356	0.715	0.624	2	GNB1	PHF20L1
hsa-miR-4518	0.356	0.715	0.624	2	PSD3	GNA12
hsa-miR-8081	0.356	0.715	0.624	2	NAV1	STAG2
hsa-miR-579-3p	0.357	0.715	0.708	3	RCC2	APP	CREB1
hsa-miR-1266-5p	0.36	0.718	0.631	2	PSD3	GNA12
hsa-miR-195-3p	0.36	0.718	0.631	2	RBBP6	PRKAA1
hsa-miR-3620-3p	0.36	0.718	0.631	2	APP	CLASP1
hsa-miR-3911	0.36	0.718	0.631	2	RCC2	MSI2
hsa-miR-516a-3p	0.36	0.718	0.631	2	ARRDC3	NCOA7
hsa-miR-221-3p	0.364	0.718	0.814	6	FMR1	MDFIC	PTPRF	HMBOX1	PIK3R1	KLHDC10
hsa-miR-3613-3p	0.362	0.718	0.843	8	FCF1	CELF1	CLASP1	ARHGAP12	TANGO2	SOS1	PPFIBP1	TMEM65
hsa-miR-4735-3p	0.365	0.718	0.637	2	CA12	ALG14
hsa-miR-5582-5p	0.365	0.718	0.717	3	CLOCK	MVB12B	RBM23
hsa-miR-6516-5p	0.362	0.718	0.863	10	TPP1	PTPRF	CCDC77	ALG9	ABCF1	CBFA2T2	GNPTG	KIF3A	NKAP	STYX
hsa-miR-664b-3p	0.365	0.718	0.717	3	RCC2	APP	CREB1
hsa-miR-6795-3p	0.365	0.718	0.637	2	VDR	GTDC1
hsa-miR-1252-5p	0.368	0.721	0.721	3	MKLN1	GNB1	PRRC2B
hsa-miR-22-3p	0.368	0.721	0.721	3	FUBP1	CD151	RCC2
hsa-miR-607	0.368	0.721	0.767	4	KLHDC10	ATXN7L3	PRKAA1	PTPN12
hsa-miR-2467-3p	0.37	0.723	0.836	7	PTPRF	NFYB	ABCF1	CBFA2T2	GNPTG	KIF3A	NKAP
hsa-miR-29a-5p	0.375	0.723	0.651	2	ZBTB20	RCC2
hsa-miR-335-5p	0.374	0.723	0.943	37	SYT12	HMBOX1	ARHGAP5	SVIL	ARHGAP12	YPEL5	GULP1	KMT2E	PPFIBP1	ABCA5	TNIK	ARRDC3	SLC22A15	MBNL2	ZC3H11A	NPR3	DEPDC5	SHOC2	KANK1	CFAP70	LIPA	ZNF862	GSN	TRERF1	THSD4	PPP4R1L	VPS13B	DST	ZBTB20	CA12	NHLRC3	HBP1	ZNF148	TMEM94	FGD6	GNA12	GNE
hsa-miR-3689a-3p	0.375	0.723	0.872	10	TANGO2	NKAP	NAV1	CCDC77	AGBL5	KLHDC10	GNPTG	INTS13	PPFIBP1	STYX
hsa-miR-3689b-3p	0.375	0.723	0.872	10	TANGO2	NKAP	NAV1	CCDC77	AGBL5	KLHDC10	GNPTG	INTS13	PPFIBP1	STYX
hsa-miR-3689c	0.375	0.723	0.872	10	TANGO2	NKAP	NAV1	CCDC77	AGBL5	KLHDC10	GNPTG	INTS13	PPFIBP1	STYX
hsa-miR-4664-5p	0.375	0.723	0.651	2	PRRC2B	TCF3
hsa-miR-5096	0.373	0.723	0.802	5	IKZF2	CEP19	ZMIZ2	GNE	PRRC2B
hsa-miR-6765-5p	0.375	0.723	0.651	2	KIF3A	PPFIBP1
hsa-miR-7845-5p	0.375	0.723	0.651	2	SLC29A1	EIF4G1
hsa-miR-6513-3p	0.375	0.723	0.73	3	HBP1	TPP1	KIF3A
hsa-let-7c-5p	0.378	0.728	0.856	8	MEF2C	NHLRC3	MLLT10	MAP2K7	ATXN7L3	STRN	CELF1	MSI2
hsa-miR-1273h-5p	0.379	0.728	0.875	10	TANGO2	NKAP	NAV1	CCDC77	AGBL5	KLHDC10	GNPTG	INTS13	PPFIBP1	STYX
hsa-miR-1296-3p	0.379	0.728	0.657	2	PTPRF	MAP2K3
hsa-miR-448	0.379	0.728	0.657	2	PIK3R1	GULP1
hsa-miR-6780a-5p	0.38	0.729	0.876	10	TANGO2	NKAP	NAV1	CCDC77	AGBL5	KLHDC10	GNPTG	INTS13	PPFIBP1	STYX
hsa-miR-25-3p	0.383	0.73	0.86	8	CABIN1	KLHDC10	PRRC2B	GULP1	AGBL5	NFYB	ALG14	NKAP
hsa-miR-140-5p	0.389	0.731	0.67	2	ZC3H11A	DST
hsa-miR-145-5p	0.389	0.731	0.79	4	CEP19	SMAD4	RPS6KA3	ALG9
hsa-miR-302e	0.385	0.731	0.85	7	HMBOX1	EMC1	RBBP6	CREB1	HIVEP2	PSD3	KLHDC10
hsa-miR-384	0.389	0.731	0.67	2	GULP1	PLCG1
hsa-miR-4418	0.389	0.731	0.67	2	HBP1	PLCG1
hsa-miR-4792	0.389	0.731	0.67	2	TMEM94	EMC1
hsa-miR-520d-3p	0.387	0.731	0.852	7	HMBOX1	EMC1	RBBP6	CREB1	HIVEP2	PSD3	KLHDC10
hsa-miR-548u	0.389	0.731	0.67	2	HMBOX1	FGD6
hsa-miR-576-5p	0.389	0.731	0.67	2	CREB1	PTPN12
hsa-miR-595	0.389	0.731	0.67	2	PCBP2	FYCO1
hsa-miR-624-3p	0.389	0.731	0.67	2	ALG9	PPFIBP1
hsa-miR-636	0.389	0.731	0.67	2	SHOC2	RPS6KA3
hsa-miR-6499-3p	0.388	0.731	0.9	13	TPP1	PTPRF	ABCF1	MKLN1	RBM23	ALG14	ALG9	MSI2	CBFA2T2	GNPTG	KIF3A	NKAP	STYX
hsa-miR-6812-5p	0.389	0.731	0.67	2	PRRC2B	TCF3
hsa-miR-7850-5p	0.384	0.731	0.664	2	RCC2	IKZF2
hsa-miR-7853-5p	0.389	0.731	0.67	2	TANGO2	INTS13
hsa-miR-548c-3p	0.391	0.732	0.866	8	SMAD4	RBBP6	HNRNPA2B1	METTL21A	MKLN1	STYX	PIP4K2A	PPFIBP1
hsa-miR-30b-3p	0.393	0.734	0.886	10	TANGO2	NKAP	NAV1	CCDC77	AGBL5	KLHDC10	GNPTG	INTS13	PPFIBP1	STYX
hsa-miR-3158-5p	0.393	0.734	0.677	2	CHST15	PLCG1
hsa-miR-3685	0.393	0.734	0.677	2	GULP1	PLCG1
hsa-miR-657	0.393	0.734	0.677	2	MEMO1	CELF1
hsa-miR-6737-5p	0.393	0.734	0.677	2	PRRC2B	TCF3
hsa-miR-6805-5p	0.393	0.734	0.677	2	IKZF2	BAZ2A
hsa-miR-125a-3p	0.394	0.734	0.823	5	MLLT10	NUP153	NHLRC3	NAV1	GNE
hsa-miR-139-3p	0.407	0.735	0.697	2	ALG14	ZMIZ2
hsa-miR-26a-5p	0.405	0.735	0.867	7	SMAD4	NUAK1	DST	PRKAA1	EP400	KLHDC10	KIF3A
hsa-miR-329-5p	0.398	0.735	0.684	2	CA12	ZBTB20
hsa-miR-3665	0.408	0.735	0.77	3	MEMO1	NAV1	TANGO2
hsa-miR-4421	0.408	0.735	0.77	3	PRKAG1	PPFIBP1	MAP4
hsa-miR-4537	0.402	0.735	0.831	5	PTPRF	EMC1	GNPTG	KIF3A	NKAP
hsa-miR-4707-3p	0.403	0.735	0.69	2	METTL21A	DGKE
hsa-miR-4770	0.401	0.735	0.761	3	PRRC2B	NFYB	FGD6
hsa-miR-491-5p	0.401	0.735	0.761	3	SHOC2	CAMTA2	MAP4
hsa-miR-509-3-5p	0.403	0.735	0.69	2	HBP1	PLCG1
hsa-miR-509-5p	0.398	0.735	0.684	2	HBP1	PLCG1
hsa-miR-520a-3p	0.4	0.735	0.863	7	HMBOX1	EMC1	RBBP6	CREB1	HIVEP2	PSD3	KLHDC10
hsa-miR-520b	0.4	0.735	0.863	7	HMBOX1	EMC1	RBBP6	CREB1	HIVEP2	PSD3	KLHDC10
hsa-miR-520e	0.396	0.735	0.859	7	HMBOX1	EMC1	RBBP6	CREB1	HIVEP2	PSD3	KLHDC10
hsa-miR-548as-3p	0.404	0.735	0.766	3	CLASP1	SLC29A1	PRRC2B
hsa-miR-5699-3p	0.408	0.735	0.77	3	PRKAG1	PPFIBP1	MAP4
hsa-miR-6088	0.401	0.735	0.761	3	PRRC2B	NFYB	FGD6
hsa-miR-6751-5p	0.407	0.735	0.697	2	CLASP1	POMGNT1
hsa-miR-6819-5p	0.398	0.735	0.684	2	PRRC2B	TCF3
hsa-miR-6827-5p	0.403	0.735	0.69	2	CAMTA2	PYCR1
hsa-miR-7161-5p	0.398	0.735	0.684	2	HMBOX1	FGD6
hsa-miR-889-3p	0.407	0.735	0.697	2	GNB1	MKLN1
hsa-miR-890	0.407	0.735	0.697	2	ABCC9	CCDC77
hsa-miR-9-3p	0.407	0.735	0.697	2	ZNF148	RPS6KA3
hsa-miR-373-3p	0.409	0.736	0.881	8	FYCO1	HMBOX1	EMC1	RBBP6	CREB1	HIVEP2	PSD3	KLHDC10
hsa-miR-661	0.409	0.736	0.871	7	NKAP	EMC1	TANGO2	TMEM65	ALG14	RBM23	SHOC2
hsa-miR-105-5p	0.417	0.737	0.71	2	TANGO2	INTS13
hsa-miR-143-5p	0.413	0.737	0.861	6	MEMO1	ABCF1	DGKE	MKLN1	RBM23	ALG14
hsa-miR-19b-2-5p	0.412	0.737	0.704	2	FYCO1	NEMP2
hsa-miR-302b-3p	0.411	0.737	0.872	7	HMBOX1	EMC1	RBBP6	CREB1	HIVEP2	PSD3	KLHDC10
hsa-miR-3176	0.412	0.737	0.704	2	NKAP	CELF1
hsa-miR-543	0.417	0.737	0.71	2	EPS8	NCOA7
hsa-miR-6754-3p	0.417	0.737	0.71	2	ATXN7L3	CELF1
hsa-miR-6756-5p	0.416	0.737	0.82	4	PRRC2B	NAV1	TCF3	VDR
hsa-miR-8055	0.415	0.737	0.844	5	ALG14	CCDC77	FGD6	MKLN1	PCM1
hsa-miR-924	0.417	0.737	0.71	2	NAV1	PIK3R1
hsa-miR-92a-2-5p	0.416	0.737	0.82	4	PRRC2B	MAP2K3	TCF3	CLASP1
hsa-miR-4716-5p	0.418	0.739	0.783	3	BICC1	CELF1	GNE
hsa-miR-302a-3p	0.422	0.74	0.882	7	HMBOX1	EMC1	RBBP6	CREB1	HIVEP2	PSD3	KLHDC10
hsa-miR-4443	0.421	0.74	0.717	2	HBP1	PIP4K2A
hsa-miR-4693-3p	0.421	0.74	0.717	2	PLCG1	ZNF148
hsa-miR-6809-3p	0.423	0.74	0.852	5	MLLT10	CAMK2G	CELF1	PIK3CB	ZBTB20
hsa-miR-570-3p	0.425	0.744	0.792	3	ATXN7L3	HNRNPA2B1	CELF1
hsa-miR-4776-3p	0.426	0.744	0.724	2	PRKAG1	BICC1
hsa-miR-100-5p	0.428	0.746	0.833	4	MKLN1	MAP4	PCBP2	KANK1
hsa-miR-5186	0.428	0.746	0.833	4	FGD6	EMC1	ALG14	NKAP
hsa-miR-6817-3p	0.428	0.746	0.858	5	BAZ2A	STRN	GRID1	BICC1	ZBTB20
hsa-miR-3672	0.431	0.747	0.86	5	PLCG1	CCDC77	RPS6KA3	DCUN1D5	APP
hsa-miR-6864-3p	0.431	0.747	0.86	5	PLCG1	CCDC77	RPS6KA3	DCUN1D5	APP
hsa-miR-4505	0.432	0.749	0.801	3	MEMO1	CELF1	MAP2K7
hsa-miR-1228-3p	0.437	0.749	0.843	4	NAP1L4	SHOC2	KIF3A	NKAP
hsa-miR-185-3p	0.44	0.749	0.743	2	POMGNT1	PRRC2B
hsa-miR-3187-5p	0.44	0.749	0.846	4	EMC1	PIK3R1	CELF1	LIPA
hsa-miR-382-5p	0.435	0.749	0.737	2	NHLRC3	KLHDC10
hsa-miR-409-3p	0.435	0.749	0.737	2	STAG2	ZBTB20
hsa-miR-4422	0.44	0.749	0.743	2	ATXN7L3	RCC2
hsa-miR-4650-3p	0.435	0.749	0.737	2	ZBTB6	EPS8
hsa-miR-4738-3p	0.44	0.749	0.743	2	PCBP2	RBM23
hsa-miR-4786-3p	0.435	0.749	0.737	2	SHOC2	HNRNPA2B1
hsa-miR-5007-5p	0.44	0.749	0.743	2	ABCF1	PIK3R1
hsa-miR-5787	0.436	0.749	0.805	3	MEMO1	CELF1	MAP2K7
hsa-miR-6771-3p	0.44	0.749	0.846	4	ORMDL3	AGBL5	PRRC2B	PTPRF
hsa-miR-6844	0.435	0.749	0.737	2	NHLRC3	IKZF2
hsa-miR-887-5p	0.435	0.749	0.893	7	TANGO2	NKAP	CLOCK	NAV1	CCDC77	INTS13	PPFIBP1
hsa-miR-1294	0.444	0.754	0.75	2	KIF3A	NAV1
hsa-miR-19b-1-5p	0.444	0.754	0.75	2	FYCO1	NEMP2
hsa-miR-4715-3p	0.444	0.754	0.75	2	CELF1	PRKAG1
hsa-miR-5189-5p	0.446	0.754	0.853	4	EMC1	PIK3R1	CELF1	LIPA
hsa-miR-2355-5p	0.446	0.755	0.819	3	GTDC1	ATXN7L3	PYCR1
hsa-miR-375	0.448	0.757	0.905	7	PTPN12	CEP19	DCUN1D4	TNNI3	CEP128	PHF20L1	NCOA7
hsa-miR-612	0.449	0.757	0.856	4	EMC1	PIK3R1	CELF1	LIPA
hsa-miR-1285-3p	0.452	0.758	0.86	4	EMC1	PIK3R1	CELF1	LIPA
hsa-miR-4762-3p	0.453	0.758	0.763	2	ZBTB20	ARHGAP12
hsa-miR-6510-5p	0.453	0.758	0.763	2	MAP2K7	MAP2K3
hsa-miR-6868-3p	0.45	0.758	0.823	3	RPS6KA3	STRN	CREB1
hsa-miR-767-5p	0.453	0.759	0.828	3	AGBL5	ALG14	NKAP
hsa-miR-1224-3p	0.457	0.76	0.866	4	HNRNPA2B1	KIF3A	MVB12B	CREB1
hsa-miR-29b-3p	0.457	0.76	0.866	4	DNMT3A	PIK3R1	PRKAA1	GTDC1
hsa-miR-3155a	0.462	0.76	0.777	2	ABCF1	MAP2K7
hsa-miR-3155b	0.462	0.76	0.777	2	ABCF1	MAP2K7
hsa-miR-3978	0.457	0.76	0.77	2	RCC2	ABCC9
hsa-miR-4286	0.462	0.76	0.777	2	PRKAG1	ZBTB20
hsa-miR-449b-3p	0.462	0.76	0.777	2	STAG2	NEMP2
hsa-miR-507	0.457	0.76	0.832	3	CLOCK	EMC1	PRRC2B
hsa-miR-511-3p	0.457	0.76	0.866	4	MKLN1	RCC2	MBNL2	ZBTB20
hsa-miR-557	0.457	0.76	0.832	3	CLOCK	EMC1	PRRC2B
hsa-miR-6745	0.46	0.76	0.836	3	GNE	ZMIZ2	VDR
hsa-miR-6877-3p	0.462	0.76	0.777	2	ZMIZ2	CELF1
hsa-miR-5093	0.466	0.762	0.783	2	RCC2	APP
hsa-miR-545-5p	0.466	0.762	0.783	2	KIF3A	APP
hsa-miR-548o-3p	0.466	0.762	0.783	2	HNRNPA2B1	MLLT10
hsa-miR-5589-3p	0.466	0.762	0.783	2	RCC2	MVB12B
hsa-miR-6776-5p	0.464	0.762	0.841	3	TANGO2	TMEM65	SHOC2
hsa-miR-127-5p	0.475	0.762	0.797	2	DST	SHOC2
hsa-miR-1323	0.475	0.762	0.797	2	HNRNPA2B1	MLLT10
hsa-miR-211-3p	0.471	0.762	0.79	2	ATXN7L3	GNA12
hsa-miR-29b-2-5p	0.471	0.762	0.79	2	ZC3H18	HMBOX1
hsa-miR-340-5p	0.475	0.762	0.905	5	ARHGAP12	HNRNPA2B1	ZBTB20	MKLN1	DNMT3A
hsa-miR-3616-5p	0.471	0.762	0.79	2	PLCG1	RBM23
hsa-miR-3622b-3p	0.475	0.762	0.797	2	NKAP	RCC2
hsa-miR-363-5p	0.471	0.762	0.85	3	GNE	ZMIZ2	VDR
hsa-miR-377-3p	0.472	0.762	0.883	4	ARHGAP12	RBM23	GRID1	TRERF1
hsa-miR-6819-3p	0.471	0.762	0.79	2	ZMIZ2	CELF1
hsa-miR-7152-5p	0.475	0.762	0.797	2	PRKAG1	DNMT3A
hsa-miR-92b-3p	0.468	0.762	0.941	10	PRRC2B	HAGH	KLHDC10	GULP1	AGBL5	NFYB	ALG14	IKZF2	EARS2	NKAP
hsa-miR-3116	0.484	0.766	0.81	2	NKAP	TMEM65
hsa-miR-3622a-3p	0.488	0.766	0.817	2	NKAP	RCC2
hsa-miR-4311	0.484	0.766	0.867	3	MAP2K7	APP	BGN
hsa-miR-496	0.484	0.766	0.81	2	ALG14	IKZF2
hsa-miR-558	0.484	0.766	0.867	3	GSN	ALG9	SHOC2
hsa-miR-573	0.488	0.766	0.817	2	PLCG1	RBM23
hsa-miR-629-3p	0.487	0.766	0.872	3	ZNF148	PHF20L1	RCC2
hsa-miR-8082	0.487	0.766	0.872	3	ALG14	FGD6	EPS8
hsa-miR-1972	0.492	0.771	0.823	2	IKZF2	MAP2K7
hsa-miR-2278	0.492	0.771	0.823	2	MAP2K7	GNB1
hsa-miR-656-3p	0.492	0.771	0.823	2	CREB1	STRN
hsa-miR-3175	0.495	0.772	0.909	4	CCDC77	PTPRF	ADGRB2	CAMTA2
hsa-miR-7110-3p	0.495	0.772	0.927	5	BAZ2A	STRN	GRID1	BICC1	ZBTB20
hsa-miR-1289	0.501	0.772	0.836	2	FGD6	RCC2
hsa-miR-146a-5p	0.504	0.772	0.894	3	SMAD4	SYT12	SOS1
hsa-miR-183-5p	0.5	0.772	0.932	5	ABCF1	NUB1	ZC3H18	SMAD4	CELF1
hsa-miR-18a-3p	0.498	0.772	0.929	5	CELF1	TRIP12	DNMT3A	KLHDC10	SVIL
hsa-miR-192-3p	0.501	0.772	0.836	2	CELF1	MLLT10
hsa-miR-193a-3p	0.509	0.772	0.85	2	RGMA	BAZ2A
hsa-miR-302c-3p	0.512	0.772	0.962	7	HMBOX1	EMC1	RBBP6	CREB1	HIVEP2	PSD3	KLHDC10
hsa-miR-3065-5p	0.509	0.772	0.85	2	FCF1	ARHGAP12
hsa-miR-3124-3p	0.514	0.772	0.907	3	GRID1	HMBOX1	PIK3CB
hsa-miR-320a	0.515	0.772	0.969	8	TCF3	RPS6KA3	PCBP2	EP400	CABIN1	EARS2	EIF4G1	ZNF148
hsa-miR-3646	0.498	0.772	0.885	3	SLC39A10	CELF1	APP
hsa-miR-3692-3p	0.505	0.772	0.843	2	RCC2	FGD6
hsa-miR-4451	0.509	0.772	0.85	2	MAP2K7	EPS8
hsa-miR-4481	0.505	0.772	0.843	2	ZC3H11A	MAP2K3
hsa-miR-4534	0.514	0.772	0.907	3	ALG14	FGD6	EPS8
hsa-miR-4689	0.505	0.772	0.843	2	METTL21A	ALG14
hsa-miR-4745-5p	0.509	0.772	0.85	2	ZC3H11A	MAP2K3
hsa-miR-4762-5p	0.513	0.772	0.856	2	STRN	CEP128
hsa-miR-6079	0.513	0.772	0.856	2	BAZ2A	FYCO1
hsa-miR-6132	0.509	0.772	0.85	2	CLASP1	MAP4
hsa-miR-6515-5p	0.509	0.772	0.85	2	HBP1	PIP4K2A
hsa-miR-6836-5p	0.509	0.772	0.85	2	CLASP1	MAP4
hsa-miR-7113-3p	0.514	0.772	0.907	3	ZMIZ2	GRID1	CELF1
hsa-miR-3915	0.517	0.775	0.863	2	KIF3A	BAZ2A
hsa-miR-665	0.518	0.776	0.978	10	ABCF1	CCDC77	NKAP	AGBL5	SHOC2	PLCG1	THSD4	KIF3A	PPFIBP1	STYX
hsa-miR-1324	0.521	0.776	0.87	2	SLC29A1	NAP1L4
hsa-miR-6134	0.523	0.777	0.956	5	ABCF1	NKAP	CCDC77	MSI2	ZMIZ2
hsa-miR-744-5p	0.523	0.777	0.965	6	NUP153	PTPRF	EIF4G1	POMGNT1	LIPA	ARHGAP5
hsa-miR-4796-3p	0.529	0.78	0.949	4	PCBP2	CCDC77	HBP1	METTL21A
hsa-miR-25-5p	0.53	0.781	0.929	3	TANGO2	SNAP23	PTPRF
hsa-miR-6867-3p	0.53	0.781	0.929	3	PHF20L1	GRID1	RCC2
hsa-miR-1227-3p	0.533	0.783	0.934	3	GNB1	TANGO2	EMC1
hsa-miR-148a-3p	0.54	0.786	0.943	3	ARRDC3	RCC2	RBM23
hsa-miR-3173-3p	0.538	0.786	0.896	2	PYCR1	RBM23
hsa-miR-5692a	0.537	0.786	0.959	4	RBBP6	ZNF148	PLCG1	GNB1
hsa-miR-6887-5p	0.538	0.786	0.896	2	MAP2K7	TCF3
hsa-miR-6795-5p	0.542	0.787	0.903	2	MAP2K7	TCF3
hsa-miR-1273f	0.553	0.789	0.979	4	FGD6	ALG14	PRRC2B	EPS8
hsa-miR-3122	0.547	0.789	0.982	5	CLOCK	NAV1	TANGO2	INTS13	PPFIBP1
hsa-miR-3913-5p	0.545	0.789	0.98	5	CLOCK	NAV1	TANGO2	INTS13	PPFIBP1
hsa-miR-411-5p	0.546	0.789	0.951	3	CEP19	ZMIZ2	GNE
hsa-miR-4269	0.553	0.789	0.923	2	MORC2	MVB12B
hsa-miR-4282	0.548	0.789	0.973	4	HBP1	MSI2	KIF3A	GTDC1
hsa-miR-4755-3p	0.553	0.789	0.979	4	BAZ2A	KIF3A	RBM23	PIK3R1
hsa-miR-490-3p	0.543	0.789	0.947	3	CLASP1	CCDC77	CBFA2T2
hsa-miR-6165	0.545	0.789	0.909	2	ALG9	RPS6KA3
hsa-miR-6512-3p	0.545	0.789	0.992	7	EMC1	AGBL5	TANGO2	TMEM65	ALG14	RBM23	SHOC2
hsa-miR-6715b-5p	0.549	0.789	0.916	2	MORC2	MVB12B
hsa-miR-6720-5p	0.547	0.789	0.994	7	EMC1	AGBL5	TANGO2	TMEM65	ALG14	RBM23	SHOC2
hsa-miR-6799-5p	0.55	0.789	1	9	TANGO2	NAV1	CCDC77	AGBL5	KLHDC10	MAP2K7	GNPTG	INTS13	PPFIBP1
hsa-miR-6879-3p	0.553	0.789	0.923	2	ALG14	MAP4
hsa-miR-6891-5p	0.553	0.789	0.923	2	PYCR1	RBM23
hsa-miR-7156-3p	0.545	0.789	0.909	2	DST	ZMIZ2
hsa-miR-2392	0.557	0.791	0.929	2	GNB1	KLHDC10
hsa-miR-4731-5p	0.557	0.791	0.993	5	EMC1	THSD4	NKAP	CREB1	VDR
hsa-miR-4728-5p	0.56	0.793	1.01	11	TANGO2	SLC29A1	NAV1	CCDC77	AGBL5	ADGRB2	KLHDC10	MAP2K7	GNPTG	INTS13	PPFIBP1
hsa-miR-30c-1-3p	0.562	0.794	1.01	7	HMBOX1	TANGO2	NKAP	NAV1	CCDC77	INTS13	PPFIBP1
hsa-miR-3180-5p	0.569	0.794	0.949	2	CELF1	PLCG1
hsa-miR-412-3p	0.569	0.794	0.949	2	ATXN7L3	CELF1
hsa-miR-4419a	0.569	0.794	0.999	4	SLC29A1	ARHGEF6	NAV1	GSN
hsa-miR-4708-5p	0.565	0.794	0.943	2	STRN	FGD6
hsa-miR-483-5p	0.569	0.794	0.949	2	GNE	NAV1
hsa-miR-5584-5p	0.569	0.794	0.949	2	APP	PIP4P1
hsa-miR-561-3p	0.561	0.794	0.936	2	PRKAA1	RBM23
hsa-miR-6130	0.569	0.794	0.999	4	SLC29A1	ARHGEF6	NAV1	GSN
hsa-miR-6734-3p	0.568	0.794	0.982	3	CELF1	STRN	RBM23
hsa-miR-140-3p	0.574	0.794	0.991	3	SLC39A10	ORMDL3	HNRNPA2B1
hsa-miR-3170	0.573	0.794	0.956	2	PRRC2B	NKAP
hsa-miR-4510	0.574	0.794	1.01	4	SLC29A1	ARHGEF6	NAV1	GSN
hsa-miR-513b-5p	0.573	0.794	0.956	2	GIGYF2	PPFIBP1
hsa-miR-6129	0.572	0.794	1	4	SLC29A1	ARHGEF6	NAV1	GSN
hsa-miR-6855-5p	0.573	0.794	0.956	2	PRRC2B	NKAP
hsa-miR-10a-5p	0.582	0.798	1.02	6	ZC3H18	NUB1	MIS12	KANK1	CEP128	PPFIBP1
hsa-miR-3926	0.58	0.798	1.01	4	KLHDC10	RGMA	IKZF2	DCUN1D5
hsa-miR-6127	0.58	0.798	1.01	4	SLC29A1	ARHGEF6	NAV1	GSN
hsa-miR-6133	0.58	0.798	1.01	4	SLC29A1	ARHGEF6	NAV1	GSN
hsa-miR-2681-5p	0.584	0.798	0.976	2	PRRC2B	UFD1
hsa-miR-3154	0.584	0.798	0.976	2	MKLN1	ZC3H11A
hsa-miR-7113-5p	0.588	0.798	0.982	2	SNAP23	BAZ2A
hsa-miR-142-3p	0.592	0.801	1.03	5	CLOCK	ARHGAP12	ABCC9	MKLN1	FYCO1
hsa-miR-147a	0.591	0.801	0.989	2	PRRC2B	CLOCK
hsa-miR-196b-5p	0.595	0.801	0.996	2	SLC23A2	RCC2
hsa-miR-200a-3p	0.598	0.801	1	2	CELF1	KLF12
hsa-miR-450a-1-3p	0.599	0.801	1.04	5	CLOCK	NAV1	TANGO2	INTS13	PPFIBP1
hsa-miR-6506-5p	0.594	0.801	1.04	5	EMC1	THSD4	NKAP	CREB1	KIF3A
hsa-miR-6513-5p	0.599	0.801	1.04	5	CLOCK	NAV1	TANGO2	INTS13	PPFIBP1
hsa-miR-6873-3p	0.599	0.801	1.04	5	BAZ2A	STRN	GRID1	BICC1	ZBTB20
hsa-miR-3973	0.606	0.805	1.02	2	CCDC77	LIPA
hsa-miR-7515	0.606	0.805	1.02	2	PRRC2B	ZBTB20
hsa-miR-7854-3p	0.606	0.805	1.02	2	ALG14	CELF1
hsa-miR-877-5p	0.607	0.805	1.04	3	ARHGEF6	TPP1	CELF1
hsa-miR-23a-5p	0.613	0.806	1.03	2	ALG9	GTDC1
hsa-miR-23b-5p	0.613	0.806	1.03	2	ALG9	GTDC1
hsa-miR-6741-3p	0.612	0.806	1.05	3	NKAP	RBM23	GNE
hsa-miR-6888-5p	0.613	0.806	1.03	2	NUP153	ALG14
hsa-miR-548ah-5p	0.615	0.807	1.06	4	FCF1	PCBP2	HBP1	MEMO1
hsa-miR-1234-3p	0.616	0.808	1.04	2	GNE	METTL21A
hsa-miR-583	0.616	0.808	1.04	2	STRN	APP
hsa-miR-3609	0.617	0.809	1.06	4	FCF1	PCBP2	HBP1	MEMO1
hsa-miR-526b-3p	0.62	0.81	1.06	8	SHOC2	SMAD4	HBP1	PCBP2	CREB1	HMBOX1	EMC1	ARHGAP12
hsa-miR-7107-5p	0.62	0.81	1.04	2	GNE	METTL21A
hsa-miR-1236-3p	0.629	0.814	1.08	3	IKZF2	BICC1	CELF1
hsa-miR-1276	0.63	0.814	1.06	2	DDX55	APP
hsa-miR-361-5p	0.63	0.814	1.06	2	ZMYND11	HNRNPA2B1
hsa-miR-4310	0.627	0.814	1.06	2	CELF1	GTDC1
hsa-miR-7157-5p	0.627	0.814	1.06	2	CELF1	GTDC1
hsa-miR-3148	0.632	0.814	1.08	3	STYX	BAZ2A	ABCC9
hsa-miR-3919	0.633	0.814	1.07	2	CELF1	PYCR1
hsa-miR-4638-5p	0.635	0.815	1.08	3	NKAP	RBM23	GNE
hsa-miR-1260a	0.637	0.816	1.08	2	IKZF2	KIF3A
hsa-miR-652-3p	0.637	0.816	1.08	2	PRKAA1	MSI2
hsa-miR-6849-3p	0.639	0.817	1.08	9	AGBL5	RBM23	EMC1	TANGO2	TMEM65	ALG14	DCUN1D5	CELF1	SHOC2
hsa-miR-6766-5p	0.64	0.817	1.09	3	PRRC2B	TCF3	VDR
hsa-miR-153-5p	0.643	0.819	1.1	3	RCC2	VDR	LIPA
hsa-miR-4279	0.643	0.819	1.09	6	CELF1	GTDC1	NAV1	VDR	KIF3A	NCOA7
hsa-miR-199a-5p	0.65	0.82	1.1	2	SMAD4	ARHGAP12
hsa-miR-3185	0.65	0.82	1.1	2	ALG9	HNRNPA2B1
hsa-miR-4306	0.646	0.82	1.1	3	ZC3H11A	ARHGEF6	CELF1
hsa-miR-4635	0.653	0.82	1.11	4	RCC2	PLCG1	CLOCK	RBM23
hsa-miR-4644	0.651	0.82	1.11	3	ZC3H11A	CELF1	ARHGEF6
hsa-miR-5088-3p	0.653	0.82	1.11	2	CAMK2G	ATXN7L3
hsa-miR-510-3p	0.653	0.82	1.11	2	SENP6	ARHGAP12
hsa-miR-5589-5p	0.651	0.82	1.11	4	EMC1	THSD4	NKAP	CREB1
hsa-miR-646	0.651	0.82	1.11	3	PIK3R1	KANK1	PTPRF
hsa-miR-769-3p	0.647	0.82	1.1	2	PHF20L1	CLOCK
hsa-miR-29c-3p	0.659	0.824	1.12	3	DNMT3A	RCC2	GTDC1
hsa-miR-4768-5p	0.66	0.824	1.12	4	MLLT10	BICC1	CELF1	ZBTB20
hsa-miR-6771-5p	0.66	0.824	1.12	2	ABCF1	ADGRB2
hsa-miR-6785-5p	0.662	0.824	1.1	10	TANGO2	SLC29A1	NAV1	CCDC77	AGBL5	KLHDC10	MAP2K7	GNPTG	INTS13	PPFIBP1
hsa-miR-6833-3p	0.66	0.824	1.12	4	MLLT10	BICC1	CELF1	ZBTB20
hsa-miR-6883-5p	0.662	0.824	1.1	10	TANGO2	SLC29A1	NAV1	CCDC77	AGBL5	KLHDC10	MAP2K7	GNPTG	INTS13	PPFIBP1
hsa-miR-4294	0.666	0.826	1.14	2	FGD6	RCC2
hsa-miR-7-2-3p	0.666	0.826	1.14	2	HMBOX1	MLLT10
hsa-miR-149-3p	0.675	0.827	1.11	10	TANGO2	SLC29A1	NAV1	CCDC77	AGBL5	KLHDC10	MAP2K7	GNPTG	INTS13	PPFIBP1
hsa-miR-186-5p	0.674	0.827	1.11	9	SLC39A10	NUAK1	SMAD4	NKAP	ZNF148	STAG2	VPS13B	METTL21A	SLC29A1
hsa-miR-3149	0.672	0.827	1.15	2	PRKAA1	DCUN1D5
hsa-miR-423-5p	0.671	0.827	1.14	4	NAV1	CREB1	GRID1	PRRC2B
hsa-miR-548s	0.673	0.827	1.13	5	KLHDC10	RGMA	ZMIZ2	RBM23	DCUN1D5
hsa-miR-5697	0.669	0.827	1.14	2	NEMP2	KIF3A
hsa-miR-619-5p	0.669	0.827	1.13	5	EMC1	THSD4	NKAP	CREB1	KIF3A
hsa-miR-3941	0.677	0.827	1.14	5	ZBTB20	PIK3R1	CHST15	MVB12B	STYX
hsa-miR-4692	0.681	0.828	1.17	2	MORC2	SLC29A1
hsa-miR-6814-5p	0.681	0.828	1.17	2	PYCR1	KIF3A
hsa-miR-3680-3p	0.687	0.83	1.18	2	CLOCK	PRRC2B
hsa-miR-4514	0.687	0.83	1.18	2	MORC2	SLC29A1
hsa-miR-4735-5p	0.693	0.83	1.19	2	ZMIZ2	CREB1
hsa-miR-4786-5p	0.689	0.83	1.18	3	APP	DCUN1D5	ALG14
hsa-miR-548aa	0.696	0.83	1.2	2	PSD3	CEP128
hsa-miR-548ap-3p	0.693	0.83	1.19	2	PSD3	CEP128
hsa-miR-548t-3p	0.693	0.83	1.19	2	PSD3	CEP128
hsa-miR-6788-5p	0.695	0.83	1.15	6	TANGO2	NKAP	NAV1	CCDC77	INTS13	PPFIBP1
hsa-miR-6832-5p	0.697	0.83	1.19	3	ZMIZ2	GNE	EPS8
hsa-miR-93-3p	0.697	0.83	1.19	3	ZC3H18	POMGNT1	DHX30
hsa-miR-6731-5p	0.699	0.832	1.18	4	ARHGEF6	ADGRB2	MAP2K3	MAP2K7
hsa-miR-6895-3p	0.699	0.832	1.21	2	GRID1	PPFIBP1
hsa-miR-8085	0.699	0.832	1.18	4	ARHGEF6	ADGRB2	MAP2K3	MAP2K7
hsa-miR-7-1-3p	0.705	0.833	1.22	2	HMBOX1	MLLT10
hsa-miR-5586-3p	0.708	0.836	1.23	2	ZNF148	EMC1
hsa-miR-6783-5p	0.71	0.837	1.23	2	BAZ2A	PIP4P1
hsa-miR-4524a-5p	0.719	0.841	1.25	2	PIK3R1	KANK1
hsa-miR-4524b-5p	0.719	0.841	1.25	2	PIK3R1	KANK1
hsa-miR-6780a-3p	0.721	0.842	1.26	2	CELF1	APP
hsa-miR-6778-5p	0.727	0.846	1.27	2	CAMTA2	KLHDC10
hsa-miR-30c-2-3p	0.733	0.849	1.2	6	TANGO2	NKAP	NAV1	CCDC77	INTS13	PPFIBP1
hsa-miR-1233-5p	0.74	0.849	1.31	2	CAMTA2	KLHDC10
hsa-miR-3160-3p	0.74	0.849	1.31	2	ALG9	SHOC2
hsa-miR-3664-5p	0.742	0.849	1.31	2	ALG14	SHOC2
hsa-miR-4713-5p	0.737	0.849	1.3	2	PHF20L1	RCC2
hsa-miR-6821-3p	0.735	0.849	1.27	3	RBM23	DCUN1D5	RCC2
hsa-miR-4476	0.745	0.851	1.32	2	PRRC2B	BGN
hsa-miR-6876-5p	0.745	0.851	1.32	2	PRRC2B	BGN
hsa-miR-4726-3p	0.747	0.853	1.33	2	MLLT10	KIF3A
hsa-miR-4684-5p	0.748	0.853	1.29	3	AGBL5	PTPRF	PPFIBP1
hsa-miR-96-5p	0.75	0.854	1.33	2	NHLRC3	EIF4G1
hsa-miR-9500	0.755	0.858	1.35	2	GSN	GNA12
hsa-miR-4775	0.758	0.859	1.31	3	ZMIZ2	KLF12	PRRC2B
hsa-miR-6892-3p	0.757	0.859	1.35	2	GRID1	HMBOX1
hsa-miR-500b-3p	0.762	0.861	1.37	2	MVB12B	ALG14
hsa-miR-1250-3p	0.764	0.861	1.37	2	VDR	LIPA
hsa-miR-627-3p	0.78	0.871	1.36	3	IKZF2	GULP1	PRRC2B
hsa-miR-193b-5p	0.782	0.871	1.43	2	NKAP	GNE
hsa-miR-512-3p	0.781	0.871	1.37	3	EMC1	THSD4	CREB1
hsa-miR-148b-3p	0.787	0.873	1.34	4	RGMA	PRKAA1	RCC2	RBM23
hsa-miR-3663-5p	0.787	0.873	1.44	2	GRID1	RBM23
hsa-miR-520g-3p	0.788	0.874	1.34	4	CCDC77	CREB1	METTL21A	LIPA
hsa-miR-4487	0.793	0.876	1.46	2	ALG9	SHOC2
hsa-miR-520h	0.793	0.876	1.35	4	CCDC77	CREB1	METTL21A	LIPA
hsa-miR-532-3p	0.793	0.876	1.46	2	APP	CAMK2G
hsa-miR-505-3p	0.799	0.879	1.48	2	GIGYF2	PRRC2B
hsa-miR-574-5p	0.805	0.879	1.38	4	NAV1	ZBTB20	GNE	SMAD4
hsa-miR-588	0.803	0.879	1.49	2	ZMIZ2	RBM23
hsa-miR-6131	0.805	0.879	1.5	2	GRID1	RBM23
hsa-miR-642a-5p	0.801	0.879	1.49	2	GTDC1	GRID1
hsa-miR-651-3p	0.803	0.879	1.49	2	MKLN1	PRRC2B
hsa-miR-6770-5p	0.803	0.879	1.49	2	ZC3H11A	FYCO1
hsa-miR-6843-3p	0.803	0.879	1.49	2	CELF1	GRID1
hsa-miR-6848-3p	0.803	0.879	1.49	2	CELF1	GRID1
hsa-miR-1226-3p	0.807	0.881	1.51	2	CABIN1	RCC2
hsa-miR-3614-5p	0.809	0.881	1.51	2	DCUN1D5	GNE
hsa-miR-383-3p	0.813	0.882	1.39	4	MSI2	CLASP1	SHOC2	NAV1
hsa-miR-4659a-3p	0.813	0.882	1.53	2	UFD1	VDR
hsa-miR-4659b-3p	0.813	0.882	1.53	2	UFD1	VDR
hsa-miR-3187-3p	0.819	0.886	1.55	2	ZMIZ2	RBM23
hsa-miR-339-5p	0.822	0.887	1.56	2	MAP4	PPFIBP1
hsa-miR-1307-3p	0.831	0.89	1.59	2	NKAP	GNE
hsa-miR-3163	0.836	0.891	1.51	3	MSI2	GTDC1	PRRC2B
hsa-miR-6736-3p	0.838	0.892	1.62	2	NHLRC3	PTPRF
hsa-miR-150-5p	0.842	0.892	1.42	5	FGD6	GNE	METTL21A	CREB1	KIF3A
hsa-miR-4435	0.841	0.892	1.63	2	ZMIZ2	RBM23
hsa-miR-4701-5p	0.84	0.892	1.63	2	ZMIZ2	RBM23
hsa-miR-362-3p	0.844	0.893	1.42	5	ZBTB20	PIK3R1	CHST15	MVB12B	STYX
hsa-miR-329-3p	0.846	0.894	1.43	5	ZBTB20	PIK3R1	CHST15	MVB12B	STYX
hsa-miR-6878-5p	0.848	0.895	1.66	2	CCDC77	PTPRF
hsa-miR-3662	0.853	0.899	1.68	2	APP	CELF1
hsa-miR-185-5p	0.859	0.902	1.59	3	ZC3H11A	ARHGEF6	CELF1
hsa-miR-5693	0.858	0.902	1.58	3	ABCF1	GNE	MAP4
hsa-miR-764	0.86	0.902	1.71	2	GNE	DGKE
hsa-miR-548n	0.863	0.904	1.73	2	HMBOX1	PRRC2B
hsa-miR-6867-5p	0.863	0.904	1.52	4	NAV1	ZBTB20	GNE	SMAD4
hsa-miR-6875-3p	0.864	0.905	1.73	2	UFD1	BICC1
hsa-miR-4722-3p	0.867	0.908	1.54	4	GTDC1	DNMT3A	KIF3A	NCOA7
hsa-miR-6727-3p	0.869	0.909	1.54	4	GTDC1	DNMT3A	KIF3A	NCOA7
hsa-miR-6890-3p	0.872	0.911	1.55	4	ARHGAP12	DGKE	NKAP	CAMK2G
hsa-miR-3202	0.877	0.915	1.79	2	PRRC2B	CBFA2T2
hsa-miR-26b-5p	0.879	0.915	1.24	20	ABCF1	CLOCK	MEF2C	ZNF81	TCTA	TIA1	SHOC2	WRAP73	ZNF862	WDR25	HAGH	ZBTB20	ALG9	DHX30	CHST15	NUP153	PRKAA1	EP400	KLHDC10	KIF3A
hsa-miR-7977	0.88	0.915	1.47	6	SHOC2	NAV1	CBFA2T2	ALG9	KIF3A	METTL21A
hsa-miR-1249-5p	0.882	0.916	1.82	2	SLC29A1	CAMTA2
hsa-miR-3192-5p	0.886	0.916	1.84	2	CCDC77	GNPTG
hsa-miR-3934-5p	0.886	0.916	1.84	2	GNE	KIF3A
hsa-miR-6797-5p	0.886	0.916	1.84	2	SLC29A1	CAMTA2
hsa-miR-6790-3p	0.892	0.92	1.87	2	RBM23	DCUN1D5
hsa-miR-223-5p	0.894	0.921	1.89	2	MKLN1	MBNL2
hsa-miR-590-3p	0.894	0.921	1.73	3	ZMIZ2	MBTD1	RBM23
hsa-miR-3190-5p	0.895	0.921	1.89	2	RGMA	DCUN1D5
hsa-miR-4779	0.897	0.923	1.91	2	ALG9	CAMTA2
hsa-miR-6747-3p	0.904	0.927	1.66	4	DNMT3A	GTDC1	KIF3A	NCOA7
hsa-miR-4747-5p	0.916	0.937	2.02	2	ZMYND11	GSN
hsa-miR-5196-5p	0.916	0.937	2.02	2	ZMYND11	GSN
hsa-miR-498	0.928	0.945	2.12	2	NKAP	NCOA7
hsa-miR-4772-3p	0.937	0.948	2.2	2	NKAP	METTL21A
hsa-miR-186-3p	0.943	0.952	2.01	3	FGD6	PRKAG1	GNE
hsa-miR-1247-3p	0.946	0.954	2.29	2	ALG9	CCDC77
hsa-miR-6778-3p	0.951	0.958	1.81	5	ORMDL3	GTDC1	CELF1	KIF3A	NCOA7
hsa-miR-1976	0.965	0.969	2.22	3	GTDC1	KIF3A	NCOA7
hsa-miR-378a-5p	0.966	0.97	2.56	2	AP4B1	FYCO1
hsa-miR-3653-5p	0.969	0.972	2.08	4	GTDC1	METTL21A	KIF3A	NCOA7
hsa-miR-24-3p	0.974	0.975	1.89	6	TMEM94	PTPRF	SHOC2	KIF3A	NAV1	MAP2K7
hsa-miR-4284	0.973	0.975	2.13	4	NKAP	SHOC2	KIF3A	NAV1
hsa-miR-1304-3p	0.993	0.993	3.48	2	DGKE	NKAP

## Sheet: milk miRs vs downreg DEG
Tool	miRNA family original	P-value	miRNA family Sus	Milk exosome	Mean abundance in milk exosomes						Milk exosome	Mean abundance in milk exosomes	Unique milk (i..e, not in plasma)					miRNA	Mean
TargetScan	hsa-let-7a-5p	0.0102	bta-let-7a-5p	bta-let-7a-5p	2819.92		Unique miRs	459			bta-miR-30a-5p	21066.1						bta-let-7a-3p	3.02859
miRTarBase	hsa-let-7b-5p	0.00112	bta-let-7b-5p				Unique miRs found also in milk	21			bta-miR-30e-5p	20798						bta-let-7a-5p	2819.92
TargetScan	hsa-let-7b-5p	0.0102	bta-let-7b-5p								bta-miR-21-5p	6777.45						bta-let-7b	1856.12
TargetScan	hsa-let-7c-5p	0.0102	bta-let-7c-5p								bta-let-7a-5p	2819.92						bta-let-7c	2663.47
TargetScan	hsa-let-7d-5p	0.0102	bta-let-7d-5p								bta-miR-27a-3p	2413.64						bta-let-7d	918.256
TargetScan	hsa-let-7e-5p	0.0102	bta-let-7e-5p								bta-miR-429	468.377	Yes					bta-let-7e	1132.23
miRTarBase	hsa-let-7f-2-3p	0.0472	bta-let-7f-2-3p								bta-miR-30b-5p	414.584						bta-let-7f	2131.07
TargetScan	hsa-let-7f-5p	0.0102	bta-let-7f-5p								bta-miR-107	320.771						bta-let-7g	1928.43
TargetScan	hsa-let-7g-5p	0.0102	bta-let-7g-5p								bta-miR-142-5p	168.591						bta-let-7i	209.434
TargetScan	hsa-let-7i-5p	0.0102	bta-let-7i-5p								bta-miR-23b-3p	93.3472						bta-miR-100	1023.13
miRTarBase	hsa-miR-101-3p	0.00854	bta-miR-101-3p								bta-miR-484	78.5948	Yes					bta-miR-101	336.415
TargetScan	hsa-miR-101-3p.1	1.27e-07	bta-miR-101-3p.1								bta-miR-17-5p	23.3054						bta-miR-103	341.715
TargetScan	hsa-miR-101-3p.2	4.41e-05	bta-miR-101-3p.2								bta-miR-362-5p	7.89346						bta-miR-106a	17.9259
TargetScan	hsa-miR-103a-3p	0.000105	bta-miR-103a-3p								bta-miR-133b	5.67689						bta-miR-106b	16.8482
miRTarBase	hsa-miR-103a-3p	0.000438	bta-miR-103a-3p								bta-miR-199a-3p	4.76205						bta-miR-107	320.771
TargetScan	hsa-miR-106a-5p	0.0303	bta-miR-106a-5p								bta-miR-193a-3p	4.19548						bta-miR-10a	319.279
miRTarBase	hsa-miR-106b-5p	0.0219	bta-miR-106b-5p								bta-miR-320b	3.58013						bta-miR-10b	329.693
TargetScan	hsa-miR-106b-5p	0.0303	bta-miR-106b-5p								bta-miR-193a-5p	2.45427						bta-miR-124a	0.391357
TargetScan	hsa-miR-107	0.000105	bta-miR-107	bta-miR-107	320.771						bta-miR-199a-5p	0.994971						bta-miR-124b	0.391357
miRTarBase	hsa-miR-107	0.0139	bta-miR-107	bta-miR-107	320.771						bta-miR-9-5p	0.818091	Yes					bta-miR-125a	723.666
miRTarBase	hsa-miR-1185-1-3p	0.0356	bta-miR-1185-1-3p								bta-miR-424-3p	0.497486	Yes					bta-miR-125b	174.398
miRTarBase	hsa-miR-1185-2-3p	0.04	bta-miR-1185-2-3p															bta-miR-126-3p	23.6472
miRTarBase	hsa-miR-1202	0.0183	bta-miR-1202															bta-miR-126-5p	165.829
TargetScan	hsa-miR-1224-5p	0.0321	bta-miR-1224-5p															bta-miR-127	35.9462
miRTarBase	hsa-miR-1226-5p	0.000279	bta-miR-1226-5p															bta-miR-128	23.008
miRTarBase	hsa-miR-1229-3p	0.00907	bta-miR-1229-3p															bta-miR-1291	1.24371
miRTarBase	hsa-miR-124-3p	0.0037	bta-miR-124-3p															bta-miR-1307	3.94673
TargetScan	hsa-miR-124-3p.1	0.00065	bta-miR-124-3p.1															bta-miR-130a	7.90222
TargetScan	hsa-miR-124-3p.2	0.0494	bta-miR-124-3p.2															bta-miR-130b	7.42131
miRTarBase	hsa-miR-1256	0.0328	bta-miR-1256															bta-miR-132	0.497486
miRTarBase	hsa-miR-1260b	0.00272	bta-miR-1260b															bta-miR-133a	5.67689
miRTarBase	hsa-miR-1267	0.022	bta-miR-1267															bta-miR-133b	5.67689
miRTarBase	hsa-miR-1268a	0.0118	bta-miR-1268a															bta-miR-1343-3p	1.04915
miRTarBase	hsa-miR-1268b	0.0375	bta-miR-1268b															bta-miR-135a	1.14422
TargetScan	hsa-miR-1271-5p	0.0024	bta-miR-1271-5p															bta-miR-135b	0.165829
miRTarBase	hsa-miR-127-3p	0.0403	bta-miR-127-3p															bta-miR-1388-3p	0.497486
miRTarBase	hsa-miR-1277-5p	1.48e-06	bta-miR-1277-5p															bta-miR-1388-5p	0.568555
TargetScan	hsa-miR-128-3p	0.000188	bta-miR-128-3p															bta-miR-140	144.611
miRTarBase	hsa-miR-1290	0.0482	bta-miR-1290															bta-miR-141	6038
TargetScan	hsa-miR-129-1-3p	0.0136	bta-miR-129-1-3p															bta-miR-142-3p	14.8417
miRTarBase	hsa-miR-129-1-3p	0.0319	bta-miR-129-1-3p															bta-miR-142-5p	168.591
TargetScan	hsa-miR-129-2-3p	0.0136	bta-miR-129-2-3p															bta-miR-143	234.783
miRTarBase	hsa-miR-129-2-3p	0.0395	bta-miR-129-2-3p															bta-miR-145	1.49246
TargetScan	hsa-miR-129-5p	0.000635	bta-miR-129-5p															bta-miR-1468	109.282
miRTarBase	hsa-miR-1301-3p	0.0389	bta-miR-1301-3p															bta-miR-146a	99.8373
miRTarBase	hsa-miR-1305	0.0346	bta-miR-1305															bta-miR-146b	88.9192
TargetScan	hsa-miR-130a-3p	0.00242	bta-miR-130a-3p															bta-miR-147	0.248743
TargetScan	hsa-miR-130a-5p	0.00096	bta-miR-130a-5p															bta-miR-148a	19361.9
TargetScan	hsa-miR-130b-3p	0.00242	bta-miR-130b-3p															bta-miR-148b	16763.1
miRTarBase	hsa-miR-130b-3p	0.00507	bta-miR-130b-3p															bta-miR-150	203.424
TargetScan	hsa-miR-132-3p	0.0352	bta-miR-132-3p															bta-miR-151-3p	447.619
TargetScan	hsa-miR-133a-3p.1	0.0353	bta-miR-133a-3p.1															bta-miR-151-5p	3.70667
TargetScan	hsa-miR-133a-3p.2	0.0223	bta-miR-133a-3p.2															bta-miR-152	22.4214
TargetScan	hsa-miR-133b	0.0223	bta-miR-133b	bta-miR-133b	5.67689													bta-miR-155	9.63466
TargetScan	hsa-miR-135a-5p	0.0292	bta-miR-135a-5p															bta-miR-15a	34.5313
TargetScan	hsa-miR-135b-5p	0.0292	bta-miR-135b-5p															bta-miR-15b	34.0504
TargetScan	hsa-miR-137	0.00507	bta-miR-137															bta-miR-16a	302.218
miRTarBase	hsa-miR-137	0.0443	bta-miR-137															bta-miR-16b	303.213
miRTarBase	hsa-miR-138-2-3p	0.0103	bta-miR-138-2-3p															bta-miR-17-3p	6.1154
TargetScan	hsa-miR-138-5p	0.000354	bta-miR-138-5p															bta-miR-17-5p	23.3054
TargetScan	hsa-miR-139-5p	0.00312	bta-miR-139-5p															bta-miR-181a	3767.3
miRTarBase	hsa-miR-1-3p	0.0463	bta-miR-1-3p															bta-miR-181b	254.712
TargetScan	hsa-miR-1-3p	0.0469	bta-miR-1-3p															bta-miR-181c	42.8336
TargetScan	hsa-miR-140-3p.1	5.74e-05	bta-miR-140-3p.1															bta-miR-181d	175.295
TargetScan	hsa-miR-140-3p.2	0.000215	bta-miR-140-3p.2															bta-miR-182	3177.21
TargetScan	hsa-miR-140-5p	0.0195	bta-miR-140-5p															bta-miR-183	218.944
TargetScan	hsa-miR-141-3p	0.00405	bta-miR-141-3p															bta-miR-1839	41.0256
TargetScan	hsa-miR-142-3p.1	0.000329	bta-miR-142-3p.1															bta-miR-184	1.98165
TargetScan	hsa-miR-142-3p.2	3.81e-06	bta-miR-142-3p.2															bta-miR-1842	0.746229
miRTarBase	hsa-miR-142-5p	0.0172	bta-miR-142-5p	bta-miR-142-5p	168.591													bta-miR-186	5759.78
TargetScan	hsa-miR-142-5p	0.0255	bta-miR-142-5p	bta-miR-142-5p	168.591													bta-miR-188	0.391357
TargetScan	hsa-miR-143-3p	0.0104	bta-miR-143-3p															bta-miR-18a	0.746229
TargetScan	hsa-miR-144-3p	3.16e-06	bta-miR-144-3p															bta-miR-18b	0.746229
TargetScan	hsa-miR-145-5p	6.42e-05	bta-miR-145-5p															bta-miR-190a	3.17194
TargetScan	hsa-miR-146a-5p	0.0185	bta-miR-146a-5p															bta-miR-191	11122.1
TargetScan	hsa-miR-146b-5p	0.0185	bta-miR-146b-5p															bta-miR-192	505.341
miRTarBase	hsa-miR-1470	0.0326	bta-miR-1470															bta-miR-193a-3p	4.19548
TargetScan	hsa-miR-148a-3p	0.00196	bta-miR-148a-3p															bta-miR-193a-5p	2.45427
TargetScan	hsa-miR-148b-3p	0.00196	bta-miR-148b-3p															bta-miR-193b	0.994971
miRTarBase	hsa-miR-149-5p	0.00454	bta-miR-149-5p															bta-miR-194	24.5261
TargetScan	hsa-miR-152-3p	0.00196	bta-miR-152-3p															bta-miR-195	8.50868
TargetScan	hsa-miR-153-3p	0.0239	bta-miR-153-3p															bta-miR-196a	19.2959
miRTarBase	hsa-miR-155-5p	0.000507	bta-miR-155-5p															bta-miR-196b	18.6207
TargetScan	hsa-miR-155-5p	0.000832	bta-miR-155-5p															bta-miR-197	3.73589
TargetScan	hsa-miR-15a-5p	4.16e-06	bta-miR-15a-5p															bta-miR-199a-3p	4.76205
miRTarBase	hsa-miR-15a-5p	3.55e-05	bta-miR-15a-5p															bta-miR-199a-5p	0.994971
TargetScan	hsa-miR-15b-5p	4.16e-06	bta-miR-15b-5p															bta-miR-199b	4.6598
miRTarBase	hsa-miR-15b-5p	0.000121	bta-miR-15b-5p															bta-miR-199c	3.60125
miRTarBase	hsa-miR-16-5p	1.7e-08	bta-miR-16-5p															bta-miR-19a	50.0348
TargetScan	hsa-miR-16-5p	4.16e-06	bta-miR-16-5p															bta-miR-19b	50.9151
miRTarBase	hsa-miR-17-5p	0.00183	bta-miR-17-5p	bta-miR-17-5p	23.3054													bta-miR-200a	5863.83
TargetScan	hsa-miR-17-5p	0.0303	bta-miR-17-5p	bta-miR-17-5p	23.3054													bta-miR-200b	4703.42
miRTarBase	hsa-miR-181a-5p	0.00165	bta-miR-181a-5p															bta-miR-200c	762.617
TargetScan	hsa-miR-181a-5p	0.016	bta-miR-181a-5p															bta-miR-204	1.30452
miRTarBase	hsa-miR-181b-5p	0.000423	bta-miR-181b-5p															bta-miR-205	8.82209
TargetScan	hsa-miR-181b-5p	0.016	bta-miR-181b-5p															bta-miR-20a	11.5876
miRTarBase	hsa-miR-181c-5p	0.00194	bta-miR-181c-5p															bta-miR-20b	9.40337
TargetScan	hsa-miR-181c-5p	0.016	bta-miR-181c-5p															bta-miR-210	12.8822
miRTarBase	hsa-miR-181d-5p	0.00982	bta-miR-181d-5p															bta-miR-211	1.30452
TargetScan	hsa-miR-181d-5p	0.016	bta-miR-181d-5p															bta-miR-21-3p	64.9816
TargetScan	hsa-miR-182-5p	0.00318	bta-miR-182-5p															bta-miR-215	319.126
miRTarBase	hsa-miR-182-5p	0.0484	bta-miR-182-5p															bta-miR-21-5p	6777.45
TargetScan	hsa-miR-186-5p	0.000826	bta-miR-186-5p															bta-miR-221	19.6231
TargetScan	hsa-miR-187-3p	0.0346	bta-miR-187-3p															bta-miR-222	21.6425
TargetScan	hsa-miR-188-5p	0.0342	bta-miR-188-5p															bta-miR-223	7.04885
miRTarBase	hsa-miR-18a-5p	0.0223	bta-miR-18a-5p															bta-miR-22-3p	16844.7
miRTarBase	hsa-miR-190a-3p	5.68e-07	bta-miR-190a-3p															bta-miR-224	0.497486
TargetScan	hsa-miR-190a-5p	0.00121	bta-miR-190a-5p															bta-miR-22-5p	0.751759
TargetScan	hsa-miR-190b	0.00121	bta-miR-190b															bta-miR-2284w	0.326131
miRTarBase	hsa-miR-1914-3p	0.0337	bta-miR-1914-3p															bta-miR-2284x	0.774131
miRTarBase	hsa-miR-192-3p	0.0497	bta-miR-192-3p															bta-miR-2285aa	0.223869
miRTarBase	hsa-miR-192-5p	0.0337	bta-miR-192-5p															bta-miR-2285t	40.8537
TargetScan	hsa-miR-193a-3p	0.00716	bta-miR-193a-3p	bta-miR-193a-3p	4.19548													bta-miR-2320-5p	1.95679
TargetScan	hsa-miR-193a-5p	0.038	bta-miR-193a-5p	bta-miR-193a-5p	2.45427													bta-miR-2336	7.93767
TargetScan	hsa-miR-193b-3p	0.00716	bta-miR-193b-3p															bta-miR-2339	0.630741
TargetScan	hsa-miR-194-5p	0.000119	bta-miR-194-5p															bta-miR-2346	0.994971
TargetScan	hsa-miR-195-5p	4.16e-06	bta-miR-195-5p															bta-miR-2357	1.95679
miRTarBase	hsa-miR-195-5p	0.000196	bta-miR-195-5p															bta-miR-2370-3p	0.248743
TargetScan	hsa-miR-196a-5p	0.0383	bta-miR-196a-5p															bta-miR-23a	46.3235
TargetScan	hsa-miR-196b-5p	0.0383	bta-miR-196b-5p															bta-miR-23b-3p	93.3472
miRTarBase	hsa-miR-198	0.0134	bta-miR-198															bta-miR-2403	0.279541
TargetScan	hsa-miR-199a-3p	0.00037	bta-miR-199a-3p	bta-miR-199a-3p	4.76205													bta-miR-2409	0.105025
TargetScan	hsa-miR-199a-5p	0.00792	bta-miR-199a-5p	bta-miR-199a-5p	0.994971													bta-miR-2411-5p	0.497486
TargetScan	hsa-miR-199b-3p	0.00037	bta-miR-199b-3p															bta-miR-2419-5p	100.918
TargetScan	hsa-miR-199b-5p	0.00792	bta-miR-199b-5p															bta-miR-2431-3p	7.82715
TargetScan	hsa-miR-19a-3p	0.00185	bta-miR-19a-3p															bta-miR-24-3p	38.8259
miRTarBase	hsa-miR-19a-3p	0.0172	bta-miR-19a-3p															bta-miR-2440	0.165829
TargetScan	hsa-miR-19b-3p	0.00185	bta-miR-19b-3p															bta-miR-2443	7.36282
miRTarBase	hsa-miR-19b-3p	0.0145	bta-miR-19b-3p															bta-miR-2478	0.310929
TargetScan	hsa-miR-200a-3p	0.00405	bta-miR-200a-3p															bta-miR-25	548.97
TargetScan	hsa-miR-200b-3p	0.000588	bta-miR-200b-3p															bta-miR-26a	15421.5
miRTarBase	hsa-miR-200b-3p	0.0106	bta-miR-200b-3p															bta-miR-26b	1790.2
TargetScan	hsa-miR-200c-3p	0.000588	bta-miR-200c-3p															bta-miR-27a-3p	2413.64
miRTarBase	hsa-miR-200c-3p	0.0046	bta-miR-200c-3p															bta-miR-27a-5p	3.61507
TargetScan	hsa-miR-202-5p	3.48e-05	bta-miR-202-5p															bta-miR-27b	2446.6
miRTarBase	hsa-miR-202-5p	0.0276	bta-miR-202-5p															bta-miR-28	0.142139
miRTarBase	hsa-miR-203a-3p	0.00799	bta-miR-203a-3p															bta-miR-296-3p	4.90854
TargetScan	hsa-miR-203a-3p.1	0.000169	bta-miR-203a-3p.1															bta-miR-296-5p	1.2802
TargetScan	hsa-miR-203a-3p.2	0.000392	bta-miR-203a-3p.2															bta-miR-29a	378.885
miRTarBase	hsa-miR-203b-3p	0.0392	bta-miR-203b-3p															bta-miR-29b	47.2585
TargetScan	hsa-miR-204-5p	0.00768	bta-miR-204-5p															bta-miR-29c	360.056
TargetScan	hsa-miR-205-5p	0.0199	bta-miR-205-5p															bta-miR-29d-3p	72.9796
TargetScan	hsa-miR-206	0.0469	bta-miR-206															bta-miR-29d-5p	5.9657
miRTarBase	hsa-miR-20a-5p	0.017	bta-miR-20a-5p															bta-miR-29e	5.4418
TargetScan	hsa-miR-20a-5p	0.0303	bta-miR-20a-5p															bta-miR-30a-5p	21066.1
TargetScan	hsa-miR-20b-5p	0.0303	bta-miR-20b-5p															bta-miR-30b-3p	0.124371
miRTarBase	hsa-miR-20b-5p	0.044	bta-miR-20b-5p															bta-miR-30b-5p	414.584
miRTarBase	hsa-miR-2115-3p	0.029	bta-miR-2115-3p															bta-miR-30c	603.341
TargetScan	hsa-miR-211-5p	0.00768	bta-miR-211-5p															bta-miR-30d	20804.4
TargetScan	hsa-miR-212-3p	0.0352	bta-miR-212-3p															bta-miR-30e-5p	20798
miRTarBase	hsa-miR-214-3p	0.00875	bta-miR-214-3p															bta-miR-30f	603.905
miRTarBase	hsa-miR-21-5p	2.43e-06	bta-miR-21-5p	bta-miR-21-5p	6777.45													bta-miR-31	1.49246
TargetScan	hsa-miR-21-5p	0.0197	bta-miR-21-5p	bta-miR-21-5p	6777.45													bta-miR-3120	0.0621857
TargetScan	hsa-miR-216a-3p	0.000188	bta-miR-216a-3p															bta-miR-32	34.6825
TargetScan	hsa-miR-216a-5p	0.016	bta-miR-216a-5p															bta-miR-320a	689.311
TargetScan	hsa-miR-217	0.000784	bta-miR-217															bta-miR-320b	3.58013
miRTarBase	hsa-miR-218-5p	3.93e-07	bta-miR-218-5p															bta-miR-324	0.994971
TargetScan	hsa-miR-218-5p	4.57e-07	bta-miR-218-5p															bta-miR-328	0.248743
TargetScan	hsa-miR-219a-2-3p	0.0228	bta-miR-219a-2-3p															bta-miR-331-3p	3.63718
miRTarBase	hsa-miR-219b-3p	0.0205	bta-miR-219b-3p															bta-miR-331-5p	6.88191
miRTarBase	hsa-miR-222-3p	0.0175	bta-miR-222-3p															bta-miR-335	3.08205
TargetScan	hsa-miR-223-3p	0.0323	bta-miR-223-3p															bta-miR-338	0.652262
TargetScan	hsa-miR-224-5p	0.048	bta-miR-224-5p															bta-miR-33a	2.18894
miRTarBase	hsa-miR-2355-3p	0.00493	bta-miR-2355-3p															bta-miR-33b	1.98994
TargetScan	hsa-miR-23a-3p	0.00096	bta-miR-23a-3p															bta-miR-340	12.2575
miRTarBase	hsa-miR-23a-3p	0.0333	bta-miR-23a-3p															bta-miR-342	74.5181
miRTarBase	hsa-miR-23b-3p	1.55e-06	bta-miR-23b-3p	bta-miR-23b-3p	93.3472													bta-miR-3432a	0.110552
TargetScan	hsa-miR-23b-3p	0.00096	bta-miR-23b-3p	bta-miR-23b-3p	93.3472													bta-miR-345-3p	5.83252
TargetScan	hsa-miR-23c	0.00096	bta-miR-23c															bta-miR-346	0.248743
TargetScan	hsa-miR-25-3p	0.00284	bta-miR-25-3p															bta-miR-34a	9.20824
miRTarBase	hsa-miR-26a-5p	0.0349	bta-miR-26a-5p															bta-miR-34b	1.31005
miRTarBase	hsa-miR-26b-3p	0.0159	bta-miR-26b-3p															bta-miR-34c	1.31005
TargetScan	hsa-miR-27a-3p	0.000307	bta-miR-27a-3p	bta-miR-27a-3p	2413.64													bta-miR-361	23.9968
miRTarBase	hsa-miR-27a-3p	0.0199	bta-miR-27a-3p	bta-miR-27a-3p	2413.64													bta-miR-362-3p	7.53555
TargetScan	hsa-miR-27b-3p	0.000307	bta-miR-27b-3p															bta-miR-362-5p	7.89346
miRTarBase	hsa-miR-27b-3p	0.000843	bta-miR-27b-3p															bta-miR-363	90.4017
miRTarBase	hsa-miR-28-3p	0.04	bta-miR-28-3p															bta-miR-365-3p	0.590352
TargetScan	hsa-miR-28-5p	0.00682	bta-miR-28-5p															bta-miR-374a	13.8105
miRTarBase	hsa-miR-297	0.0123	bta-miR-297															bta-miR-374b	15.8344
miRTarBase	hsa-miR-299-3p	0.0111	bta-miR-299-3p															bta-miR-375	2083.24
TargetScan	hsa-miR-299-5p	0.044	bta-miR-299-5p															bta-miR-378	8.55899
miRTarBase	hsa-miR-29a-3p	0.0242	bta-miR-29a-3p															bta-miR-378b	1.3797
TargetScan	hsa-miR-300	0.00142	bta-miR-300															bta-miR-378c	0.17412
TargetScan	hsa-miR-301a-3p	0.00242	bta-miR-301a-3p															bta-miR-380-3p	1.49246
miRTarBase	hsa-miR-301a-3p	0.0338	bta-miR-301a-3p															bta-miR-381	0.596983
TargetScan	hsa-miR-301b-3p	0.00242	bta-miR-301b-3p															bta-miR-411a	36.018
miRTarBase	hsa-miR-301b-3p	0.0413	bta-miR-301b-3p															bta-miR-421	54.275
TargetScan	hsa-miR-302a-3p	1.99e-08	bta-miR-302a-3p															bta-miR-423-3p	308.174
TargetScan	hsa-miR-302b-3p	1.99e-08	bta-miR-302b-3p															bta-miR-423-5p	1859.64
TargetScan	hsa-miR-302c-3p.1	1.99e-08	bta-miR-302c-3p.1															bta-miR-424-3p	0.497486
TargetScan	hsa-miR-302c-3p.2	0.000132	bta-miR-302c-3p.2															bta-miR-425-3p	2.48743
miRTarBase	hsa-miR-302c-5p	0.0374	bta-miR-302c-5p															bta-miR-425-5p	77.9065
TargetScan	hsa-miR-302d-3p	1.99e-08	bta-miR-302d-3p															bta-miR-4286	0.248743
TargetScan	hsa-miR-302e	1.99e-08	bta-miR-302e															bta-miR-429	468.377
miRTarBase	hsa-miR-302f	0.0178	bta-miR-302f															bta-miR-450a	0.746229
miRTarBase	hsa-miR-3064-3p	0.00968	bta-miR-3064-3p															bta-miR-451	62.0193
TargetScan	hsa-miR-30a-5p	2.62e-05	bta-miR-30a-5p	bta-miR-30a-5p	21066.1													bta-miR-454	1.98994
TargetScan	hsa-miR-30b-5p	2.62e-05	bta-miR-30b-5p	bta-miR-30b-5p	414.584													bta-miR-455-5p	0.497486
miRTarBase	hsa-miR-30b-5p	0.0075	bta-miR-30b-5p	bta-miR-30b-5p	414.584													bta-miR-484	78.5948
TargetScan	hsa-miR-30c-5p	2.62e-05	bta-miR-30c-5p															bta-miR-486	195.946
miRTarBase	hsa-miR-30c-5p	0.0367	bta-miR-30c-5p															bta-miR-497	0.497486
TargetScan	hsa-miR-30d-5p	2.62e-05	bta-miR-30d-5p															bta-miR-499	0.704771
TargetScan	hsa-miR-30e-5p	2.62e-05	bta-miR-30e-5p	bta-miR-30e-5p	20798													bta-miR-502a	81.8914
miRTarBase	hsa-miR-30e-5p	0.0429	bta-miR-30e-5p	bta-miR-30e-5p	20798													bta-miR-502b	82.0682
miRTarBase	hsa-miR-3119	0.0249	bta-miR-3119															bta-miR-504	0.497486
miRTarBase	hsa-miR-3120-3p	0.000584	bta-miR-3120-3p															bta-miR-505	0.497486
miRTarBase	hsa-miR-3125	0.0237	bta-miR-3125															bta-miR-532	362.655
TargetScan	hsa-miR-3129-5p	0.00037	bta-miR-3129-5p															bta-miR-6119-3p	0.981351
TargetScan	hsa-miR-3139	0.00682	bta-miR-3139															bta-miR-6119-5p	215.451
miRTarBase	hsa-miR-3140-3p	0.0463	bta-miR-3140-3p															bta-miR-6120-3p	5.46822
miRTarBase	hsa-miR-3150b-3p	0.00328	bta-miR-3150b-3p															bta-miR-6123	0.994971
miRTarBase	hsa-miR-3151-5p	0.00719	bta-miR-3151-5p															bta-miR-6516	4.06649
miRTarBase	hsa-miR-3156-3p	0.0431	bta-miR-3156-3p															bta-miR-6517	1.47588
miRTarBase	hsa-miR-3157-5p	0.0415	bta-miR-3157-5p															bta-miR-6518	1.49246
TargetScan	hsa-miR-31-5p	0.0171	bta-miR-31-5p															bta-miR-652	45.7992
TargetScan	hsa-miR-3167	0.0147	bta-miR-3167															bta-miR-6520	0.124371
miRTarBase	hsa-miR-320b	0.0387	bta-miR-320b	bta-miR-320b	3.58013													bta-miR-6522	25.7007
TargetScan	hsa-miR-323a-3p	2.01e-08	bta-miR-323a-3p															bta-miR-6524	20.6784
miRTarBase	hsa-miR-324-3p	0.0354	bta-miR-324-3p															bta-miR-6529a	20.4467
miRTarBase	hsa-miR-324-5p	0.0127	bta-miR-324-5p															bta-miR-6530	0.0621857
TargetScan	hsa-miR-32-5p	0.00284	bta-miR-32-5p															bta-miR-660	1206.52
miRTarBase	hsa-miR-32-5p	0.0084	bta-miR-32-5p															bta-miR-664b	2.15578
miRTarBase	hsa-miR-328-5p	0.037	bta-miR-328-5p															bta-miR-665	0.978393
miRTarBase	hsa-miR-330-3p	0.00543	bta-miR-330-3p															bta-miR-671	3.91357
TargetScan	hsa-miR-330-3p	0.0318	bta-miR-330-3p															bta-miR-744	26.6985
miRTarBase	hsa-miR-335-3p	0.0324	bta-miR-335-3p															bta-miR-760-3p	3.06231
TargetScan	hsa-miR-338-3p	0.00405	bta-miR-338-3p															bta-miR-769	52.8331
TargetScan	hsa-miR-33a-5p	0.00173	bta-miR-33a-5p															bta-miR-7859	2.95176
miRTarBase	hsa-miR-33a-5p	0.0484	bta-miR-33a-5p															bta-miR-7861	3.91357
TargetScan	hsa-miR-33b-5p	0.00173	bta-miR-33b-5p															bta-miR-877	16.9477
miRTarBase	hsa-miR-340-3p	0.0239	bta-miR-340-3p															bta-miR-885	4.61171
TargetScan	hsa-miR-340-5p	0.0195	bta-miR-340-5p															bta-miR-92a	1611.4
TargetScan	hsa-miR-342-3p	0.00541	bta-miR-342-3p															bta-miR-92b	72.88
miRTarBase	hsa-miR-342-5p	0.00211	bta-miR-342-5p															bta-miR-93	239.523
miRTarBase	hsa-miR-34a-5p	0.00112	bta-miR-34a-5p															bta-miR-9-5p	0.818091
miRTarBase	hsa-miR-34c-5p	0.0417	bta-miR-34c-5p															bta-miR-96	54.7457
miRTarBase	hsa-miR-3606-3p	4e-05	bta-miR-3606-3p															bta-miR-98	58.7968
miRTarBase	hsa-miR-3609	0.0233	bta-miR-3609															bta-miR-99a-3p	17.9096
TargetScan	hsa-miR-361-5p	0.0249	bta-miR-361-5p															bta-miR-99a-5p	1035.9
miRTarBase	hsa-miR-3619-5p	0.0182	bta-miR-3619-5p															bta-miR-99b	1023.04
TargetScan	hsa-miR-362-5p	0.00474	bta-miR-362-5p	bta-miR-362-5p	7.89346
TargetScan	hsa-miR-363-3p	0.00284	bta-miR-363-3p
miRTarBase	hsa-miR-363-3p	0.00966	bta-miR-363-3p
TargetScan	hsa-miR-3666	0.00242	bta-miR-3666
miRTarBase	hsa-miR-3667-3p	0.0371	bta-miR-3667-3p
TargetScan	hsa-miR-367-3p	0.00284	bta-miR-367-3p
miRTarBase	hsa-miR-367-3p	0.0151	bta-miR-367-3p
miRTarBase	hsa-miR-3679-3p	0.0429	bta-miR-3679-3p
TargetScan	hsa-miR-3681-3p	0.000188	bta-miR-3681-3p
miRTarBase	hsa-miR-3690	0.00626	bta-miR-3690
miRTarBase	hsa-miR-3691-3p	0.00665	bta-miR-3691-3p
miRTarBase	hsa-miR-369-3p	0.000109	bta-miR-369-3p
TargetScan	hsa-miR-369-3p	0.000172	bta-miR-369-3p
miRTarBase	hsa-miR-369-5p	0.0327	bta-miR-369-5p
TargetScan	hsa-miR-372-3p	1.99e-08	bta-miR-372-3p
TargetScan	hsa-miR-373-3p	1.99e-08	bta-miR-373-3p
TargetScan	hsa-miR-374a-5p	1.73e-05	bta-miR-374a-5p
miRTarBase	hsa-miR-374a-5p	0.000524	bta-miR-374a-5p
miRTarBase	hsa-miR-374b-3p	0.0435	bta-miR-374b-3p
TargetScan	hsa-miR-374b-5p	1.73e-05	bta-miR-374b-5p
miRTarBase	hsa-miR-374b-5p	0.00143	bta-miR-374b-5p
TargetScan	hsa-miR-374c-5p	0.000346	bta-miR-374c-5p
miRTarBase	hsa-miR-376a-5p	0.0104	bta-miR-376a-5p
TargetScan	hsa-miR-377-3p	0.00383	bta-miR-377-3p
TargetScan	hsa-miR-381-3p	0.00142	bta-miR-381-3p
TargetScan	hsa-miR-382-3p	0.00496	bta-miR-382-3p
miRTarBase	hsa-miR-3912-5p	0.0127	bta-miR-3912-5p
miRTarBase	hsa-miR-3913-3p	0.0328	bta-miR-3913-3p
miRTarBase	hsa-miR-3916	0.027	bta-miR-3916
miRTarBase	hsa-miR-3918	0.0482	bta-miR-3918
miRTarBase	hsa-miR-3924	7.54e-05	bta-miR-3924
miRTarBase	hsa-miR-3929	0.0421	bta-miR-3929
miRTarBase	hsa-miR-3972	0.0148	bta-miR-3972
TargetScan	hsa-miR-409-3p	0.0344	bta-miR-409-3p
TargetScan	hsa-miR-409-5p	0.0427	bta-miR-409-5p
TargetScan	hsa-miR-410-3p	0.0021	bta-miR-410-3p
miRTarBase	hsa-miR-410-3p	0.0158	bta-miR-410-3p
TargetScan	hsa-miR-411-5p.2	0.0191	bta-miR-411-5p.2
miRTarBase	hsa-miR-424-3p	0.00962	bta-miR-424-3p	bta-miR-424-3p	0.497486
TargetScan	hsa-miR-424-5p	4.16e-06	bta-miR-424-5p
miRTarBase	hsa-miR-424-5p	0.0139	bta-miR-424-5p
TargetScan	hsa-miR-4262	0.016	bta-miR-4262
miRTarBase	hsa-miR-4270	0.0296	bta-miR-4270
TargetScan	hsa-miR-429	0.000588	bta-miR-429	bta-miR-429	468.377
miRTarBase	hsa-miR-429	0.0473	bta-miR-429	bta-miR-429	468.377
miRTarBase	hsa-miR-4291	0.0453	bta-miR-4291
TargetScan	hsa-miR-4295	0.00242	bta-miR-4295
miRTarBase	hsa-miR-4302	0.00469	bta-miR-4302
TargetScan	hsa-miR-431-5p	0.00984	bta-miR-431-5p
TargetScan	hsa-miR-433-3p	0.000376	bta-miR-433-3p
miRTarBase	hsa-miR-4419b	0.0414	bta-miR-4419b
miRTarBase	hsa-miR-4424	0.0482	bta-miR-4424
miRTarBase	hsa-miR-4432	0.0151	bta-miR-4432
miRTarBase	hsa-miR-4433a-3p	0.0397	bta-miR-4433a-3p
miRTarBase	hsa-miR-4441	0.0137	bta-miR-4441
miRTarBase	hsa-miR-4447	0.0029	bta-miR-4447
TargetScan	hsa-miR-4458	0.0102	bta-miR-4458
miRTarBase	hsa-miR-4468	0.0488	bta-miR-4468
miRTarBase	hsa-miR-4472	0.0029	bta-miR-4472
miRTarBase	hsa-miR-4478	0.0421	bta-miR-4478
miRTarBase	hsa-miR-4484	0.000191	bta-miR-4484
miRTarBase	hsa-miR-4491	0.0437	bta-miR-4491
miRTarBase	hsa-miR-449a	0.0273	bta-miR-449a
miRTarBase	hsa-miR-449b-5p	0.0121	bta-miR-449b-5p
TargetScan	hsa-miR-4500	0.0102	bta-miR-4500
miRTarBase	hsa-miR-450a-2-3p	0.0492	bta-miR-450a-2-3p
miRTarBase	hsa-miR-4511	0.00675	bta-miR-4511
miRTarBase	hsa-miR-4512	0.0375	bta-miR-4512
miRTarBase	hsa-miR-451b	0.00213	bta-miR-451b
TargetScan	hsa-miR-452-5p	0.00108	bta-miR-452-5p
miRTarBase	hsa-miR-452-5p	0.0482	bta-miR-452-5p
miRTarBase	hsa-miR-4531	0.0337	bta-miR-4531
miRTarBase	hsa-miR-4539	0.0126	bta-miR-4539
TargetScan	hsa-miR-454-3p	0.00242	bta-miR-454-3p
TargetScan	hsa-miR-455-3p.2	0.0175	bta-miR-455-3p.2
miRTarBase	hsa-miR-4638-3p	0.0351	bta-miR-4638-3p
miRTarBase	hsa-miR-4657	0.0437	bta-miR-4657
miRTarBase	hsa-miR-4660	0.0191	bta-miR-4660
TargetScan	hsa-miR-4676-3p	0.00108	bta-miR-4676-3p
miRTarBase	hsa-miR-4676-5p	0.00762	bta-miR-4676-5p
miRTarBase	hsa-miR-4693-5p	0.00922	bta-miR-4693-5p
miRTarBase	hsa-miR-4696	0.00965	bta-miR-4696
miRTarBase	hsa-miR-4698	0.00497	bta-miR-4698
miRTarBase	hsa-miR-4699-3p	0.0349	bta-miR-4699-3p
miRTarBase	hsa-miR-4708-3p	0.00676	bta-miR-4708-3p
miRTarBase	hsa-miR-4709-3p	0.0187	bta-miR-4709-3p
miRTarBase	hsa-miR-4715-3p	0.0303	bta-miR-4715-3p
miRTarBase	hsa-miR-4722-5p	0.0443	bta-miR-4722-5p
miRTarBase	hsa-miR-4723-5p	0.00776	bta-miR-4723-5p
miRTarBase	hsa-miR-4760-5p	0.0252	bta-miR-4760-5p
TargetScan	hsa-miR-4770	0.0104	bta-miR-4770
miRTarBase	hsa-miR-4776-3p	0.0255	bta-miR-4776-3p
miRTarBase	hsa-miR-4784	0.00341	bta-miR-4784
miRTarBase	hsa-miR-4787-3p	0.00945	bta-miR-4787-3p
miRTarBase	hsa-miR-4789-5p	0.00317	bta-miR-4789-5p
miRTarBase	hsa-miR-484	0.0314	bta-miR-484	bta-miR-484	78.5948
TargetScan	hsa-miR-485-3p	0.0102	bta-miR-485-3p
miRTarBase	hsa-miR-485-3p	0.0437	bta-miR-485-3p
TargetScan	hsa-miR-485-5p	0.0242	bta-miR-485-5p
TargetScan	hsa-miR-490-3p	0.0489	bta-miR-490-3p
TargetScan	hsa-miR-493-3p	0.0101	bta-miR-493-3p
TargetScan	hsa-miR-493-5p	2e-06	bta-miR-493-5p
TargetScan	hsa-miR-494-3p	7.4e-06	bta-miR-494-3p
miRTarBase	hsa-miR-494-3p	0.0302	bta-miR-494-3p
TargetScan	hsa-miR-495-3p	1.13e-05	bta-miR-495-3p
miRTarBase	hsa-miR-495-5p	0.0349	bta-miR-495-5p
TargetScan	hsa-miR-496.2	0.0443	bta-miR-496.2
TargetScan	hsa-miR-497-5p	4.16e-06	bta-miR-497-5p
miRTarBase	hsa-miR-497-5p	0.0111	bta-miR-497-5p
miRTarBase	hsa-miR-5007-3p	0.0143	bta-miR-5007-3p
miRTarBase	hsa-miR-5011-5p	6.64e-07	bta-miR-5011-5p
TargetScan	hsa-miR-501-3p	0.000185	bta-miR-501-3p
TargetScan	hsa-miR-502-3p	0.000185	bta-miR-502-3p
miRTarBase	hsa-miR-5047	0.00918	bta-miR-5047
TargetScan	hsa-miR-505-3p.2	0.0194	bta-miR-505-3p.2
TargetScan	hsa-miR-506-3p	0.0494	bta-miR-506-3p
miRTarBase	hsa-miR-513a-3p	3.75e-05	bta-miR-513a-3p
miRTarBase	hsa-miR-513c-3p	3.29e-05	bta-miR-513c-3p
miRTarBase	hsa-miR-516a-3p	0.0399	bta-miR-516a-3p
miRTarBase	hsa-miR-516b-3p	0.0366	bta-miR-516b-3p
TargetScan	hsa-miR-5195-3p	6.42e-05	bta-miR-5195-3p
miRTarBase	hsa-miR-519a-3p	0.0235	bta-miR-519a-3p
miRTarBase	hsa-miR-519b-3p	0.0209	bta-miR-519b-3p
miRTarBase	hsa-miR-519c-3p	0.012	bta-miR-519c-3p
TargetScan	hsa-miR-519d-3p	0.0303	bta-miR-519d-3p
miRTarBase	hsa-miR-519d-3p	0.0383	bta-miR-519d-3p
TargetScan	hsa-miR-520a-3p	1.99e-08	bta-miR-520a-3p
miRTarBase	hsa-miR-520a-5p	0.0337	bta-miR-520a-5p
TargetScan	hsa-miR-520b	1.99e-08	bta-miR-520b
TargetScan	hsa-miR-520c-3p	1.99e-08	bta-miR-520c-3p
TargetScan	hsa-miR-520d-3p	1.99e-08	bta-miR-520d-3p
TargetScan	hsa-miR-520e	1.99e-08	bta-miR-520e
TargetScan	hsa-miR-520f-3p	0.000132	bta-miR-520f-3p
miRTarBase	hsa-miR-524-5p	0.0392	bta-miR-524-5p
miRTarBase	hsa-miR-525-5p	0.0302	bta-miR-525-5p
TargetScan	hsa-miR-526b-3p	0.0303	bta-miR-526b-3p
TargetScan	hsa-miR-532-5p	0.0233	bta-miR-532-5p
TargetScan	hsa-miR-539-3p	0.0102	bta-miR-539-3p
miRTarBase	hsa-miR-541-3p	0.0324	bta-miR-541-3p
TargetScan	hsa-miR-542-3p	0.0109	bta-miR-542-3p
miRTarBase	hsa-miR-545-5p	0.037	bta-miR-545-5p
miRTarBase	hsa-miR-548a-5p	0.00258	bta-miR-548a-5p
miRTarBase	hsa-miR-548ab	0.00672	bta-miR-548ab
miRTarBase	hsa-miR-548ac	0.0242	bta-miR-548ac
miRTarBase	hsa-miR-548ad-3p	0.00201	bta-miR-548ad-3p
miRTarBase	hsa-miR-548ad-5p	0.00672	bta-miR-548ad-5p
miRTarBase	hsa-miR-548ae-5p	0.00672	bta-miR-548ae-5p
miRTarBase	hsa-miR-548ah-5p	0.0228	bta-miR-548ah-5p
miRTarBase	hsa-miR-548aj-5p	0.0472	bta-miR-548aj-5p
miRTarBase	hsa-miR-548ak	0.00672	bta-miR-548ak
miRTarBase	hsa-miR-548am-5p	0.00672	bta-miR-548am-5p
miRTarBase	hsa-miR-548an	0.000446	bta-miR-548an
miRTarBase	hsa-miR-548ap-5p	0.00672	bta-miR-548ap-5p
miRTarBase	hsa-miR-548aq-5p	0.00672	bta-miR-548aq-5p
miRTarBase	hsa-miR-548ar-5p	0.00672	bta-miR-548ar-5p
miRTarBase	hsa-miR-548as-5p	0.00672	bta-miR-548as-5p
miRTarBase	hsa-miR-548au-3p	0.0151	bta-miR-548au-3p
miRTarBase	hsa-miR-548au-5p	0.00672	bta-miR-548au-5p
miRTarBase	hsa-miR-548av-5p	0.0175	bta-miR-548av-5p
miRTarBase	hsa-miR-548ay-5p	0.00672	bta-miR-548ay-5p
miRTarBase	hsa-miR-548b-3p	0.0161	bta-miR-548b-3p
miRTarBase	hsa-miR-548b-5p	0.00672	bta-miR-548b-5p
miRTarBase	hsa-miR-548bb-3p	0.0235	bta-miR-548bb-3p
miRTarBase	hsa-miR-548bb-5p	0.00672	bta-miR-548bb-5p
miRTarBase	hsa-miR-548c-3p	0.00619	bta-miR-548c-3p
miRTarBase	hsa-miR-548c-5p	0.00672	bta-miR-548c-5p
miRTarBase	hsa-miR-548d-3p	0.0261	bta-miR-548d-3p
miRTarBase	hsa-miR-548d-5p	0.00754	bta-miR-548d-5p
miRTarBase	hsa-miR-548f-5p	0.0461	bta-miR-548f-5p
miRTarBase	hsa-miR-548g-5p	0.0472	bta-miR-548g-5p
miRTarBase	hsa-miR-548h-3p	0.0235	bta-miR-548h-3p
miRTarBase	hsa-miR-548h-5p	0.00672	bta-miR-548h-5p
miRTarBase	hsa-miR-548i	0.00754	bta-miR-548i
miRTarBase	hsa-miR-548j-5p	0.00699	bta-miR-548j-5p
miRTarBase	hsa-miR-548k	0.0175	bta-miR-548k
miRTarBase	hsa-miR-548l	0.0161	bta-miR-548l
miRTarBase	hsa-miR-548o-5p	0.00672	bta-miR-548o-5p
miRTarBase	hsa-miR-548w	0.00672	bta-miR-548w
miRTarBase	hsa-miR-548x-5p	0.0472	bta-miR-548x-5p
miRTarBase	hsa-miR-548y	0.00672	bta-miR-548y
miRTarBase	hsa-miR-548z	0.0235	bta-miR-548z
miRTarBase	hsa-miR-551b-5p	0.0143	bta-miR-551b-5p
miRTarBase	hsa-miR-552-5p	0.0221	bta-miR-552-5p
miRTarBase	hsa-miR-553	0.0272	bta-miR-553
miRTarBase	hsa-miR-5571-3p	0.0426	bta-miR-5571-3p
miRTarBase	hsa-miR-5580-3p	0.00141	bta-miR-5580-3p
miRTarBase	hsa-miR-5583-3p	0.00298	bta-miR-5583-3p
miRTarBase	hsa-miR-559	0.00813	bta-miR-559
miRTarBase	hsa-miR-5590-3p	0.0108	bta-miR-5590-3p
TargetScan	hsa-miR-5590-3p	0.0255	bta-miR-5590-3p
miRTarBase	hsa-miR-567	0.0307	bta-miR-567
miRTarBase	hsa-miR-5680	0.0119	bta-miR-5680
miRTarBase	hsa-miR-5687	0.0439	bta-miR-5687
TargetScan	hsa-miR-5688	1.13e-05	bta-miR-5688
miRTarBase	hsa-miR-5692b	0.00659	bta-miR-5692b
miRTarBase	hsa-miR-5692c	0.00659	bta-miR-5692c
miRTarBase	hsa-miR-5698	0.0033	bta-miR-5698
miRTarBase	hsa-miR-5701	0.0459	bta-miR-5701
miRTarBase	hsa-miR-575	0.00762	bta-miR-575
miRTarBase	hsa-miR-580-3p	0.0313	bta-miR-580-3p
TargetScan	hsa-miR-582-5p	0.00157	bta-miR-582-5p
miRTarBase	hsa-miR-582-5p	0.0175	bta-miR-582-5p
TargetScan	hsa-miR-590-5p	0.0197	bta-miR-590-5p
miRTarBase	hsa-miR-6083	0.02	bta-miR-6083
miRTarBase	hsa-miR-6085	0.017	bta-miR-6085
TargetScan	hsa-miR-6088	0.0104	bta-miR-6088
TargetScan	hsa-miR-613	0.0469	bta-miR-613
miRTarBase	hsa-miR-615-3p	0.00764	bta-miR-615-3p
miRTarBase	hsa-miR-619-3p	0.0319	bta-miR-619-3p
miRTarBase	hsa-miR-623	0.0119	bta-miR-623
TargetScan	hsa-miR-653-5p	1.88e-05	bta-miR-653-5p
miRTarBase	hsa-miR-654-5p	0.0255	bta-miR-654-5p
TargetScan	hsa-miR-655-3p	0.000346	bta-miR-655-3p
miRTarBase	hsa-miR-658	0.0345	bta-miR-658
miRTarBase	hsa-miR-659-5p	0.0303	bta-miR-659-5p
TargetScan	hsa-miR-668-3p	0.0484	bta-miR-668-3p
miRTarBase	hsa-miR-670-3p	0.00647	bta-miR-670-3p
miRTarBase	hsa-miR-670-5p	0.0472	bta-miR-670-5p
miRTarBase	hsa-miR-6716-5p	0.00388	bta-miR-6716-5p
miRTarBase	hsa-miR-6742-5p	0.00113	bta-miR-6742-5p
miRTarBase	hsa-miR-6747-5p	0.0342	bta-miR-6747-5p
miRTarBase	hsa-miR-6754-5p	0.0305	bta-miR-6754-5p
miRTarBase	hsa-miR-6758-5p	0.0429	bta-miR-6758-5p
miRTarBase	hsa-miR-676-3p	0.0453	bta-miR-676-3p
miRTarBase	hsa-miR-6780b-3p	0.0319	bta-miR-6780b-3p
miRTarBase	hsa-miR-6796-5p	0.0134	bta-miR-6796-5p
TargetScan	hsa-miR-6807-3p	0.000784	bta-miR-6807-3p
miRTarBase	hsa-miR-6812-3p	0.0134	bta-miR-6812-3p
miRTarBase	hsa-miR-6813-5p	0.0134	bta-miR-6813-5p
miRTarBase	hsa-miR-6827-3p	0.04	bta-miR-6827-3p
miRTarBase	hsa-miR-6832-3p	0.00452	bta-miR-6832-3p
TargetScan	hsa-miR-6835-3p	5.01e-05	bta-miR-6835-3p
miRTarBase	hsa-miR-6835-3p	0.00365	bta-miR-6835-3p
TargetScan	hsa-miR-6838-5p	4.16e-06	bta-miR-6838-5p
miRTarBase	hsa-miR-6838-5p	0.0108	bta-miR-6838-5p
miRTarBase	hsa-miR-6853-5p	0.0119	bta-miR-6853-5p
miRTarBase	hsa-miR-6856-5p	0.0369	bta-miR-6856-5p
miRTarBase	hsa-miR-6859-5p	0.0229	bta-miR-6859-5p
TargetScan	hsa-miR-6866-3p	0.0342	bta-miR-6866-3p
miRTarBase	hsa-miR-6866-3p	0.0382	bta-miR-6866-3p
miRTarBase	hsa-miR-6870-5p	0.00829	bta-miR-6870-5p
miRTarBase	hsa-miR-6873-5p	0.0473	bta-miR-6873-5p
miRTarBase	hsa-miR-6880-5p	0.0196	bta-miR-6880-5p
TargetScan	hsa-miR-6884-5p	0.0242	bta-miR-6884-5p
TargetScan	hsa-miR-708-5p	0.00682	bta-miR-708-5p
miRTarBase	hsa-miR-7106-3p	0.0356	bta-miR-7106-3p
miRTarBase	hsa-miR-7109-5p	0.0463	bta-miR-7109-5p
miRTarBase	hsa-miR-7111-5p	0.00913	bta-miR-7111-5p
TargetScan	hsa-miR-7153-5p	0.0185	bta-miR-7153-5p
miRTarBase	hsa-miR-7154-3p	0.0269	bta-miR-7154-3p
miRTarBase	hsa-miR-7158-3p	0.00891	bta-miR-7158-3p
miRTarBase	hsa-miR-7162-5p	0.0366	bta-miR-7162-5p
TargetScan	hsa-miR-7-5p	0.00257	bta-miR-7-5p
miRTarBase	hsa-miR-761	0.0197	bta-miR-761
miRTarBase	hsa-miR-765	0.00106	bta-miR-765
miRTarBase	hsa-miR-767-5p	0.027	bta-miR-767-5p
miRTarBase	hsa-miR-7844-5p	0.0482	bta-miR-7844-5p
miRTarBase	hsa-miR-7974	0.0337	bta-miR-7974
TargetScan	hsa-miR-802	0.00351	bta-miR-802
miRTarBase	hsa-miR-8054	0.0175	bta-miR-8054
miRTarBase	hsa-miR-8061	0.0252	bta-miR-8061
miRTarBase	hsa-miR-8064	0.0337	bta-miR-8064
miRTarBase	hsa-miR-8080	0.0284	bta-miR-8080
TargetScan	hsa-miR-875-5p	0.0237	bta-miR-875-5p
miRTarBase	hsa-miR-876-3p	0.0375	bta-miR-876-3p
TargetScan	hsa-miR-876-5p	0.0147	bta-miR-876-5p
miRTarBase	hsa-miR-877-3p	0.00309	bta-miR-877-3p
miRTarBase	hsa-miR-877-5p	0.0226	bta-miR-877-5p
miRTarBase	hsa-miR-889-5p	0.0481	bta-miR-889-5p
TargetScan	hsa-miR-892c-3p	0.00108	bta-miR-892c-3p
miRTarBase	hsa-miR-922	0.0273	bta-miR-922
TargetScan	hsa-miR-92a-3p	0.00284	bta-miR-92a-3p
miRTarBase	hsa-miR-92a-3p	0.0033	bta-miR-92a-3p
TargetScan	hsa-miR-92b-3p	0.00284	bta-miR-92b-3p
miRTarBase	hsa-miR-93-5p	0.00902	bta-miR-93-5p
TargetScan	hsa-miR-93-5p	0.0303	bta-miR-93-5p
miRTarBase	hsa-miR-9-3p	0.0213	bta-miR-9-3p
miRTarBase	hsa-miR-944	0.00507	bta-miR-944
TargetScan	hsa-miR-9-5p	0.0108	bta-miR-9-5p	bta-miR-9-5p	0.818091
TargetScan	hsa-miR-96-5p	0.0024	bta-miR-96-5p
TargetScan	hsa-miR-98-5p	0.0102	bta-miR-98-5p
